# Supplementary material for: The B-MYB Transcriptional Network Guides Cell Cycle Progression and Fate Decisions to Sustain Self-Renewal and the Identity of Pluripotent Stem Cells
Source: PLoS One. 2012 Aug 24;7(8):e42350. doi: 10.1371/journal.pone.0042350 (PMC3427317; doi:10.1371/journal.pone.0042350)
Supplement: Table S1 — Differentially expressed genes (fold-change ≥1.5) identified from microarray experiments, their overlaps with target genes of TFs, and histone modifications in mouse ESCs. The differentially under- or over-expressed genes with the fold-change ≥1.5 were identified in mouse ES cells R1 by B-Myb knockdown-dependent microarray experiment. Target genes of B-MYB were identified by ChIP-chip in ES cells R1. Target genes of TFs and histone modifications were identified by ChIP-seq or ChIP tilling array on mouse ES cells E14, J1 and V 6.5 (see methods for details). (XLS) [file pone.0042350.s001.xls]

## Sheet: Table S1
Table S1 - Differentially expressed genes that overlap with target genes of pluripotency TFs and their respective histone modifications in mouse ES cells
Gene	mouse	Fold_change	P value	B-MYB				TF target genes in mouse ES cell line E14												TF target genes in mouse ES cell line V6.5											TF target genes in mouse ES cell line J
symbol	geneID	B-MYB knockdown microarray	(ttest)	ChIP-chip	Oct4	Sox2	Nanog	E2f1	c-Myc	CTCF	Esrrb	Klf4	n-Myc	p300	Suz12	Smad1	Stat3	Tcfcp2l1	Zfx	Oct4	Sox2	Nanog	Tcf3	Suz12	H3K4me3	H3K79me3	H3K36me3	H3K4me3	H3K27me3	Pou5f1	Sox2	Nanog	c-Myc	Dax1	Nac1	Klf4	Zfp281	Rex1
0610006I08RIK	66836	1.54603	0.000255781		Y			Y	Y				Y												Y	Y	Y	Y
0610007P08RIK	76251	1.88287	0.00424442					Y	Y				Y						Y						Y			Y					Y
0610007P14RIK	58520	1.88932	0.000103257			Y		Y		Y			Y												Y	Y		Y					Y
0610007P22RIK	68327	1.50937	0.0136376					Y		Y								Y	Y						Y	Y		Y
0610009B22RIK	66050	1.62654	0.00184691				Y	Y	Y			Y	Y					Y	Y						Y	Y	Y	Y					Y					Y
0610010E21RIK	68332	1.72651	0.00883385					Y											Y						Y			Y
0610010K14RIK	104457	1.93216	0.0203749					Y		Y									Y						Y	Y
0610012G03RIK	106264	1.76009	0.00818532
0610037D15RIK	68394	1.52678	0.005615	Y																	Y				Y			Y			Y	Y	Y
0610037L13RIK	74098	1.61132	0.000796971					Y		Y															Y	Y		Y
0610038F07RIK	66072	1.67604	0.0203513					Y		Y															Y	Y		Y
0710008K08RIK	69225	1.51527	0.00277833					Y		Y		Y													Y	Y		Y
0910001A06RIK	223601	1.92324	0.00116997			Y	Y	Y		Y	Y	Y	Y				Y		Y						Y	Y		Y						Y
0910001L09RIK	66096	1.89085	0.00261098	Y																					Y			Y
1110001A07RIK	66140	1.8067	0.00197951	Y			Y	Y				Y	Y						Y		Y	Y	Y		Y	Y		Y			Y	Y	Y			Y		Y
1110001J03RIK	66117	2.50812	0.00015056	Y	Y			Y	Y	Y	Y	Y	Y						Y	Y	Y				Y	Y		Y		Y			Y			Y		Y
1110002B05RIK	104725	1.7495	0.00700198					Y		Y	Y	Y							Y						Y			Y					Y
1110002N22RIK	68550	2.36421	0.00399749		Y		Y	Y	Y		Y		Y						Y	Y	Y	Y	Y		Y	Y	Y	Y					Y
1110005A23RIK	66118	2.22672	0.000955817	Y				Y		Y									Y						Y	Y		Y								Y
1110006G06RIK	73833	1.74268	0.00456553					Y		Y	Y								Y	Y	Y				Y		Y	Y
1110007A13RIK	210711	1.68384	0.0001353	Y				Y	Y	Y		Y	Y					Y	Y						Y	Y		Y					Y					Y
1110007L15RIK	67604	1.87271	1.47581e-05				Y	Y		Y		Y				Y		Y	Y	Y	Y	Y			Y	Y		Y
1110007M04RIK	68493	2.03105	0.000256612					Y	Y	Y	Y	Y	Y						Y		Y	Y			Y	Y	Y	Y					Y
1110008J03RIK	100764	1.71469	0.0016949		Y						Y		Y									Y			Y	Y		Y					Y	Y				Y
1110008P14RIK	73737	1.9036	0.000384952								Y	Y													Y			Y	Y
1110012D08RIK	73827	1.89033	0.000140772					Y																	Y			Y
1110012J17RIK	68617	1.52202	0.00212302					Y	Y									Y	Y	Y	Y	Y			Y	Y	Y
1110012M11RIK	73711	1.97646	0.00480444				Y			Y		Y								Y	Y	Y			Y	Y		Y					Y
1110018J18RIK	66129	1.60042	0.00383819					Y		Y															Y			Y
1110019N10RIK	68523	1.83971	0.0102662					Y			Y	Y	Y						Y						Y	Y		Y
1110020G09RIK	68646	1.86489	0.0265292					Y	Y		Y		Y					Y							Y	Y		Y
1110020P15RIK	66152	1.60745	0.000220454					Y			Y		Y						Y	Y	Y	Y	Y		Y	Y	Y	Y					Y	Y
1110031B06RIK	67826	1.59614	0.0064004					Y		Y								Y							Y	Y		Y					Y
1110031I02RIK	66179	2.54515	0.000466229		Y		Y	Y		Y	Y	Y	Y					Y	Y						Y			Y					Y
1110032A13RIK	68731	1.83321	0.000449618					Y	Y	Y	Y	Y						Y							Y	Y		Y				Y	Y
1110032E23RIK	68659	0.586891	0.162623				Y	Y		Y								Y										Y						Y	Y
1110034A24RIK	109065	1.72457	0.000707704					Y		Y			Y												Y			Y					Y
1110038F14RIK	117171	1.52743	0.000391537					Y				Y	Y						Y						Y	Y		Y
1110049F12RIK	66193	1.50071	0.00438034					Y	Y			Y	Y						Y						Y	Y	Y	Y
1110057K04RIK	68832	1.55957	0.000672392					Y		Y									Y						Y			Y					Y
1110058L19RIK	68002	2.08545	0.00408079					Y			Y														Y			Y
1110059E24RIK	66206	1.54032	0.00243625			Y		Y										Y							Y	Y		Y
1110059P08RIK		1.71631	3.25933e-05			Y		Y		Y	Y									Y	Y				Y	Y		Y			Y
1110067D22RIK	216551	1.68885	0.0137841					Y			Y	Y	Y						Y						Y		Y	Y
1190003J15RIK	76974	2.39478	0.00120907					Y										Y	Y	Y	Y	Y			Y			Y
1190005I06RIK	68918	1.55183	0.0338407			Y				Y	Y	Y	Y					Y	Y			Y			Y	Y		Y
1190005P17RIK	66225	1.559	0.000845249					Y	Y	Y			Y												Y	Y	Y	Y					Y
1190007F08RIK	68859	1.68602	0.00323781							Y								Y										Y
1190017O12RIK	68936	1.70503	0.0227019					Y		Y	Y								Y						Y			Y				Y		Y				Y
1190020J12RIK	233038	1.93447	0.00128668																						Y			Y
1200003I07RIK	66869	1.5249	0.00123744		Y		Y	Y	Y				Y								Y	Y			Y	Y	Y	Y					Y
1200011O22RIK	71735	2.00145	0.00105632					Y		Y								Y							Y	Y		Y
1200014J11RIK	66874	1.63001	0.00265455					Y		Y		Y													Y	Y	Y	Y						Y
1200015F23RIK	67809	1.53914	2.87771e-05					Y		Y			Y												Y			Y					Y
1200016B10RIK	66875	1.7444	0.00649593							Y								Y		Y	Y	Y			Y			Y				Y	Y
1300013J15RIK	67473	4.16543	0.00117614			Y	Y	Y		Y	Y		Y						Y						Y			Y	Y					Y
1300014I06RIK	66895	0.653396	0.0604216							Y					Y			Y						Y	Y			Y	Y
1300018I05RIK	74157	1.586	0.00804179					Y			Y	Y						Y	Y	Y					Y	Y		Y
1500001L15RIK		1.59459	0.00219076																	Y					Y
1500001M20RIK	68971	2.65737	0.00220239					Y	Y	Y	Y	Y	Y					Y							Y	Y		Y
1500003O22RIK	101867	1.67934	0.0156198					Y	Y				Y					Y	Y						Y	Y	Y	Y					Y
1500019C06RIK		1.6501	0.00290902
1500019G21RIK	66245	1.81731	0.0121803						Y		Y	Y													Y	Y		Y					Y					Y
1500031L02RIK	66994	1.74135	0.00252781							Y								Y							Y			Y
1500032D16RIK	78330	2.02657	0.00356706	Y				Y		Y	Y							Y							Y	Y	Y	Y					Y
1500041N16RIK		1.77916	0.0268616					Y		Y															Y		Y	Y					Y
1600002K03RIK	69770	1.51293	0.0266957					Y	Y	Y		Y	Y							Y					Y			Y										Y
1600016N20RIK	72000	1.77933	0.0115706																						Y												Y	Y
1700012G19RIK	67078	1.83477	4.05011e-05					Y					Y						Y						Y	Y	Y	Y					Y
1700012H05RIK	76572	2.48273	0.00208306					Y		Y			Y					Y	Y	Y	Y	Y			Y	Y	Y	Y					Y
1700012H17RIK	242297	1.89187	0.0243994				Y	Y		Y	Y	Y				Y	Y	Y	Y	Y	Y	Y			Y	Y		Y
1700013B16RIK	72219	2.04744	0.00251344							Y																									Y		Y	Y
1700019D03RIK	67080	1.81747	0.00434902		Y	Y	Y	Y			Y	Y	Y				Y			Y	Y	Y	Y		Y	Y	Y	Y		Y	Y	Y	Y	Y	Y	Y	Y	Y
1700019E19RIK	76411	1.70139	0.0854574		Y					Y	Y	Y	Y					Y	Y						Y			Y
1700019H03RIK	228993	1.62594	0.000194349																									Y
1700020C11RIK	67900	1.88291	0.0420917							Y	Y		Y						Y	Y					Y			Y					Y
1700021C14RIK	76927	2.0773	0.000670953	Y					Y	Y	Y	Y	Y						Y		Y				Y	Y		Y					Y
1700021F05RIK	67851	2.88014	0.00521811			Y	Y	Y	Y	Y	Y	Y						Y							Y	Y		Y
1700022C21RIK	76416	1.62986	0.0455736	Y				Y										Y	Y	Y					Y	Y		Y		Y								Y
1700025G04RIK	69399	1.50807	0.0308142		Y	Y	Y	Y			Y	Y						Y							Y			Y	Y
1700025K23RIK	66337	1.88181	0.000150488				Y												Y						Y			Y
1700029I01RIK	70005	1.70151	0.000613726																	Y	Y	Y	Y
1700029P11RIK	66346	2.27065	0.00119695					Y													Y
1700030K09RIK	72254	1.62871	0.0429589							Y									Y	Y		Y			Y			Y					Y
1700034H14RIK	67105	1.91855	0.000611827			Y														Y	Y	Y			Y	Y	Y	Y					Y					Y
1700037H04RIK	67326	2.31155	0.000186376					Y			Y	Y	Y									Y			Y	Y	Y	Y					Y				Y
1700040I03RIK	73327	1.5479	0.0130143							Y	Y							Y							Y			Y
1700052N19RIK	73419	1.90316	0.000234148					Y											Y						Y	Y		Y
1700060H10RIK		1.58266	0.00147081					Y					Y						Y
1700065O13RIK	73451	2.86948	0.000357645					Y										Y		Y	Y				Y	Y	Y	Y
1700067K01RIK	73453	1.99203	0.000111629					Y			Y	Y	Y						Y						Y			Y
1700071K01RIK	237880	1.90366	0.00223391																	Y	Y		Y
1700123O20RIK	58248	1.50909	0.00781879	Y																					Y	Y		Y					Y			Y
1810009A15RIK	66276	2.10211	0.000110515	Y				Y	Y				Y						Y	Y					Y	Y	Y	Y					Y					Y
1810009O10RIK	69109	1.89461	0.00482095					Y			Y														Y	Y	Y	Y					Y					Y
1810014F10RIK	69064	2.24827	0.000332119					Y			Y														Y			Y
1810015A11RIK	69101	4.08949	0.00359446		Y			Y	Y	Y		Y						Y	Y		Y				Y	Y		Y					Y					Y
1810021J13RIK	66279	1.75736	9.87987e-05					Y			Y										Y				Y			Y			Y
1810027O10RIK	69186	2.21975	0.00786836					Y				Y						Y							Y		Y	Y
1810035L17RIK	380773	1.9811	9.84877e-05																						Y	Y		Y					Y					Y
1810037C20RIK	66294	1.50911	0.00215725					Y											Y						Y			Y
1810037K07RIK		1.62748	2.71191e-05
1810046J19RIK	103742	1.63951	0.000483842					Y		Y		Y													Y			Y					Y			Y
1810055E12RIK	67894	1.55114	0.000229414					Y		Y	Y														Y			Y
1810055G02RIK	72056	2.05306	0.00131417				Y	Y				Y	Y				Y		Y						Y	Y	Y	Y					Y
1810074P20RIK	67490	1.9382	0.00103729				Y	Y										Y							Y			Y
2010003J03RIK	69860	2.11935	0.000127234							Y	Y		Y							Y	Y	Y			Y	Y	Y	Y					Y
2010003O18RIK	384281	2.29077	9.75615e-05										Y												Y			Y
2010007H12RIK	69871	1.95005	0.00615106					Y				Y								Y					Y	Y	Y	Y					Y			Y
2010100O12RIK	67067	2.96603	4.83274e-05						Y				Y						Y	Y					Y			Y					Y
2010107E04RIK	70257	1.56395	0.00130811					Y		Y	Y		Y					Y							Y	Y	Y	Y
2010110K16RIK	67899	1.71187	0.00022329							Y	Y	Y						Y	Y						Y			Y								Y
2010308M01RIK		1.50172	0.00712673
2010311D03RIK	109129	1.79836	0.00051561					Y		Y			Y						Y						Y	Y		Y					Y
2010316F05RIK	67939	1.63465	0.00376478					Y	Y				Y				Y	Y							Y			Y										Y
2210010B09RIK		1.74362	0.00121423					Y				Y													Y			Y					Y
2210412D01RIK	70178	1.75723	0.00623963							Y	Y							Y	Y						Y	Y		Y				Y	Y	Y				Y
2210418O10RIK	76958	1.69132	0.00347749																											Y		Y				Y		Y
2310001A20RIK	71881	1.67245	0.00976003					Y		Y		Y													Y			Y
2310003C23RIK	76425	2.22652	0.00279691								Y	Y								Y	Y	Y	Y		Y	Y	Y	Y		Y	Y	Y	Y	Y	Y	Y	Y	Y
2310003F16RIK	67693	1.77354	0.00178805					Y																	Y	Y	Y	Y					Y	Y		Y		Y
2310003H01RIK	71885	2.3049	0.00074626							Y		Y													Y			Y
2310003L22RIK	69487	2.02157	9.29069e-05					Y			Y	Y	Y												Y			Y					Y	Y			Y
2310004I24RIK	66358	1.77537	0.000126202							Y	Y	Y							Y						Y			Y					Y			Y
2310005N01RIK	70088	1.54454	0.0025598					Y		Y	Y	Y	Y							Y					Y			Y					Y
2310005N03RIK	66359	1.731	0.0122647	Y	Y			Y	Y		Y	Y	Y						Y	Y	Y	Y			Y		Y	Y		Y		Y		Y	Y			Y
2310007A19RIK	66353	1.65553	0.00960444																		Y
2310007F21RIK	66939	1.72789	0.00120645					Y		Y		Y	Y						Y						Y	Y		Y
2310008H04RIK	224008	1.75208	0.00171296		Y	Y		Y		Y	Y							Y							Y			Y					Y
2310008H09RIK	66356	1.73695	0.000214676		Y	Y		Y	Y		Y		Y					Y	Y	Y	Y	Y			Y	Y	Y	Y					Y
2310008M10RIK	66357	1.95947	0.000351382					Y	Y		Y		Y						Y						Y	Y		Y					Y
2310010B21RIK		1.66194	0.113064
2310010M24RIK	71897	1.5125	0.115459			Y	Y				Y				Y			Y						Y	Y			Y	Y
2310016E02RIK	67695	1.71908	0.0193333					Y				Y						Y	Y			Y			Y	Y	Y	Y					Y	Y		Y		Y
2310016M24RIK	66379	1.68351	0.0013301					Y		Y	Y	Y						Y	Y						Y	Y	Y	Y						Y
2310022B05RIK	69551	1.8006	0.0139809																Y						Y	Y		Y					Y
2310031L18RIK		2.15573	0.000866517
2310035K24RIK	69596	1.51551	0.0247099					Y		Y	Y		Y						Y						Y			Y						Y
2310037I24RIK	69612	1.51053	0.00920556					Y	Y				Y												Y	Y	Y	Y		Y			Y			Y
2310038H17RIK	67099	1.69989	0.0138481					Y		Y			Y					Y	Y						Y		Y	Y					Y
2310039H08RIK	67101	1.90648	0.000674472	Y		Y		Y	Y	Y	Y		Y						Y						Y	Y	Y	Y
2310044H10RIK	69683	1.86777	0.0170085		Y			Y			Y	Y	Y				Y	Y	Y	Y					Y	Y		Y						Y		Y		Y
2310046K01RIK	69698	1.64993	0.00828317							Y	Y	Y																Y						Y		Y
2310047C04RIK	224170	1.78315	0.00736912																						Y	Y		Y
2310047D13RIK	116972	1.77973	0.00148294																Y						Y			Y				Y				Y
2310047O13RIK	66960	1.57056	0.000219883							Y															Y	Y		Y
2310056P07RIK	70186	2.20979	0.0227318							Y	Y							Y	Y	Y	Y	Y			Y	Y	Y	Y			Y	Y	Y					Y
2310061C15RIK	66531	1.70013	0.00359402					Y			Y														Y	Y		Y					Y
2310061F22RIK	66965	1.90255	0.000658259						Y			Y	Y												Y	Y	Y	Y
2310067B10RIK	71947	1.54586	0.00579545					Y				Y						Y	Y						Y			Y
2310076L09RIK	66968	1.62699	0.000140473							Y															Y			Y
2310079N02RIK	66566	2.48488	0.0072713					Y					Y						Y						Y			Y					Y
2400010D15RIK		1.59994	0.000429408
2410002O22RIK	66975	1.85738	0.0016801					Y											Y						Y	Y		Y				Y	Y				Y
2410004A20RIK	66991	1.9442	0.00403892					Y			Y											Y			Y			Y	Y					Y
2410004L22RIK	76478	2.03698	0.000512573					Y	Y	Y	Y	Y						Y							Y	Y		Y
2410008K03RIK	71962	1.98704	0.00484456					Y		Y		Y						Y	Y						Y		Y	Y					Y	Y
2410015M20RIK	224904	1.77417	0.000443471					Y					Y					Y							Y	Y		Y		Y			Y	Y				Y
2410015N17RIK	66422	2.6161	0.00214054					Y	Y	Y										Y					Y	Y		Y					Y
2410016F19RIK	67371	1.79112	0.00270297		Y	Y	Y	Y	Y	Y		Y	Y							Y	Y				Y			Y					Y			Y		Y
2410016O06RIK	71952	2.30859	0.00565494					Y					Y						Y						Y	Y	Y	Y					Y
2410018G20RIK	72083	2.13794	0.000516853					Y				Y						Y		Y					Y			Y										Y
2410018M08RIK	71970	2.2323	0.00475029					Y	Y			Y	Y							Y	Y	Y	Y		Y			Y					Y
2410019A14RIK	229937	1.68366	0.0126462																						Y	Y	Y	Y
2410022L05RIK	66423	1.73797	0.000520321					Y		Y	Y		Y						Y						Y	Y		Y		Y		Y
2410042D21RIK	72425	1.8042	0.00112671		Y			Y		Y		Y	Y					Y	Y						Y	Y	Y	Y
2410081M15RIK	73680	2.60946	1.72674e-05	Y		Y		Y		Y	Y							Y		Y	Y	Y	Y		Y	Y		Y
2410091C18RIK	73694	1.98127	7.96565e-05																		Y				Y			Y					Y					Y
2410116G06RIK	68236	3.35347	0.00233276					Y		Y											Y				Y	Y	Y	Y
2410127E18RIK	76788	1.54004	0.0106734					Y		Y	Y		Y												Y			Y
2410127L17RIK	67383	1.66751	2.97957e-05				Y	Y		Y	Y							Y	Y		Y	Y			Y	Y		Y					Y
2410129H14RIK	76789	2.39279	0.00101436	Y		Y	Y				Y	Y						Y	Y	Y	Y	Y			Y	Y		Y				Y
2410137M14RIK	76797	1.96585	0.135567					Y			Y									Y	Y	Y	Y					Y		Y	Y	Y		Y	Y	Y		Y
2410146L05RIK	67968	2.93694	9.72261e-05					Y										Y		Y	Y	Y	Y		Y	Y		Y
2500002L14RIK		1.69677	0.00176462				Y	Y		Y								Y							Y	Y		Y
2500003M10RIK	66511	1.89267	8.5241e-05				Y	Y	Y				Y						Y		Y	Y			Y	Y	Y	Y					Y					Y
2510003E04RIK	72320	1.55927	0.0148152					Y		Y									Y						Y			Y
2510006D16RIK	76799	1.51664	0.0150218					Y				Y							Y	Y					Y	Y		Y
2510040D07RIK		1.77166	0.00526137
2600001B17RIK		1.87116	0.00542818					Y		Y	Y	Y																					Y
2610002J02RIK	67513	1.78748	0.000287912					Y	Y	Y		Y	Y												Y	Y		Y
2610002M06RIK	67028	1.90185	0.0178343							Y															Y			Y
2610003J06RIK	72106	1.95071	0.000323256					Y	Y				Y					Y							Y	Y	Y	Y										Y
2610016F04RIK		1.52107	0.0273412
2610019P18RIK	66455	1.64548	0.0253224																	Y					Y			Y
2610020O08RIK	67050	1.89216	0.000793553					Y																	Y	Y		Y
2610024G14RIK	56412	1.83316	3.96474e-06						Y	Y			Y						Y						Y			Y					Y					Y
2610027L16RIK	67842	1.99842	0.0171055										Y					Y	Y						Y	Y		Y
2610028A01RIK	72400	1.66068	0.0110595					Y	Y	Y		Y	Y						Y						Y	Y		Y					Y			Y
2610029G23RIK	67683	2.31907	0.000172551					Y																	Y	Y		Y					Y
2610036D13RIK	75425	1.95351	0.00583065							Y															Y		Y
2610039C10RIK	66578	1.83347	6.32769e-05					Y																	Y	Y		Y
2610044O15RIK	72139	1.76762	0.00451982		Y			Y			Y							Y			Y				Y	Y
2610101N10RIK	67958	1.60607	0.00017924		Y			Y	Y	Y	Y	Y	Y				Y	Y	Y			Y			Y	Y		Y		Y			Y	Y	Y	Y		Y
2610103J23RIK		2.02719	4.9246e-05
2610204K14RIK	67148	1.74976	0.000375153					Y		Y		Y						Y							Y	Y		Y					Y
2610204L23RIK		1.6733	0.00653421					Y	Y				Y					Y		Y					Y	Y		Y
2610205E22RIK	66617	1.61431	0.0410563		Y	Y	Y	Y	Y	Y	Y	Y	Y					Y	Y	Y		Y	Y		Y	Y	Y	Y					Y
2610207I05RIK	233789	1.70237	0.00257967	Y			Y			Y	Y							Y	Y			Y			Y	Y		Y				Y	Y	Y
2610209M04RIK	66618	1.94817	0.0081612					Y											Y						Y	Y		Y
2610304G08RIK	70470	1.6789	0.00515017					Y		Y															Y	Y		Y					Y				Y
2610305D13RIK	112422	2.04543	8.77527e-05
2610318N02RIK	70458	2.08166	4.32186e-05					Y	Y			Y	Y												Y	Y	Y	Y					Y			Y
2610510J17RIK	72155	1.88596	0.00131441							Y			Y						Y						Y	Y		Y					Y
2610524A10RIK		1.80709	8.60299e-05
2610524H06RIK	330173	1.76426	0.00197797					Y											Y						Y		Y
2610528E23RIK	66497	1.66131	0.0039072	Y			Y	Y	Y	Y	Y	Y	Y					Y							Y			Y					Y
2700007P21RIK	212772	1.77312	0.000698321					Y	Y										Y						Y	Y	Y	Y
2700038C09RIK	66496	2.01464	0.000533969			Y		Y		Y	Y	Y						Y	Y	Y		Y			Y	Y		Y			Y			Y		Y
2700050L05RIK	214764	1.77281	0.0134025		Y			Y	Y	Y	Y	Y	Y						Y						Y	Y	Y	Y					Y			Y
2700060E02RIK	68045	1.54958	6.82945e-05					Y		Y															Y	Y	Y	Y
2700062C07RIK	68046	2.04893	6.42452e-05	Y				Y											Y						Y			Y		Y	Y
2700087H15RIK		1.73399	0.000435783																						Y	Y
2700094K13RIK	72657	1.81914	0.000593819	Y				Y				Y						Y							Y	Y	Y	Y				Y	Y	Y				Y
2700097O09RIK	72658	2.0645	6.78771e-05					Y											Y						Y	Y							Y			Y
2810002N01RIK	68020	1.94221	0.00147694			Y	Y			Y	Y		Y					Y	Y						Y	Y		Y					Y
2810008M24RIK	75616	1.57919	0.00416234					Y	Y			Y	Y					Y							Y	Y		Y
2810046L04RIK	212127	2.0737	0.0237239					Y	Y	Y								Y	Y	Y	Y				Y	Y		Y					Y
2810046M22RIK	269633	4.13364	0.00942753							Y															Y	Y		Y	Y
2810403A07RIK	74200	1.62895	0.0311638				Y	Y	Y		Y	Y	Y						Y						Y	Y	Y	Y					Y
2810405J04RIK	72722	2.32919	2.68065e-05					Y		Y			Y							Y	Y	Y	Y		Y	Y		Y
2810405K02RIK	66469	2.04943	0.00136705					Y													Y				Y			Y
2810408A11RIK	70419	1.77513	0.00187456			Y	Y	Y				Y									Y	Y			Y			Y
2810417H13RIK	68026	2.24663	0.0117419					Y				Y													Y	Y	Y	Y					Y
2810422O20RIK	69962	2.09978	0.000335309	Y																Y	Y	Y			Y			Y		Y			Y			Y		Y
2810432D09RIK	69961	2.34639	0.00137769					Y					Y					Y		Y					Y	Y	Y	Y					Y
2810441K11RIK	68642	1.55399	0.00886918					Y				Y	Y					Y							Y			Y
2810452K22RIK	67236	1.73468	0.00711477					Y	Y	Y		Y	Y					Y			Y				Y	Y	Y	Y					Y
2810485I05RIK	72826	2.05045	0.000127628	Y														Y	Y	Y					Y	Y		Y				Y	Y
2900010J23RIK	72931	1.60045	0.00326933					Y		Y	Y	Y	Y						Y						Y	Y	Y	Y
2900010M23RIK	67267	2.08167	0.00283196							Y			Y					Y	Y	Y					Y	Y		Y		Y			Y
2900011O08RIK	67254	1.61652	0.00103381			Y	Y	Y		Y	Y						Y			Y	Y	Y	Y		Y			Y				Y		Y	Y		Y	Y
2900062L11RIK		2.81539	0.00105288																									Y					Y					Y
3000004C01RIK	70218	2.03045	0.00152691	Y				Y		Y			Y					Y							Y	Y	Y	Y					Y
3010026O09RIK	68067	1.99385	0.000582386					Y	Y			Y	Y					Y							Y	Y		Y
3110001A13RIK	66540	0.58212	0.00327837							Y		Y						Y	Y						Y			Y
3110001D03RIK	66928	2.07189	0.000355538					Y										Y							Y	Y	Y	Y
3110009E18RIK	73103	2.62371	0.00123686							Y			Y						Y						Y			Y					Y				Y	Y
3110037I16RIK	73172	1.92093	0.000104881					Y				Y							Y						Y	Y		Y
3110050N22RIK	67306	1.70649	0.0439681				Y			Y		Y							Y	Y	Y	Y			Y			Y
3110082I17RIK	73212	2.57322	0.000352443					Y	Y	Y	Y	Y	Y				Y	Y							Y	Y		Y					Y
3200002M19RIK	75430	2.13854	3.88086e-05					Y	Y				Y								Y				Y	Y		Y					Y
3300001G02RIK	78372	1.88893	0.000929567					Y		Y															Y			Y					Y
3300001P08RIK	67684	1.63226	0.016129				Y	Y	Y				Y						Y			Y			Y	Y		Y
3632451O06RIK	67419	2.70623	0.00498883				Y	Y		Y		Y													Y			Y
3830408P04RIK		1.86726	0.00075563
4632407F12RIK		1.5619	0.0166473
4632417K18RIK	107373	3.41327	0.00172917					Y				Y						Y							Y			Y
4732471D19RIK	319719	1.685	0.00195545
4732496O08RIK	242736	1.79052	0.0741818	Y				Y			Y							Y		Y					Y			Y							Y	Y
4733401H18RIK		1.53826	4.69851e-05			Y		Y		Y		Y	Y				Y	Y	Y	Y	Y				Y		Y	Y			Y		Y	Y		Y		Y
4833418A01RIK	75763	2.22412	0.00185202									Y							Y						Y		Y	Y
4833421E05RIK		1.50282	7.61904e-05					Y		Y								Y							Y
4833426J09RIK	382051	2.29324	0.00825335				Y	Y	Y			Y	Y					Y							Y	Y	Y	Y					Y
4833439L19RIK	97820	1.73182	0.0076618					Y		Y								Y							Y	Y		Y								Y
4833442J19RIK	320204	1.60671	0.00250477					Y	Y									Y							Y	Y		Y				Y	Y
4921505C17RIK	78757	1.72724	0.000663952					Y			Y		Y						Y						Y	Y		Y								Y
4921528G01RIK		2.07725	0.00803333
4921530G04RIK	70956	1.98567	0.000288562
4930403O06RIK		1.68375	0.0173981
4930427A07RIK	104732	1.53929	0.00277681			Y		Y		Y		Y							Y		Y				Y	Y		Y					Y			Y
4930452B06RIK	74430	2.22562	0.00430491		Y		Y	Y		Y	Y	Y						Y	Y						Y			Y
4930453N24RIK	67609	1.90162	0.000272117					Y				Y	Y					Y	Y	Y		Y			Y	Y		Y
4930503L19RIK	269033	2.07569	0.000670364					Y				Y	Y					Y							Y			Y
4930539E08RIK	207819	2.27061	0.000277637				Y	Y	Y	Y	Y	Y						Y	Y
4930547N16RIK	75317	3.06294	7.30412e-06																						Y	Y		Y
4930572J05RIK	223626	3.20927	0.00219836					Y	Y	Y	Y		Y						Y						Y	Y		Y	Y				Y
4930573I19RIK	104859	1.57472	0.000913463																		Y				Y	Y		Y
4930583H14RIK	67749	4.65754	0.00112093									Y												Y	Y			Y							Y
4931406I20RIK	66743	1.95612	1.87688e-05		Y	Y	Y	Y		Y	Y	Y	Y	Y	Y	Y	Y	Y	Y	Y	Y	Y	Y	Y	Y	Y	Y	Y	Y
4932409I22RIK	237397	1.84527	0.00267794								Y	Y						Y							Y			Y	Y
4932441K18RIK	353170	2.12147	9.09638e-05					Y		Y	Y									Y	Y	Y	Y		Y	Y		Y		Y	Y	Y		Y	Y
4933403G14RIK	74393	1.86781	0.0093105					Y				Y	Y						Y	Y	Y	Y	Y		Y	Y	Y	Y		Y	Y	Y			Y
4933407N01RIK		1.58794	0.000311563																						Y			Y
4933407P14RIK	237958	1.664	0.00091051
4933411K20RIK	66756	1.60501	2.62969e-05							Y															Y
4933424B01RIK	71177	1.67541	6.66563e-05					Y																	Y	Y		Y
4933428G09RIK	66768	1.54457	0.00223057					Y																	Y			Y
4933437F05RIK	71275	1.58478	0.0183226					Y		Y		Y					Y
4933439C20RIK	236604	1.72319	0.016119							Y
5033414D02RIK	67759	1.64535	0.00226955			Y				Y								Y	Y	Y					Y			Y				Y
5133400G04RIK	71242	2.01668	0.00453826					Y				Y		Y						Y					Y			Y										Y
5133401N09RIK	75731	1.57797	0.0105832					Y		Y	Y							Y							Y			Y
5230400G24RIK	75734	1.74753	1.02835e-05					Y			Y								Y						Y	Y		Y
5330401P04RIK	227094	2.35495	0.000330246					Y		Y		Y								Y					Y	Y		Y
5330431N19RIK	226162	1.52635	0.0134393					Y		Y															Y			Y
5430437P03RIK	68251	1.50816	0.00932152					Y					Y				Y		Y						Y	Y	Y	Y
5630401D24RIK	71449	1.74255	0.000947852					Y	Y				Y												Y	Y		Y					Y
5730410I19RIK	66622	2.19896	2.24219e-05		Y	Y		Y		Y										Y	Y	Y	Y		Y	Y	Y	Y		Y								Y
5730419I09RIK	74741	1.79041	0.000383886			Y	Y	Y	Y	Y	Y	Y	Y					Y		Y	Y	Y			Y	Y	Y	Y					Y					Y
5730437N04RIK	70544	1.87409	0.000176296				Y	Y		Y	Y							Y							Y			Y										Y
5730446C15RIK	226016	1.71433	0.000264206					Y	Y									Y	Y						Y	Y		Y
5730449L18RIK	66637	1.97322	7.23147e-05									Y	Y						Y						Y	Y		Y
5730453I16RIK	269061	1.5524	0.00642687				Y			Y									Y						Y	Y	Y	Y
5730469M10RIK	70564	2.42922	0.000511847					Y										Y							Y			Y	Y
5730472N09RIK	108958	1.69931	0.00550358					Y			Y		Y							Y					Y	Y		Y
5730494M16RIK	66648	2.15012	1.88412e-05																						Y			Y										Y
5730494N06RIK	70612	1.96483	0.00119331					Y	Y	Y			Y												Y	Y	Y	Y		Y			Y			Y
5730502D15RIK		1.73784	0.0121151
5730528L13RIK	66665	1.59613	0.00642356		Y		Y	Y		Y	Y		Y			Y		Y	Y	Y		Y			Y	Y		Y
5730593F17RIK	215512	1.76558	0.00794266					Y										Y							Y	Y		Y					Y					Y
5830415F09RIK	74753	1.66695	5.2324e-05		Y			Y	Y			Y	Y						Y						Y			Y					Y					Y
5830417C01RIK	78825	1.95386	8.78171e-06					Y		Y															Y													Y
5830433M19RIK	67770	1.71953	0.0122083	Y				Y		Y															Y	Y		Y
5830468K18RIK		3.37104	0.00129249
5830482F20RIK	320435	2.1576	0.00313862					Y		Y	Y		Y						Y						Y	Y	Y	Y
5930416I19RIK	72440	2.09902	0.000765507					Y		Y		Y	Y												Y	Y		Y						Y
6030429G01RIK	436022	2.33812	0.000896906					Y	Y	Y			Y					Y	Y	Y	Y	Y	Y		Y			Y
6030458C11RIK	77877	2.16937	0.00208035	Y				Y	Y	Y			Y					Y							Y	Y		Y					Y
6230416J20RIK	230376	2.1345	2.3881e-05		Y			Y		Y									Y	Y					Y	Y		Y
6330403K07RIK	103712	1.63985	0.00424107															Y							Y			Y
6330409N04RIK	66674	1.97914	0.000245037					Y		Y		Y						Y	Y						Y			Y
6330416G13RIK	230279	1.65814	0.00751995							Y								Y	Y									Y					Y
6330503C03RIK	76156	1.50917	0.0480559							Y					Y									Y	Y			Y	Y
6330534C20RIK	434778	2.19921	0.000701107					Y		Y			Y					Y		Y		Y			Y			Y
6330548G22RIK	76167	1.57172	0.0492223	Y				Y					Y												Y	Y		Y					Y
6330569M22RIK	229707	2.01456	0.0019793				Y	Y		Y	Y							Y				Y			Y	Y		Y
6330577E15RIK		2.24927	8.73415e-07	Y				Y		Y								Y							Y	Y	Y	Y
6430527G18RIK	238330	1.75691	0.00224613					Y	Y			Y	Y						Y	Y	Y	Y			Y	Y	Y	Y				Y		Y	Y	Y
6430706D22RIK	381280	2.27884	0.00333045				Y	Y	Y				Y							Y	Y	Y			Y	Y	Y	Y					Y					Y
6720456B07RIK	101314	1.76731	0.000541783	Y		Y		Y		Y	Y							Y				Y			Y	Y		Y			Y		Y	Y
6720458F09RIK	328162	2.04139	0.000812127					Y	Y				Y							Y	Y	Y			Y	Y		Y			Y		Y	Y		Y		Y
6720460F02RIK	109212	2.13031	0.00100933					Y			Y	Y	Y												Y	Y	Y	Y
6720463M24RIK	77744	3.02394	7.81326e-06	Y			Y	Y					Y				Y			Y	Y	Y			Y	Y		Y				Y
6720467C03RIK	68099	1.85731	0.00083687					Y				Y							Y						Y			Y
7420416P09RIK	432677	1.54654	0.058071							Y	Y									Y	Y	Y	Y	Y	Y			Y	Y
8030411F24RIK	78609	0.5887	0.0182576															Y
8030462N17RIK	212163	1.70094	0.00119112				Y	Y		Y	Y		Y						Y	Y	Y	Y	Y		Y	Y		Y					Y
8430410A17RIK	232210	2.14518	0.000495262					Y				Y								Y	Y	Y			Y	Y		Y
8430410K20RIK	78100	1.75888	0.00250704																		Y				Y		Y
8430415E04RIK	74521	2.18301	0.156543			Y	Y			Y								Y							Y			Y	Y
9030221M09RIK		1.74027	0.000396394
9030625A04RIK	210808	1.53833	0.0273762							Y	Y		Y												Y			Y
9130011E15RIK	71617	1.5949	0.0133401							Y	Y							Y		Y					Y	Y
9130017N09RIK	78906	1.50768	0.020103							Y	Y								Y																	Y
9130221H12RIK	77124	1.8568	0.00751528																								Y						Y
9130404D08RIK	74549	1.67229	0.000426184					Y				Y							Y	Y					Y	Y	Y	Y					Y
9130422G05RIK		1.50677	0.00628268							Y
9330134C04RIK	432766	1.86927	0.000864447
9430023L20RIK	68118	1.51462	0.0638046		Y			Y		Y		Y						Y	Y	Y	Y	Y			Y	Y	Y	Y				Y		Y		Y
9430029K10RIK		1.85357	0.00760746
9430034D17RIK		2.06011	0.000552268
9530058B02RIK	68241	1.76641	0.00301185					Y			Y							Y							Y			Y					Y	Y
9630031F12RIK	58227	1.55894	0.00162589							Y			Y		Y									Y	Y			Y	Y				Y
9630033F20RIK	319801	1.7572	0.00136984					Y	Y	Y	Y	Y								Y	Y	Y			Y	Y		Y			Y		Y	Y		Y
A030007L17RIK	68252	2.23464	0.00131109					Y		Y	Y		Y						Y						Y	Y	Y	Y					Y
A030010B05RIK		1.60585	0.014783
A130010J15RIK	319266	1.89928	0.000164188					Y										Y							Y			Y					Y
A130092J06RIK	241303	2.75174	0.00046497					Y	Y		Y				Y			Y	Y					Y	Y			Y	Y
A230050P20RIK	319278	5.03813	0.00117012					Y	Y	Y			Y						Y						Y		Y	Y
A230051G13RIK		1.57581	0.00243471		Y			Y	Y			Y	Y						Y						Y			Y					Y
A330080J22RIK		1.84362	0.00048551
A430005L14RIK	97159	1.98605	0.0079007				Y	Y					Y						Y						Y	Y		Y
A430089I19RIK	331195	0.607565	0.332482
A430107D22RIK	320484	1.5561	0.00791886
A530082C11RIK	320541	1.76168	0.0330841					Y	Y		Y	Y	Y	Y					Y						Y	Y		Y					Y					Y
A630077B13RIK	215900	1.64055	0.00355633					Y	Y				Y						Y					Y	Y			Y	Y				Y
A730008H23RIK	212427	2.08597	0.000738825																														Y					Y
A730042J05RIK		1.76745	0.00681829
A730098D12RIK		1.52256	0.00909514																						Y	Y		Y
A830080D01RIK	382252	1.53211	0.0434509					Y		Y	Y	Y						Y							Y	Y		Y
A930009M04RIK		2.11227	0.00109037
A930025D01RIK	319513	1.81769	0.00023155					Y	Y				Y						Y						Y			Y					Y					Y
A930034L06RIK	319317	1.88583	0.00354332					Y		Y		Y											Y		Y			Y										Y
Aa388235	433100	1.51406	0.000594261					Y	Y	Y			Y							Y					Y						Y							Y
Aa407270	102371	1.88953	0.00062603							Y								Y							Y			Y	Y
Aa407526		1.67327	0.00689231
Aa408296	215193	1.99937	2.08066e-05					Y	Y	Y	Y	Y	Y					Y							Y	Y		Y					Y
Aa517853		1.51344	0.0511766
Aa536717	105428	1.50235	0.0108202			Y				Y	Y	Y							Y	Y					Y	Y		Y					Y
Aa673488	101471	1.50509	0.000358525																						Y	Y	Y	Y
Aa960436	101985	1.61948	0.00405626					Y		Y			Y					Y	Y						Y			Y
Aacs	78894	1.7946	0.00308453							Y	Y	Y													Y			Y					Y			Y
Aadacl1	320024	1.7172	0.00132951				Y	Y		Y	Y		Y					Y		Y	Y	Y	Y		Y			Y						Y
Aamp		1.57712	4.17278e-06					Y											Y						Y	Y	Y	Y					Y
Aars	234734	1.98473	0.00275181	Y	Y			Y	Y	Y			Y				Y	Y		Y	Y				Y	Y	Y	Y					Y			Y		Y
Aarsd1	69684	2.4879	0.00142122					Y			Y		Y						Y						Y	Y		Y
Aasdh	231326	1.85497	0.00666713
Aasdhppt		1.82702	0.0122811					Y	Y				Y						Y	Y					Y	Y		Y		Y		Y	Y					Y
Aass	30956	1.88923	0.00211176				Y			Y	Y							Y							Y			Y
Aatf	56321	2.08668	0.000236405					Y	Y	Y			Y						Y						Y	Y	Y	Y					Y
Aatk	11302	2.33997	0.00197324							Y	Y				Y				Y						Y			Y	Y
Ab112350	242864	1.79055	0.00263761				Y	Y	Y	Y	Y	Y	Y				Y	Y	Y					Y	Y			Y										Y
Abce1	24015	1.68572	0.0285839					Y	Y	Y			Y					Y	Y						Y	Y		Y					Y					Y
Abcf1	224742	1.91785	0.000570777					Y			Y		Y							Y					Y	Y		Y
Abcf2	27407	1.67753	0.00106606					Y	Y				Y					Y	Y	Y					Y	Y	Y	Y					Y
Abhd1	57742	1.58335	0.0386779					Y					Y					Y							Y			Y
Abhd11	68758	1.85741	0.00435004					Y		Y	Y	Y	Y							Y	Y	Y	Y		Y	Y	Y	Y			Y	Y	Y	Y		Y
Abhd14a	68644	1.51197	0.00957802							Y			Y								Y				Y			Y					Y				Y	Y
Abhd14b	76491	1.8187	0.00163013					Y		Y	Y							Y			Y				Y			Y					Y
Abi2	329165	2.34151	0.00381568		Y	Y	Y	Y		Y	Y	Y						Y	Y						Y			Y
Abi3		2.55621	4.37196e-05								Y							Y		Y					Y			Y								Y
Acaa1b	235674	1.626	0.00305147							Y															Y			Y
Acaa2	52538	1.77956	0.000890213					Y		Y	Y	Y	Y					Y	Y						Y			Y
Acad8	66948	1.58283	4.97477e-05															Y	Y		Y				Y	Y		Y					Y
Acad9	229211	1.5764	0.000515927					Y																	Y	Y		Y					Y
Acadm	11364	1.70524	0.000584549					Y		Y	Y	Y						Y							Y	Y		Y						Y				Y
Acat2	110460	2.25632	0.000234429					Y			Y														Y		Y	Y					Y					Y
Acbd3	170760	1.50567	0.000930677					Y				Y							Y		Y				Y	Y		Y
Acbd4	67131	2.03877	0.0132866				Y	Y		Y	Y	Y	Y					Y		Y	Y	Y			Y			Y							Y	Y
Acbd6	72482	2.02418	0.00251937					Y		Y			Y						Y						Y	Y		Y
Accn2	11419	1.97955	0.0401314					Y		Y	Y	Y						Y	Y						Y			Y	Y				Y
Acd	497652	1.51686	0.0089262									Y								Y		Y			Y			Y										Y
Acin1	56215	1.65698	0.00600141	Y						Y									Y						Y	Y	Y	Y					Y			Y
Acly	104112	1.84866	0.000529593				Y	Y	Y	Y	Y	Y					Y	Y	Y	Y	Y	Y	Y		Y	Y	Y	Y
Aco2	11429	1.59189	0.000629508					Y	Y	Y	Y	Y	Y					Y							Y	Y	Y	Y					Y	Y				Y
Acot1	26897	3.85136	0.0372938			Y		Y		Y		Y						Y		Y	Y	Y	Y		Y		Y	Y			Y
Acot7	70025	2.19033	0.0024867					Y		Y	Y	Y	Y					Y	Y	Y					Y	Y		Y								Y
Acox2	93732	1.61621	0.00195681							Y																			Y
Acp6	66659	1.95772	0.00225007	Y	Y	Y	Y	Y			Y					Y		Y	Y	Y	Y	Y	Y		Y	Y		Y		Y	Y	Y		Y				Y
Acpl2	235534	1.93862	0.00433032		Y			Y		Y	Y	Y	Y					Y	Y						Y			Y
Acsf3	257633	1.79181	0.0531504
Acsl1	14081	1.66445	0.00352136					Y			Y	Y	Y					Y							Y			Y
Acsl3	74205	2.07494	0.0195579							Y	Y							Y		Y					Y	Y							Y
Acsl5	433256	2.2788	0.0178567	Y				Y			Y		Y					Y							Y			Y					Y
Acsl6	216739	1.73906	0.00150784		Y			Y		Y	Y	Y						Y	Y	Y					Y			Y
Acss1	68738	2.36777	0.000259473		Y	Y	Y	Y		Y	Y		Y				Y	Y		Y	Y				Y			Y	Y						Y
Acss2	60525	2.42959	7.78337e-05					Y		Y	Y	Y						Y							Y			Y
Acta1	11459	0.229808	0.0845895							Y					Y													Y	Y
Acta2	11475	0.303732	0.00252809							Y
Actg2	11468	0.456229	0.0737698
Actl6a	56456	1.76715	0.00445617				Y	Y												Y		Y			Y	Y		Y
Actn2	11472	1.62467	0.00308754		Y		Y	Y		Y	Y														Y			Y
Actn3	11474	2.52164	3.38369e-05								Y														Y			Y
Actr10	56444	1.50407	0.000839541	Y				Y																	Y			Y
Actr1b	226977	1.70913	0.0023891					Y		Y	Y							Y			Y	Y			Y	Y		Y
Actr3b	242894	1.51739	0.00155974					Y	Y	Y	Y	Y	Y								Y	Y			Y			Y
Actr6	67019	1.89977	1.66105e-05					Y			Y									Y					Y	Y		Y					Y	Y		Y		Y
Actr8	56249	1.77113	0.00799831					Y		Y								Y	Y						Y	Y	Y	Y
Acvr2b	11481	2.15981	0.00618082					Y	Y	Y	Y		Y					Y	Y						Y	Y		Y					Y			Y
Acy1	109652	2.94664	0.000210004					Y			Y	Y						Y							Y			Y		Y			Y
Acy3	71670	1.64428	0.0237134					Y		Y	Y								Y
Adal	75894	1.84665	1.8185e-05					Y		Y															Y			Y					Y
Adam17	11491	1.51231	0.00142308			Y	Y	Y	Y	Y	Y	Y	Y					Y	Y			Y			Y			Y
Adam23	23792	2.61198	0.0046542					Y										Y		Y	Y	Y	Y	Y	Y	Y	Y	Y							Y
Adamts15	235130	1.7969	0.0307778							Y	Y				Y									Y	Y			Y	Y
Adamts19	240322	1.66493	0.0477276							Y					Y			Y						Y	Y			Y	Y
Adamts4		2.11638	0.000693692					Y		Y								Y							Y			Y		Y			Y	Y		Y		Y
Adamts8	30806	1.53871	0.000993145							Y		Y												Y	Y			Y	Y
Adar	56417	1.59344	0.00065837					Y	Y	Y	Y		Y					Y	Y		Y				Y	Y		Y							Y			Y
Adarb1	110532	1.76349	3.42172e-05					Y		Y			Y		Y			Y	Y					Y	Y			Y	Y
Adat1	30947	1.92257	0.00103999					Y	Y	Y	Y		Y	Y				Y							Y	Y	Y	Y					Y
Adck1	72113	1.83482	0.00944865					Y	Y	Y	Y						Y	Y							Y			Y
Add3	27360	2.17836	0.000474587								Y	Y													Y	Y		Y
Adfp	11520	0.474577	0.0094805					Y			Y	Y						Y	Y				Y		Y		Y	Y						Y
Adh5	11532	2.1496	0.000148084					Y	Y			Y	Y						Y						Y	Y	Y	Y					Y		Y	Y	Y
Adi1	104923	2.61056	0.000504233					Y				Y						Y	Y						Y	Y	Y	Y
Adipor2		1.76266	0.000100149	Y				Y		Y	Y	Y					Y	Y	Y	Y	Y	Y	Y		Y	Y		Y		Y	Y	Y		Y	Y
Adk	11534	2.47575	0.00618255		Y	Y	Y	Y	Y	Y	Y		Y					Y	Y	Y		Y			Y	Y		Y					Y
Adnp	11538	1.63251	0.000867785		Y			Y	Y	Y	Y	Y	Y					Y	Y	Y	Y	Y	Y		Y	Y	Y	Y
Adora2b	11541	1.85396	0.000134418							Y								Y		Y				Y	Y			Y	Y				Y
Adpgk	72141	1.61562	0.000224155					Y	Y	Y			Y					Y	Y			Y	Y		Y	Y		Y		Y	Y		Y	Y
Adprh	11544	1.64786	1.48893e-05					Y	Y			Y	Y				Y		Y	Y					Y	Y		Y								Y		Y
Adrbk1	110355	1.73698	0.00136606						Y	Y								Y	Y			Y			Y	Y		Y
Adrm1	56436	1.72076	0.00209379			Y		Y		Y	Y	Y	Y						Y						Y	Y	Y	Y
Adsl		1.62896	0.0056629					Y		Y	Y	Y	Y						Y						Y	Y	Y	Y					Y					Y
Adss	11566	3.48192	0.0040892					Y			Y	Y	Y					Y	Y			Y			Y	Y		Y		Y
Adssl1	11565	1.89288	0.0738295							Y	Y														Y			Y	Y
Aebp1	11568	0.615227	0.299452															Y						Y	Y			Y	Y
Aes	14797	2.50056	0.00577609							Y	Y	Y						Y	Y	Y					Y	Y		Y						Y
Af067061	236546	0.601476	0.303904
Afg3l1	114896	1.57095	0.0038977					Y		Y	Y	Y	Y						Y						Y	Y	Y	Y					Y
Afg3l2	69597	1.77889	0.00511681				Y	Y		Y	Y	Y	Y				Y	Y	Y						Y	Y		Y					Y
Aftph	216549	1.57989	0.0129373					Y		Y								Y										Y
Agbl1	244071	1.60354	0.000275438
Aggf1	66549	1.87952	9.80602e-06					Y			Y							Y	Y						Y	Y		Y		Y
Agpat2	67512	1.9707	0.00450835					Y		Y	Y	Y	Y					Y	Y	Y	Y	Y			Y	Y		Y					Y
Agps	228061	1.9139	0.000631238		Y	Y	Y	Y		Y	Y	Y						Y	Y						Y	Y		Y
Agtr1a	11607	1.51121	0.0152582							Y															Y			Y
Agtrap	11610	1.86587	0.00485478				Y	Y		Y	Y	Y	Y			Y	Y	Y	Y	Y	Y	Y			Y	Y	Y	Y			Y	Y		Y	Y	Y
Ahctf1	226747	1.5996	0.00389696					Y				Y	Y					Y	Y						Y	Y	Y	Y					Y					Y
Ahcy	269378	1.79933	0.00109388					Y	Y				Y						Y	Y	Y	Y	Y		Y	Y		Y				Y	Y
Ahcyl1	229709	1.9459	0.0169935					Y		Y		Y						Y	Y						Y	Y		Y
Ahnak	66395	0.558955	0.0183827				Y	Y		Y	Y	Y	Y					Y	Y	Y	Y	Y			Y	Y	Y	Y	Y							Y
Ahnak2	382643	0.407614	0.0150895
Ahsa1	217737	2.08987	0.000296487	Y				Y		Y	Y		Y					Y	Y		Y				Y	Y	Y	Y									Y
Ai118078	244886	1.82998	0.000624638							Y	Y	Y	Y					Y	Y						Y			Y	Y
Ai132487	104910	1.54813	0.00623389
Ai314976	106821	2.08886	3.18934e-05					Y		Y								Y							Y	Y	Y	Y					Y					Y
Ai316807	102032	1.56423	0.00238321								Y								Y	Y	Y				Y			Y					Y
Ai427515	270097	1.6252	0.00230082							Y		Y			Y									Y	Y			Y	Y
Ai428936	233066	2.8796	0.0129049														Y								Y	Y		Y
Ai467606	101602	1.92485	0.000538082					Y				Y						Y	Y									Y						Y	Y
Ai480653	268880	2.02414	0.00907753					Y	Y	Y	Y		Y					Y	Y						Y	Y		Y					Y
Ai553587		1.87182	0.000688864	Y														Y							Y			Y					Y
Ai597468	103266	1.55379	0.00882645					Y																	Y			Y							Y			Y
Ai597479	98404	1.96724	0.0034993					Y		Y										Y	Y				Y			Y					Y					Y
Ai846148	68229	1.70196	0.00249513					Y										Y	Y		Y	Y			Y	Y		Y				Y		Y	Y
Ai847670	330050	2.10909	0.000442748					Y					Y						Y	Y					Y	Y		Y					Y
Aifm1	26926	1.91221	0.00305892	Y				Y			Y																	Y
Aifm2	71361	1.72043	0.0249495					Y		Y	Y							Y							Y			Y
Aim2	383619	2.08339	0.00117559
Aip	11632	2.37592	0.000908695				Y	Y		Y	Y	Y													Y			Y
Aire	11634	2.01932	0.00254367					Y		Y	Y									Y	Y	Y			Y			Y									Y
Ak122209	382038	2.27609	0.00507774																							Y	Y
Ak122525	331623	2.03607	0.0119188					Y			Y		Y					Y	Y	Y	Y	Y	Y		Y	Y		Y		Y	Y	Y	Y	Y	Y
Ak129302	245522	2.14744	0.0020779																						Y			Y
Ak2	11637	2.12716	0.000330986					Y			Y		Y					Y	Y			Y			Y	Y		Y					Y
Akap1	11640	1.60331	0.000919926			Y	Y	Y	Y	Y	Y	Y	Y					Y		Y	Y	Y	Y		Y	Y		Y				Y
Akap10	56697	1.51449	0.000195271							Y	Y														Y	Y	Y	Y
Akap7	432442	2.11314	0.00423989			Y		Y		Y	Y							Y	Y									Y
Akap8	56399	1.55852	0.0319288					Y	Y				Y					Y							Y	Y	Y	Y					Y	Y				Y
Akap8l	54194	1.65134	0.106438					Y	Y	Y	Y	Y	Y						Y						Y	Y		Y										Y
Akp2	11647	2.27929	0.000522825		Y	Y	Y	Y		Y	Y	Y	Y					Y	Y	Y	Y	Y	Y		Y	Y	Y	Y			Y	Y	Y	Y
Akr1b3	11677	2.12348	0.0129096					Y		Y	Y	Y							Y						Y	Y		Y					Y					Y
Akr1b8	14187	1.9137	0.00330342							Y
Akr1e1	56043	1.77811	0.000975554					Y										Y							Y			Y
Akr7a5	110198	1.72229	0.000293833					Y		Y		Y	Y					Y							Y			Y
Aktip	14339	1.53676	0.00544577																						Y	Y	Y	Y
Alad	17025	1.6229	0.00907258					Y	Y				Y						Y						Y	Y		Y		Y			Y			Y	Y
Alcam	11658	0.439858	0.00822672							Y					Y			Y						Y	Y			Y	Y			Y
Aldh16a1	69748	1.50664	0.000538274					Y	Y				Y				Y		Y	Y	Y				Y			Y
Aldh18a1	56454	2.57839	0.00311224						Y				Y												Y	Y		Y					Y
Aldh1a2	19378	1.50865	0.00837191		Y	Y	Y			Y			Y							Y	Y	Y		Y	Y			Y	Y	Y		Y
Aldh1b1	72535	1.86415	9.32116e-05								Y							Y							Y			Y						Y
Aldh2	11669	1.7419	0.00641951					Y	Y	Y	Y	Y	Y					Y		Y	Y	Y	Y		Y	Y		Y				Y						Y
Aldh3a1	11670	2.24639	0.0120022				Y			Y	Y									Y	Y	Y
Aldh3b1	67689	1.79292	0.0023806								Y							Y							Y			Y
Aldh5a1	214579	2.63216	0.00570091					Y		Y	Y								Y						Y			Y
Aldoa	11674	1.89401	0.0330888					Y	Y	Y	Y	Y	Y					Y							Y	Y	Y	Y
Aldoc	11676	3.04946	0.0464034																						Y			Y
Alg10b	380959	1.86529	0.000245424					Y		Y									Y						Y	Y		Y
Alg11	207958	1.82309	0.000379803					Y	Y				Y											Y	Y	Y	Y	Y	Y
Alg12	223774	1.59866	0.0665948				Y			Y															Y			Y				Y
Alg14	66789	2.0486	0.000625933	Y	Y			Y		Y		Y						Y							Y			Y
Alg3	208624	2.12173	0.000835931					Y			Y		Y												Y	Y	Y	Y					Y					Y
Alg6	320438	1.82025	0.00484253																						Y	Y		Y
Alk	11682	2.22205	0.00168485		Y	Y	Y			Y	Y							Y						Y	Y			Y	Y
Alkbh2	231642	1.75418	0.000165961					Y	Y	Y	Y	Y							Y	Y					Y		Y	Y					Y			Y	Y
Alkbh7	66400	1.95587	0.000637961					Y		Y	Y	Y								Y		Y			Y			Y					Y	Y
Alkbh8	67667	1.5382	0.00801854				Y	Y		Y								Y			Y	Y			Y			Y										Y
Alox5ap	11690	2.43494	0.00302758							Y	Y		Y					Y			Y
Alpk3	116904	1.67716	0.00562573			Y		Y		Y	Y	Y	Y				Y	Y	Y	Y	Y	Y			Y			Y
Als2cr13	72750	1.5143	0.00610324				Y	Y		Y	Y	Y	Y					Y	Y						Y			Y
Als2cr4	381259	1.89489	0.000477844					Y	Y			Y	Y						Y						Y			Y
Amhr2	110542	1.93365	1.20481e-06					Y					Y					Y	Y
Amigo2	105827	1.69669	0.000322061																					Y	Y			Y	Y
Amph	218038	1.62092	6.49307e-05				Y	Y		Y	Y														Y			Y	Y
Amt	434437	1.52805	3.2805e-07																	Y	Y	Y	Y		Y		Y					Y	Y	Y	Y
Amz2	13929	1.87739	0.00439487
Anapc13	69010	1.68054	0.010296							Y															Y	Y							Y			Y
Anapc5	59008	2.37718	0.000233239					Y		Y		Y	Y						Y						Y	Y	Y	Y
Angel1	68737	1.55039	0.0125072					Y		Y		Y	Y					Y							Y			Y
Angel2	52477	1.56621	0.00810122					Y		Y			Y					Y	Y						Y	Y		Y				Y	Y			Y		Y
Angptl4	57875	3.3529	4.32251e-05					Y	Y	Y			Y												Y	Y		Y					Y
Ankle2	71782	1.93721	1.4171e-05
Ankmy2	217473	1.79027	0.000361267					Y		Y	Y														Y			Y			Y		Y	Y	Y			Y
Ankrd10	102334	1.60274	0.00143995					Y		Y	Y	Y	Y					Y	Y	Y	Y	Y	Y		Y	Y	Y	Y		Y	Y	Y	Y	Y	Y	Y
Ankrd22	52024	0.659025	0.203555							Y
Ankrd24	70615	1.51762	0.00638265					Y		Y	Y	Y	Y							Y					Y	Y
Ankrd27	245886	1.53025	0.000245041					Y		Y	Y		Y					Y	Y						Y	Y		Y					Y
Ankrd37	654824	3.19845	0.0644017				Y	Y			Y	Y	Y						Y						Y			Y		Y	Y		Y	Y		Y		Y
Ankrd47	80880	1.77351	0.00357865	Y	Y	Y		Y	Y	Y		Y	Y					Y	Y		Y	Y			Y			Y
Ankrd49	56503	1.63573	9.03813e-05																						Y	Y	Y						Y
Ankrd54	223690	1.51546	0.000496866									Y							Y									Y
Ankrd6	140577	1.80143	5.02914e-06		Y	Y	Y	Y		Y	Y	Y	Y			Y	Y	Y	Y	Y	Y	Y	Y		Y	Y		Y		Y	Y			Y
Anks6	75691	1.52037	6.46655e-06							Y														Y	Y			Y	Y
Ankzf1	52231	1.87847	0.000269255
Anp32a	11737	3.56871	0.0174585				Y	Y	Y	Y	Y	Y	Y					Y	Y	Y	Y	Y	Y		Y	Y	Y	Y			Y	Y	Y	Y	Y	Y	Y	Y
Anp32e	66471	4.18179	0.000389353	Y				Y		Y	Y		Y					Y	Y						Y	Y		Y
Anxa1	16952	0.402191	0.000394
Anxa11	11744	1.99932	0.0243881		Y			Y			Y	Y						Y		Y	Y	Y	Y		Y	Y		Y			Y
Anxa2	12306	0.480937	0.00439833				Y	Y		Y		Y						Y	Y						Y			Y								Y
Anxa3	11745	0.54844	0.0459771									Y						Y							Y			Y
Anxa5	11747	0.567185	0.140416								Y	Y						Y							Y			Y								Y
Anxa8	11752	0.65268	0.149506									Y						Y
Aoc3	11754	2.14294	0.095161					Y		Y	Y	Y							Y	Y					Y	Y	Y
Aof1	218214	1.66258	0.000165606							Y								Y							Y	Y		Y
Aof2	99982	2.1856	4.49639e-05				Y	Y		Y		Y	Y			Y		Y	Y	Y					Y	Y		Y							Y
Ap1m1	11767	1.7314	0.00497171					Y		Y		Y						Y							Y			Y					Y			Y
Ap1s3	252903	1.56193	0.0014326							Y												Y			Y			Y
Ap3m1		1.94647	1.08689e-05				Y			Y			Y							Y		Y			Y	Y		Y					Y
Ap3s2	11778	1.98464	0.00330082				Y	Y		Y		Y								Y					Y	Y		Y
Ap4b1	67489	1.56851	7.64978e-05					Y											Y						Y			Y					Y
Ap4s1	11782	1.62811	0.00764776				Y	Y	Y	Y	Y		Y					Y	Y						Y	Y		Y
Apba3	57267	1.55257	0.000956373					Y																	Y			Y					Y
Apbb1	11785	1.73042	0.0469086					Y			Y	Y						Y	Y			Y			Y			Y
Apeh	235606	1.69083	0.000216526																						Y	Y		Y
Apex1	11792	2.12642	6.43012e-05					Y	Y																Y	Y	Y	Y					Y
Apitd1	69928	2.1413	0.000402437																									Y
Aplp1		2.08098	7.57308e-05					Y		Y	Y	Y					Y	Y	Y	Y					Y			Y
Aplp2	11804	1.63177	0.00369523					Y		Y	Y								Y						Y	Y		Y
Apoa1bp	246703	1.6309	0.00355226		Y			Y				Y							Y	Y					Y	Y		Y										Y
Apobec3	80287	2.48526	0.00697968			Y		Y		Y	Y		Y				Y	Y	Y			Y			Y	Y		Y					Y		Y			Y
Apoc1	11812	1.60516	0.00560271					Y	Y		Y							Y	Y	Y	Y	Y			Y			Y		Y	Y		Y	Y	Y	Y	Y	Y
App		0.516269	0.0156198			Y				Y			Y					Y						Y	Y			Y	Y
Appbp1	234664	1.78361	0.000695452					Y		Y		Y	Y						Y						Y	Y		Y								Y
Appl1	72993	1.82616	0.000512565																									Y
Appl2	216190	1.92781	0.00163728																						Y			Y
Aprin	100710	1.65944	8.58986e-05				Y			Y										Y					Y	Y	Y
Aprt		1.55429	0.111672		Y			Y			Y	Y						Y					Y		Y	Y	Y	Y					Y			Y
Aqp5	11830	1.60598	0.00706989												Y									Y	Y			Y	Y					Y		Y
Araf	11836	1.51812	0.00927397					Y																	Y	Y		Y
Arcn1	213827	1.67308	0.0011592					Y		Y									Y	Y		Y			Y	Y		Y
Ard1	56292	3.60741	0.000112796					Y																	Y	Y		Y					Y
Arf5	11844	1.56783	0.00848044					Y											Y						Y			Y
Arf6	11845	1.56004	0.0089463	Y				Y	Y				Y				Y	Y	Y		Y				Y	Y	Y	Y					Y					Y
Arfip2	76932	1.75022	0.000665062					Y										Y	Y						Y	Y		Y
Arfl4	66182	1.73534	0.0370745					Y		Y	Y							Y			Y				Y		Y	Y								Y
Arfrp1	76688	1.79647	0.00357529										Y						Y						Y	Y		Y					Y
Arg2	11847	0.591743	0.158361			Y									Y									Y	Y			Y	Y
Arglu1	234023	2.03376	0.000102701
Arhgap12	75415	1.93513	0.00130039		Y	Y	Y	Y		Y	Y	Y						Y	Y		Y	Y			Y	Y		Y		Y	Y	Y		Y	Y	Y		Y
Arhgap18	73910	1.52411	0.080162				Y			Y										Y					Y			Y
Arhgap19	71085	1.67186	0.00125105	Y				Y		Y			Y												Y	Y		Y
Arhgap30	226652	2.25728	0.00660581					Y				Y							Y									Y								Y
Arhgap4	171207	2.07283	5.90363e-06							Y															Y			Y
Arhgap9	216445	1.56502	0.000246859	Y						Y								Y										Y						Y
Arhgdig	14570	2.46823	0.00688584						Y				Y												Y			Y	Y
Arhgef19	213649	1.66077	0.000105263							Y	Y							Y	Y	Y	Y				Y			Y						Y
Arhgef3	71704	1.50618	0.0143813		Y		Y	Y		Y	Y						Y	Y	Y						Y
Arid3b	56380	1.66156	0.0017094	Y		Y	Y	Y		Y								Y		Y	Y	Y			Y	Y	Y					Y
Arl2	56327	1.8303	0.00105149					Y		Y		Y	Y						Y				Y		Y	Y		Y			Y		Y					Y
Arl3	56350	1.96972	0.00814203							Y	Y						Y	Y	Y						Y			Y
Arl4a	11861	1.69889	0.00607803					Y		Y	Y	Y						Y	Y						Y	Y	Y	Y
Arl5a	75423	1.70478	0.000936596					Y		Y	Y	Y	Y					Y	Y						Y	Y		Y
Arl6	56297	1.98912	4.59161e-05	Y				Y		Y		Y	Y					Y	Y	Y	Y	Y			Y			Y										Y
Arl6ip1	54208	2.02427	0.000219771	Y				Y	Y			Y	Y				Y	Y	Y						Y	Y	Y	Y					Y			Y
Arl6ip2	56298	2.02646	0.00202699							Y												Y			Y	Y	Y	Y
Arl6ip4	65105	1.89843	1.8383e-05																Y						Y	Y	Y	Y
Arl6ip6	65103	1.88634	1.04514e-05	Y				Y	Y										Y						Y	Y		Y					Y
Armc10	67211	2.11712	5.88288e-05																	Y	Y	Y	Y		Y	Y	Y	Y
Armc6	76813	1.64074	0.00025044				Y			Y		Y	Y				Y	Y		Y					Y			Y					Y			Y		Y
Armc8	74125	2.02432	2.40386e-05					Y	Y		Y		Y					Y							Y	Y		Y					Y					Y
Armcx1	78248	1.5625	0.000360871				Y	Y										Y		Y	Y	Y	Y		Y	Y	Y	Y			Y	Y		Y
Armcx2	67416	2.25978	0.00448948																						Y			Y										Y
Armcx5	494468	1.87506	0.00122547					Y																	Y
Arpc3	56378	1.86705	0.000718687					Y		Y								Y		Y					Y	Y		Y					Y
Arpc4	68089	1.53023	0.0204694					Y																	Y	Y	Y	Y
Arpc5l	74192	1.76683	0.0004574	Y				Y				Y	Y						Y						Y	Y		Y					Y
Arrb2	216869	2.3235	0.00426808					Y					Y												Y	Y		Y				Y	Y
Arrdc2	70807	1.84876	3.27181e-06		Y			Y				Y						Y	Y	Y					Y	Y	Y	Y					Y			Y
Arrdc3		1.55593	0.135479	Y	Y			Y	Y		Y	Y	Y				Y	Y	Y	Y	Y				Y	Y		Y
Arrdc4	66412	2.38479	0.00108825					Y					Y												Y	Y	Y	Y
Ars2	83701	1.78637	0.00157222	Y				Y	Y				Y				Y		Y	Y	Y	Y			Y	Y	Y	Y
Art5	11875	1.67456	0.000920626							Y		Y					Y	Y		Y					Y			Y
As3mt	57344	1.59805	0.000270044					Y		Y	Y							Y	Y						Y			Y
Asah3	171168	1.50361	1.91938e-05							Y	Y	Y						Y
Asb13	142688	1.49976	0.104215					Y		Y					Y				Y						Y			Y
Asb3	65257	1.87528	0.00164476					Y					Y						Y						Y			Y
Ascc1	69090	1.85416	0.012536			Y		Y		Y	Y														Y			Y
Ascc2	75452	1.55592	0.0165945				Y	Y			Y							Y		Y	Y	Y			Y	Y		Y
Ascc3l1	320632	1.6583	0.00142419					Y											Y	Y					Y	Y	Y	Y					Y	Y				Y
Asf1b	66929	2.23898	0.000189798				Y	Y		Y	Y						Y	Y	Y						Y	Y		Y					Y
Ash2l	23808	1.87123	0.00259691								Y		Y					Y		Y	Y				Y	Y	Y	Y					Y	Y				Y
Asna1	56495	1.80526	0.00177966					Y		Y			Y												Y	Y	Y	Y										Y
Asns	27053	1.90363	0.000116536					Y	Y		Y	Y	Y				Y	Y	Y		Y	Y	Y		Y	Y	Y	Y				Y	Y	Y
Asnsd1	70396	2.28719	0.000102218					Y		Y			Y												Y			Y
Asphd2	72898	3.25779	0.000413942								Y							Y							Y			Y	Y			Y
Aspm	12316	2.54874	3.31645e-05		Y	Y	Y	Y	Y	Y	Y	Y	Y					Y							Y	Y		Y					Y	Y
Aspscr1	68938	1.66191	0.00346916		Y			Y	Y	Y			Y					Y		Y					Y	Y		Y					Y
Aste1	66595	1.79638	0.00730898										Y												Y			Y
Atad1	67979	1.96237	0.000141485					Y		Y	Y		Y						Y	Y					Y	Y		Y					Y
Atad2	70472	1.747	0.00537659		Y			Y	Y			Y	Y					Y	Y	Y					Y	Y	Y	Y					Y
Atad3a	108888	1.61431	0.0072718					Y	Y	Y	Y	Y	Y					Y	Y						Y	Y		Y					Y
Atf3	11910	0.337633	7.39192e-07							Y		Y			Y			Y				Y		Y	Y			Y	Y				Y			Y		Y
Atg16l1	77040	1.55765	0.00350256					Y		Y			Y					Y	Y						Y	Y		Y					Y
Atg4c	242557	1.50129	0.0013003				Y	Y		Y								Y	Y			Y			Y			Y
Atg5	11793	2.58892	2.52321e-05					Y	Y	Y	Y	Y	Y					Y							Y	Y		Y					Y
Athl1	212974	1.88109	0.0141167							Y	Y	Y	Y							Y	Y	Y	Y		Y	Y		Y		Y						Y
Atic	108147	2.75071	0.0223998		Y			Y	Y		Y	Y	Y					Y	Y						Y	Y	Y	Y					Y
Atmin	234776	1.51526	0.0043273
Atp10a	11982	2.63712	0.0279984				Y			Y		Y								Y		Y		Y	Y	Y	Y	Y	Y
Atp10d	231287	1.83808	0.0147755					Y		Y	Y	Y						Y	Y	Y					Y			Y		Y				Y
Atp1b3	11933	1.51326	7.92218e-06					Y	Y	Y	Y	Y						Y	Y			Y			Y	Y		Y
Atp2a2	11938	1.71183	0.0440833					Y	Y	Y	Y	Y	Y					Y	Y		Y				Y	Y	Y	Y						Y
Atp2a3	53313	1.8987	0.0104977							Y		Y						Y		Y	Y			Y	Y			Y	Y							Y
Atp2c1	235574	1.51194	0.000215678					Y		Y															Y			Y										Y
Atp5a1	11946	1.82582	0.00088757					Y	Y	Y	Y								Y						Y	Y	Y	Y						Y
Atp5c1	11949	1.83355	0.00131151		Y			Y	Y		Y		Y						Y						Y	Y	Y	Y					Y	Y
Atp5d	66043	1.5629	0.0421167		Y			Y		Y	Y	Y	Y						Y		Y				Y	Y	Y	Y					Y
Atp5f1	11950	2.01725	4.98024e-05			Y		Y	Y		Y		Y				Y	Y							Y	Y		Y					Y
Atp5g2	67942	1.91375	0.0130434		Y			Y	Y	Y	Y		Y						Y	Y	Y	Y			Y	Y	Y	Y					Y
Atp5g3	228033	1.56496	0.0042065					Y			Y								Y						Y	Y	Y	Y						Y
Atp5h	71679	1.57852	0.0115195					Y												Y	Y	Y			Y	Y		Y
Atp5j	11957	1.89414	0.00215907		Y			Y			Y		Y						Y						Y	Y		Y		Y			Y	Y			Y
Atp5j2	57423	1.75296	0.000952427					Y	Y		Y		Y						Y						Y	Y	Y	Y
Atp5l	27425	1.61448	0.00692501	Y				Y	Y	Y	Y		Y						Y						Y	Y		Y					Y	Y				Y
Atp5o	28080	1.58926	0.00726364					Y		Y	Y		Y					Y							Y	Y	Y	Y					Y	Y
Atp5s	68055	1.58292	0.000432872					Y		Y		Y								Y	Y	Y			Y			Y
Atp5sl	66349	1.58812	0.0050706
Atpaf2	246782	1.55271	0.000240576		Y		Y	Y		Y									Y	Y	Y	Y			Y	Y		Y					Y
Atpbd1b	100210	1.9622	0.000326152	Y				Y	Y	Y															Y	Y	Y	Y
Atpif1	11983	1.80116	0.00678644					Y	Y				Y												Y	Y	Y	Y		Y	Y	Y	Y					Y
Atxn2	20239	1.68264	0.00364657					Y	Y	Y	Y	Y	Y						Y	Y	Y	Y			Y	Y		Y
Atxn2l	233871	1.59813	0.0287826		Y			Y	Y	Y		Y	Y					Y	Y						Y	Y	Y	Y					Y
Atxn3	110616	2.17717	5.00172e-05					Y	Y	Y			Y					Y							Y	Y		Y					Y
Atxn7l2	72522	1.82581	0.00106965					Y		Y	Y		Y												Y			Y					Y	Y
Au014645	433702	1.59695	0.000902641					Y	Y	Y			Y												Y	Y		Y					Y
Au015228	99169	0.594986	0.053923
Au018829	545762	0.57515	0.256385
Au021838	328099	2.27392	0.000517707					Y	Y	Y			Y						Y						Y	Y		Y					Y			Y
Au022252	230696	1.59898	0.0112234					Y												Y	Y				Y	Y		Y
Au022870	231874	1.80663	2.92915e-06							Y			Y							Y					Y			Y
Au023871	106722	1.73734	0.0432872					Y			Y	Y						Y	Y	Y	Y	Y			Y			Y			Y			Y		Y
Au040829	216831	1.52354	0.000340227					Y		Y	Y	Y						Y	Y						Y			Y
Aurka	20878	3.13411	9.17865e-05	Y				Y													Y	Y	Y		Y	Y	Y	Y				Y	Y					Y
Aurkaip1	66077	1.74056	0.000576505	Y				Y		Y			Y												Y	Y	Y	Y
Aurkc	20871	1.90215	0.0025681				Y	Y												Y	Y	Y
Av028368		1.73444	0.000172847
Aven	74268	1.53203	0.0492149				Y	Y	Y	Y	Y	Y						Y	Y			Y			Y			Y
Aw540478		1.54805	0.014863
Axl	26362	0.452349	0.110018	Y				Y		Y	Y							Y							Y			Y
Aytl2	210992	1.58941	0.000646728					Y	Y	Y	Y	Y	Y						Y						Y	Y		Y
Azi1	12009	1.76748	0.0016069					Y		Y	Y		Y					Y	Y						Y	Y		Y
B020004j07rik	545662	0.594009	0.207018
B020018g12rik	545388	2.33506	8.40257e-06
B230217c12rik	68127	2.07692	8.56154e-05																						Y			Y
B230219d22rik	78521	1.65678	0.00181097					Y				Y													Y	Y		Y
B230317c12rik	56279	1.54893	0.00257296					Y			Y							Y	Y						Y	Y		Y						Y
B230339m05rik	228850	1.51996	0.000181199																						Y	Y		Y
B230373p09rik		2.52429	0.000450218
B3galnt2	97884	1.77497	0.000208919					Y				Y	Y					Y	Y	Y					Y	Y		Y
B3gnt5	108105	1.97423	0.0802383					Y		Y		Y					Y	Y	Y						Y			Y								Y
B3gnt7	227327	2.15389	0.0463874					Y				Y	Y					Y	Y	Y	Y	Y	Y		Y	Y	Y	Y				Y	Y	Y	Y	Y
B4galnt4	330671	2.07316	0.000118164					Y	Y	Y	Y	Y	Y					Y	Y	Y					Y	Y	Y	Y								Y
B930076a02		1.77846	0.00306721
B9d2	232987	1.61082	0.00375009
Bach1	12013	0.552474	0.0689715			Y	Y	Y								Y		Y		Y	Y	Y	Y		Y	Y		Y					Y
Bag1	12017	1.70954	0.00554964	Y			Y		Y			Y	Y						Y	Y	Y	Y			Y	Y		Y
Bag4	67384	2.05362	0.00122029		Y					Y			Y						Y						Y	Y		Y
Bahcc1	268515	2.81317	0.0351779							Y	Y									Y		Y	Y		Y	Y
Bak1	12018	1.60581	0.0798165					Y		Y			Y					Y	Y						Y	Y	Y	Y						Y		Y	Y
Banf1	23825	2.04318	0.0109175		Y			Y	Y	Y			Y							Y	Y	Y			Y	Y	Y	Y					Y
Bap1		1.5155	0.00258479																Y						Y	Y		Y					Y
Bat1a	53817	2.06951	0.000182842					Y	Y	Y	Y		Y					Y	Y	Y					Y	Y	Y	Y
Bat2	53761	1.6977	0.00327168	Y							Y									Y	Y				Y	Y	Y	Y
Bat3	224727	1.57569	0.00138564					Y	Y				Y					Y		Y					Y	Y		Y					Y				Y
Bat4	81845	1.53987	0.000321464							Y															Y	Y	Y						Y
Bat5	193742	1.937	0.000939066					Y																	Y			Y				Y	Y
Baz2a	116848	0.615985	0.0424297	Y		Y		Y			Y		Y					Y		Y	Y	Y			Y	Y	Y	Y						Y
Bb287469	544881	0.547421	0.344522
Bbs4	102774	1.51969	0.0120914					Y		Y	Y							Y							Y			Y
Bbs9	319845	1.83189	0.00875977
Bc002199	211556	1.5433	0.000509449		Y			Y	Y				Y					Y							Y	Y		Y
Bc002230	217827	1.51265	0.00761559
Bc003885	225215	2.55797	6.17733e-05					Y	Y	Y			Y							Y					Y	Y		Y			Y		Y
Bc004701		1.68612	0.00775759
Bc004728	207818	1.58104	0.0419661					Y		Y	Y	Y		Y				Y	Y	Y	Y	Y			Y	Y		Y
Bc008155	214917	2.14398	0.000196739					Y																	Y	Y		Y			Y
Bc011487	232748	2.36008	7.10381e-06							Y		Y						Y										Y
Bc016423	105203	2.38108	0.0171852
Bc017612	170748	1.63703	0.180433							Y																								Y
Bc018101	449000	1.81025	0.0108701					Y													Y				Y
Bc020002	252875	2.00364	0.00143431					Y	Y				Y						Y						Y	Y		Y					Y
Bc021381	212483	1.5598	0.00622059					Y																	Y	Y		Y
Bc021395	225283	1.88051	9.3956e-06					Y		Y	Y	Y	Y				Y	Y							Y	Y		Y
Bc023055	226123	1.57003	0.00336169								Y														Y
Bc023882	231123	1.90242	0.0010297	Y	Y			Y											Y						Y	Y
Bc024814		1.70721	0.0136827					Y																	Y			Y					Y					Y
Bc025546	234728	1.60249	0.00080679									Y	Y												Y			Y					Y
Bc025575	217219	1.66697	0.0104229					Y		Y		Y						Y							Y			Y	Y
Bc026590	230234	1.63478	0.0740007																						Y	Y		Y
Bc027231	212547	1.85707	0.00439258					Y	Y	Y			Y						Y	Y	Y				Y	Y	Y	Y					Y
Bc030476	239368	0.399658	0.0172475												Y			Y						Y	Y			Y	Y
Bc031781	208768	1.72357	0.000863124		Y			Y	Y	Y		Y	Y				Y	Y	Y	Y					Y	Y		Y					Y			Y	Y	Y
Bc032265	238024	2.17198	0.00694693					Y										Y	Y						Y			Y
Bc037034	231807	2.02767	0.000568851	Y				Y																	Y		Y	Y
Bc048355		2.66128	0.000301455					Y	Y			Y	Y					Y							Y		Y	Y					Y			Y		Y
Bc050092	235048	1.84085	0.00103145					Y			Y														Y	Y	Y	Y					Y
Bc050811	241943	0.598767	0.0859206
Bc053749	333193	1.67361	0.00433797			Y		Y		Y									Y						Y			Y
Bc055324	381306	2.51873	4.58977e-06	Y				Y												Y	Y	Y			Y	Y		Y		Y			Y			Y		Y
Bc055368		1.85215	0.00846521
Bc056474	414077	1.92526	0.0418427					Y				Y													Y	Y		Y					Y
Bc056923	227358	2.05539	0.00419818							Y	Y	Y													Y			Y		Y			Y			Y
Bc057371	194237	2.47242	0.00034973							Y	Y		Y					Y		Y	Y	Y	Y		Y			Y	Y			Y		Y
Bc057552	212123	1.5709	0.0103929					Y									Y		Y						Y	Y		Y
Bc057627	330474	1.65939	0.0416341				Y	Y	Y	Y	Y								Y						Y	Y	Y	Y								Y
Bc061212	381724	0.551541	0.268164
Bc062115	408062	1.73764	0.000682633					Y												Y					Y	Y		Y
Bc065085	219148	1.49972	0.0180319		Y	Y				Y	Y	Y					Y	Y			Y	Y			Y			Y	Y
Bc066028	407812	2.27857	6.9433e-06				Y	Y		Y								Y							Y	Y		Y				Y
Bc066107	240066	1.92454	0.000542871					Y		Y	Y							Y	Y	Y	Y	Y	Y		Y	Y	Y	Y
Bc067068	216292	1.64454	0.000224954					Y	Y	Y			Y					Y	Y						Y			Y					Y
Bc085271	434632	2.61817	0.000149726
Bc087945	432940	2.08795	0.00397739							Y												Y			Y	Y
Bc088983	382010	2.03138	1.67001e-05	Y						Y															Y			Y					Y
Bcap29	12033	2.27853	0.000219012		Y	Y	Y	Y	Y	Y	Y		Y					Y	Y						Y			Y					Y
Bcar1	12927	1.58739	0.054755					Y		Y	Y	Y	Y					Y		Y	Y				Y	Y	Y	Y				Y			Y	Y		Y
Bcar3	29815	1.57808	0.0388854		Y		Y	Y		Y	Y	Y				Y		Y	Y	Y		Y	Y		Y	Y	Y	Y								Y
Bcas1	76960	4.36743	0.00461551					Y		Y	Y	Y									Y
Bcas2	68183	1.8199	0.00128679					Y					Y						Y						Y	Y	Y	Y					Y					Y
Bcat2	12036	2.01035	0.0268308	Y				Y		Y	Y	Y	Y					Y		Y	Y	Y			Y	Y		Y						Y	Y	Y	Y	Y
Bccip	66165	2.43325	5.26284e-06							Y															Y	Y		Y					Y			Y	Y	Y
Bckdha	12039	1.64134	0.00317108							Y	Y							Y							Y	Y		Y					Y					Y
Bckdhb	12040	3.10772	0.00235939				Y			Y	Y							Y							Y
Bckdk	12041	2.10258	0.00120148					Y					Y												Y	Y	Y	Y					Y
Bcl3	12051	2.30306	0.0483708					Y			Y	Y	Y				Y	Y		Y	Y	Y			Y	Y	Y	Y				Y		Y		Y
Bcl6b	12029	1.75211	0.0270804					Y	Y	Y	Y	Y	Y					Y	Y	Y	Y			Y	Y		Y	Y	Y
Bcl7a	77045	1.9946	0.00174358					Y		Y	Y							Y	Y						Y	Y		Y
Bclaf1	72567	1.57223	9.67671e-05					Y	Y			Y	Y						Y						Y	Y		Y					Y				Y
Bcs1l	66821	2.5573	0.000107951					Y											Y	Y	Y				Y			Y					Y
Bdh1	71911	1.74939	0.00154545					Y		Y	Y	Y	Y					Y					Y		Y
Bdh2	69772	3.11305	3.87184e-06			Y				Y									Y		Y
Bfar	67118	1.62107	0.000817456					Y		Y									Y	Y					Y	Y							Y
Bgn	12111	0.42429	0.35213							Y
Bhlhb9	70237	2.2543	0.000497385																						Y
Bid	12122	2.09769	0.000505378					Y		Y		Y	Y						Y						Y	Y		Y					Y
Bin1	30948	0.613275	0.0201673							Y		Y						Y							Y			Y	Y
Birc2	11797	2.10388	0.000120498	Y							Y									Y					Y	Y	Y					Y	Y	Y
Birc5	11799	2.30175	5.70248e-06					Y				Y	Y						Y						Y	Y	Y	Y
Blm	12144	2.66528	2.38789e-06				Y	Y			Y	Y	Y						Y			Y			Y	Y		Y					Y
Blmh	104184	1.55266	0.00690483					Y					Y					Y	Y						Y	Y		Y
Bloc1s3		1.62672	6.41216e-05					Y		Y											Y				Y	Y		Y
Blvrb	233016	2.19525	0.000298691					Y		Y		Y							Y						Y			Y
Bmf		1.85375	0.000837238			Y		Y		Y	Y							Y	Y	Y	Y	Y	Y		Y	Y		Y			Y			Y	Y	Y	Y
Bmp1	12153	0.491275	0.0565936							Y								Y						Y	Y			Y	Y
Bmper	73230	0.551132	0.0526371							Y	Y	Y			Y			Y						Y	Y			Y	Y
Bmpr1a	12166	1.49979	0.0332261					Y		Y		Y						Y	Y	Y	Y				Y	Y	Y	Y
Bms1	213895	1.55485	0.0185159																									Y
Bnip1	224630	1.72885	9.72245e-05					Y	Y		Y	Y	Y												Y			Y					Y	Y			Y
Bnip3l	12177	2.07177	0.00035018					Y	Y				Y						Y						Y	Y		Y
Bok	51800	1.94421	0.0406127							Y								Y	Y						Y	Y		Y	Y	Y			Y					Y
Bola1	69168	1.65117	0.00410482					Y		Y			Y					Y							Y	Y		Y					Y
Bola2	66162	2.01544	0.000258877		Y			Y				Y	Y								Y				Y	Y	Y	Y					Y			Y
Bola3	78653	2.48035	0.000156329							Y	Y	Y						Y							Y	Y		Y
Bop1	12181	2.01574	0.0107127						Y	Y			Y					Y	Y						Y	Y		Y					Y
Bpnt1	23827	1.8016	0.000325927			Y		Y		Y	Y							Y				Y			Y	Y		Y
Brap	72399	1.59735	0.00108972							Y			Y												Y	Y		Y					Y
Brca1	12189	1.65711	0.028146		Y		Y													Y	Y	Y			Y	Y		Y			Y	Y
Brca2	12190	1.99592	2.36136e-05					Y	Y				Y				Y		Y						Y			Y					Y
Brcc3	210766	1.58955	0.00156769																						Y			Y
Brd4	57261	1.64275	0.000877704	Y			Y	Y	Y	Y		Y	Y					Y	Y	Y		Y			Y	Y		Y
Bre	107976	1.50365	0.00944402				Y	Y	Y	Y	Y		Y					Y							Y			Y		Y			Y			Y		Y
Brf1	72308	1.51626	0.000285535					Y		Y	Y		Y				Y		Y						Y	Y	Y	Y			Y			Y
Brf2	66653	2.04312	0.00090847					Y																	Y	Y	Y	Y
Brip1	237911	2.11057	0.000365942					Y		Y								Y							Y			Y					Y			Y
Brp16	59053	2.29633	0.000153039					Y	Y				Y												Y	Y	Y	Y
Brp17		2.49207	0.0188422
Brpf1	78783	1.55627	0.0155205					Y				Y	Y					Y							Y	Y	Y	Y				Y
Bst2	69550	2.59432	0.0245697					Y		Y		Y								Y	Y	Y			Y	Y	Y	Y					Y
Btbd1	83962	1.97643	0.00159617					Y			Y		Y				Y								Y	Y		Y
Btbd11	74007	1.55657	0.0226764		Y	Y	Y	Y		Y	Y	Y		Y	Y	Y	Y	Y	Y		Y	Y	Y	Y	Y	Y		Y	Y
Btbd14b	66830	1.98321	0.001962					Y		Y	Y	Y	Y					Y	Y						Y	Y	Y	Y
Btbd6	399566	1.76542	0.00654992					Y				Y							Y						Y		Y	Y
Btf3		1.78973	0.000800073					Y	Y			Y	Y					Y	Y						Y	Y	Y	Y
Bub1b	12236	2.6171	3.33158e-05	Y			Y	Y		Y	Y	Y	Y					Y							Y	Y	Y	Y					Y		Y
Bub3	12237	2.0337	0.000283801	Y				Y					Y						Y			Y			Y	Y	Y	Y
Bud31	231889	1.5375	0.0135081					Y					Y												Y	Y	Y	Y
Bxdc1	67239	2.41285	5.70635e-06					Y	Y				Y								Y	Y	Y		Y	Y	Y	Y		Y			Y					Y
Bxdc2	67832	1.72061	3.27914e-06					Y	Y				Y												Y	Y		Y					Y
Bxdc5	70285	1.82975	9.488e-05					Y					Y					Y		Y					Y	Y		Y
Bzrap1	207777	1.76129	0.0164298								Y								Y						Y			Y
Bzw1		1.50487	0.00197505					Y		Y			Y						Y			Y			Y	Y	Y	Y
Bzw2	66912	2.6935	0.000127632					Y	Y	Y			Y				Y	Y							Y	Y		Y					Y	Y	Y			Y
C030048b08rik	269623	1.59461	0.00102443		Y			Y																	Y	Y		Y		Y			Y		Y
C130032j12rik	218975	1.80938	0.000160927					Y	Y	Y	Y	Y	Y				Y	Y	Y						Y	Y	Y	Y
C130034i18rik	320701	1.63055	0.00557306			Y	Y			Y	Y							Y		Y					Y			Y
C130038g02rik	77521	1.92652	0.0198434		Y	Y	Y	Y		Y	Y							Y		Y	Y				Y	Y		Y	Y
C1qbp	12261	2.06805	0.000279367					Y	Y	Y	Y	Y	Y					Y	Y						Y	Y	Y	Y					Y
C230055k05rik	626391	1.68207	0.0749378
C330016o10rik		1.68362	0.00026045		Y		Y	Y			Y	Y						Y		Y	Y				Y	Y		Y				Y				Y
C330019g07rik	215476	1.5524	0.000614075																								Y
C330023m02rik	231713	1.91124	0.000999058					Y	Y		Y		Y						Y						Y	Y	Y	Y					Y
C530028i08rik	232933	2.1678	0.00273773					Y		Y	Y	Y						Y			Y				Y	Y		Y
C530043g21rik	215015	1.53314	0.00572755				Y	Y				Y													Y	Y		Y				Y
C79407	217653	3.04839	0.000522595					Y	Y	Y		Y													Y	Y		Y		Y			Y	Y
C80913	19777	2.60255	0.0159252	Y				Y		Y	Y		Y					Y	Y						Y	Y		Y					Y
C8g	69379	1.71561	0.0119665					Y																				Y
Cab39l	69008	2.38295	0.000337293				Y	Y		Y								Y							Y			Y
Cacng7	81904	1.58723	0.0266615
Cacybp	12301	2.00518	0.00340484			Y	Y	Y	Y	Y		Y	Y					Y	Y	Y	Y	Y	Y		Y	Y		Y			Y	Y			Y
Cad	69719	1.5558	0.0246647					Y	Y		Y		Y												Y	Y	Y	Y					Y		Y	Y		Y
Calb2	12308	2.77264	0.00489732							Y										Y					Y			Y	Y		Y							Y
Calca	12310	1.7611	0.00626248					Y		Y										Y	Y	Y			Y			Y	Y
Cald1	109624	0.587252	0.0490409				Y			Y	Y							Y		Y	Y	Y	Y		Y	Y		Y
Calm2	12314	2.05795	6.46619e-06	Y				Y			Y	Y	Y				Y					Y			Y	Y	Y	Y
Calm3	12315	2.15159	0.000476032			Y		Y			Y	Y	Y												Y	Y	Y	Y					Y			Y
Calml4		2.41029	0.00717399															Y
Calr	12317	1.82787	0.020747					Y	Y	Y	Y	Y	Y					Y	Y	Y					Y	Y	Y	Y					Y	Y		Y
Camk2b	12323	2.45747	0.0120638			Y	Y	Y		Y	Y	Y	Y		Y		Y	Y		Y	Y	Y		Y	Y			Y	Y							Y
Camkk2	207565	1.76122	0.012038							Y										Y		Y		Y	Y			Y
Camkv	235604	2.1953	0.00500906									Y	Y					Y		Y					Y			Y
Capn10		1.73675	0.0068195					Y				Y						Y	Y						Y	Y		Y		Y			Y			Y
Capn5	12337	3.40118	0.00301986		Y					Y	Y							Y	Y	Y	Y				Y	Y		Y								Y
Capn7	12339	2.06516	0.00110527					Y		Y			Y						Y						Y			Y
Caprin1	53872	1.7358	0.00493722	Y
Capsl	75568	1.99095	0.000957036				Y	Y		Y	Y	Y						Y														Y
Capza1	12340	2.22313	0.0052464					Y																	Y	Y		Y
Car11	12348	1.72933	0.0151846					Y					Y						Y			Y		Y	Y			Y	Y				Y
Car13	71934	1.95416	4.14686e-06					Y		Y		Y						Y	Y	Y	Y	Y			Y			Y
Car2	12349	2.17156	0.114006					Y			Y	Y							Y					Y	Y			Y	Y
Car4	12351	2.32312	0.219134																					Y	Y			Y	Y
Carm1	59035	2.45911	0.00807266		Y			Y	Y	Y	Y	Y	Y				Y	Y	Y						Y	Y		Y
Casc3	192160	1.61226	0.0359807					Y		Y		Y						Y							Y	Y	Y
Casc4	319996	1.57151	0.00106631				Y	Y		Y			Y					Y	Y						Y	Y		Y
Casp3	12367	1.6006	0.0261225	Y				Y			Y							Y		Y	Y	Y	Y		Y	Y		Y			Y	Y		Y
Casp6	12368	1.57778	0.0058996							Y								Y	Y						Y			Y
Casp9	12371	1.71872	0.000822975					Y		Y		Y								Y	Y				Y			Y					Y
Cav1	12389	0.250152	0.0504683							Y					Y									Y	Y			Y	Y
Cblb	208650	1.63128	0.0042774															Y							Y			Y
Cbln1	12404	2.41153	0.0304524					Y	Y	Y		Y			Y			Y						Y	Y			Y	Y
Cbr1	12408	1.73493	0.0071213					Y										Y		Y					Y			Y					Y
Cbwd1	226043	1.96091	0.00145298					Y		Y		Y										Y			Y			Y
Cbx2	12416	1.55182	0.0162712					Y		Y								Y	Y						Y	Y		Y
Cbx5	12419	2.09303	0.000911817					Y	Y	Y	Y	Y	Y				Y	Y	Y		Y	Y	Y		Y	Y		Y		Y		Y	Y			Y		Y
Cbx7	52609	1.75872	0.000675017		Y			Y	Y	Y	Y	Y	Y					Y	Y	Y	Y	Y			Y	Y	Y	Y		Y	Y	Y	Y	Y	Y	Y	Y
Cc2d1a	212139	1.5443	0.00492572		Y						Y									Y					Y		Y	Y
Cc2d2a	231214	1.73808	0.00422366
Ccar1		1.67803	0.0318968					Y	Y		Y		Y					Y	Y	Y	Y			Y	Y	Y	Y	Y										Y
Ccbl1	70266	1.79008	0.000109805					Y		Y															Y			Y		Y	Y		Y	Y		Y
Ccbl2	229905	1.56371	7.5584e-05				Y	Y		Y	Y							Y	Y						Y			Y			Y		Y	Y	Y	Y
Ccdc101	75565	2.16898	5.91499e-06					Y		Y								Y	Y									Y					Y
Ccdc109a	215999	1.66574	0.0341858																						Y	Y
Ccdc111	408022	1.77905	0.00291438	Y																								Y			Y	Y		Y
Ccdc114	211535	2.69461	1.36725e-05
Ccdc115	69668	1.79399	0.00232423										Y															Y					Y					Y
Ccdc12	72654	1.57096	0.019536				Y	Y		Y	Y	Y						Y		Y	Y	Y			Y	Y		Y				Y	Y					Y
Ccdc125	76041	1.5136	0.000333751					Y	Y	Y	Y		Y					Y										Y					Y					Y
Ccdc127	67433	1.58739	2.3172e-05																									Y						Y
Ccdc21	70012	1.87932	0.000572752		Y			Y	Y	Y	Y		Y					Y							Y	Y		Y
Ccdc25	67179	1.5769	0.00468027					Y		Y															Y	Y		Y								Y
Ccdc3		2.46973	0.000725634			Y	Y			Y	Y	Y	Y			Y	Y	Y						Y	Y			Y	Y
Ccdc32	269336	1.62631	0.000450751					Y		Y	Y														Y			Y					Y
Ccdc41	77048	1.79967	7.89149e-05
Ccdc43	52715	1.69437	0.00160335					Y		Y															Y	Y		Y
Ccdc47	67163	1.58767	0.00925438
Ccdc5	225745	1.63524	0.000164152				Y	Y		Y		Y	Y						Y						Y	Y	Y	Y						Y
Ccdc51	66658	1.75184	0.00349757																						Y	Y
Ccdc53	67282	1.64021	0.00217413					Y		Y	Y								Y						Y			Y			Y		Y					Y
Ccdc58	381045	1.98848	0.000348978				Y	Y	Y	Y	Y		Y					Y		Y	Y	Y			Y	Y		Y			Y	Y	Y					Y
Ccdc66	320234	2.3914	0.0135349					Y										Y							Y			Y
Ccdc77	67200	1.99644	0.000677641	Y			Y	Y		Y								Y		Y	Y	Y			Y	Y		Y								Y		Y
Ccdc80	67896	0.420041	0.0680402							Y	Y
Ccdc85b	240514	1.80198	0.000636299					Y	Y											Y	Y				Y	Y		Y					Y
Ccdc86	108673	1.52067	0.034882					Y	Y				Y						Y						Y	Y	Y	Y					Y
Ccdc88a	108686	1.55289	0.0014368
Ccdc90b	66365	1.68133	0.00276914																						Y			Y
Ccdc91	67015	1.60111	0.000117539					Y				Y	Y					Y							Y			Y
Ccdc92	215707	2.63449	0.000273852					Y		Y	Y	Y			Y			Y	Y						Y			Y
Ccdc94	72886	1.69965	0.00687825					Y	Y	Y										Y	Y				Y	Y		Y
Ccdc99	70385	2.12453	0.000138996					Y			Y																	Y
Cchcr1	240084	1.68701	0.00255576					Y				Y								Y					Y			Y		Y				Y		Y	Y	Y
Cckbr	12426	1.532	0.00292349							Y	Y							Y	Y					Y	Y			Y	Y
Ccl7	20306	0.537853	0.410506							Y
Ccm2	216527	1.61386	0.00716827				Y	Y	Y	Y	Y	Y						Y	Y						Y	Y		Y
Ccna2	12428	2.39063	0.00584474		Y			Y		Y			Y					Y	Y						Y	Y	Y	Y
Ccnb1	268697	3.11824	2.10466e-06	Y				Y	Y				Y												Y	Y	Y	Y					Y
Ccnc	51813	1.69048	0.000319113		Y			Y		Y		Y	Y					Y	Y	Y	Y	Y	Y		Y	Y		Y
Ccnd1	12443	1.7272	0.0499556	Y				Y		Y	Y							Y		Y			Y		Y			Y					Y				Y
Ccnd2	12444	0.567617	0.027968					Y		Y					Y			Y						Y	Y			Y	Y								Y
Ccnd3	12445	1.97495	0.00400934					Y		Y	Y							Y		Y	Y	Y	Y		Y	Y		Y
Ccne1	12447	2.95281	0.000290799				Y	Y			Y	Y	Y					Y				Y			Y	Y	Y	Y						Y			Y
Ccne2	12448	1.75914	0.0135598					Y	Y		Y		Y					Y	Y	Y		Y			Y			Y					Y
Ccnf	12449	1.93903	0.0858441		Y			Y	Y	Y		Y	Y					Y							Y	Y	Y	Y				Y	Y
Ccni	12453	1.58415	0.0368541					Y				Y	Y						Y						Y	Y		Y					Y
Ccrk	105278	1.54857	0.0236824					Y		Y	Y							Y	Y	Y					Y			Y					Y
Cct2	12461	1.8724	0.00142088					Y	Y																Y	Y	Y	Y					Y
Cct3	12462	2.15458	0.000119428	Y			Y	Y													Y				Y	Y	Y	Y					Y
Cct4	12464	1.70061	0.000464106					Y	Y		Y	Y	Y					Y	Y						Y	Y	Y	Y					Y	Y	Y	Y
Cct5	12465	1.95212	0.00773958					Y	Y				Y					Y	Y						Y	Y		Y					Y
Cct6a	12466	2.04452	3.64338e-06					Y	Y				Y						Y						Y	Y	Y	Y		Y			Y			Y		Y
Cct7	12468	2.17761	0.00557877		Y			Y	Y	Y		Y	Y					Y	Y						Y	Y	Y	Y		Y			Y
Cct8	12469	1.85257	2.91231e-05					Y	Y				Y						Y			Y			Y	Y	Y	Y				Y	Y		Y
Cd1d1	12479	1.9044	5.81764e-05					Y																	Y					Y								Y
Cd276	102657	1.88825	0.0434037							Y																	Y
Cd2bp2	70233	1.86932	0.000302702					Y		Y		Y	Y					Y	Y	Y	Y				Y	Y	Y	Y										Y
Cd3e	12501	1.57814	0.00345085																									Y				Y						Y
Cd3eap	70333	1.93402	0.00629549					Y	Y			Y	Y						Y						Y	Y		Y					Y
Cd6	12511	1.80828	0.00218744		Y	Y														Y	Y	Y			Y
Cd63	12512	0.579598	0.000188455						Y			Y	Y				Y	Y	Y						Y	Y	Y	Y
Cd74	16149	1.65706	0.000666189																							Y	Y
Cdc123	98828	1.66668	0.0312687																			Y			Y	Y		Y
Cdc14b	218294	2.70989	0.00468396					Y		Y	Y	Y	Y					Y	Y	Y	Y	Y	Y		Y			Y	Y									Y
Cdc16	69957	1.58243	0.000334369					Y		Y		Y						Y		Y					Y	Y	Y	Y
Cdc20	107995	1.73168	0.000230085	Y				Y			Y		Y					Y							Y	Y	Y	Y		Y			Y
Cdc25a	12530	1.54147	0.0562171				Y	Y		Y								Y	Y	Y	Y		Y		Y	Y	Y	Y						Y
Cdc25c	12532	2.0743	7.29604e-05	Y				Y		Y								Y							Y		Y	Y				Y
Cdc26	66440	1.79713	2.54749e-05	Y				Y		Y								Y	Y						Y	Y	Y	Y
Cdc2a	12534	3.27083	2.79448e-05	Y				Y			Y	Y	Y						Y	Y	Y	Y			Y	Y	Y	Y					Y
Cdc37	12539	2.07649	0.00188759		Y			Y				Y							Y						Y	Y		Y
Cdc37l1	67072	2.36634	4.06769e-06		Y	Y	Y	Y			Y	Y		Y		Y			Y						Y	Y		Y								Y
Cdc42	12540	1.6851	0.000474952				Y					Y							Y						Y	Y		Y
Cdc42ep4	56699	1.95941	0.0236431					Y		Y	Y	Y	Y					Y				Y			Y	Y	Y	Y				Y		Y			Y
Cdc42ep5	58804	2.2146	0.0701614		Y		Y	Y		Y		Y	Y					Y							Y			Y
Cdc45l	12544	1.98481	0.00031446					Y		Y	Y							Y							Y	Y		Y				Y		Y				Y
Cdc5l	71702	1.80369	0.000506224					Y		Y															Y	Y		Y					Y
Cdc6	23834	2.39189	0.000136971					Y		Y			Y												Y	Y	Y	Y
Cdc7	12545	2.11017	2.13707e-06		Y			Y					Y												Y	Y	Y	Y						Y	Y	Y
Cdc73	214498	1.74291	9.5054e-05					Y	Y	Y			Y						Y						Y	Y		Y
Cdca2	108912	2.69218	9.53476e-05	Y			Y													Y					Y	Y	Y			Y		Y
Cdca3	14793	3.2728	6.13193e-07	Y		Y	Y	Y			Y										Y	Y			Y	Y	Y	Y			Y	Y	Y	Y	Y
Cdca4	71963	1.85045	8.94946e-05					Y	Y			Y	Y					Y		Y	Y				Y	Y	Y	Y
Cdca5	67849	2.20286	0.000227366		Y	Y		Y	Y	Y	Y							Y		Y	Y				Y	Y	Y	Y		Y			Y			Y
Cdca7	66953	3.6365	0.0027925					Y	Y				Y					Y	Y	Y					Y	Y	Y	Y		Y			Y			Y
Cdca8	52276	2.66787	3.65071e-06	Y				Y					Y								Y				Y	Y	Y	Y					Y
Cdk10	234854	2.04886	0.00041676					Y	Y	Y		Y						Y							Y		Y	Y					Y
Cdk2	12566	2.00201	0.000109578					Y				Y						Y	Y		Y				Y	Y	Y	Y
Cdk2ap2	52004	1.5167	0.00980103				Y	Y		Y	Y							Y	Y						Y	Y		Y						Y
Cdk5r1	12569	1.77247	0.0611041					Y																	Y			Y	Y
Cdk5rap1	66971	1.85594	4.35636e-06			Y	Y	Y			Y	Y						Y		Y					Y	Y		Y		Y	Y		Y	Y			Y
Cdk5rap2	214444	1.81069	0.000809656				Y	Y		Y								Y							Y	Y		Y					Y			Y		Y
Cdk5rap3	80280	1.88531	0.000403661					Y	Y	Y			Y					Y							Y	Y		Y					Y
Cdk8	264064	1.78691	0.00387062							Y			Y												Y	Y		Y					Y
Cdk9	107951	1.65688	5.23283e-05					Y		Y	Y		Y					Y	Y						Y	Y	Y	Y					Y
Cdkal1	68916	1.89322	7.91488e-05					Y		Y	Y						Y	Y							Y	Y		Y
Cdkn1a	12575	0.529377	0.00771423					Y		Y		Y						Y		Y					Y	Y	Y	Y	Y					Y	Y	Y
Cdkn2aipnl	52626	1.77298	0.000149288
Cdkn2b	12579	0.561426	0.0396543							Y					Y			Y	Y						Y			Y
Cdkn2d	12581	1.61284	0.00471809					Y										Y							Y			Y					Y
Cdr2	12585	2.1497	0.00147128			Y		Y				Y	Y					Y			Y				Y	Y		Y
Cdt1	67177	1.73712	0.0139865					Y		Y	Y		Y				Y											Y		Y			Y
Cdyl	12593	1.50321	0.00138478	Y		Y	Y	Y		Y	Y		Y				Y	Y		Y	Y	Y	Y		Y	Y
Cdyl2	75796	1.7996	0.00977094		Y	Y	Y	Y	Y	Y	Y	Y	Y	Y		Y	Y	Y							Y	Y		Y
Cecr5	214932	1.82139	0.000119859			Y		Y			Y	Y						Y	Y						Y	Y		Y
Celsr3	107934	1.84549	4.38947e-06		Y			Y		Y				Y				Y			Y				Y			Y	Y				Y
Cenpa	12615	3.72128	2.48689e-06					Y			Y	Y								Y	Y	Y			Y	Y	Y	Y				Y
Cenpb	12616	1.78972	0.00546254					Y	Y	Y	Y							Y							Y	Y	Y	Y
Cenph	26886	1.86773	0.00315331	Y	Y			Y											Y						Y	Y		Y								Y
Cenpi	102920	2.01509	0.000143196					Y		Y												Y			Y			Y
Cenpk	60411	2.69673	0.00580724															Y	Y						Y			Y
Cenpl	70454	2.80918	5.87125e-07	Y					Y				Y								Y				Y	Y		Y			Y		Y			Y		Y
Cenpm	66570	2.20772	0.0288168					Y	Y	Y		Y	Y					Y		Y	Y	Y	Y		Y	Y	Y	Y					Y
Cenpn	72155	2.01996	3.36855e-06
Cenpp	66336	2.52265	1.02777e-06	Y				Y	Y				Y												Y			Y		Y			Y					Y
Cenpq	83815	1.87769	0.0037174					Y	Y			Y	Y					Y							Y			Y					Y
Centd3	106952	1.72735	0.0606995							Y	Y														Y
Centg2	347722	1.7401	0.0138424			Y	Y	Y		Y	Y	Y	Y	Y		Y	Y	Y	Y						Y	Y		Y
Cep135	381644	1.75873	0.00134946							Y															Y
Cep164	214552	1.5065	0.000395504																		Y				Y			Y
Cep27	66296	1.50373	0.000636337					Y	Y	Y		Y	Y												Y	Y		Y					Y
Cep55	74107	1.73696	0.0180411			Y		Y				Y						Y			Y	Y			Y	Y	Y	Y							Y
Cep57	74360	2.24825	0.00743263	Y				Y		Y			Y						Y	Y					Y	Y	Y	Y				Y	Y
Cep70	68121	1.71217	0.000261603			Y	Y	Y			Y							Y				Y			Y	Y						Y	Y	Y	Y
Cep72	74470	1.57375	0.00589676																						Y			Y
Cep78	208518	3.16455	0.00110807		Y			Y		Y		Y	Y							Y			Y		Y	Y		Y					Y
Cept1	99712	1.54719	0.00201108					Y				Y						Y	Y	Y	Y	Y	Y		Y			Y						Y	Y	Y
Cetn2	26370	1.85114	0.00788256																						Y			Y
Cetn3	12626	1.83039	0.000812668	Y	Y			Y	Y			Y	Y					Y	Y						Y	Y		Y					Y					Y
Cfdp1	23837	1.72151	0.0014987				Y	Y	Y	Y	Y		Y					Y	Y						Y	Y	Y	Y					Y			Y
Chac1	69065	3.24025	0.0412125					Y												Y					Y	Y	Y	Y
Chaf1a	27221	1.85367	0.00217803				Y	Y																	Y	Y		Y								Y
Chaf1b	110749	3.15384	0.000285786					Y	Y	Y	Y		Y					Y							Y	Y	Y	Y
Chchd1	66121	2.13299	0.0032225					Y	Y		Y								Y						Y	Y		Y				Y	Y					Y
Chchd4	72170	1.60731	0.000709415					Y	Y		Y		Y					Y	Y	Y	Y				Y	Y	Y	Y					Y
Chchd6	66098	1.60513	0.033562				Y			Y	Y							Y	Y						Y			Y
Chchd7	66433	1.59876	0.00105808					Y			Y														Y			Y
Chd1	12648	1.95347	0.00290536				Y	Y		Y								Y	Y						Y	Y		Y
Chd1l	68058	2.2559	0.00435329					Y		Y	Y														Y	Y		Y					Y
Chd4	107932	1.78495	0.0243945					Y		Y	Y		Y							Y					Y	Y	Y	Y
Chd8	67772	1.6214	0.00101912
Chek1	12649	2.08431	0.000478205					Y		Y		Y	Y					Y		Y					Y	Y		Y		Y			Y
Chek2	50883	1.94518	2.3594e-06				Y	Y		Y			Y					Y				Y			Y	Y	Y	Y				Y	Y
Cherp	27967	1.54597	0.00457747					Y				Y	Y						Y						Y	Y	Y	Y					Y
Chic1	12212	1.89352	0.000596751					Y		Y															Y	Y		Y
Chic2	74277	1.62914	0.00502562				Y	Y										Y	Y						Y	Y		Y
Chmp2a	68953	1.8188	0.00351409		Y			Y			Y	Y	Y				Y	Y	Y	Y					Y		Y	Y								Y
Chordc1	66917	1.64815	0.000273938					Y					Y					Y	Y	Y					Y	Y		Y
Chpt1	212862	1.5096	0.00451826							Y	Y							Y				Y			Y			Y						Y
Chrac1	93696	1.55919	0.00254961					Y	Y				Y						Y						Y	Y		Y					Y
Chrd	12667	1.87171	0.00166024												Y									Y	Y			Y	Y								Y
Chrna4	11438	1.52637	0.000276839												Y			Y		Y				Y	Y			Y	Y	Y				Y
Chrna9	55584	2.78825	0.000272638	Y																					Y			Y
Chst10	98388	2.4033	1.04618e-05					Y			Y		Y						Y		Y	Y			Y			Y				Y				Y
Chst8	68947	1.74713	3.37768e-05			Y		Y		Y	Y	Y	Y		Y			Y		Y	Y	Y		Y	Y			Y	Y
Chtf18	214901	2.26753	0.000117023					Y	Y	Y			Y					Y							Y	Y	Y	Y
Chuk	12675	1.68755	0.0165132				Y	Y					Y					Y	Y						Y	Y		Y
Churc1	211151	1.87781	0.00684728																						Y	Y		Y
Ciapin1	109006	3.31032	0.000117724					Y	Y	Y	Y	Y	Y					Y	Y						Y	Y	Y	Y
Cib2	56506	1.72072	0.0775136							Y															Y			Y	Y
Cic	71722	1.5097	0.0852181					Y		Y	Y	Y					Y			Y	Y	Y	Y		Y	Y	Y	Y					Y		Y	Y
Cirh1a	21771	2.20849	0.001137							Y	Y									Y	Y	Y			Y	Y	Y	Y					Y			Y
Cisd1	52637	1.54541	0.00818044
Cish	12700	1.94398	0.0235478					Y		Y	Y						Y	Y			Y				Y			Y					Y		Y	Y
Ckap2l	70466	2.73984	0.00147913	Y			Y	Y					Y					Y	Y									Y			Y	Y	Y			Y
Ckap5	75786	2.02517	0.00051507							Y																	Y
Cklf	75458	1.62692	0.00209939					Y		Y		Y						Y	Y						Y	Y		Y					Y			Y
Clca4	229927	1.6	0.198906							Y
Clcnka	12733	2.79522	0.000191335							Y	Y							Y
Clcnkb	56365	4.01618	0.000203576							Y	Y	Y
Cldn3	12739	1.87572	0.220498					Y				Y						Y	Y	Y		Y	Y		Y			Y	Y
Cldn4	12740	0.660064	0.043212			Y		Y	Y		Y	Y	Y				Y	Y	Y	Y	Y	Y	Y		Y	Y	Y	Y		Y					Y	Y	Y
Cldn7	53624	1.61545	0.052623					Y				Y						Y	Y						Y	Y	Y	Y								Y
Cldnd1	224250	1.64695	0.0229048															Y							Y			Y
Clec3b	21922	1.57038	7.28069e-05
Clec4d	17474	0.345484	0.271486
Clgn	12745	2.41771	0.000407787			Y				Y	Y	Y						Y						Y	Y			Y
Clk2	12748	2.08651	0.000589235					Y					Y				Y		Y						Y	Y	Y	Y										Y
Cln3	12752	1.69239	0.0144696				Y	Y		Y			Y								Y				Y	Y		Y					Y			Y
Cln5		1.78355	0.0020247		Y		Y	Y		Y		Y	Y					Y	Y		Y	Y	Y		Y		Y	Y
Clns1a	12729	2.36255	0.000160256				Y	Y	Y				Y					Y	Y						Y	Y		Y					Y			Y
Clpp	53895	1.51346	0.0036878					Y	Y				Y						Y	Y		Y			Y	Y	Y	Y					Y
Clptm1	56457	1.58216	0.027406	Y				Y		Y	Y	Y						Y	Y		Y				Y	Y		Y								Y
Clpx	270166	1.55758	0.000124966					Y											Y						Y	Y		Y
Clspn	269582	2.26342	1.35243e-06					Y					Y						Y						Y			Y
Clstn3	232370	2.32439	0.000110677					Y		Y	Y	Y						Y							Y			Y
Cmas	12764	3.00691	8.41658e-07					Y		Y			Y					Y	Y	Y	Y	Y	Y		Y	Y	Y	Y						Y
Cmtm4	97487	1.82149	0.0039235		Y		Y			Y	Y	Y	Y				Y		Y						Y	Y		Y
Cnih4	98417	1.50427	0.00203238					Y			Y	Y	Y					Y	Y		Y				Y	Y		Y		Y			Y			Y
Cnksr3	215748	1.53588	0.000549608					Y		Y								Y							Y	Y		Y
Cno	117197	1.63013	0.00206437					Y											Y						Y	Y		Y
Cnot10	78893	1.62125	0.00525678	Y	Y	Y	Y	Y	Y	Y	Y	Y						Y		Y	Y	Y			Y	Y		Y			Y	Y	Y
Cnot2	72068	1.53097	0.00451772		Y	Y	Y	Y		Y	Y					Y		Y							Y	Y		Y
Cnot3	232791	1.71716	0.00528413					Y					Y						Y	Y	Y				Y	Y	Y	Y					Y
Cnp	12799	1.54599	3.58632e-05
Cnpy2	56530	1.96463	0.00154624
Cnpy3	72029	1.63033	0.00240406
Cntnap2	66797	2.45352	0.0019081	Y			Y	Y		Y	Y						Y	Y	Y	Y	Y							Y
Coasy	71743	1.70995	0.0278585	Y				Y					Y						Y		Y	Y			Y	Y	Y	Y
Cobl	12808	1.92969	3.62568e-05			Y	Y	Y	Y	Y		Y	Y					Y	Y	Y	Y	Y	Y		Y	Y	Y	Y		Y	Y	Y		Y	Y	Y
Cobll1	319876	0.656417	0.000796824							Y	Y							Y						Y	Y			Y	Y					Y
Cog2	76332	1.59156	0.00340218		Y			Y		Y	Y									Y					Y	Y		Y
Cog4	102339	1.69324	0.000148152							Y	Y														Y	Y		Y					Y					Y
Cog6	67542	1.55884	0.00810717							Y															Y			Y
Cog8		1.7951	0.00548401					Y	Y	Y		Y	Y					Y	Y			Y			Y	Y	Y	Y					Y					Y
Coil	12812	1.88602	0.000125005					Y		Y	Y		Y					Y		Y	Y	Y	Y		Y	Y		Y					Y		Y
Col4a1	12826	0.236096	0.00247074			Y	Y			Y	Y	Y			Y			Y			Y			Y	Y			Y	Y							Y
Col4a2	12827	0.189344	0.00236652				Y			Y	Y				Y						Y			Y	Y			Y	Y		Y	Y		Y		Y		Y
Col9a2	12840	2.01117	0.00499111					Y		Y	Y							Y		Y		Y			Y			Y	Y
Commd1	17846	2.13057	0.00905145					Y		Y			Y					Y	Y						Y	Y		Y
Commd10	69456	2.39646	0.000489554		Y	Y	Y	Y		Y	Y	Y	Y												Y			Y					Y
Commd5	66398	1.67214	0.00482668	Y	Y			Y	Y		Y		Y					Y		Y					Y	Y		Y
Commd6	66200	1.52272	0.000427143					Y	Y																Y	Y		Y
Commd8	27784	2.04057	0.000988524					Y											Y	Y					Y	Y		Y
Copa	12847	1.52351	0.0227697							Y	Y														Y	Y		Y										Y
Copb1	70349	1.52092	0.123785		Y			Y		Y		Y						Y	Y						Y			Y
Cope	59042	1.58958	0.00272983							Y															Y	Y		Y					Y
Cops2	12848	1.56664	0.000132191					Y										Y	Y						Y	Y		Y					Y					Y
Cops3	26572	1.64672	0.000276409				Y	Y	Y				Y												Y	Y		Y									Y	Y
Cops4	26891	2.00343	0.000127959		Y			Y		Y	Y							Y	Y						Y	Y		Y		Y	Y	Y
Cops5	26754	1.59266	0.000112679	Y			Y	Y												Y	Y	Y	Y		Y	Y		Y					Y			Y		Y
Cops6	26893	2.02329	2.07159e-05				Y	Y			Y	Y									Y				Y	Y	Y	Y					Y					Y
Cops7a	26894	1.75606	0.00283512	Y				Y	Y			Y	Y					Y	Y						Y	Y	Y	Y					Y
Cops7b	26895	1.78592	0.000766124		Y			Y		Y		Y	Y						Y	Y					Y	Y		Y				Y	Y
Copz1	56447	1.69032	0.00187796				Y	Y		Y									Y						Y	Y		Y
Coq2	71883	2.44632	0.0180807					Y	Y	Y	Y		Y					Y	Y	Y	Y	Y	Y		Y	Y		Y
Coq3	230027	1.59765	0.000117943		Y			Y				Y						Y	Y						Y			Y
Coq5	52064	1.69102	0.00085212							Y	Y							Y		Y	Y	Y			Y			Y			Y	Y	Y	Y		Y
Coq6	217707	1.746	0.0056106					Y				Y	Y												Y	Y		Y										Y
Coq7	12850	1.80722	0.00105441					Y			Y							Y							Y			Y
Coq9	67914	2.0733	0.000122882				Y				Y														Y	Y		Y
Coro1a	12721	2.03	0.00353629							Y		Y						Y							Y			Y	Y
Coro1c	23790	1.88472	0.000935883					Y	Y	Y	Y	Y	Y					Y							Y	Y		Y								Y
Cotl1	72042	2.41247	0.000170768								Y	Y						Y							Y			Y
Cova1	209224	1.62015	0.00050349				Y				Y							Y
Cox10	70383	1.75585	0.0013586					Y	Y		Y	Y	Y					Y		Y					Y	Y		Y				Y	Y	Y
Cox11	69802	1.96396	0.000300425					Y			Y		Y					Y							Y	Y		Y
Cox15	226139	2.62961	9.40248e-05					Y										Y						Y	Y			Y
Cox17	12856	1.71803	0.000642506					Y			Y	Y							Y						Y	Y	Y	Y
Cox18	231430	1.75737	0.000277642					Y			Y		Y						Y	Y					Y	Y		Y					Y
Cox4nb	18117	1.63935	0.0126617	Y				Y		Y									Y		Y	Y			Y	Y	Y	Y			Y			Y
Cox5a	12858	1.71235	0.00294818	Y				Y	Y	Y	Y	Y	Y					Y	Y	Y	Y	Y			Y	Y		Y		Y			Y	Y		Y
Cox5b		1.58448	0.00386369					Y			Y							Y	Y	Y					Y	Y	Y	Y		Y			Y	Y
Cox6a1	12861	1.58298	0.00264717					Y		Y	Y		Y												Y	Y		Y
Cox6b2	333182	1.56999	0.00378053	Y			Y	Y			Y	Y						Y			Y	Y			Y	Y	Y	Y
Cox7a2	12866	1.911	0.00305868					Y			Y	Y								Y					Y	Y	Y	Y
Cox7b	66142	1.83458	0.00742597					Y	Y	Y			Y								Y	Y			Y	Y	Y	Y					Y
Cox8c	75483	1.5767	0.0136885															Y
Cpeb2	231207	0.380693	0.00454439									Y			Y										Y			Y	Y
Cphx	105594	1.56293	0.00198181
Cplx1	12889	2.38928	0.00430923			Y					Y		Y					Y		Y	Y	Y		Y	Y			Y						Y
Cpn1	93721	1.53637	0.000513333					Y		Y	Y							Y							Y			Y	Y
Cpne9	211232	3.31498	0.00370533				Y	Y		Y	Y	Y						Y	Y				Y		Y			Y
Cpsf2	51786	1.92728	7.08821e-05				Y	Y			Y		Y						Y						Y	Y		Y
Cpsf3	54451	1.67334	0.0061297					Y	Y																Y	Y		Y					Y
Cpsf3l	71957	1.9064	0.000100291					Y																	Y	Y	Y	Y
Cpsf4	54188	1.69195	0.000762752								Y										Y				Y	Y	Y	Y
Cpsf4l	52670	2.21255	0.0151506
Cpsf6	432508	2.04579	0.000315999					Y		Y		Y						Y	Y						Y	Y	Y	Y
Cpt2	12896	1.87188	0.0103069																Y						Y	Y		Y
Cpz	242939	0.594069	0.014205						Y	Y	Y	Y						Y		Y					Y			Y	Y
Crabp1	12903	3.0396	0.00582627								Y	Y			Y			Y	Y					Y	Y			Y	Y
Crbn	58799	1.5061	0.0377181					Y		Y		Y													Y	Y		Y
Crcp	12909	1.66193	7.68345e-05					Y	Y	Y	Y	Y	Y					Y							Y	Y		Y
Creb3	12913	0.521191	0.00509101															Y		Y					Y			Y				Y		Y	Y	Y	Y
Creb3l4	78284	1.78773	0.0023757																		Y				Y			Y
Crebl1	12915	1.77663	0.00183176							Y	Y								Y						Y	Y		Y
Creld1	171508	1.88137	0.0153013																	Y	Y	Y			Y			Y
Creld2	76737	2.05804	0.00158994																						Y	Y		Y				Y
Crim1	50766	0.543823	0.00857277												Y										Y			Y	Y
Crim2	333088	1.82395	0.0143541							Y	Y	Y			Y										Y			Y	Y
Cript	56724	1.60519	0.000354452							Y															Y	Y		Y				Y
Crkl	12929	1.91017	0.00292667				Y	Y	Y	Y	Y		Y					Y	Y		Y	Y			Y	Y		Y					Y	Y		Y		Y
Crlf3	54394	2.22188	2.08036e-06					Y				Y	Y												Y	Y		Y
Crls1	66586	1.73847	0.00790428		Y			Y		Y									Y									Y					Y					Y
Crtac1		1.81871	0.0087502		Y	Y	Y	Y		Y	Y	Y		Y			Y	Y	Y	Y	Y	Y			Y			Y	Y
Cryab	12955	0.307161	0.00214066																Y	Y								Y
Cryl1	68631	2.78188	6.80382e-06							Y			Y					Y	Y						Y			Y		Y								Y
Crym	12971	1.7064	0.0657127																					Y	Y			Y	Y
Cryz	12972	1.67737	0.000245178																						Y			Y
Csad	246277	1.60651	0.023016					Y		Y	Y						Y	Y	Y													Y			Y
Csda	56449	2.29785	0.0143858					Y	Y	Y	Y		Y						Y	Y		Y			Y	Y		Y					Y
Csde1	229663	1.64555	0.0025705					Y	Y	Y			Y					Y	Y	Y					Y	Y	Y	Y					Y				Y
Cse1l	110750	1.83476	0.00275144					Y	Y	Y	Y		Y						Y	Y					Y	Y		Y					Y
Csf2ra	12982	1.60728	0.00109796					Y			Y	Y						Y			Y		Y		Y			Y
Csk	12988	1.57699	0.00163828							Y	Y	Y						Y	Y						Y	Y		Y
Csnk1d	104318	1.83306	0.00275764					Y			Y	Y	Y						Y						Y	Y	Y	Y
Csnk1e	27373	1.67043	0.0348256					Y			Y					Y		Y	Y	Y	Y	Y			Y	Y		Y
Csnk1g2	103236	1.52669	4.74221e-05			Y		Y			Y	Y							Y	Y	Y				Y	Y	Y	Y					Y			Y
Csnk1g3	70425	2.02722	0.000530582					Y		Y															Y	Y		Y
Csnk2a1	12995	1.56354	0.00112166					Y		Y		Y	Y							Y	Y	Y	Y		Y	Y		Y					Y
Csrp1	13007	0.589411	0.12651							Y	Y	Y						Y		Y	Y	Y	Y		Y	Y		Y			Y	Y		Y		Y
Cstf1	67337	1.79973	0.0107261	Y	Y		Y		Y	Y	Y		Y					Y	Y		Y	Y	Y		Y	Y	Y	Y				Y	Y					Y
Cstf2	108062	1.80278	0.00011982					Y					Y					Y							Y	Y		Y
Ctage5	217615	1.82808	0.00551019
Ctcf	13018	1.68069	0.000280953					Y	Y	Y		Y	Y					Y	Y						Y	Y		Y		Y
Ctdspl	69274	1.93424	0.117157				Y			Y	Y	Y						Y	Y						Y			Y	Y
Ctdspl2	329506	1.6975	7.31876e-05							Y									Y						Y	Y		Y
Ctf1	13019	1.69343	0.000950794					Y		Y			Y					Y	Y						Y	Y		Y
Ctgf	14219	0.584817	0.00309971				Y	Y			Y		Y					Y		Y	Y	Y	Y		Y	Y	Y	Y			Y	Y		Y	Y
Ctnnbip1	67087	1.72611	0.00153809							Y															Y			Y
Ctnnbl1	66642	1.82724	0.00213588		Y	Y	Y	Y	Y	Y	Y	Y		Y				Y							Y	Y		Y					Y
Ctps	51797	1.71137	2.39261e-05					Y	Y		Y	Y	Y						Y						Y	Y		Y					Y
Ctps2	55936	1.61957	0.00187616				Y	Y		Y									Y						Y			Y
Ctrl	109660	1.63522	0.00045005																														Y
Ctsc	13032	2.45118	0.00226607																						Y			Y
Ctsk	13038	0.616615	0.335273
Ctss	13040	0.661751	0.446015	Y						Y	Y									Y
Cuedc2	67116	1.50374	0.00757075					Y		Y									Y			Y	Y		Y	Y		Y										Y
Cugbp1	13046	1.63855	2.521e-05					Y	Y	Y	Y	Y	Y						Y		Y	Y			Y	Y		Y					Y
Cul3	26554	1.60064	0.00118567		Y		Y	Y				Y	Y				Y	Y	Y						Y	Y		Y
Cul5		1.8924	0.00203944	Y				Y		Y			Y						Y		Y				Y	Y		Y
Cuta	67675	2.16592	8.42772e-06					Y	Y									Y							Y			Y
Cutc	66388	2.44776	1.62065e-07				Y		Y	Y			Y											Y	Y			Y
Cwf19l2	244672	2.11943	0.000748894			Y	Y	Y		Y			Y							Y	Y		Y		Y	Y		Y		Y					Y			Y
Cx3cl1	20312	2.28691	2.5754e-05					Y			Y	Y							Y					Y	Y			Y	Y					Y
Cxxc1	74322	1.68052	0.000148816				Y	Y				Y					Y								Y	Y		Y
Cyb5	109672	1.54838	0.0252451					Y				Y						Y			Y				Y	Y		Y							Y
Cyb561	13056	1.51141	0.121168					Y		Y	Y	Y	Y				Y	Y	Y			Y			Y			Y				Y
Cyb5b	66427	2.5488	0.000756189					Y		Y	Y	Y	Y					Y							Y	Y	Y	Y					Y			Y
Cyb5r1	72017	2.0277	0.000535254					Y			Y	Y	Y					Y		Y					Y	Y	Y	Y								Y	Y
Cyb5r4	266690	1.87532	1.26776e-05							Y													Y		Y
Cyc1	66445	2.23677	0.000214564					Y		Y	Y	Y	Y												Y	Y	Y	Y					Y
Cycs	13063	1.54352	0.0107501					Y			Y								Y						Y	Y		Y					Y
Cygb	114886	1.62047	0.000179795																					Y	Y			Y	Y				Y			Y
Cyld	74256	1.55503	2.53118e-05							Y		Y							Y						Y			Y
Cyp20a1	77951	1.75087	0.000287892					Y				Y	Y				Y		Y						Y	Y		Y					Y			Y
Cyp24a1		1.56128	0.000541225							Y					Y			Y						Y	Y			Y	Y
Cyp2d22	56448	2.11986	2.62429e-05								Y							Y							Y			Y
Cyp2j9	74519	1.5732	0.00490788								Y	Y	Y					Y							Y			Y
Cyp51	13121	2.71692	0.00506668					Y	Y	Y			Y								Y	Y			Y	Y	Y	Y
Cyp7b1	13123	1.66349	0.0362418							Y							Y		Y						Y			Y
Cyr61	16007	0.625919	0.0562235					Y		Y					Y					Y	Y	Y			Y	Y	Y	Y	Y		Y			Y		Y
D030056l22rik	225995	2.38528	0.000158618					Y		Y											Y	Y			Y	Y	Y	Y
D030070l09rik	225280	1.54711	0.0012948					Y			Y	Y						Y		Y					Y			Y
D10627	234358	2.87997	0.000242083			Y		Y												Y	Y				Y	Y		Y
D10bwg1364e	216169	1.8423	0.0561387					Y																	Y	Y		Y
D10ertd322e	67270	2.52915	0.00145104				Y	Y		Y	Y		Y						Y						Y	Y		Y					Y
D10jhu81e	28295	1.8513	0.0018485					Y		Y	Y	Y	Y												Y	Y		Y										Y
D10wsu102e	28109	2.04689	3.98847e-05					Y	Y	Y			Y					Y							Y	Y	Y	Y					Y
D10wsu52e	28088	2.02726	0.000306013					Y					Y					Y	Y						Y	Y		Y					Y		Y
D11bwg0517e	52897	1.53033	0.00180347		Y	Y	Y	Y		Y	Y	Y			Y			Y	Y					Y	Y			Y	Y
D11moh35		1.63026	0.027027
D11wsu47e	276852	1.52111	0.0441129									Y								Y	Y				Y	Y	Y	Y					Y
D12ertd553e	76820	1.93362	4.55645e-07					Y		Y	Y		Y					Y		Y					Y	Y
D13ertd608e	52673	0.63495	0.146494
D14ertd231e	210925	1.71003	0.00165231				Y			Y	Y							Y		Y					Y			Y										Y
D14ertd449e	66039	2.09612	0.0106091
D14ertd668e	219132	2.35084	2.38027e-06							Y											Y	Y									Y	Y				Y
D15ertd682e	71919	1.94245	0.0114976					Y										Y	Y						Y	Y		Y
D15mgi27	106073	1.57164	0.032563					Y		Y		Y	Y					Y							Y	Y	Y	Y					Y					Y
D15wsu75e	28075	1.74176	0.000183128				Y			Y															Y			Y					Y
D16ertd472e	67102	2.40686	1.32618e-05					Y	Y		Y		Y					Y	Y	Y	Y	Y			Y			Y
D16h22s680e	27883	1.71684	0.00226855															Y				Y			Y									Y
D17h6s56e-5	110956	2.29109	0.00105671					Y	Y									Y										Y					Y
D17wsu104e		1.71173	0.00023447					Y	Y				Y												Y		Y	Y					Y					Y
D19bwg1357e	52874	2.21209	5.77998e-06	Y	Y			Y	Y	Y	Y		Y												Y	Y	Y	Y					Y		Y
D1pas1	110957	1.51932	0.155864					Y										Y	Y						Y	Y	Y	Y
D2ertd750e	51944	2.40368	0.000620501				Y	Y																	Y	Y		Y
D330028d13rik	231946	1.94646	0.00205456					Y		Y															Y			Y
D3ertd751e	73852	1.60007	8.38486e-05																						Y
D430039n05rik	241520	1.84048	0.000569091							Y									Y					Y	Y			Y	Y
D430041b17rik	232813	2.05087	0.0143662							Y	Y		Y					Y	Y						Y			Y
D4ertd22e	213491	1.58297	0.000612338		Y		Y	Y		Y	Y	Y						Y	Y						Y	Y		Y						Y
D4wsu114e	28010	2.13163	0.0204059																		Y				Y	Y	Y	Y
D4wsu132e	28027	1.94911	0.000122291																	Y	Y	Y
D5ertd135e	211006	1.54281	0.000196094				Y	Y		Y			Y					Y		Y	Y	Y	Y		Y			Y				Y		Y	Y
D5wsu178e	28042	2.06365	0.000481523					Y		Y	Y	Y													Y	Y		Y					Y
D630014a15rik	319666	1.69926	0.0229499
D6wsu176e	27999	2.11151	0.00692816					Y	Y	Y			Y					Y		Y	Y	Y			Y	Y	Y	Y					Y
D930001i22rik	228859	1.5109	0.0459212					Y	Y	Y	Y	Y	Y							Y					Y	Y		Y					Y
D9ertd280e		1.71404	0.000419089					Y		Y		Y						Y							Y			Y	Y
D9wsu20e		1.52666	0.0128154
Dab1	13131	1.74284	0.00681306		Y	Y	Y	Y		Y	Y	Y	Y					Y		Y	Y			Y	Y			Y		Y	Y	Y				Y
Dab2	13132	0.614745	0.00124871							Y								Y							Y			Y	Y
Dap3	65111	1.7132	7.33742e-05					Y		Y		Y						Y	Y	Y					Y	Y		Y									Y
Dapk2	13143	1.75457	0.000592136			Y	Y			Y		Y													Y			Y	Y
Dapp1	26377	1.98445	0.0023921					Y		Y	Y	Y					Y	Y	Y	Y	Y	Y	Y		Y			Y				Y
Dars	226414	2.24641	0.00378746			Y	Y	Y	Y	Y	Y	Y	Y					Y	Y						Y	Y		Y
Dazap1	70248	1.92786	0.0114685					Y	Y	Y	Y	Y	Y					Y	Y					Y	Y	Y	Y	Y					Y
Dbf4	27214	1.87074	1.67488e-05										Y							Y	Y	Y	Y		Y	Y	Y	Y		Y	Y	Y	Y	Y		Y
Dbi	13167	1.7348	0.00874494					Y			Y							Y	Y						Y	Y		Y					Y				Y	Y
Dbnl	13169	1.5063	0.0135108					Y	Y	Y		Y	Y					Y							Y	Y		Y
Dbp	13170	1.82994	0.000243648					Y	Y				Y					Y				Y			Y			Y
Dbr1	83703	1.9346	0.000275884					Y	Y	Y		Y	Y					Y	Y						Y	Y	Y	Y					Y					Y
Dcakd	68087	2.73026	2.64118e-05					Y	Y	Y	Y		Y												Y	Y		Y
Dci	13177	1.63261	0.00230273					Y	Y	Y	Y		Y					Y	Y	Y					Y	Y		Y					Y
Dck	13178	1.71011	0.00507049					Y																	Y	Y		Y					Y
Dclk2	70762	2.62969	0.0106963
Dcn	13179	0.64196	0.0761878
Dcp1a	75901	1.73369	0.0017019				Y	Y		Y	Y							Y		Y					Y	Y		Y
Dcp1b	319618	1.60161	0.00724885					Y		Y	Y	Y						Y	Y						Y			Y
Dcps	69305	2.07534	0.000948373					Y		Y		Y	Y					Y							Y			Y					Y
Dctd	320685	3.39014	0.0043128					Y	Y		Y		Y					Y							Y	Y		Y					Y			Y
Dctn3	53598	1.53608	0.00550762					Y		Y															Y	Y		Y
Dctn4	67665	1.53	0.000902822					Y		Y		Y	Y					Y							Y	Y		Y
Dctn5	59288	1.78372	0.000669641					Y		Y									Y						Y	Y		Y
Dctn6	22428	1.56149	0.000238766					Y		Y	Y									Y					Y	Y		Y				Y	Y		Y			Y
Dcun1d2	102323	1.53527	0.0116485																									Y
Dcun1d4	100737	1.51799	0.00788584					Y	Y	Y	Y		Y					Y							Y			Y
Dcun1d5	76863	1.60401	0.00828567					Y					Y						Y	Y					Y	Y		Y										Y
Ddah2	51793	1.94221	0.0540585							Y	Y	Y						Y		Y	Y				Y	Y		Y						Y		Y
Ddb2	107986	1.50406	0.000258712					Y		Y								Y	Y						Y			Y
Ddc		2.20631	0.00108603		Y	Y	Y	Y		Y	Y	Y	Y	Y		Y	Y	Y	Y	Y	Y	Y	Y
Ddit3	13198	0.591321	0.215251		Y			Y	Y				Y							Y					Y	Y	Y	Y					Y	Y
Ddost	13200	1.51845	0.00208383				Y	Y		Y		Y	Y					Y	Y	Y					Y	Y	Y	Y					Y
Ddt	13202	1.58791	0.02502					Y		Y	Y							Y							Y			Y
Ddx1	104721	1.87468	3.69687e-05					Y											Y						Y	Y		Y
Ddx17	67040	1.55929	0.00141637					Y			Y		Y						Y	Y	Y	Y			Y	Y	Y	Y					Y					Y
Ddx19a	13680	1.65221	0.00777905					Y	Y		Y		Y												Y	Y		Y					Y
Ddx19b	234733	1.86263	6.96689e-06	Y				Y												Y	Y				Y	Y		Y					Y			Y		Y
Ddx20	53975	1.64076	0.0195452					Y		Y	Y	Y	Y						Y						Y	Y		Y					Y
Ddx21	56200	2.12646	5.7819e-05		Y			Y	Y	Y	Y		Y						Y						Y	Y		Y					Y
Ddx25	30959	2.29178	4.14882e-05							Y			Y												Y			Y	Y				Y					Y
Ddx26b	236790	1.52079	0.00732513																						Y			Y
Ddx27	228889	2.20779	9.9772e-06																						Y	Y	Y	Y
Ddx28	71986	1.80031	0.00892272					Y											Y	Y					Y	Y		Y					Y
Ddx39	68278	1.71654	0.0172556					Y	Y				Y						Y						Y	Y	Y	Y					Y
Ddx41	72935	1.70481	0.00732295					Y	Y	Y		Y													Y	Y	Y	Y					Y
Ddx46		1.9421	3.9195e-05					Y	Y	Y		Y						Y		Y					Y	Y	Y	Y
Ddx47	67755	1.65755	0.000793579					Y		Y	Y							Y							Y	Y		Y
Ddx49	234374	1.81192	0.00331796		Y			Y					Y					Y							Y	Y		Y					Y
Ddx5	13207	1.64791	0.0399781					Y	Y				Y				Y		Y	Y					Y	Y	Y	Y		Y			Y			Y	Y	Y
Ddx51	69663	1.8602	0.000234706					Y	Y				Y												Y	Y	Y	Y					Y
Ddx52	78394	1.83696	0.000132883		Y			Y										Y	Y	Y					Y	Y	Y	Y
Ddx54	71990	1.80641	0.000128528					Y	Y	Y		Y	Y					Y	Y			Y			Y	Y		Y					Y	Y				Y
Ddx58	230073	1.82526	0.00329199			Y	Y	Y		Y		Y				Y	Y	Y		Y	Y	Y	Y		Y			Y				Y		Y
Deadc1	66757	2.28726	7.60831e-05		Y			Y											Y	Y					Y			Y		Y			Y			Y
Deb1	26901	1.74512	6.74122e-05						Y		Y														Y	Y		Y					Y
Dedd	21945	1.52876	0.00775241				Y		Y		Y	Y	Y						Y						Y	Y	Y	Y						Y				Y
Defb42	619548	1.59148	0.000236757
Dennd1c	70785	1.5823	0.0104242								Y
Dennd2a	209773	1.51584	0.121334					Y		Y	Y		Y				Y	Y	Y		Y				Y	Y		Y
Dennd3	105841	1.64082	0.0458991																						Y			Y
Denr	68184	2.05893	0.00124018					Y	Y	Y	Y		Y						Y						Y	Y	Y	Y					Y
Depdc1b	218581	3.36242	5.86767e-05					Y		Y			Y					Y							Y	Y		Y								Y
Depdc6	97998	1.78875	0.0018915		Y	Y		Y	Y	Y	Y		Y					Y			Y	Y			Y	Y		Y					Y					Y
Dera	232449	1.95581	0.000146321					Y		Y	Y								Y						Y			Y
Des	13346	1.96077	0.0170985								Y				Y									Y	Y			Y	Y
Dexi	58239	1.5103	0.000427566								Y								Y						Y	Y		Y
Dfna5h	54722	1.58677	0.000186247							Y					Y							Y			Y			Y	Y
Dgat2	67800	1.86216	0.00226922					Y					Y		Y			Y							Y			Y	Y				Y
Dgcr2	13356	1.56706	0.00207254					Y		Y	Y	Y						Y	Y	Y	Y	Y	Y		Y	Y		Y
Dgcr6	13353	1.82356	0.00455701							Y		Y													Y			Y
Dgcr8	94223	1.56424	0.010853					Y		Y		Y	Y						Y						Y	Y		Y						Y
Dguok	27369	1.87596	0.000222965					Y		Y		Y						Y							Y	Y		Y
Dhcr24	74754	2.14855	0.000154733					Y	Y		Y	Y	Y					Y	Y						Y	Y		Y					Y	Y
Dhcr7	13360	2.73313	0.00351894					Y		Y	Y			Y				Y							Y			Y						Y
Dhodh	56749	3.06147	0.000354152					Y	Y	Y	Y		Y												Y	Y	Y	Y					Y			Y
Dhps	330817	2.28809	0.000724567					Y	Y		Y	Y	Y						Y						Y	Y	Y	Y				Y	Y			Y		Y
Dhrs1	52585	1.64984	0.00628688							Y															Y			Y
Dhrs13	70451	1.51596	0.015333					Y		Y	Y	Y	Y						Y	Y					Y			Y
Dhrs4	28200	1.73142	0.000990198					Y		Y								Y		Y					Y			Y
Dhrs7	66375	1.76866	0.00464688		Y		Y	Y		Y	Y	Y		Y			Y		Y						Y			Y
Dhrs7b	216820	1.68453	0.000853075					Y		Y	Y	Y	Y					Y		Y	Y	Y			Y	Y		Y					Y
Dhx15	13204	1.72008	0.000332714					Y	Y		Y		Y						Y						Y	Y		Y										Y
Dhx29	218629	1.83828	4.14981e-05																Y						Y			Y
Dhx32	101437	1.70841	0.00328741			Y	Y	Y		Y							Y	Y	Y	Y	Y	Y	Y		Y	Y		Y
Dhx36	72162	1.82179	0.00304394	Y				Y																	Y	Y		Y
Dhx37	208144	1.58727	0.00990967					Y			Y	Y	Y							Y	Y				Y	Y	Y	Y					Y
Dhx9	13211	1.80132	0.00101574				Y	Y	Y	Y			Y						Y	Y	Y				Y	Y	Y	Y					Y				Y
Diablo	66593	1.8438	0.00246585					Y				Y													Y	Y		Y
Diap1	13367	1.90849	0.00631468		Y			Y		Y	Y	Y	Y				Y	Y		Y	Y	Y	Y		Y	Y		Y
Dicer1	192119	1.73911	0.00087835					Y		Y	Y		Y					Y	Y						Y	Y		Y
Dido1	23856	1.82858	0.000319128		Y	Y	Y	Y		Y	Y	Y	Y	Y		Y	Y	Y	Y	Y	Y	Y	Y		Y	Y	Y	Y		Y	Y	Y	Y	Y	Y	Y	Y	Y
Diras1	208666	2.47157	0.00135323						Y	Y	Y		Y												Y			Y
Dis3	72662	2.73573	0.00035848	Y																					Y	Y	Y	Y
Dis3l	213550	1.65342	0.000328221																									Y
Dis3l2	208718	2.03799	0.0199551
Dlat	235339	1.7236	0.00127941					Y			Y								Y						Y	Y		Y
Dld	13382	1.60826	0.00177316					Y			Y								Y						Y	Y		Y
Dlg7	218977	1.88252	0.008513	Y				Y		Y										Y	Y				Y	Y	Y	Y										Y
Dlk1	13386	1.55234	0.00311425								Y				Y									Y	Y			Y	Y
Dlk2	106565	0.657566	0.00869857
Dll3	13389	1.90858	0.000922194	Y				Y		Y	Y	Y						Y	Y	Y					Y			Y	Y			Y			Y
Dlst	78920	1.69029	0.00426869					Y	Y		Y		Y						Y	Y					Y	Y		Y					Y
Dmap1	66233	1.85011	2.45728e-05					Y		Y		Y													Y	Y		Y
Dmrtc2	71241	1.84088	0.049267																						Y			Y	Y
Dmtf1	23857	1.70704	0.00331331	Y		Y		Y										Y	Y			Y			Y	Y		Y			Y
Dmwd	13401	1.5796	0.000166502					Y				Y							Y						Y	Y	Y	Y
Dnaja2	56445	1.54734	0.010724					Y	Y		Y	Y	Y					Y	Y						Y	Y	Y	Y
Dnajb12	56709	1.69473	0.00395362					Y		Y		Y	Y					Y		Y					Y	Y		Y					Y				Y
Dnajb6	23950	1.55835	0.00102494	Y			Y	Y		Y		Y						Y	Y	Y	Y	Y	Y		Y	Y		Y				Y	Y
Dnajc10	66861	1.76184	0.00267693					Y				Y						Y							Y	Y		Y
Dnajc12	30045	1.68885	0.00026805					Y																	Y			Y
Dnajc15	66148	2.18227	0.0151046		Y		Y	Y			Y							Y							Y			Y										Y
Dnajc16	214063	1.64602	0.101453					Y		Y			Y					Y	Y	Y	Y				Y			Y					Y
Dnajc17	69408	1.95925	4.63512e-05				Y	Y		Y								Y							Y			Y
Dnajc19	67713	2.06064	0.000855728					Y											Y						Y			Y
Dnajc2	22791	2.46274	2.12866e-05		Y			Y	Y		Y		Y						Y						Y	Y		Y					Y
Dnajc4	57431	1.70215	0.00289011	Y				Y																	Y			Y						Y
Dnajc6	72685	3.08182	0.0111019							Y	Y	Y					Y	Y		Y	Y			Y	Y			Y
Dnajc7		1.84569	0.00295731		Y	Y	Y	Y	Y		Y	Y	Y					Y		Y	Y	Y			Y	Y		Y				Y						Y
Dnajc8	68598	1.85404	0.00348406					Y		Y		Y						Y	Y						Y	Y		Y		Y	Y	Y	Y					Y
Dnd1	213236	4.13639	2.86722e-07					Y	Y		Y								Y	Y	Y	Y	Y		Y		Y	Y				Y
Dner	227325	1.60583	0.00990808		Y		Y	Y		Y	Y	Y						Y							Y			Y	Y					Y
Dnm1l	74006	1.54814	0.0035307					Y			Y							Y	Y						Y	Y		Y
Dnmt1	13433	2.50832	0.000118568		Y			Y		Y			Y												Y	Y		Y
Dnmt3b	13436	2.39285	0.00213782							Y		Y						Y	Y	Y	Y	Y	Y		Y	Y		Y
Dnmt3l	54427	1.68113	0.0165849					Y									Y	Y		Y	Y	Y			Y	Y	Y	Y									Y
Dock1	330662	1.70424	0.0332823		Y	Y	Y			Y	Y	Y					Y	Y	Y						Y	Y		Y					Y	Y	Y	Y
Dock6	319899	1.50866	0.000757781																	Y					Y	Y		Y
Dolpp1	57170	1.97275	0.00111969				Y	Y	Y	Y		Y	Y								Y				Y	Y		Y
Dom3z	112403	1.94753	0.000602074					Y				Y													Y	Y		Y
Donson	60364	2.04552	0.000632525									Y	Y												Y			Y										Y
Dot1l	208266	1.94745	0.00632315					Y	Y	Y	Y		Y					Y							Y	Y		Y
Dph2	67728	1.65877	0.0117019					Y					Y									Y			Y	Y		Y					Y	Y
Dph3	105638	1.53092	0.00327189																									Y
Dph4	99349	1.88881	0.000882732					Y																	Y	Y		Y
Dph5	69740	1.56647	0.015526					Y	Y				Y												Y			Y					Y
Dpm3		1.69926	0.0258373									Y													Y	Y	Y	Y
Dpp3	75221	1.79615	0.0010336		Y			Y	Y	Y			Y												Y	Y	Y	Y
Dppa3	73708	2.28356	0.128549									Y								Y	Y	Y	Y		Y	Y	Y	Y		Y	Y	Y		Y	Y
Dppa4	73693	2.06261	0.000985776				Y	Y												Y	Y	Y			Y	Y		Y
Dpy30	66310	2.71726	0.000236404
Dpysl2	12934	2.24123	0.0357828							Y															Y			Y						Y		Y
Dpysl4	26757	1.81276	0.00364554								Y										Y	Y		Y	Y			Y	Y		Y	Y		Y	Y
Dpysl5	65254	1.70998	0.12601					Y		Y		Y						Y						Y	Y			Y	Y				Y			Y
Drbp1		1.67555	0.00740694					Y		Y	Y	Y							Y	Y					Y	Y		Y					Y
Drg1	13494	1.98102	0.000143421					Y				Y	Y						Y	Y		Y			Y	Y	Y	Y
Drg2	13495	1.52501	0.00243669					Y		Y										Y					Y	Y		Y		Y			Y
Dscc1	72107	2.15917	0.00465077
Dscr1l2	53902	1.87902	0.00551281				Y	Y	Y	Y	Y	Y						Y							Y		Y	Y
Dscr2	56088	3.72869	0.0003379		Y			Y	Y	Y			Y												Y	Y		Y					Y					Y
Dscr6	170765	1.63681	0.000796391							Y														Y	Y			Y	Y
Dsn1	66934	1.76101	0.000542467																						Y	Y	Y	Y
Dsp	109620	0.663982	0.264543	Y
Dtd1	66044	2.64472	0.0273784																						Y			Y
Dtl	76843	1.55933	1.7874e-05					Y	Y	Y			Y					Y	Y	Y					Y	Y	Y	Y					Y				Y	Y
Dtnb	13528	2.05899	0.0189315		Y	Y	Y	Y		Y	Y	Y	Y					Y		Y	Y				Y	Y		Y
Dtwd1	69185	2.04121	0.000160809	Y																					Y		Y						Y
Dtx1	14357	1.57904	0.000703614			Y		Y	Y		Y	Y	Y		Y			Y	Y	Y				Y	Y			Y	Y
Dtx2	74198	1.52525	0.00599473					Y			Y							Y							Y	Y		Y
Dtymk	21915	2.53877	0.000517011					Y	Y				Y												Y	Y	Y	Y					Y
Dus1l	68730	1.74071	0.00873109					Y		Y	Y		Y						Y	Y	Y				Y	Y	Y	Y			Y
Dus2l	66369	1.53766	0.00266212							Y	Y	Y	Y				Y	Y		Y					Y			Y					Y
Dus3l	224907	1.75511	0.000209014					Y			Y										Y				Y	Y		Y					Y		Y			Y
Dus4l	71916	1.81292	0.0116624					Y	Y			Y	Y						Y						Y	Y		Y					Y
Dusp11	72102	1.51427	0.0131672					Y				Y	Y						Y						Y	Y		Y
Dusp19	68082	1.96905	0.00268525					Y											Y						Y			Y
Dusp26	66959	2.39257	0.00881035							Y					Y									Y	Y			Y	Y
Dusp4	319520	1.59941	0.152865					Y		Y	Y				Y			Y	Y						Y	Y		Y	Y					Y
Dusp6	67603	1.67144	0.0385559				Y	Y			Y							Y		Y	Y	Y	Y		Y	Y	Y	Y		Y		Y	Y	Y	Y	Y
Dusp8	18218	0.49147	0.000209313							Y														Y	Y				Y
Dut	110074	1.81493	0.0194541					Y	Y	Y		Y	Y					Y	Y						Y	Y	Y	Y		Y			Y
Dvl1	13542	1.5202	0.0217001															Y							Y	Y		Y					Y
Dxbwg1396e		1.68332	0.11456
Dym	69190	1.72664	0.00292804			Y	Y	Y		Y	Y	Y					Y	Y	Y						Y	Y		Y					Y
Dynll1	56455	1.78446	0.000106846			Y		Y					Y					Y	Y						Y	Y	Y	Y			Y					Y
E130012a19rik	103551	1.64561	0.00862758					Y	Y			Y	Y						Y	Y	Y	Y	Y		Y	Y	Y	Y					Y
E130016e03rik	623474	2.18509	3.62807e-05					Y		Y								Y	Y						Y	Y		Y
E130303b06rik	102124	1.68282	0.000211977				Y	Y	Y			Y	Y						Y	Y		Y			Y	Y		Y										Y
E130306d19rik		2.5075	1.317e-05	Y				Y		Y	Y		Y					Y							Y	Y	Y	Y					Y
E130309d02rik	231868	1.59466	0.00776577							Y		Y	Y						Y						Y	Y		Y
E130309d14rik	432582	1.63943	0.0167668							Y	Y	Y						Y	Y			Y			Y			Y
E2f1	13555	1.88828	0.00133253					Y	Y			Y	Y					Y					Y		Y	Y		Y
E2f2	242705	1.85318	2.07796e-05					Y		Y	Y	Y						Y				Y			Y	Y		Y						Y
E2f3	13557	1.81928	0.00103401					Y	Y	Y	Y	Y	Y					Y							Y	Y		Y					Y					Y
E2f4	104394	2.45716	0.0270023				Y	Y	Y				Y						Y	Y					Y	Y	Y	Y		Y		Y	Y	Y	Y	Y		Y
E2f5	13559	2.05234	0.000751031					Y				Y	Y						Y						Y			Y
E330036i19rik	231871	1.82069	0.000819474							Y	Y							Y
E430028b21rik	211948	1.62849	1.01182e-05			Y		Y									Y	Y	Y		Y				Y	Y	Y	Y			Y		Y			Y
Eapp	66266	1.61397	0.0218803
Ears2	67417	1.76577	0.000201743																									Y
Ebna1bp2	69072	2.4017	0.000207242					Y	Y			Y	Y						Y	Y					Y	Y	Y	Y					Y
Ebp	13595	2.06121	4.18334e-05					Y	Y				Y												Y			Y
Ebpl	68177	1.57247	0.00478595					Y				Y							Y						Y			Y
Ecd	70601	1.90138	0.00049614		Y			Y	Y	Y	Y		Y					Y		Y					Y	Y	Y	Y					Y
Ece1	230857	1.56505	0.00169798					Y		Y	Y	Y	Y					Y	Y						Y			Y	Y
Ece2	107522	1.90229	0.0020168							Y			Y					Y	Y						Y	Y		Y
Ech1	51798	1.52343	0.000122603				Y	Y			Y	Y													Y			Y								Y		Y
Echdc2	52430	1.97766	9.54973e-05					Y											Y		Y				Y			Y			Y			Y		Y
Echs1	93747	1.88656	0.0155118					Y				Y	Y					Y							Y	Y		Y
Ecsit	26940	2.05786	0.0134117					Y	Y		Y		Y					Y										Y					Y
Eda2r	245527	1.5176	0.0506561					Y	Y				Y					Y							Y			Y					Y
Edem2	108687	1.59898	0.0045555					Y				Y	Y															Y
Edf1	59022	2.7787	4.39243e-05					Y										Y							Y	Y		Y
Edg5	14739	1.83337	0.0140073					Y		Y	Y	Y	Y					Y	Y	Y	Y				Y	Y	Y	Y						Y	Y	Y	Y
Edn1	13614	0.498944	0.00927485				Y			Y					Y			Y				Y		Y				Y	Y		Y	Y		Y	Y
Eed	13626	1.63282	0.00436483			Y	Y	Y		Y	Y	Y	Y	Y			Y		Y	Y	Y	Y	Y		Y	Y		Y					Y
Eef1d	66656	1.84264	0.00555632					Y				Y	Y						Y					Y	Y	Y	Y	Y					Y
Eef1e1	66143	2.19554	0.000347831					Y	Y	Y			Y				Y	Y	Y						Y	Y	Y	Y					Y
Eef2	13629	1.53117	0.0391564	Y	Y			Y	Y		Y	Y	Y			Y		Y	Y	Y	Y				Y	Y	Y	Y					Y
Eef2k		1.54434	0.000196698		Y	Y	Y	Y			Y	Y	Y				Y	Y	Y	Y	Y	Y	Y	Y	Y			Y	Y		Y	Y	Y			Y
Efhc2	74405	1.95312	0.0283034								Y
Efna1	13636	1.52733	0.0100801					Y										Y							Y			Y
Eftud2	20624	2.14337	0.00216551					Y	Y	Y	Y		Y												Y	Y		Y					Y
Eg277333		2.55874	0.000772446																									Y	Y
Eg432879	432879	1.7968	0.00628335					Y											Y						Y	Y	Y	Y
Eg433182	433182	2.09269	0.00107485
Eg433923	433923	3.37395	0.000852297
Eg434197	434197	1.53171	0.0600309																									Y
Eg434729	434729	1.66217	0.0587901
Eg434760	434760	1.55923	0.0384678
Eg434858		2.13049	3.44778e-06
Eg435970	435970	1.53104	0.0329236
Eg436240	436240	1.58575	0.0378479			Y	Y	Y												Y		Y						Y
Eg545056		1.6357	0.000105814
Eg546166	546166	2.3654	0.0577402
Eg547109	547109	0.592761	0.00192666
Eg622339	622339	1.70027	0.00709567
Eg638695	638695	0.522931	0.0956453
Eg665378	665378	0.520868	0.164046
Egfl7	353156	2.77048	0.000278063					Y		Y			Y															Y
Egfr	13649	0.640438	0.0309728							Y	Y	Y			Y			Y						Y	Y			Y	Y
Egln3	112407	2.54201	0.0521896				Y	Y		Y	Y				Y	Y		Y		Y	Y	Y			Y	Y		Y
Egr1	13653	3.21512	0.0349313					Y		Y	Y					Y									Y		Y	Y	Y							Y
Ehd4	98878	1.5551	0.00032389					Y		Y	Y														Y	Y		Y					Y
Ehmt2	110147	1.81713	0.0086738					Y	Y	Y	Y	Y	Y					Y	Y		Y	Y			Y	Y		Y					Y
Ei24	13663	1.96286	3.01922e-05		Y			Y			Y								Y	Y	Y	Y			Y	Y		Y		Y		Y
Eif1a	13664	1.86482	1.08289e-05	Y				Y	Y	Y		Y	Y				Y	Y	Y		Y				Y	Y	Y	Y					Y			Y		Y
Eif1b	68969	1.90913	0.020341					Y	Y				Y					Y							Y			Y
Eif2a	229317	1.79097	5.90703e-07						Y				Y					Y										Y					Y			Y
Eif2ak1		1.5447	0.0114803				Y			Y	Y														Y	Y		Y					Y
Eif2ak2	19106	1.90414	0.0404824					Y		Y		Y					Y	Y			Y				Y			Y
Eif2b1	209354	1.67813	0.00159781					Y																	Y	Y	Y	Y
Eif2b2	217715	1.50301	0.00825178					Y																	Y	Y		Y					Y
Eif2b4	13667	1.95887	0.000722849					Y		Y	Y		Y					Y		Y					Y	Y	Y	Y										Y
Eif2b5	224045	2.09257	0.00218281		Y			Y		Y		Y	Y				Y		Y	Y					Y	Y	Y	Y				Y	Y
Eif2s2	67204	1.75797	0.000206635					Y	Y			Y	Y					Y	Y	Y		Y			Y	Y	Y	Y					Y
Eif2s3x	26905	1.75563	0.0224453					Y	Y	Y			Y												Y	Y		Y					Y
Eif3b	27979	1.72104	0.0065622
Eif3d	55944	1.78668	0.000124382
Eif3eip	223691	1.64839	4.81586e-06
Eif3g	53356	1.6097	0.000261724
Eif3i	54709	2.337	1.8496e-05
Eif3k	73830	1.625	0.0197176
Eif3s10	13669	2.00757	4.61883e-05		Y			Y	Y		Y		Y						Y						Y	Y	Y	Y		Y			Y					Y
Eif3s4		1.6754	0.000104519					Y		Y															Y	Y	Y	Y
Eif3s8		1.652	0.00501192					Y										Y	Y						Y	Y	Y	Y
Eif4a1	13681	1.50452	3.72171e-05	Y				Y	Y			Y	Y					Y		Y	Y				Y	Y	Y	Y					Y					Y
Eif4b		2.02937	0.0135231																			Y			Y	Y	Y	Y					Y
Eif4e2	26987	1.73989	0.000840829		Y	Y	Y	Y	Y	Y	Y	Y				Y		Y	Y						Y	Y		Y					Y
Eif4ebp1	13685	1.79706	2.52823e-05				Y	Y	Y		Y	Y	Y					Y				Y			Y	Y	Y	Y					Y
Eif4el3		1.75572	0.000265198
Eif4enif1	74203	1.77933	0.000854042	Y				Y		Y	Y	Y						Y	Y						Y	Y		Y					Y
Eif4g2	13690	1.67847	0.016452					Y	Y				Y						Y						Y	Y	Y	Y										Y
Eif5	217869	1.50539	0.0276016		Y				Y		Y		Y						Y						Y	Y	Y	Y					Y					Y
Eif5a	276770	2.17231	0.00505242					Y	Y	Y			Y				Y	Y	Y						Y	Y	Y	Y					Y
Eif6	16418	1.87056	0.00172994
Ela1	109901	1.74238	0.000863764							Y								Y
Ela2a	13706	2.09891	0.00147544							Y																						Y
Elac2	68626	2.01878	0.00363037					Y				Y													Y	Y		Y					Y
Elavl1	15568	1.56281	0.000474881					Y		Y	Y							Y	Y		Y				Y	Y	Y	Y
Elavl2	15569	2.42408	0.00210978				Y	Y			Y	Y	Y					Y	Y	Y	Y	Y	Y		Y			Y				Y	Y	Y				Y
Elavl3	15571	1.50444	0.00142907					Y			Y	Y							Y	Y					Y	Y		Y					Y
Elf3	13710	1.58889	0.00322403					Y		Y								Y		Y					Y		Y	Y								Y
Ell2	192657	1.68431	0.0310362					Y			Y							Y		Y	Y	Y			Y	Y		Y
Ell3	269344	2.19652	0.00587827															Y							Y			Y						Y
Elmo1	140580	1.58275	8.05406e-05				Y	Y		Y	Y		Y				Y			Y	Y	Y	Y		Y			Y			Y	Y		Y		Y
Elof1	66126	1.82919	0.00696932																						Y	Y
Elovl4	83603	2.57258	0.00130803										Y		Y				Y					Y	Y			Y	Y				Y
Elovl5	68801	3.0744	0.000383272				Y				Y						Y	Y							Y	Y		Y
Elovl6	170439	2.03329	0.000886225				Y	Y		Y	Y	Y	Y					Y		Y	Y	Y	Y		Y	Y	Y	Y						Y
Elp2	58523	2.00355	5.02116e-05
Elp3	74195	2.03297	0.00512497					Y		Y								Y							Y	Y	Y	Y
Emb	13723	2.19506	0.00765199					Y			Y							Y		Y	Y	Y	Y		Y	Y		Y				Y	Y	Y	Y		Y
Emg1	14791	1.95714	2.26147e-05					Y	Y				Y							Y					Y	Y	Y	Y					Y	Y				Y
Eml1	68519	1.53865	0.10247		Y	Y	Y			Y	Y	Y		Y				Y	Y	Y					Y			Y
Eml4	78798	2.19642	0.00120911				Y	Y		Y	Y	Y	Y					Y							Y	Y	Y	Y
Emp1	13730	0.554854	0.180307					Y		Y		Y						Y										Y								Y
En2	13799	1.69173	9.00246e-05					Y			Y				Y			Y	Y					Y	Y			Y	Y							Y
Enah		1.6389	0.00212718		Y	Y	Y	Y			Y		Y					Y		Y	Y	Y			Y	Y		Y			Y	Y		Y	Y		Y	Y
Endogl1	208194	2.04037	0.00730827					Y		Y								Y							Y	Y		Y
Eno1	13806	2.36028	0.00996415				Y	Y	Y	Y	Y	Y	Y				Y	Y		Y	Y	Y	Y		Y	Y	Y	Y			Y		Y	Y		Y		Y
Eno3	13808	1.74263	0.0669186																							Y		Y					Y			Y
Enoph1	67870	1.9028	0.000344481																	Y	Y	Y	Y		Y	Y	Y	Y
Enox1	239188	2.62528	0.000495023
Enpp2	18606	2.71042	0.0099509				Y																							Y					Y
Enpp5	83965	1.78813	0.000923543																						Y			Y
Ensmusg00000053178	208595	2.10154	2.13237e-05
Ensmusg00000068790	545007	1.59819	0.00984981
Entpd2	12496	1.52266	0.0227459							Y								Y	Y						Y			Y	Y
Entpd4	67464	2.15557	6.88765e-06					Y	Y	Y			Y												Y			Y
Epb4.1	269587	1.52037	9.37834e-06			Y	Y			Y		Y						Y		Y	Y	Y			Y	Y						Y	Y	Y
Epb4.9	13829	2.64998	0.00126189		Y	Y	Y	Y		Y	Y	Y	Y					Y	Y	Y	Y	Y	Y		Y		Y
Epdr1	105298	1.92045	0.00655053																						Y	Y		Y
Epha2	13836	1.58915	0.00145536	Y			Y	Y	Y		Y	Y	Y					Y				Y			Y	Y	Y	Y						Y		Y
Ephb2		2.61349	6.62283e-05		Y			Y		Y	Y	Y						Y	Y	Y					Y			Y	Y					Y
Ephx2	13850	2.46332	3.496e-06					Y		Y	Y									Y	Y	Y	Y		Y			Y		Y	Y	Y		Y	Y	Y
Epn2	13855	1.7423	0.00024693		Y		Y				Y	Y						Y	Y	Y	Y	Y	Y		Y	Y	Y	Y
Eprs	107508	1.961	0.00467054					Y	Y	Y	Y		Y					Y	Y	Y					Y	Y		Y					Y
Eps8	13860	1.54334	0.00569693				Y	Y		Y	Y	Y						Y	Y						Y			Y
Eral1	57837	1.84311	0.000376126					Y											Y			Y			Y	Y		Y				Y						Y
Eras	353283	3.4388	1.84233e-05	Y			Y	Y			Y							Y		Y	Y	Y	Y		Y			Y				Y		Y
Ercc2	13871	1.64576	0.0125643		Y			Y												Y	Y				Y	Y		Y
Ercc3	13872	1.68361	0.00120177					Y	Y										Y						Y	Y	Y	Y					Y
Ercc8	71991	1.916	0.000531935					Y	Y	Y			Y					Y							Y	Y		Y					Y
Ergic2	67456	1.51167	0.00426304					Y									Y								Y	Y		Y					Y
Erh	13877	1.84132	0.00137997				Y	Y	Y	Y			Y						Y	Y					Y	Y	Y	Y					Y					Y
Erlin1	226144	2.5948	0.000108883																									Y
Ermp1	226090	2.48039	6.9786e-05
Ero1lb	67475	1.59402	0.0170302					Y		Y		Y	Y												Y			Y
Esco1	77805	1.64161	0.0440896																						Y	Y		Y
Esco2	71988	2.42905	0.000177638					Y		Y	Y														Y	Y	Y	Y								Y
Espl1	105988	2.21379	0.00108022					Y		Y			Y						Y						Y	Y	Y	Y					Y
Esrrb	26380	2.17213	0.00222755		Y	Y	Y	Y	Y	Y	Y	Y	Y	Y		Y	Y	Y	Y									Y	Y
Etaa1	68145	2.44104	5.23493e-07		Y			Y			Y	Y	Y						Y	Y	Y				Y	Y	Y	Y			Y
Etf1	225363	1.63381	0.000465379					Y	Y			Y	Y					Y							Y	Y	Y	Y					Y
Etfa	110842	1.87993	5.34994e-05					Y			Y	Y	Y					Y							Y	Y		Y						Y
Ets1	23871	0.624395	0.0485046								Y														Y			Y	Y									Y
Ets2	23872	1.61732	0.00530451					Y	Y	Y									Y						Y	Y		Y
Etsrp71	14008	2.77543	0.0105692
Etv1	14009	1.91935	0.00747015		Y		Y	Y										Y		Y	Y	Y	Y		Y			Y			Y	Y						Y
Etv4	18612	3.08049	0.000195224				Y	Y			Y	Y	Y					Y	Y	Y	Y	Y	Y		Y	Y		Y		Y	Y			Y	Y			Y
Etv5	104156	2.15613	0.00418626		Y	Y	Y	Y	Y		Y	Y	Y			Y	Y	Y	Y	Y	Y	Y	Y		Y	Y	Y	Y		Y	Y	Y		Y				Y
Evc	59056	2.54583	9.85071e-05					Y		Y	Y		Y					Y	Y	Y	Y				Y			Y		Y			Y					Y
Evc2	68525	1.80048	0.000577595					Y	Y	Y			Y						Y	Y	Y				Y			Y		Y			Y					Y
Evi5	14020	1.67503	0.00133165					Y		Y	Y							Y	Y
Exdl2	97827	1.91573	0.000199908							Y	Y							Y	Y						Y	Y
Exoc3	211446	1.56865	0.000540816					Y		Y	Y	Y													Y			Y
Exoc7	53413	1.55816	0.018748				Y	Y		Y							Y	Y							Y			Y
Exod1	71151	2.13174	0.00044707					Y	Y																Y			Y
Exosc1	66583	1.80344	0.00103545					Y					Y												Y	Y		Y					Y					Y
Exosc10	50912	1.59824	0.00540281	Y				Y	Y		Y		Y					Y							Y	Y	Y	Y
Exosc2	227715	2.42074	0.000286188				Y	Y	Y				Y						Y	Y		Y			Y	Y	Y	Y					Y					Y
Exosc4	109075	1.75573	0.0009399		Y			Y	Y				Y					Y		Y	Y				Y	Y	Y	Y					Y
Exosc5	27998	1.88341	0.00343052		Y			Y	Y			Y	Y												Y	Y	Y	Y					Y			Y		Y
Exosc6	72544	1.57526	0.00955664					Y					Y						Y	Y	Y	Y			Y	Y	Y	Y		Y			Y
Exosc7	66446	2.67404	2.52215e-05																						Y	Y		Y
Exosc8	69639	2.18774	0.0053821		Y			Y		Y			Y												Y	Y	Y	Y					Y
Ext2	14043	1.63686	0.00467456		Y			Y		Y	Y		Y					Y	Y						Y			Y
Extl3	54616	1.59537	0.00929124							Y								Y									Y
Ezh2	14056	2.50848	0.00194073	Y				Y				Y	Y	Y			Y	Y	Y	Y	Y				Y	Y		Y					Y
F11r	16456	1.55337	0.000970923					Y				Y						Y		Y		Y			Y	Y		Y				Y
F2rl1	14063	2.73957	0.0686675					Y			Y	Y						Y			Y	Y			Y	Y		Y							Y	Y
F630043a04rik	219114	2.98167	5.91029e-05					Y		Y	Y	Y													Y	Y	Y	Y					Y
F730014i05rik	228866	1.73773	0.00220902					Y			Y	Y	Y				Y	Y	Y		Y				Y	Y		Y
F730047e07rik	212377	2.07666	0.000839099							Y	Y						Y								Y	Y
Faah	14073	1.62863	0.000984571							Y	Y									Y					Y			Y	Y					Y		Y
Fadd	14082	1.57926	0.0233328					Y		Y															Y			Y
Fads1	76267	2.42451	0.000468904							Y	Y	Y						Y							Y	Y	Y	Y
Fahd1	68636	1.706	0.0045617		Y			Y	Y		Y	Y	Y					Y	Y						Y	Y		Y					Y	Y		Y		Y
Faim	23873	1.83367	0.00200584				Y	Y											Y						Y			Y
Fancd2	211651	1.95487	0.00170984	Y						Y								Y							Y	Y		Y
Fanci	208836	1.74335	0.00158928
Fancl	67030	2.44165	0.000287356					Y	Y			Y	Y												Y			Y										Y
Fars2	69955	1.50072	0.00226683				Y	Y		Y	Y		Y					Y							Y			Y
Farsb	23874	2.37487	8.08453e-05																	Y					Y	Y		Y
Fastk	66587	1.87331	0.00170085					Y			Y	Y					Y	Y	Y						Y	Y		Y
Fastkd1	320720	2.11022	0.000505627							Y	Y																	Y					Y	Y
Fastkd5	380601	2.35729	3.75613e-06						Y	Y			Y						Y														Y	Y
Fblim1	74202	2.02511	0.00416716		Y	Y		Y		Y	Y	Y				Y	Y	Y	Y	Y	Y				Y	Y	Y
Fbln1	14114	1.90699	6.02863e-05					Y		Y	Y	Y	Y					Y	Y		Y	Y			Y			Y						Y		Y
Fbln2	14115	0.49224	0.352219							Y	Y	Y													Y			Y	Y
Fbp2	14120	0.456779	0.00874434							Y																		Y					Y
Fbxl10	30841	1.54098	0.00511137		Y		Y	Y	Y	Y	Y	Y	Y				Y	Y	Y	Y	Y	Y	Y		Y	Y		Y		Y		Y		Y	Y		Y
Fbxl14	101358	1.62619	0.00525491					Y		Y		Y	Y					Y	Y	Y			Y		Y	Y	Y	Y		Y
Fbxl6	30840	1.82963	0.000782816					Y		Y		Y								Y		Y			Y	Y	Y	Y					Y	Y
Fbxo2	230904	2.05997	0.0017757							Y	Y								Y	Y	Y				Y			Y	Y					Y				Y
Fbxo21	231670	1.75878	0.00385439							Y	Y	Y						Y							Y			Y
Fbxo27	233040	1.56025	0.00220553				Y	Y	Y		Y	Y	Y					Y		Y	Y	Y	Y		Y	Y		Y		Y	Y	Y	Y	Y		Y
Fbxo28	67948	1.65616	0.000257595					Y			Y											Y			Y	Y		Y
Fbxo3	57443	1.61852	0.00438697							Y								Y	Y						Y			Y
Fbxo30	71865	1.74652	0.00120694					Y	Y		Y	Y	Y						Y						Y	Y		Y
Fbxo31	76454	2.25673	0.000254802							Y	Y	Y	Y					Y	Y		Y	Y			Y	Y		Y					Y	Y		Y
Fbxo33	70611	1.66096	0.00149665																						Y	Y	Y
Fbxo38	107035	1.59869	0.00338941					Y		Y		Y						Y	Y						Y	Y		Y										Y
Fbxo42	213499	1.67305	9.92782e-05					Y		Y	Y							Y	Y						Y	Y		Y						Y
Fbxo7		1.51434	0.00528243					Y		Y									Y		Y				Y	Y		Y					Y
Fbxo8	50753	1.63461	0.00450507	Y						Y															Y			Y					Y
Fbxo9	71538	1.53788	0.00383827							Y	Y							Y	Y		Y	Y			Y			Y					Y					Y
Fbxw17	109082	1.71736	0.00795872																						Y	Y	Y	Y
Fbxw2	30050	1.94379	6.17814e-07	Y				Y	Y				Y						Y						Y	Y		Y					Y
Fbxw5	30839	1.68926	4.78208e-05							Y									Y						Y	Y		Y
Fcf1	73736	1.75383	0.000302036																									Y
Fcgrt	14132	1.75133	0.00275673							Y	Y	Y						Y
Fcho1	74015	2.74307	6.61428e-05					Y		Y	Y	Y							Y						Y			Y
Fchsd2	207278	1.78006	0.000291202		Y			Y	Y	Y	Y	Y	Y				Y		Y	Y					Y			Y						Y
Fdps	110196	2.64395	0.0175727					Y				Y													Y	Y	Y	Y
Fdxr	14149	1.69109	0.00179537					Y		Y															Y			Y
Fem1a	14154	1.51089	0.0984531					Y	Y	Y								Y			Y				Y	Y	Y				Y	Y	Y					Y
Fen1	14156	2.1217	0.00575646					Y		Y			Y					Y				Y			Y	Y	Y	Y					Y
Fert2	14158	1.93448	0.003648		Y	Y	Y			Y	Y	Y						Y		Y					Y
Fez1	235180	1.64761	0.00192595			Y	Y					Y						Y	Y						Y			Y	Y
Fgd2	26382	2.31582	0.026577							Y								Y
Fgf15	14170	3.41306	0.00286208				Y	Y		Y					Y			Y		Y	Y	Y		Y	Y			Y	Y
Fgf17	14171	3.56944	0.00656113		Y		Y	Y		Y		Y	Y			Y		Y	Y	Y	Y	Y	Y		Y	Y		Y
Fgf22	67112	1.86115	2.88506e-05																Y						Y			Y
Fgf4	14175	1.64761	0.00278012		Y	Y		Y			Y	Y						Y		Y	Y	Y	Y		Y			Y			Y	Y		Y	Y
Fgf5	14176	1.61752	0.192006				Y								Y			Y		Y		Y	Y	Y	Y			Y	Y			Y		Y
Fgf8	14179	1.51031	0.0332276		Y								Y		Y							Y		Y	Y			Y	Y				Y
Fgfr1op	75296	2.03815	7.52101e-06																Y						Y	Y
Fgfr1op2	67529	1.61447	2.59558e-05																Y						Y	Y	Y	Y
Fh1	14194	2.57087	0.0189728				Y	Y			Y							Y	Y						Y	Y		Y				Y	Y	Y				Y
Fhl2	14200	0.419712	0.000534615							Y					Y			Y						Y	Y			Y	Y
Fhod3	225288	1.54051	0.0440248		Y		Y	Y	Y	Y	Y	Y		Y			Y	Y	Y	Y					Y			Y	Y
Fibp		1.89098	2.02414e-05			Y		Y		Y	Y									Y	Y				Y			Y					Y
Fig4	103199	1.72381	0.0326661
Fign	60344	1.57327	0.0703565					Y		Y											Y				Y			Y				Y
Fignl1	60530	2.14683	0.00399484					Y	Y			Y	Y				Y	Y	Y			Y			Y	Y	Y	Y
Fis1	66437	1.56267	0.00196353					Y		Y	Y								Y						Y	Y	Y	Y
Fiz1	23877	1.56485	0.00966784				Y	Y	Y	Y	Y								Y						Y	Y	Y	Y					Y
Fkbp11	66120	4.43934	0.000215931					Y	Y		Y	Y						Y							Y			Y					Y
Fkbp14	231997	1.61017	0.0324638				Y	Y		Y	Y														Y			Y
Fkbp2	14227	2.01268	0.00194959	Y				Y		Y	Y	Y	Y												Y	Y	Y	Y
Fkbp4	14228	2.12546	0.00427204					Y	Y			Y	Y					Y	Y	Y	Y	Y	Y		Y	Y	Y	Y
Fkbp5	14229	2.46052	3.04903e-06			Y	Y	Y		Y	Y	Y	Y				Y	Y	Y			Y			Y	Y		Y								Y
Fkbp8	14232	2.03911	0.00172871							Y	Y										Y				Y	Y	Y						Y
Fktn	246179	1.51006	0.0157755
Flrt2	399558	0.489805	0.192903							Y		Y			Y			Y						Y				Y	Y							Y
Flrt3	71436	0.485216	0.011524					Y		Y								Y		Y	Y	Y	Y		Y			Y			Y	Y		Y
Flywch2	76917	2.05102	0.00139431
Fmnl3	22379	1.5791	0.00726749		Y			Y		Y	Y	Y	Y					Y		Y					Y			Y
Fmr1nb	207854	1.52128	0.0122408					Y										Y							Y			Y
Fndc3b	72007	0.653188	0.0142116				Y	Y		Y	Y	Y	Y				Y	Y	Y	Y	Y	Y			Y			Y
Fnta	14272	1.69861	3.52555e-06						Y		Y	Y							Y						Y	Y		Y
Fntb	110606	1.96646	0.000108756		Y	Y	Y	Y	Y	Y	Y	Y	Y					Y	Y						Y	Y		Y					Y
Foxa3	15377	2.07896	4.24709e-05							Y	Y	Y	Y					Y	Y						Y			Y
Foxm1	14235	1.83868	0.000311965								Y							Y	Y						Y		Y	Y						Y
Foxn4	116810	1.81673	0.00446423					Y			Y							Y							Y			Y
Foxo1	56458	1.81874	0.0229619				Y	Y					Y						Y						Y	Y		Y						Y
Foxp1	108655	1.95672	0.00226655				Y	Y		Y	Y	Y						Y		Y	Y	Y	Y		Y	Y	Y
Foxq1	15220	0.497431	0.00514172							Y	Y	Y			Y			Y						Y	Y			Y	Y
Foxred1	235169	1.80269	6.82626e-05					Y			Y														Y	Y	Y	Y					Y
Fpgs	14287	2.0452	0.000451387					Y	Y	Y		Y	Y						Y	Y					Y	Y	Y	Y					Y					Y
Frag1	233575	1.52346	0.00210167					Y		Y															Y			Y
Frat2	212398	2.1592	1.31694e-05			Y		Y	Y		Y	Y						Y		Y	Y	Y			Y	Y	Y	Y	Y			Y	Y
Frg1	14300	1.62797	0.00894435					Y																	Y	Y		Y
Fsd1	240121	2.66517	0.000488955								Y														Y			Y
Fst	14313	0.543276	0.000636078							Y					Y									Y	Y			Y	Y
Fto	26383	1.53228	0.00161932		Y	Y	Y	Y	Y	Y	Y	Y	Y				Y	Y	Y						Y	Y		Y					Y
Ftsj3	56095	1.63919	0.0125239					Y																	Y	Y	Y	Y				Y	Y	Y				Y
Fubp1		2.64149	0.00117491						Y		Y		Y					Y	Y						Y	Y	Y	Y					Y
Fubp3	320267	1.60308	0.0305796		Y		Y	Y		Y	Y	Y				Y		Y	Y	Y	Y	Y	Y		Y	Y		Y		Y	Y	Y	Y	Y	Y	Y
Fuk	234730	1.71497	0.000398612					Y																	Y			Y
Fus		2.73221	0.00326699					Y	Y			Y	Y						Y						Y	Y	Y	Y					Y
Fusip1	14105	2.64023	0.000429214					Y	Y			Y	Y					Y	Y						Y	Y	Y	Y
Fut10	171167	1.5996	0.00087341		Y				Y	Y			Y					Y		Y					Y			Y					Y
Fxc1	14356	2.08436	0.000270493																						Y			Y
Fxn	14297	2.0434	0.000114028					Y	Y	Y	Y	Y	Y					Y	Y						Y			Y
Fxyd6	59095	1.55357	0.00123237				Y	Y		Y	Y	Y					Y	Y	Y						Y	Y		Y
Fzd5	14367	2.57538	0.000226834	Y			Y	Y		Y	Y	Y	Y				Y	Y	Y	Y	Y	Y	Y		Y	Y	Y	Y					Y				Y
Fzd6	14368	1.64403	0.047153					Y										Y	Y					Y	Y			Y	Y
Fzd7	14369	2.35683	0.0122047					Y		Y	Y		Y						Y	Y	Y	Y	Y		Y	Y	Y	Y					Y					Y
Fzr1	56371	2.50671	1.07533e-05	Y				Y		Y		Y	Y					Y	Y						Y	Y	Y	Y					Y			Y		Y
G3bp1	27041	2.38318	0.000266024
G3bp2	23881	1.66399	3.61081e-05				Y	Y		Y			Y					Y				Y			Y	Y		Y
G430022h21rik	210529	1.74703	0.000232432					Y		Y															Y	Y		Y
G6pdx	14381	1.82104	0.000138686					Y		Y															Y	Y		Y		Y
Gabpa	14390	1.62549	0.00146741					Y			Y							Y	Y						Y	Y		Y		Y			Y	Y			Y
Gabpb1	14391	2.01888	0.00290589					Y	Y	Y		Y	Y					Y	Y						Y	Y	Y	Y
Gad1	14415	1.94011	0.0629495				Y			Y	Y				Y			Y		Y	Y	Y		Y	Y			Y	Y					Y		Y		Y
Gadd45g	23882	0.366	0.00175051		Y	Y	Y	Y	Y		Y		Y			Y		Y		Y	Y	Y	Y	Y	Y		Y	Y	Y	Y	Y	Y		Y			Y
Gal3st1	53897	1.64167	0.00952345					Y		Y	Y				Y							Y			Y			Y
Galk1	14635	2.61941	0.0340491					Y											Y						Y	Y		Y					Y
Galns	50917	1.66421	0.0330088																						Y			Y
Galnt11	231050	1.64148	0.0025067					Y					Y						Y						Y	Y		Y
Galnt12	230145	1.60429	0.0344587							Y					Y										Y			Y	Y
Galnt2	108148	1.53801	0.00285991							Y	Y	Y	Y					Y			Y				Y	Y		Y
Galnt9	231605	1.61533	0.022837															Y			Y				Y
Galt	14430	1.79703	0.00781746					Y		Y	Y		Y					Y							Y	Y		Y						Y
Gamt	14431	1.58551	0.000682138					Y				Y						Y	Y						Y			Y					Y
Ganab	14376	1.61731	0.006146	Y				Y					Y					Y		Y					Y	Y		Y					Y
Gapdh	14433	1.79752	0.000996877																	Y	Y	Y			Y	Y	Y			Y			Y	Y		Y	Y
Gars	353172	1.59727	0.00135728					Y	Y		Y	Y	Y					Y	Y						Y	Y	Y	Y					Y			Y
Gart	14450	2.02693	0.00259143	Y				Y				Y	Y					Y							Y	Y	Y	Y					Y					Y
Gas2		2.03429	0.000506388							Y	Y							Y							Y			Y
Gata2	14461	0.59538	0.0498165												Y			Y						Y	Y			Y	Y
Gata3	14462	0.48212	0.0037627					Y			Y				Y			Y				Y		Y	Y			Y	Y							Y
Gata6	14465	0.587063	0.0284753	Y	Y		Y			Y	Y				Y			Y						Y	Y			Y	Y					Y
Gats	80909	1.58031	0.00363626					Y		Y	Y	Y	Y					Y							Y			Y		Y							Y
Gbl	56716	1.53536	0.0491298		Y			Y		Y															Y	Y		Y
Gbp1	14468	1.95764	0.344972																	Y		Y										Y		Y
Gbp2	14469	1.9163	0.315095							Y
Gbp3	55932	1.91123	0.183357							Y
Gbx2	14472	3.52538	0.00212199					Y				Y			Y				Y	Y	Y	Y	Y	Y	Y	Y	Y	Y	Y		Y	Y		Y	Y	Y	Y
Gcc2	70297	1.54745	0.00065273							Y															Y			Y
Gcdh	270076	1.61593	0.00163599		Y			Y				Y						Y	Y		Y				Y			Y
Gcn5l2	14534	1.61996	0.0239705					Y	Y				Y					Y	Y						Y	Y	Y	Y					Y	Y		Y
Gcs1	57377	2.07137	0.00342682					Y													Y				Y	Y		Y
Gdap1l1	228858	1.51565	0.000792348							Y	Y	Y													Y			Y						Y
Gde1	56209	1.55749	0.0001318
Gdf3	14562	2.93025	0.000246632		Y	Y	Y	Y		Y	Y		Y				Y	Y		Y	Y	Y	Y		Y	Y	Y	Y			Y		Y	Y	Y			Y
Gdf9	14566	0.491296	8.14267e-05																														Y
Gdi1	14567	2.04687	1.45859e-05					Y				Y													Y	Y	Y	Y
Gdi2	14569	2.00481	0.00227468		Y			Y	Y		Y									Y					Y	Y		Y					Y
Gdpd1	66569	2.02386	0.000127915							Y	Y		Y											Y	Y			Y
Gdpd3	68616	1.76323	1.33567e-05							Y		Y
Gemin4	276919	2.14161	0.0155758					Y											Y	Y		Y	Y		Y	Y	Y	Y					Y	Y			Y
Gemin5	216766	1.62311	0.00505869					Y	Y	Y	Y		Y												Y	Y	Y	Y					Y
Gemin6	67242	2.67328	0.000455648					Y												Y					Y	Y		Y					Y					Y
Gfm1	28030	1.99043	6.94789e-05					Y		Y	Y		Y					Y	Y						Y	Y	Y	Y
Gfod2	70575	1.67798	0.000291859							Y		Y					Y	Y	Y						Y	Y		Y
Gfpt2	14584	2.76372	0.000705578				Y	Y	Y	Y	Y		Y			Y	Y	Y	Y		Y				Y	Y		Y								Y
Gga3	260302	2.207	6.5619e-07								Y							Y	Y						Y	Y		Y										Y
Ghitm	66092	1.5754	0.0242204					Y	Y	Y			Y												Y	Y	Y	Y
Gins3	78833	1.67146	0.00280973					Y				Y													Y			Y		Y
Gins4	109145	1.80766	0.000633769					Y		Y										Y					Y	Y		Y
Gipc1	67903	1.73929	0.0096774					Y		Y	Y	Y	Y					Y	Y	Y	Y				Y	Y	Y	Y								Y
Gja7		2.61884	0.000375401																	Y	Y	Y	Y		Y	Y		Y
Gjb2	14619	0.582935	0.0439434												Y									Y	Y			Y	Y
Gjb3	14620	2.39785	0.0161821				Y	Y		Y			Y				Y	Y		Y	Y	Y	Y		Y	Y	Y	Y		Y	Y	Y		Y	Y
Gk5	235533	1.56627	0.000178655		Y	Y		Y	Y	Y	Y	Y	Y					Y		Y					Y	Y		Y
Gkn2	66284	0.653131	0.00122835
Glb1	12091	1.60988	0.0547503					Y		Y	Y	Y						Y				Y			Y	Y		Y					Y		Y			Y
Gldc	104174	2.01017	0.00969092			Y		Y		Y			Y	Y				Y	Y		Y				Y	Y	Y	Y					Y
Glo1	109801	1.78924	2.67529e-06		Y	Y	Y	Y	Y	Y	Y	Y	Y				Y	Y	Y						Y	Y		Y
Glod4	67201	1.57395	0.0145415																						Y			Y
Glod5	69824	1.65602	0.0179651																		Y	Y
Gloxd1	242642	2.36342	0.00356384					Y			Y							Y															Y	Y
Gls2	216456	2.47965	0.00110163					Y			Y		Y							Y	Y	Y	Y		Y			Y					Y
Glt25d1	234407	1.82022	0.000439508			Y	Y	Y	Y		Y	Y	Y					Y	Y	Y					Y	Y		Y					Y
Glt8d3	223827	1.6014	0.00359665					Y		Y		Y						Y	Y						Y	Y		Y
Glul	14645	2.20908	0.00682817					Y				Y	Y						Y			Y			Y	Y		Y				Y	Y	Y	Y	Y	Y
Gm1006	381399	1.90881	0.000403329							Y
Gm114	228730	1.57988	0.000386335			Y	Y	Y		Y									Y						Y			Y
Gm129	229599	1.6462	0.162674									Y	Y						Y						Y			Y					Y
Gm1967	381411	2.421	0.00410813			Y		Y		Y										Y	Y	Y	Y					Y
Gm347	241289	2.10793	0.0034997									Y							Y	Y		Y			Y			Y
Gm484	243967	1.78922	0.0189098																Y
Gm50	215090	1.90789	0.00202545		Y			Y			Y	Y	Y					Y	Y	Y					Y			Y							Y		Y
Gm527	217648	1.50379	4.80524e-05									Y													Y			Y
Gm561	228715	2.08608	0.00482085					Y																	Y			Y
Gm71	207965	1.69408	8.2893e-06					Y					Y						Y						Y	Y		Y					Y
Gm784	333564	1.9753	0.07395																									Y
Gm817	329207	1.66333	0.00019417				Y											Y							Y			Y
Gmcl1	23885	3.00549	0.00200521					Y		Y	Y	Y	Y					Y							Y	Y		Y
Gmds	218138	2.01725	0.00255385				Y			Y	Y	Y						Y	Y						Y			Y
Gmeb2		1.74962	0.0019562					Y	Y				Y						Y						Y	Y		Y
Gmfg	63986	1.90917	0.0243152					Y		Y	Y						Y		Y						Y			Y					Y	Y		Y
Gmnn		2.21106	0.00278469			Y		Y	Y		Y		Y						Y	Y					Y	Y	Y	Y					Y	Y		Y
Gmppa	69080	1.73385	3.97279e-06		Y			Y			Y							Y		Y		Y			Y			Y
Gmpr	66355	1.68792	0.0127954					Y		Y	Y							Y	Y						Y			Y
Gmpr2	105446	1.64078	6.67076e-05																	Y					Y			Y		Y			Y			Y
Gna11		1.6063	0.0927758					Y		Y	Y						Y				Y				Y	Y		Y						Y		Y		Y
Gna14	14675	2.15944	0.0158252				Y			Y							Y	Y	Y			Y	Y	Y	Y			Y	Y		Y
Gna15	14676	1.63688	0.00915636		Y		Y	Y		Y	Y	Y						Y										Y
Gnaq	14682	1.57789	0.0179925				Y			Y	Y							Y	Y						Y	Y		Y
Gna-rs1	14670	1.74367	0.00387566							Y								Y				Y			Y	Y	Y	Y					Y
Gnaz	14687	1.63302	0.0424672							Y			Y												Y			Y
Gnb2l1	14694	1.57715	0.0221236					Y	Y			Y	Y					Y	Y		Y				Y	Y	Y	Y					Y
Gnb4	14696	1.54445	0.0207635					Y		Y		Y							Y	Y					Y			Y
Gng2	14702	1.67406	0.05682					Y		Y	Y	Y					Y	Y					Y		Y	Y		Y
Gngt2	14710	1.77614	0.000293585									Y								Y					Y			Y								Y
Gnl3	30877	1.7648	4.31016e-06					Y	Y	Y			Y						Y						Y	Y	Y	Y					Y
Gnl3l	237107	2.19885	0.000311746	Y				Y	Y	Y			Y								Y				Y	Y	Y	Y					Y					Y
Gnmt	14711	1.50912	0.0815749					Y		Y	Y	Y	Y					Y							Y			Y
Gnpat	14712	2.15042	0.000254642							Y									Y						Y	Y		Y					Y					Y
Gnpda1	26384	2.1454	0.00361865					Y		Y	Y	Y	Y					Y	Y						Y		Y	Y								Y
Gnptab	432486	2.17084	1.91937e-05																						Y	Y		Y
Golga7	57437	1.58674	0.00163705	Y				Y		Y										Y	Y	Y			Y	Y	Y	Y					Y
Golm1	105348	1.65658	0.000151641
Golph3l	229593	1.58362	5.31605e-05					Y													Y				Y			Y				Y
Golt1b	66964	1.53146	0.0013413					Y																	Y	Y		Y
Gorasp1	74498	2.42413	0.0164599					Y	Y		Y		Y						Y						Y	Y		Y
Got2	14719	1.70619	0.000184078			Y	Y	Y	Y	Y	Y	Y	Y					Y	Y	Y					Y	Y		Y					Y	Y
Gpam	14732	1.61283	0.00177988					Y					Y						Y						Y	Y		Y
Gpatch1	67471	1.53143	0.00385923																									Y
Gpatch2	67769	1.8985	9.02919e-05																									Y
Gpatch4	66614	1.96959	0.0139082
Gpbp1	73274	1.51853	0.00049526					Y		Y	Y		Y					Y	Y			Y			Y	Y		Y
Gpbp1l1	77110	1.69591	0.0171976		Y			Y			Y	Y	Y							Y	Y				Y	Y		Y					Y					Y
Gpc3	14734	2.12021	0.0484102			Y	Y	Y		Y							Y	Y							Y	Y		Y		Y			Y
Gpd2	14571	1.72234	0.0100828			Y	Y	Y		Y	Y	Y				Y		Y		Y		Y	Y		Y			Y				Y	Y			Y
Gphn	268566	1.60003	0.0224875					Y		Y	Y							Y	Y						Y			Y
Gpnmb	93695	0.3435	0.215504				Y			Y								Y							Y			Y	Y
Gpr114	382045	1.85084	0.0661096							Y		Y				Y		Y	Y		Y	Y
Gpr149	229357	1.54143	0.0436782												Y													Y	Y
Gpr172b	52710	2.06058	1.5148e-05								Y									Y		Y			Y	Y	Y	Y					Y
Gpr176	381413	0.597468	0.295343				Y			Y		Y	Y		Y			Y	Y					Y	Y			Y	Y				Y					Y
Gpr177	68151	0.614262	0.00537486					Y						Y				Y			Y	Y		Y	Y			Y	Y
Gpr23	78134	1.5946	0.103365																	Y		Y	Y									Y		Y
Gpr89	67549	1.79692	0.000434595					Y	Y				Y												Y			Y
Gprasp1	67298	2.53561	2.13379e-05					Y		Y															Y
Gprc5b	64297	1.69935	0.00295572		Y	Y					Y							Y		Y	Y	Y	Y		Y			Y	Y
Gprk6	26385	1.82801	0.000184491				Y	Y	Y		Y	Y							Y						Y	Y		Y
Gps1	209318	1.75116	0.0037343					Y										Y	Y	Y	Y	Y	Y		Y	Y	Y	Y							Y			Y
Gps2	56310	1.74345	0.000355471					Y										Y							Y			Y					Y
Gpsm2	76123	1.68171	0.0152059				Y	Y		Y		Y													Y	Y		Y
Gpsn2	106529	2.87681	0.00311854					Y		Y	Y		Y					Y	Y	Y		Y			Y	Y	Y	Y					Y
Gpt1	76282	1.76269	6.72518e-06					Y					Y						Y	Y					Y			Y
Gpt2	108682	1.87766	0.00748008		Y	Y	Y	Y	Y	Y	Y	Y	Y					Y	Y	Y	Y	Y	Y		Y	Y	Y	Y
Gpx4	625249	1.53303	0.000834053					Y			Y	Y						Y	Y	Y	Y	Y	Y		Y	Y	Y	Y
Gpx7	67305	2.05546	0.000450097															Y	Y		Y				Y			Y
Grasp	56149	1.50843	0.263623					Y		Y		Y	Y				Y	Y	Y						Y			Y									Y
Grb10		1.85424	0.000693505		Y	Y	Y	Y		Y	Y	Y	Y		Y	Y		Y						Y	Y	Y		Y	Y
Grb7	14786	2.3759	0.00924033	Y						Y								Y	Y						Y	Y		Y					Y
Grem1		0.580913	0.290029									Y			Y									Y	Y			Y	Y
Grhl1	195733	1.90441	0.00123511						Y	Y		Y													Y
Grhl2	252973	2.42585	0.106362			Y	Y	Y		Y	Y				Y			Y	Y	Y	Y	Y	Y	Y	Y	Y		Y	Y
Grhpr	76238	2.23996	0.000102094					Y																	Y	Y		Y
Grip1	74053	0.661597	0.0539363			Y	Y			Y	Y	Y			Y	Y		Y					Y	Y	Y	Y		Y
Gripap1	54645	1.51808	0.0204371							Y															Y			Y									Y
Grpel2	17714	1.82367	0.0013921			Y		Y				Y	Y												Y	Y	Y	Y					Y			Y
Grsf1	231413	1.65958	0.000362572					Y	Y		Y	Y							Y	Y	Y	Y	Y		Y	Y	Y	Y		Y	Y	Y		Y	Y	Y		Y
Grtp1	66790	1.66989	0.0334895								Y							Y		Y		Y			Y	Y	Y	Y						Y		Y
Grwd1	101612	1.98777	0.000532282					Y	Y		Y		Y						Y						Y	Y	Y	Y					Y					Y
Gsdmdc1	69146	1.64297	0.00317922					Y																	Y			Y
Gsg2	14841	2.38683	0.00101972					Y		Y	Y		Y							Y	Y				Y	Y	Y	Y
Gspt1	14852	1.68325	5.35854e-05					Y	Y				Y						Y	Y	Y				Y	Y		Y					Y
Gspt2	14853	2.08111	6.35898e-05					Y																	Y			Y
Gsta3	14859	1.60765	0.0067605				Y	Y			Y						Y	Y	Y	Y	Y	Y	Y
Gsta4	14860	2.41605	0.00100747	Y		Y		Y		Y	Y							Y		Y	Y	Y			Y	Y		Y			Y	Y	Y	Y	Y			Y
Gstcd	67553	1.79553	0.000595553				Y	Y	Y	Y	Y	Y	Y															Y					Y
Gstk1	76263	3.26525	0.015216																						Y			Y
Gstm1	14862	2.75243	0.000762318					Y		Y								Y							Y			Y					Y		Y	Y
Gstm2	14863	2.45407	0.000844946															Y
Gstm4	14865	1.94318	0.00154856					Y																	Y			Y
Gstm5	14866	2.5397	0.00845849																						Y			Y	Y
Gstm6	14867	1.59193	0.00458659							Y								Y							Y			Y
Gstp1	14870	1.89536	0.00860055	Y				Y											Y			Y			Y	Y		Y					Y
Gstp2	14869	3.07459	2.19687e-05	Y				Y				Y									Y	Y			Y								Y	Y	Y	Y
Gstt1	14871	1.61354	0.000769556							Y								Y							Y			Y
Gstt2	14872	1.74252	0.000163233					Y		Y		Y								Y		Y			Y			Y					Y	Y				Y
Gstt3	103140	2.98771	0.00111225																						Y			Y				Y
Gtdc1	227835	1.91863	0.00541388								Y									Y	Y	Y	Y		Y
Gtf2e2	68153	1.98286	0.00272343			Y		Y		Y								Y							Y	Y		Y
Gtf2f2	68705	2.06304	0.000495134				Y	Y		Y	Y	Y	Y					Y		Y	Y				Y	Y		Y		Y			Y					Y
Gtf2h2	23894	2.52602	6.35427e-06					Y		Y										Y					Y	Y		Y
Gtf2h3	209357	1.71121	0.00349053		Y								Y						Y						Y	Y		Y
Gtf2h4	14885	1.91628	0.000801425					Y										Y							Y	Y		Y				Y
Gtf3a	66596	2.06991	0.00726594					Y	Y				Y						Y	Y					Y	Y	Y	Y					Y
Gtf3c2	71752	1.63542	0.0101685					Y					Y						Y						Y	Y		Y					Y					Y
Gtf3c3	98488	1.83192	0.000604855					Y					Y					Y	Y	Y	Y		Y		Y	Y		Y		Y					Y
Gtf3c4	269252	1.92651	7.34919e-05					Y											Y		Y				Y	Y		Y					Y
Gtf3c5	70239	1.72563	0.00234029					Y		Y		Y	Y					Y	Y	Y					Y	Y		Y
Gtf3c6	67371	1.8216	0.033484
Gtl3	14894	1.74071	0.0200445			Y		Y		Y							Y		Y	Y	Y				Y	Y		Y
Gtpbp1	14904	2.05701	2.18569e-05					Y		Y	Y		Y						Y						Y	Y		Y
Gtpbp3	70359	2.03036	0.00440731					Y					Y							Y					Y	Y	Y	Y					Y
Gtpbp4	69237	2.14962	2.19096e-05					Y	Y	Y	Y	Y	Y					Y				Y			Y	Y		Y				Y	Y	Y
Gtsf1l	68236	3.00264	0.00423987
Guca1a	14913	2.44992	0.0143106
Guca1b	107477	1.56054	0.00193329							Y
Guk1	14923	2.21253	0.000147602					Y		Y			Y					Y							Y	Y		Y					Y
Gusb	110006	1.81273	0.000755115					Y	Y	Y															Y			Y	Y
Gyltl1b	228366	1.55905	0.00142127					Y			Y	Y						Y	Y						Y	Y		Y							Y
Gzf1	74533	1.74069	0.000644776	Y				Y			Y	Y	Y					Y		Y	Y	Y			Y	Y		Y
H1f0	14958	2.84772	0.0490428					Y																	Y	Y		Y						Y
H1fx	243529	2.59314	0.0099888					Y		Y								Y	Y						Y	Y		Y
H2afx	15270	2.36882	0.00171214	Y				Y	Y				Y					Y	Y	Y	Y	Y	Y		Y	Y	Y	Y		Y	Y		Y	Y	Y	Y
H2afy	26914	1.87737	0.0715431					Y		Y	Y		Y					Y	Y	Y	Y	Y	Y		Y	Y	Y	Y
H2afz	51788	2.27593	0.000666553	Y			Y	Y		Y			Y						Y	Y	Y				Y	Y	Y	Y
H2-bl	14963	1.7643	0.000268164								Y				Y			Y						Y	Y
H2-dma	14998	1.9833	0.0167965							Y	Y														Y			Y
H2-ke6	14979	2.55481	0.00585541					Y	Y																Y	Y		Y					Y
H2-m3	14991	1.68852	0.00354227					Y																	Y		Y	Y
H3f3a	15078	1.87532	0.00964694					Y	Y	Y			Y						Y						Y	Y	Y	Y
Hace1	209462	1.64144	0.000159784					Y					Y						Y						Y			Y
Hagh	14651	1.67745	0.00326393															Y							Y			Y					Y	Y		Y		Y
Haghl	68977	1.94523	0.00604046					Y			Y							Y							Y		Y	Y
Hap1	15114	3.22785	0.000610402					Y		Y							Y	Y							Y	Y	Y	Y										Y
Hapln4	330790	2.83044	0.00110673							Y	Y		Y		Y			Y	Y					Y	Y			Y	Y
Has2	15117	1.66679	0.0809406												Y										Y			Y		Y		Y
Hat1	107435	1.73005	1.61845e-05		Y			Y	Y	Y			Y					Y	Y	Y	Y	Y			Y	Y	Y	Y
Hax1	23897	1.88161	0.000216213				Y	Y	Y				Y						Y			Y			Y	Y	Y	Y
Hbq1	216635	1.75841	0.00187496							Y															Y
Hbs1l	56422	1.6282	0.00137415				Y	Y		Y								Y			Y	Y			Y	Y		Y					Y
Hccs	15159	1.62361	0.00366613					Y			Y							Y							Y	Y		Y
Hcfc1	15161	1.59285	0.00385994				Y	Y	Y	Y	Y	Y	Y												Y	Y	Y	Y					Y			Y		Y
Hcn2	15166	2.57626	0.00941819							Y	Y	Y													Y			Y	Y
Hdac2	15182	1.9113	0.000138123	Y	Y			Y	Y	Y	Y		Y						Y	Y					Y	Y		Y		Y			Y				Y
Hdac3	15183	1.95648	2.74511e-05					Y																	Y	Y	Y	Y					Y
Hdac5	15184	1.51491	0.0253146			Y				Y	Y							Y							Y	Y		Y								Y
Hdac8	70315	1.52708	9.7891e-05							Y	Y							Y							Y			Y
Hdc	15186	0.536035	0.144943							Y													Y					Y								Y
Hddc2	69692	2.23509	0.00288116					Y											Y						Y			Y
Hdgf	15191	1.59814	0.00053244	Y				Y	Y		Y	Y	Y					Y	Y			Y			Y	Y		Y				Y	Y				Y	Y
Hdgfrp2	15193	1.58983	0.0481335					Y				Y							Y						Y	Y		Y
Hdhd2	76987	1.84196	1.30917e-05					Y	Y		Y		Y						Y						Y			Y					Y					Y
Heatr1	217995	1.69747	0.0131092					Y	Y	Y			Y					Y		Y	Y				Y	Y	Y	Y
Heatr3	234549	1.69466	0.013118			Y		Y	Y	Y		Y	Y						Y									Y					Y
Hebp1	15199	1.5265	0.00649829					Y		Y								Y							Y			Y
Hebp2	56016	1.54238	0.071876					Y		Y		Y								Y					Y			Y
Hectd3	76608	1.80475	0.00200518							Y										Y	Y				Y			Y
Hel308	191578	1.58934	0.00475686																	Y					Y	Y		Y
Helb	117599	1.97161	1.22187e-05					Y		Y	Y	Y								Y	Y	Y			Y	Y		Y										Y
Hemk1	69536	1.87268	0.000138038					Y		Y		Y													Y			Y		Y			Y
Herc4	67345	1.80948	7.88078e-05					Y	Y	Y	Y	Y	Y					Y		Y	Y	Y			Y	Y	Y	Y
Hexb	15212	1.60541	0.0160089		Y	Y		Y			Y	Y	Y			Y		Y		Y	Y	Y	Y		Y	Y		Y		Y	Y	Y		Y		Y
Hexdc	238023	1.8323	0.000501544																						Y								Y
Hibadh	58875	1.92001	0.000205225					Y		Y	Y		Y					Y	Y			Y			Y	Y		Y					Y
Hif1a	15251	1.60038	0.0738179					Y	Y				Y					Y	Y						Y	Y		Y
Hint1	15254	1.59101	0.0458823					Y	Y			Y	Y						Y	Y		Y			Y	Y	Y	Y					Y			Y
Hint2	68917	1.69889	0.0107199					Y																	Y			Y										Y
Hint3	66847	1.89677	0.0221965					Y		Y		Y						Y	Y	Y					Y			Y					Y					Y
Hip1r	29816	1.62564	0.00996597							Y	Y							Y	Y			Y			Y			Y			Y
Hip2		1.82535	0.000887775				Y	Y			Y							Y	Y		Y	Y			Y	Y		Y
Hirip3	233876	2.84273	7.79926e-05					Y											Y	Y			Y		Y	Y	Y	Y					Y
Hisppd1	227399	1.56266	0.00760582							Y												Y			Y	Y						Y
Hist1h1c	50708	0.546683	0.14198	Y	Y	Y	Y	Y			Y	Y	Y					Y	Y	Y	Y	Y			Y			Y		Y						Y		Y
Hist1h2ad	319165	3.45677	0.00111145					Y												Y	Y				Y											Y		Y
Hist1h2ae	319166	1.68998	0.00233991	Y				Y													Y							Y								Y		Y
Hist1h2af	319173	2.51631	0.00131054	Y				Y												Y	Y				Y											Y		Y
Hist1h2ag	319167	3.94179	0.0127493	Y				Y													Y		Y		Y
Hist1h2ah	319168	3.57463	0.00923735	Y	Y			Y													Y				Y			Y
Hist1h2ak	319169	3.85674	0.00443681					Y											Y	Y	Y	Y	Y		Y			Y
Hist1h2an	319170	2.30254	0.00178757	Y			Y											Y		Y	Y	Y	Y					Y		Y	Y	Y		Y	Y
Hist1h2ao	319171	2.07643	0.00940776																		Y														Y	Y
Hist1h2bc	68024	0.605481	0.222204					Y													Y				Y			Y
Hist1h3c	319148	1.59585	0.0658779	Y				Y								Y				Y	Y	Y			Y			Y
Hist1h4h	69386	0.607824	0.287657	Y				Y			Y					Y				Y	Y				Y			Y								Y		Y
Hist2h2aa1		0.608384	0.126824	Y				Y				Y							Y						Y		Y									Y		Y
Hist2h2ab	621893	3.64381	0.0147593	Y																Y	Y				Y
Hist2h2ac	319176	2.59458	0.00193687	Y				Y											Y	Y	Y				Y			Y
[truncated: 2,774 more rows]
