# Supplementary material for: The B-MYB Transcriptional Network Guides Cell Cycle Progression and Fate Decisions to Sustain Self-Renewal and the Identity of Pluripotent Stem Cells
Source: PLoS One. 2012 Aug 24;7(8):e42350. doi: 10.1371/journal.pone.0042350 (PMC3427317; doi:10.1371/journal.pone.0042350)
Supplement: Table S2 — GSEA to identify pathways that significantly differ between control and knockdown conditions. A) Enriched KEGG pathways in response to B-MYB knockdown, identified by using GSEA, based on 18,097 expressed genes in ESCs. In this analysis, a total of 18,097 genes were ranked by fold change of gene expression between the control and B-MYB knockdown in mouse ES cells R1 (see Materials and Methods). The ranked genes were then analyzed by GSEA based on Kegg pathways. The pathways in the table represents enriched ones for under-expressed gene set after B-MYB knockdown and with GSEA p value <0.05 and FDR q value <0.25. B) Most significant biological processes associated with B-MYB knockdown induced over-expressed genes. For these analyses, a total 18,097 genes were ranked by fold change of gene expression between control and BMYB knockdown in mouse ESCs based on microarray experiments (see Methods). Ranked genes were analyzed using GSEA based on GO biological processes. The biological processes in the table represents enriched ones with P value of 0 for over-expressed genes by B-MYB knockdown. (XLS) [file pone.0042350.s002.xls]

## Sheet: Table S2A
Table S2A: Enriched KEGG pathways identified by GSEA
Kegg pathways	Gene number	P value	FDR q-value
Cell cycle	103	0	0
Oxidative phosphorylation	99	0	0
Pyrimidine metabolism	75	0	0
Biosynthesis of steroids	19	0	0
Proteasome	22	0	0
Glycolysis and gluconeogenesis	52	0	0
Citrate cycle	24	0	0
Aminoacyl trna biosynthesis	35	0	0
Pyruvate metabolism	34	0	0
Selenoamino acid metabolism	24	0	0
Valine leucine and isoleucine degradation	39	0	0
Dna polymerase	25	0	0
Propanoate metabolism	27	0	0
Ubiquitin mediated proteolysis	34	0	0
Purine metabolism	122	0	0
Alanine and aspartate metabolism	29	0	0
N glycan biosynthesis	40	0	0
Folate biosynthesis	32	0	0
Ribosome	48	0	0.00157779
Naphthalene and anthracene degradation	16	0	0.00199294
Pentose phosphate pathway	24	0	0.00236658
Fructose and mannose metabolism	34	0	0.00303558
Snare interactions in vesicular transport	29	0	0.00318013
Histidine metabolism	37	0	0.00359035
Tyrosine metabolism	45	0	0.00384354
Basal transcription factors	27	0	0.0102645
Fatty acid metabolism	39	0	0.0108684
Carbon fixation	20	0	0.0124379
Glutathione metabolism	34	0	0.0153034
Bladder cancer	34	0	0.0155003
Methionine metabolism	15	0	0.0213691
Glycerophospholipid metabolism	62	0	0.0253927
Metabolism of xenobiotics by cytochrome p450	35	0	0.0314759
Glycan structures biosynthesis 1	96	0	0.0367016
Long term potentiation	58	0	0.0408816
Insulin signaling pathway	119	0.01	0.0408009
Long term depression	65	0.0104167	0.0664768
Lysine degradation	45	0.0105263	0.0033349
Butanoate metabolism	41	0.0106383	0.00988436
Ether lipid metabolism	30	0.0111111	0.0394617
Porphyrin and chlorophyll metabolism	26	0.0113636	0.0316493
Limonene and pinene degradation	22	0.0120482	0.0514468
GNRH signaling pathway	87	0.020202	0.0767295
Glutamate metabolism	25	0.0229885	0.0215692
Thyroid cancer	23	0.0238095	0.0398057
Arginine and proline metabolism	29	0.0337079	0.0761115
Linoleic acid metabolism	21	0.0340909	0.100643
Phenylalanine metabolism	24	0.0348837	0.0550251
Benzoate degradation via coa ligation	21	0.0357143	0.095637
1 and 2 methylnaphthalene degradation	17	0.0379747	0.0465529
Alpha linolenic acid metabolism	15	0.0470588	0.0597435
Total 18,097 genes were ranked by fold change of gene expression between the control and B-MYB knockdown
in mouse ES cells R1 by microarray experiments (see materials and Methods). The ranked genes were then
analyzed by GSEA based on Kegg pathways. The pathways in the table represents enriched ones for under-expressed
gene set after B-MYB knockdown and with GSEA p value <0.05 and FDR q value < 0.25

## Sheet: Table S2B
Table S2B: Most significant biological processes associated with B-MYB knockdown induced over-expressed genes
Biological process of gene ontology (GO)	Gene number	P value	FDR q-value
Cellular defense response	39	0	0
Detection of stimulus	38	0	3.90694e-05
Synaptogenesis	18	0	0.000162369
G protein signaling coupled to cAMP nucleotide second messenger	59	0	0.000226359
Innate immune response	15	0	0.000344397
Detection of external stimulus	19	0	0.000869318
Detection of stimulus involved in sensory perception	17	0	0.00253634
G protein signaling coupled to cyclic nucleotide second messenger	93	0	0.00273684
Cyclic nucleotide mediated signaling	95	0	0.00348694
Locomotory behavior	77	0	0.00355992
Behavior	128	0	0.00464925
Transmission of nerve impulse	173	0	0.004824
Ion transport	159	0	0.005628
Extracellular structure organization and biogenesis	31	0	0.00784977
Feeding behavior	22	0	0.00938132
Cation transport	126	0	0.0515857
Tissue development	118	0	0.0731498
Monovalent inorganic cation transport	78	0	0.125533
Second messenger mediated signaling	138	0	0.12754
Cytokine production	62	0	0.142833
Regulation of multicellular organismal process	122	0	0.253863
Potassium ion transport	50	0	0.395054
Metal ion transport	102	0	0.430997
Cation homeostasis	97	0	0.536952
Multi organism process	118	0	0.816357
A total 18,097 genes were ranked by fold change of gene expression between control and BMYB
knockdown in mouse ESCs based on microarray experiments (see Methods). Ranked genes
were analyzed using GSEA based on GO biological processes. The biological processes in the
table represents enriched ones with P value of 0 for over-expressed genes by B-MYB
knockdown.
