# Supplementary material for: The B-MYB Transcriptional Network Guides Cell Cycle Progression and Fate Decisions to Sustain Self-Renewal and the Identity of Pluripotent Stem Cells
Source: PLoS One. 2012 Aug 24;7(8):e42350. doi: 10.1371/journal.pone.0042350 (PMC3427317; doi:10.1371/journal.pone.0042350)
Supplement: Table S3 — Enriched transcription factors in response to B-MYB knockdown in ESCs identified by GSEA. A total 18,097 genes were ranked by fold-change of gene expression between the control and B-MYB knockdown in mouse ES cells R1 by microarray experiments (see materials and Methods). The ranked genes were then analyzed by GSEA based on KEGG pathways. The pathways in the table represents enriched ones for under-expressed gene set after B-MYB knockdown and with GSEA p value <0.05 and FDR q value <0.25. (XLS) [file pone.0042350.s003.xls]

## Sheet: Table S3
Table S3: Enriched transcription factors identified by GSEA
Transcription factors	Gene number	P value	FDR q-value
V$E2F_02	153	0	0
V$E2F_03	161	0	0
V$E2F_Q3	152	0	0
V$E2F_Q4	155	0	0
V$E2F_Q4_01	158	0	0
V$E2F_Q6	154	0	0
V$E2F_Q6_01	155	0	0
V$E2F1_Q6	154	0	0
V$E2F1_Q6_01	161	0	0
V$E2F1DP1RB_01	150	0	0
V$E2F1DP2_01	153	0	0
V$E2F4DP1_01	158	0	0
V$E2F4DP2_01	153	0	0
V$ELK1_02	149	0	0
V$GABP_B	150	0	0
V$NFMUE1_Q6	160	0	3.39492e-06
V$E2F_Q3_01	159	0	3.55313e-06
V$CETS1P54_01	154	0	1.05854e-05
V$MYC_Q2	123	0	3.26258e-05
V$NRF1_Q6	150	0	7.95592e-05
V$E2F1_Q3	161	0	8.71362e-05
V$E2F1DP1_01	153	0	9.14931e-05
V$E2F1_Q4	165	0	9.63085e-05
V$YY1_Q6	149	0	0.000107639
V$E2F1_Q4_01	154	0	0.000114366
V$NRF2_01	153	0	0.000130591
V$MYCMAX_01	175	0	0.000235702
V$YY1_02	154	0	0.000268724
V$SP1_Q4_01	169	0	0.000858436
V$TEL2_Q6	144	0	0.000888965
V$MYCMAX_B	185	0	0.00186871
V$SF1_Q6	168	0	0.00207977
V$STAT1_02	162	0	0.00257793
V$HIF1_Q3	152	0	0.00387228
V$NFY_Q6_01	172	0	0.00436466
V$USF2_Q6	168	0	0.00530441
V$MAX_01	177	0	0.00595283
V$LXR_Q3	46	0	0.00616477
V$USF_01	176	0	0.0150611
V$MAZR_01	157	0	0.0153715
V$CMYB_01	170	0	0.016842
V$SP1_Q6_01	160	0	0.029981
V$MYCMAX_03	170	0	0.0437876
V$CREB_02	165	0.002	0.0107276
V$ELK1_01	168	0.002	0.0344164
V$ARNT_01	182	0.002	0.0354941
V$ERR1_Q2	177	0.002	0.0563656
V$ARNT_02	164	0.002	0.0569268
V$NFY_C	155	0.00200401	0.0113915
V$USF_C	193	0.00200401	0.0433986
V$MYCMAX_02	181	0.00200401	0.0641763
V$LXR_DR4_Q3	58	0.00208768	0.00207388
V$ALPHACP1_01	172	0.004	0.0348754
V$AP2_Q6_01	168	0.00400802	0.0616489
V$SP1_Q6	159	0.00401606	0.0562362
V$NMYC_01	185	0.006	0.0506211
V$MAZ_Q6	127	0.0060241	0.00981273
V$XBP1_01	98	0.00606061	0.0647102
V$AP2_Q6	171	0.008	0.0439288
V$RFX1_02	170	0.008	0.07741
V$CREB_01	173	0.012024	0.0826941
V$EGR3_01	54	0.0169492	0.0445581
V$NFY_Q6	165	0.0200401	0.0256976
V$AP2_Q3	178	0.0200401	0.0365315
V$STAT1_01	44	0.0238095	0.0769318
V$PPARG_01	27	0.0318907	0.0341691
V$STAT3_01	15	0.0531401	0.0824911
V$USF_Q6	174	0.0541082	0.068399
Total 18,097 genes were ranked by fold change of gene expression between the control and B-MYB knockdown
in mouse ES cells R1 by microarray experiments (see materials and Methods). The ranked genes were then
analyzed by GSEA based on Kegg pathways. The pathways in the table represents enriched ones for under-expressed
gene set after B-MYB knockdown and with GSEA p value <0.05 and FDR q value < 0.25
