# Supplementary material for: The B-MYB Transcriptional Network Guides Cell Cycle Progression and Fate Decisions to Sustain Self-Renewal and the Identity of Pluripotent Stem Cells
Source: PLoS One. 2012 Aug 24;7(8):e42350. doi: 10.1371/journal.pone.0042350 (PMC3427317; doi:10.1371/journal.pone.0042350)
Supplement: Table S4 — Co-expression gene clustering in two ESC-critical pathways. A) Cell cycle pathway. B) Apoptosis pathway. (XLS) [file pone.0042350.s004.xls]

## Sheet: Table S4A Cell Cycle
Table S4A - Cell Cycle Pathway cluster analysis
mouse geneID	symbol	control cluster	knockdown cluster	conserved cluster	Fold_change	P value (ttest)
229776	Cdc14a	C1			1.05988	0.206954
12566	Cdk2	C1			2.00201	0.000109578
24061	Smc1a	C1			2.1787	0.000103114
22059	Trp53	C1			1.76589	0.0234397
52206	Anapc4	C1			1.41618	0.00595956
17219	Mcm6	C1			3.39076	0.000774161
50793	Orc3l	C1			1.78451	0.00296491
19650	Rbl1	C1			1.90991	0.0189123
12443	Ccnd1	C1			1.7272	0.0499556
69957	Cdc16	C1	K2	O1	1.58243	0.000334369
56637	Gsk3b	C1	K2	O1	0.963787	0.478105
17220	Mcm7	C1	K2	O1	2.46773	0.00889633
27401	Skp2	C1	K2	O1	2.47235	0.00032024
20843	Stag2	C1	K2	O1	1.4382	0.0178112
11350	Abl1	C1	K1	O1	1.09336	0.118781
69010	Anapc13	C1	K1	O1	1.68054	0.010296
12445	Ccnd3	C1	K1	O1	1.97495	0.00400934
218294	Cdc14b	C1	K1	O1	2.70989	0.00468396
12576	Cdkn1b	C1	K1	O1	1.05094	0.0811095
12581	Cdkn2d	C1	K1	O1	1.61284	0.00471809
104394	E2f4	C1	K1	O1	2.45716	0.0270023
13197	Gadd45a	C1	K1	O1	1.23161	0.0509191
17873	Gadd45b	C1	K1	O1	0.858724	0.394396
15182	Hdac2	C1	K1	O1	1.9113	0.000138123
56150	Mad2l1	C1	K1	O1	2.48686	3.23586e-05
55948	Sfn	C1	K1	O1	1.30069	0.449833
21781	Tfdp1	C1	K1	O1	2.12423	0.00492656
21803	Tgfb1	C1	K1	O1	1.32786	0.0537185
21808	Tgfb2	C1	K1	O1	1.0438	0.808783
22629	Ywhah	C1	K1	O1	1.46353	0.0413662
12447	Ccne1		K1		2.95281	0.000290799
12578	Cdkn2a		K1		1.00369	0.975027
12649	Chek1		K1		2.08431	0.000478205
17120	Mad1l1		K1		1.53986	0.000992246
12532	Cdc25c		K1		2.0743	7.29604e-05
27214	Dbf4		K1		1.87074	1.67488e-05
71890	Mad2l2		K1		2.10862	0.00548595
56438	Rbx1		K1		1.60993	0.000905879
21402	Skp1a		K1		1.74973	0.00751686
54401	Ywhab		K1		1.47153	0.000852231
56452	Orc6l				1.79542	0.000637506
12236	Bub1b				2.6171	3.33158e-05
12442	Ccnb2				1.09925	0.0230703
12444	Ccnd2				0.567617	0.027968
105988	Espl1				2.21379	0.00108022
17215	Mcm3				2.2701	0.00017318
19651	Rbl2				0.997019	0.958385
17127	Smad3				1.05562	0.63347
22631	Ywhaz				1.44962	0.000937744
17222	Anapc1				1.15235	0.0946092
68999	Anapc10				1.01708	0.344248
209091	Ccnb3				1.00464	0.926775
12530	Cdc25a				1.54147	0.0562171
12571	Cdk6				1.19579	0.0101184
13557	E2f3				1.81928	0.00103401
17216	Mcm2				2.18195	0.000219538
12237	Bub3				2.0337	0.000283801
12531	Cdc25b				1.39186	0.000289741
12580	Cdkn2c				1.24992	0.000210991
13559	E2f5				2.05234	0.000751031
26429	Orc5l				1.82406	4.56324e-05
268930	Pkmyt1				1.23656	0.0647029
12235	Bub1				1.03716	0.134924
12428	Ccna2				2.39063	0.00584474
268697	Ccnb1				3.11824	2.10466e-06
242705	E2f2				1.85318	2.07796e-05
17217	Mcm4				2.05747	0.000108939
19090	Prkdc				1.52473	0.000611568
66156	Anapc11	C2			1.01769	0.670852
18817	Plk1	C2			4.42956	3.97486e-07
107995	Cdc20	C2			1.73168	0.000230085
66440	Cdc26	C2			1.79713	2.54749e-05
23834	Cdc6	C2			2.39189	0.000136971
12572	Cdk7	C2			1.05685	0.10296
12575	Cdkn1a	C2			0.529377	0.00771423
50883	Chek2	C2			1.94518	2.3594e-06
23882	Gadd45g	C2			0.366	0.00175051
18538	Pcna	C2			2.19673	0.000731892
211586	Tfdp2	C2			1.79304	0.00229511
381759	Wee2	C2			1.10685	0.0562486
22630	Ywhaq	C2			1.51212	6.79111e-05
12577	Cdkn1c	C2	K1	O2	0.956475	0.843621
30939	Pttg1	C2	K1	O2	1.83999	0.000151176
22137	Ttk	C2	K1	O2	2.48767	2.86e-07
22390	Wee1	C2	K1	O2	1.58828	0.00680649
99152	Anapc2	C2	K2	O2	1.13806	0.361583
59008	Anapc5	C2	K2	O2	2.37718	0.000233239
56317	Anapc7	C2	K2	O2	1.38975	0.0371152
11920	Atm	C2	K2	O2	1.30233	0.107273
52563	Cdc23	C2	K2	O2	1.41006	0.222634
12579	Cdkn2b	C2	K2	O2	0.561426	0.0396543
26965	Cul1	C2	K2	O2	1.28405	0.0628094
18392	Orc1l	C2	K2	O2	1.47048	0.00985103
26428	Orc4l	C2	K2	O2	1.29618	0.0579842
19645	Rb1	C2	K2	O2	0.909626	0.447708
140557	Smc1b	C2	K2	O2	1.6052	0.00341565
13006	Smc3	C2	K2	O2	1.95391	0.00605504
20842	Stag1	C2	K2	O2	1.90909	9.52182e-05
22628	Ywhag	C2	K2	O2	1.26455	0.0905612
22642	Zbtb17	C2	K2	O2	1.73325	0.0195426
12427	Ccna1		K2		1.10701	0.149462
12545	Cdc7		K2		2.11017	2.13707e-06
12914	Crebbp		K2		1.12022	0.0972191
13555	E2f1		K2		1.88828	0.00133253
56371	Fzr1		K2		2.50671	1.07533e-05
17246	Mdm2		K2		0.696949	0.028236
17869	Myc		K2		1.09466	0.128469
18393	Orc2l		K2		1.56175	0.000703596
19357	Rad21		K2		2.45904	0.00106504
17126	Smad2		K2		1.29963	0.0517575
22627	Ywhae		K2		2.04595	0.00414312
12448	Ccne2		K2		1.75914	0.0135598
217232	Cdc27		K2		1.49301	0.00937504
328572	Ep300		K2		1.15258	0.411656
17218	Mcm5		K2		2.05909	6.65131e-05
21809	Tgfb3		K2		0.929373	0.578663

## Sheet: Table S4B Apoptosis
Table S4B - Coexpression analysis of apoptosis pathway
mouse geneID	symbol	control cluster	knockdown cluster	conserved cluster	Fold_change	P value (ttest)
70261	2010110P09Rik	C1			1.00546	0.905798
11652	Akt2	C1			1.1296	0.0901192
12043	Bcl2	C1			1.25097	0.0185563
12048	Bcl2l1	C1			1.09997	0.548154
12334	Capn2	C1			0.794176	0.285299
12368	Casp6	C1			1.57778	0.0058996
12370	Casp8	C1			1.16497	0.309014
12633	Cflar	C1			0.999315	0.961166
12983	Csf2rb	C1			1.16273	0.00815644
71946	Endod1	C1			0.948476	0.807061
14103	Fasl	C1			1.19085	0.00182341
16177	Il1r1	C1			1.13405	0.0169387
19058	Ppp3r1	C1			1.46282	0.00893992
11651	Akt1	C1			1.27273	0.0146615
23797	Akt3	C1			1.48998	0.0433399
12122	Bid	C1			2.09769	0.000505378
12367	Casp3	C1			1.6006	0.0261225
12369	Casp7	C1			1.3541	0.104124
16179	Irak1	C1			1.14967	0.0547809
18709	Pik3r2	C1			1.43733	0.000188688
18747	Prkaca	C1			2.32214	0.0240697
21926	Tnf	C1			1.19021	0.0369953
22059	Trp53	C1			1.76589	0.0234397
19084	Prkar1a	C1	K1		1.44131	0.0339167
56398	1500003O03Rik	C1	K1		1.39984	0.0582976
18033	Nfkb1	C1	K1		1.26255	0.0975187
19056	Ppp3cb	C1	K1		1.77189	0.000323947
21937	Tnfrsf1a	C1	K1		1.08947	0.105379
30955	Pik3cg		K1		1.00832	0.806336
12333	Capn1		K1		1.4693	0.000117642
12675	Chuk		K1		1.68755	0.0165132
16188	Il3ra		K1		1.24314	0.0143603
266632	Irak4		K1		1.22202	0.000845666
53859	Map3k14		K1		1.07346	0.440832
320207	Pik3r5		K1		1.06161	0.232791
22030	Traf2		K1		1.03561	0.489833
11783	Apaf1	C2	K1	O1	0.890608	0.392368
11920	Atm	C2	K1	O1	1.30233	0.107273
11797	Birc2	C2	K1	O1	2.10388	0.000120498
12364	Casp12	C2	K1	O1	1.11926	0.102812
12371	Casp9	C2	K1	O1	1.71872	0.000822975
16151	Ikbkg	C2	K1	O1	1.25208	0.0452664
73914	Irak3	C2	K1	O1	1.20981	0.0512519
18706	Pik3ca	C2	K1	O1	1.05163	0.754598
74769	Pik3cb	C2	K1	O1	0.775614	0.195245
18710	Pik3r3	C2	K1	O1	0.982916	0.917216
19055	Ppp3ca	C2	K1	O1	0.816162	0.0513554
19085	Prkar1b	C2	K1	O1	1.19294	0.0166921
19108	Prkx	C2	K1	O1	1.04501	0.652082
19697	Rela	C2	K1	O1	0.977868	0.830583
19766	Ripk1	C2	K1	O1	1.3183	0.121304
18708	Pik3r1	C2			0.866422	0.0639766
11796	Birc3				1.21506	0.0125205
12984	Csf2rb2				0.940464	0.365762
13063	Cycs				1.54352	0.0107501
13067	Cyct				1.0807	0.0025806
14102	Fas				0.759013	3.20058e-05
16176	Il1b				1.19784	0.00925949
108960	Irak2				0.85114	0.214607
18707	Pik3cd				1.20025	0.00786767
19057	Ppp3cc				1.33392	0.00212173
18749	Prkacb				1.74911	0.000107758
19087	Prkar2a				1.24001	0.00862427
19088	Prkar2b				1.09968	0.00504967
13368	Dffb				0.968006	0.611241
16150	Ikbkb				1.23083	0.0151562
16180	Il1rap				1.17022	0.000118032
16187	Il3				1.123	0.110337
21933	Tnfrsf10b				1.21428	0.000583117
22035	Tnfsf10				1.0814	0.019703
26926	Aifm1				1.91221	0.00305892
12015	Bad				1.20493	0.16549
12028	Bax				1.34139	0.0300475
13347	Dffa				1.23402	0.0619248
14082	Fadd				1.57926	0.0233328
3552	Il1a				1.01899	0.752487
17874	Myd88				1.79188	0.000125012
18035	Nfkbia				1.40262	0.049501
