# Supplementary material for: The B-MYB Transcriptional Network Guides Cell Cycle Progression and Fate Decisions to Sustain Self-Renewal and the Identity of Pluripotent Stem Cells
Source: PLoS One. 2012 Aug 24;7(8):e42350. doi: 10.1371/journal.pone.0042350 (PMC3427317; doi:10.1371/journal.pone.0042350)
Supplement: Table S5 — Global co-expression networks in ESCs under control and B-MYB deficiency conditions. A) Genes showing high connectivity in the co-expression network of the control ESCs. B) Genes showing high connectivity in the co-expression network of B-MYB knockdown ESCs. C) Most prevalent genes with differential connectivity in the co-expression networks of the control ESCs. D) Most prevalent genes with differential connectivity in the co-expression networks of B-MYB knockdown ESCs. Target genes of Oct4, Sox2, Nanog, c-Myc and E2f1 were identified by ChIP-seq or ChIP tilling array on mouse ES cells E14, J1 and V 6.5 (see Materials and Methods). 1-3O, 1-3S, 1-3N and 1-2M represent target gene of Oct4, Sox2, Nanog and c-Myc identified at 1-3 ES cell, respectively. B-MYB target genes were identified by ChIP-chip. KD – knockdown. (XLS) [file pone.0042350.s005.xls]

## Sheet: Table S5A
Table S5A. Genes showing high connectivity in the co-expression network of the control ES cells.
Gene	Mouse	Fold_change	Connectivity	Connectivity		TF target genes
symbol	GeneID	ctl/B-MYB KD	in the control	in B-MYB KD	B-MYB	Oct4	Sox2	Nanog	c-Myc	E2f1
Plekhf1	72287	1.34915	973	567		1O		1N		E2f1
Fbxo2	230904	2.05997	968	457		1O	1S
Ngfrap1	12070	1.4828	963	578						E2f1
Polr3e	26939	1.54821	959	86			1S		2M	E2f1
Sall4	99377	1.16461	959	0		2O	2S	3N		E2f1
Sap18	20220	1.12792	959	239					1M	E2f1
Zfp422	67255	1.00708	958	1
Diap1	13367	1.90849	954	67		2O	1S	1N		E2f1
LOC100047369		1.50666	953	36
Pik3r2	18709	1.43733	953	288		2O	1S		2M	E2f1
Mov10	17454	1.58761	952	166		1O	1S	2N		E2f1
Il18r1	16182	0.957254	951	260
Med30	69790	2.50913	951	1128
St6gal2	240119	1.24395	950	396
E330026B02Rik	245026	1.01583	948	25
Gnb1	14688	1.30131	948	432		1O
LOC100045117		1.52533	948	334
Olfr78	170639	1.20612	948	0
Siglece	83382	1.03572	948	0
Ttll1	319953	1.46068	947	0
Usp10	22224	1.66657	947	10		1O	1S	1N	1M	E2f1
Xlr4a	434794	2.33227	947	0
1700047I17Rik1	73385	1.07492	946	122
BC117090	100034679	1.08486	946	14
LOC100044275	100044275	1.88876	946	206
Narg1	74838	1.96304	946	461					1M	E2f1
Pcolce2	76477	1.72613	946	221		1O	1S	1N	1M	E2f1
Spg20		2.16689	945	291
Dennd2a	209773	1.51584	944	542			1S			E2f1
Smo	319757	1.4251	944	284						E2f1
Tcf12	21406	1.08291	944	258			1S	1N
H1fx	243529	2.59314	943	232						E2f1
Pvrl2	19294	1.79905	943	432		1O	2S	2N		E2f1
Ring1	19763	1.74238	943	392					1M	E2f1
Snx8	231834	1.52152	943	227					1M	E2f1
A230106M15Rik	231717	1.28793	942	330						E2f1
l7Rn6	67669	1.97746	942	0				1N
LOC100045430	100045430	1.87765	942	518
Ppm1a	19042	1.42921	942	245		1O		1N	2M	E2f1
Smek1	68734	1.51858	942	440					1M	E2f1
Surf4	20932	1.01277	942	460						E2f1
Serpina1c	20702	1.0138	941	242
Hira	15260	1.37361	940	61		1O	1S		2M	E2f1
LOC100041187	100041187	1.12224	940	0
Cdk8	264064	1.78691	939	406					1M
Exoc7	53413	1.55816	939	551				1N		E2f1
Nfatc2ip	18020	1.61398	939	171		1O	1S	2N		E2f1
4833442J19Rik	320204	1.60671	938	377				1N	2M	E2f1
Dars	226414	2.24641	938	152			1S	1N	1M	E2f1
Map2k1ip1	56692	1.00956	938	115						E2f1
Obfc2b	69917	1.57813	938	142		1O		1N	1M
Atf7ip	54343	1.23082	937	177	MYB	3O	1S	1N	1M	E2f1
LOC100039479		1.06876	936	1
LOC621824		1.185	936	21
Olfr509	258369	1.06865	936	361
Sharpin	106025	1.46242	936	341					1M	E2f1
2310044H10Rik	69683	1.86777	935	176		2O				E2f1
Nf2	18016	1.31432	935	73		1O	1S	2N	1M	E2f1
Olfr954	258328	1.27357	935	302
Setd8	67956	1.54813	935	529	MYB				2M	E2f1
Brp17		2.49207	934	286
Gtf3c6	67371	1.8216	934	4
Umodl1	52020	1.07008	934	415
BC085271	434632	2.61817	933	283
Dus1l	68730	1.74071	933	1076		1O	2S			E2f1
Gpr137b	83924	1.22859	933	258
Msn	17698	1.20309	933	851						E2f1
Pick1	18693	1.56406	933	620					1M	E2f1
Rnf20	109331	1.43767	933	857						E2f1
1100001G20Rik	66107	1.10433	932	526	MYB
9130221H12Rik	77124	1.8568	932	214					1M
Ccdc53	67282	1.64021	932	1141			1S		1M	E2f1
Ears2	67417	1.76577	932	699
Kifc2	16581	1.23899	932	832						E2f1
Otud5	54644	1.28706	932	1029				1N		E2f1
Siglec5	233186	1.03019	932	468
Alg14	66789	2.0486	931	1056	MYB	1O				E2f1
Arhgap5	11855	1.17774	931	328
Myo9b	17925	0.822913	931	0					1M	E2f1
Sfrs4	57317	2.08188	931	1		1O
Ubqln4	94232	1.68576	931	704					1M	E2f1
Zfp288		1.15949	931	144
0910001A06Rik	223601	1.92324	930	142			1S	1N		E2f1
Chmp5	76959	1.40657	929	408	MYB	1O		1N		E2f1
Gcdh	270076	1.61593	929	363		1O	1S			E2f1
Klf15	66277	1.59209	929	3					1M	E2f1
Ccnl1	56706	1.14198	928	509					2M	E2f1
Recql	19691	1.50375	928	470
D630042P16Rik	243612	1.12565	927	214						E2f1
Olfr994	258425	1.0499	927	881
Pcgf1	69837	1.77654	927	434						E2f1
Upf3b		1.56338	927	536						E2f1
Gypc	71683	0.938952	926	59
Nrg1	211323	0.641245	926	874
Pcdh1	75599	1.54194	926	0		1O
Plxna2	18845	0.590747	926	0		1O	1S	2N
Tufm	233870	2.09158	926	320				1N	2M	E2f1
Ube2q1	70093	1.61847	926	336					1M
Capsl	75568	1.99095	925	515				2N		E2f1
Syt9	60510	1.5924	925	609						E2f1
1810020G14Rik	66272	1.06334	924	118					1M	E2f1
2310047M10Rik	71923	1.03282	924	431		1O	1S		1M
Gab1	14388	1.28735	924	0					1M	E2f1
Pola2	18969	2.41401	924	426				1N	2M	E2f1
1700026D08Rik		1.06496	923	372
Atp5l	27425	1.61448	923	442	MYB				2M	E2f1
Fbxl4	269514	1.42727	923	335
Kif22	110033	3.36	923	0	MYB				1M	E2f1
Abr	109934	1.19822	922	499				1N
Ppp2cb	19053	1.50048	922	291		1O			1M	E2f1
Txndc3	73412	1.09275	922	10
4930572J05Rik	223626	3.20927	921	927					2M	E2f1
Cth	107869	1.26724	921	0		1O	1S	2N		E2f1
Dpysl5	65254	1.70998	921	607					1M	E2f1
Lonrf1	244421	0.936322	921	911		1O	1S	1N
Becn1	56208	1.36624	920	1	MYB	1O	1S	1N
Dhx16	69192	1.40534	920	0					1M	E2f1
Rasa2	114713	1.26877	920	35				1N		E2f1
Abhd7	384214	1.361	919	0		1O
Dnase2b	56629	1.12867	919	476
LOC100047634		1.1743	919	0
Hrh1	15465	1.20997	918	440
Lcp2	16822	1.02936	918	312
Mrpl45	67036	1.46778	918	920		2O	1S		2M	E2f1
Camk2d	108058	0.910556	917	206		1O	1S	1N		E2f1
Cdc45l	12544	1.98481	916	349				1N		E2f1
Eed	13626	1.63282	916	471		1O	2S	2N	1M	E2f1
Rps15	20054	1.9208	916	7				1N	2M	E2f1
Zfp770	228491	2.32053	916	67
2310057J18Rik	67719	1.09678	915	72
LOC100046996	100046996	1.73725	915	583
Serpinb3c	381286	1.09768	914	552
Thop1	50492	2.59386	914	467			1S		1M	E2f1
Khdc1c	433278	1.13179	913	256
Mapkapk2	17164	1.03899	913	8
Mterf	545725	2.02463	913	0					1M
Notch3	18131	1.13385	913	314
Sltm	66660	1.55812	913	849					2M	E2f1
Polr3b	70428	1.69755	912	0		2O	1S	2N	2M	E2f1
Sec14l2	67815	1.7878	912	1112				1N		E2f1
Defb23	629114	1.13367	911	3
4932413O14Rik		1.28968	910	1120		1O	1S	1N
Gpr171	229323	1.14871	910	266
Kbtbd2	210973	1.47499	910	38			1S	1N
Ppp2r1a	51792	1.96381	910	548					1M	E2f1
Pycrl		2.01897	910	1112						E2f1
Zbtb17	22642	1.73325	910	1135		1O		1N
Adipor1	72674	1.39942	909	1096		1O	1S	2N	2M	E2f1
Tceb2	67673	1.83339	909	205						E2f1
Tmem161b	72745	1.42913	909	0			1S	1N		E2f1
2310005E10Rik	67861	1.3327	908	1099						E2f1
Eif2c1	236511	1.0341	908	101		2O	2S	1N		E2f1
Foxh1	14106	1.40938	908	0		3O			1M	E2f1
Rbm41	237073	1.24676	908	3				2N		E2f1
Ccdc83	75338	1.04882	907	51		1O	1S
Cdrt4	66338	1.34147	907	198
LOC100047749	100047749	1.12433	907	213
Nudt3	56409	1.14845	907	222		3O		2N	1M	E2f1
Tbc1d22b	381085	1.22439	907	293
Tm6sf2	107770	1.00305	907	452
Gnl2	230737	1.3848	906	0					1M	E2f1
LOC100045419	100045419	1.19728	906	0
Mrpl22	216767	2.0467	906	815					1M	E2f1
D11Wsu47e	276852	1.52111	905	268		1O	1S		1M
Olfr424	258716	1.03841	905	44
Timm8b	30057	2.50841	905	1022					1M	E2f1
Zfyve9	230597	1.09593	905	461
Iigp1	60440	0.985644	904	59
Pabpn1	54196	1.93668	904	725					1M	E2f1
Slc44a1	100434	1.04236	904	455	MYB	1O		2N		E2f1
Cxx1a	66158	1.1047	903	284
Prf1	18646	0.5298	903	0
Crb3	224912	1.43255	902	16				1N
Epb4.1l2		1.43635	902	861				1N
Nudt6	229228	1.04504	902	296					2M	E2f1
Olfr215	258438	1.03561	902	200
AI450540	226252	1.4834	901	64		1O	1S	2N	2M	E2f1
Cttn	13043	1.34325	901	319						E2f1
4921523A10Rik	110332	1.10453	900	692		1O		1N
Cuedc2	67116	1.50374	899	372				1N		E2f1
Nab2	17937	1.44765	899	490	MYB					E2f1
Tmprss13	214531	1.42435	899	449
Angptl4	57875	3.3529	898	658					2M	E2f1
Pnpla2	66853	1.60324	898	358				1N	1M	E2f1
Tcfap2c	21420	1.95105	898	521		2O	2S	2N	1M	E2f1
BC032265	238024	2.17198	897	0						E2f1
Bcl2l1	12048	1.09997	896	465			1S	1N		E2f1
Cs	12974	1.20799	896	3				1N		E2f1
Ucn	22226	1.13677	896	286
Dsc3	13507	1.0637	895	0
Igfbp3	16009	1.68111	895	1011						E2f1
Nsmaf	18201	1.08966	895	364		1O	1S	3N	1M	E2f1
Rpl23	65019	0.946262	895	118			1S	2N	2M	E2f1
1810030J14Rik	66289	1.1465	894	110
A530023O14Rik	244183	1.16465	894	299
C87499	381590	1.05657	894	0
Seh1l	72124	2.21222	894	319	MYB	1O			2M	E2f1
Nup85	445007	2.47601	893	1					1M	E2f1
Rbm47	245945	1.37006	893	0
Snrpa	53607	2.51761	893	532			1S	2N	2M	E2f1
Supv3l1	338359	1.64776	893	1					2M	E2f1
5730502D15Rik		1.73784	892	552
Cox6a2	12862	1.03051	892	316
Cyfip1	20430	1.15933	892	349		1O		1N		E2f1
Eno1	13806	2.36028	892	205		1O	2S	2N	2M	E2f1
Grhl2	252973	2.42585	892	79		1O	2S	2N		E2f1
Coro1c	23790	1.88472	891	446					1M	E2f1
Fut8	53618	1.39292	891	286				1N	1M	E2f1
Tmem25	71687	1.16203	891	178
Bag3	29810	1.28514	890	2					1M	E2f1
Gjb3	14620	2.39785	890	604		2O	2S	3N		E2f1
Cnpy3	72029	1.63033	889	0
Elf2	69257	1.20516	889	435						E2f1
Pole3	59001	1.59588	889	421		1O			1M	E2f1
Slco1a5	108096	1.02135	889	269		1O		1N
AF366264	231201	1.16949	888	255
Neil2	382913	1.52021	887	178				1N		E2f1
Tacc3		1.61943	887	400		1O			1M	E2f1
Wbp11	60321	1.97451	887	270			1S		1M
8430410A17Rik	232210	2.14518	886	276		1O	1S	1N		E2f1
Chd8	67772	1.6214	886	939
Pask	269224	1.61221	886	0			1S		1M
1700052N19Rik	73419	1.90316	885	450						E2f1
1810015A11Rik	69101	4.08949	885	1012		1O	1S		2M	E2f1
Clgn	12745	2.41771	885	282			1S
Lrrc8		0.95529	884	323
Lsr	54135	1.29562	884	31					1M	E2f1
Mobkl2b	214944	1.47745	884	495				1N		E2f1
Homez	239099	1.2477	883	482					1M
1700020C11Rik	67900	1.88291	882	419		1O			1M
3200001I04Rik		1.08216	882	979
Csrp1	13007	0.589411	882	112		1O	2S	2N
Msh6	17688	1.44699	882	0		2O	2S	2N	1M	E2f1
Rpa1	68275	1.64014	882	1					2M	E2f1
Rxrb	20182	1.88509	882	1078					2M	E2f1
Dctd	320685	3.39014	881	1040					2M	E2f1
Rab4a	19341	1.47398	881	551		1O	1S	1N	1M	E2f1
Serpina6	12401	1.0387	881	405
Ift80	68259	1.35442	880	0					1M
Ndufa6	67130	1.64428	880	96					1M	E2f1
Nppa	230899	0.833248	880	367
Pcgf3	69587	1.16175	880	46
Stard7	99138	2.06931	880	63			1S		1M	E2f1
Egr1	13653	3.21512	879	3						E2f1
Gmcl1	23885	3.00549	879	0						E2f1
Kcnj3	16519	1.49017	879	903
Ptpn21	24000	0.985765	879	1132		1O		1N		E2f1
Ric3	320360	1.26023	879	0
Zfp418	232854	1.37306	879	183
Avpr1a	54140	0.963498	878	248
Nudt19	110959	2.76904	878	843	MYB	2O			2M	E2f1
Stmn4	56471	0.530736	878	143
Tagap	72536	1.50811	878	0
1700084J12Rik		1.06967	877	362
Fkbp11	66120	4.43934	877	0					2M	E2f1
Gm817	329207	1.66333	877	105				1N
Manbal	69161	1.53755	877	192			1S	1N		E2f1
Nedd9	18003	0.921304	877	267				1N
Olfr1166	258644	1.36107	877	428
Ssbp2	66970	0.698683	877	251
Tmed10	68581	1.95317	877	238			1S	1N	1M	E2f1
Tmem71	213068	1.04627	877	237
6030405A18Rik	329641	1.41342	876	481
Id4	15904	0.873977	876	173						E2f1
Mtch1	56462	1.26331	876	2		1O				E2f1
Nfatc4	73181	1.53635	876	653	MYB	1O			2M
Uqcrh	66576	1.96784	876	1001				2N		E2f1
Fgfrl1	116701	1.26558	875	148
Rab33a	19337	1.77671	875	482	MYB	1O				E2f1
Sox13	20668	2.47722	875	9		2O	2S	2N		E2f1
St6gal1	20440	2.092	875	11		2O	1S	2N
Thumpd3	14911	2.36655	875	29		1O		1N	2M	E2f1
2610510J17Rik	72155	1.88596	874	695					1M
A930016P21Rik	68073	0.943401	874	273					2M
Hck	15162	1.3742	874	117		2O	1S	3N		E2f1
Mettl7b	71664	1.19273	874	574
Pcsk1n	30052	1.82338	874	138	MYB	1O	1S	1N		E2f1
Rer1	67830	1.39061	874	16						E2f1
Dnajb6	23950	1.55835	873	377	MYB	1O	1S	3N	1M	E2f1
Cntn4	269784	1.01378	872	56			1S	1N
LOC100046035	100046035	1.9871	872	470
Nmnat1	66454	1.09033	872	154		2O				E2f1
Cxcl13	55985	1.10303	871	0
Dcbld1	66686	1.47132	871	50		1O	1S	1N		E2f1
Prl	19109	0.958233	871	226
Rho	212541	1.12906	871	551
Riok2	67045	1.24953	871	16		1O	1S		2M	E2f1
Tssc1	380752	1.61987	871	551			1S			E2f1
Zfp393		1.12847	871	37
4833418A01Rik	75763	2.22412	870	344
Apoa2	11807	1.37658	870	337		1O	2S	2N
Atad4	217138	1.20349	870	304		2O				E2f1
Bcar1	12927	1.58739	870	2		1O	1S	1N		E2f1
Cpsf1	94230	1.47525	870	66		1O			2M	E2f1
Mns1	17427	2.52478	870	992					1M	E2f1
Slc22a2	20518	1.11784	870	255
Tecta	21683	1.14061	870	395			1S	1N
Apbb1	11785	1.73042	869	164				1N		E2f1
Nfkb1	18033	1.26255	869	388				1N		E2f1
Dhx30	72831	1.48911	868	0					1M	E2f1
Fes	14159	1.15013	868	1047
Fxyd4	108017	1.17401	868	548				1N
Slc35f1	215085	1.14568	868	17		1O	1S	1N
AA536717	105428	1.50235	867	2		1O	1S		1M
Lrrc14	223664	1.29844	867	435
Mybl2	17865	4.81518	867	36		3O	3S	3N	2M	E2f1
Pde4c	110385	1.22597	867	380			1S
Cdc42	12540	1.6851	865	12				1N
Cox7a2	12866	1.911	865	692		1O				E2f1
Mogat2	233549	1.23878	865	285
Pcnt	18541	1.22896	865	3				1N		E2f1
Shc1	20416	1.28308	865	65	MYB	1O	1S	2N	1M	E2f1
BC057893	272027	1.29959	864	143					1M
Dvl1	13542	1.5202	864	530					1M
Fgf5	14176	1.61752	864	91		1O		3N
Lims2	225341	0.789633	864	39
Pi4k2b	67073	1.68563	864	181						E2f1
Ssr4	20832	1.33575	864	461					1M
Aurka	20878	3.13411	863	9	MYB		1S	2N	1M	E2f1
Hist2h3b	319154	1.43917	863	417		1O	1S		1M
Rag1ap1	19729	1.72192	863	302					1M	E2f1
Star	20845	1.10306	863	188
9430015G10Rik	230996	1.45404	862	600		1O		1N	1M	E2f1
Dapk3	13144	1.41846	862	518	MYB		1S		2M	E2f1
4933434I20Rik	67555	1.31166	861	110				2N
Gemin4	276919	2.14161	861	307		1O		1N	1M	E2f1
Lrch1	380916	1.38147	861	262				1N		E2f1
Pnlip	69060	1.24813	861	698
2310008H04Rik	224008	1.75208	860	48		1O	1S		1M	E2f1
BC030476	239368	0.399658	860	79
A130010J15Rik	319266	1.89928	859	687					1M	E2f1
D11Moh35		1.63026	859	96
Gnl3	30877	1.7648	859	377					2M	E2f1
Hipk4	233020	1.38034	859	383
Hmg20b	15353	1.76698	859	0				1N		E2f1
Mrpl53	68499	2.61096	859	531						E2f1
Rps6kl1	238323	1.99146	859	436					1M	E2f1
5830467P10Rik	241639	1.05961	858	0
Ahcyl1	229709	1.9459	858	476						E2f1
Rac2	19354	1.16796	858	464				1N
Rpl14	67115	1.51956	858	788					2M	E2f1
Tex9	21778	1.90642	858	598		1O	1S			E2f1
2610109H07Rik	70433	1.28095	857	206
Cdc2l1	12537	1.28569	857	222				1N	1M	E2f1
Chchd2	14004	1.32311	857	1		2O	1S	2N		E2f1
Cnih3	72978	1.14151	857	474					1M
LOC100048413	100048413	1.57529	857	197
Gm11837	100038514	1.08154	857	106
Pak1ip1	68083	1.20241	857	529			1S		1M	E2f1
Slc24a4		1.21056	857	177				1N
Tpd52l1	21987	1.80582	857	0						E2f1
2610528J11Rik	66451	1.35762	856	111
2810422O20Rik	69962	2.09978	856	1086	MYB	2O	1S	1N	1M
Cntd1	68107	1.09527	856	440	MYB	1O		1N
Dpys	64705	1.18468	856	370		2O	3S	1N		E2f1
LOC545291	545291	1.11045	856	506
Mybl1	17864	1.10904	856	418		1O	1S	1N		E2f1
Prkcbp1	228880	1.29316	856	551		2O	2S	2N	1M	E2f1
Rod1	230257	0.949852	856	506			1S			E2f1
Uchl4	93841	1.0334	856	6
Gm347	241289	2.10793	855	49		1O		1N
Mcf2l	17207	1.89239	855	304		1O	1S	2N	1M	E2f1
Nudcd3	209586	1.9509	855	261		1O	1S	1N	2M	E2f1
AI597468	103266	1.55379	854	552						E2f1
Ghsr	208188	1.15208	854	155
Spag16	66722	1.28187	854	2		1O		1N		E2f1
1700026L06Rik		1.10548	853	298
Ccdc77	67200	1.99644	853	0	MYB	1O	1S	2N		E2f1
Elac2	68626	2.01878	853	398					1M	E2f1
Itm2a	16431	1.03664	853	481
LOC545732		1.05139	853	120
Slc25a15	18408	2.74242	853	67						E2f1
1190005I06Rik	68918	1.55183	852	969			1S	1N
Amd2	11703	1.49823	852	6			1S	1N	1M	E2f1
Dusp26	66959	2.39257	852	365
Klrb1c	17059	1.37132	852	491				1N
Ngfr	18053	1.12571	852	252		1O				E2f1
Tfpt	69714	1.33938	852	676				1N	1M
Tsen34	66078	2.02118	852	774		1O			1M
Wipi2	74781	1.22679	852	530		1O	1S		1M	E2f1
Cyba	13057	0.9825	851	873
LOC100045882	100045882	1.46891	851	240
Pcdhb22	93893	1.12622	851	239
Phlda1	21664	0.751314	851	208					1M	E2f1
Rars2	109093	1.91871	851	0
Ccdc73	211936	1.12365	850	335
Fibcd1	98970	1.1424	850	697
Olfr1272	258982	1.15602	850	277
Pigl		1.90816	850	476		1O	1S	1N	1M	E2f1
Stmn3	20262	1.47434	850	0		1O	1S		1M	E2f1
Trpc5		1.13936	850	248			1S
Zfp236	329002	1.13729	850	2
4933427D14Rik	74477	1.01179	849	158				1N
2700007P21Rik	212772	1.77312	848	817					1M	E2f1
Bmp7	12162	1.14324	848	329		1O		1N		E2f1
Chmp4b	75608	1.26363	848	1066						E2f1
H6pd	100198	1.36899	848	124			1S			E2f1
Mansc1	67729	1.54476	848	498						E2f1
Cml4	68396	1.17911	847	279				1N
EG436240	436240	1.58575	847	838		1O	1S	2N		E2f1
Ppwd1	238831	1.06647	847	119						E2f1
Ptger2	19217	1.12804	847	228		3O	2S	3N
She	214547	1.4702	847	46		1O	1S	3N		E2f1
Zc3hc1	232679	1.75404	847	375		1O				E2f1
Mrps27	218506	1.52967	846	383				1N	2M	E2f1
Sp5	64406	1.64848	846	416
Zfp459	328274	3.09274	846	0			1S	2N		E2f1
4933400E14Rik	71007	1.2916	845	414
Fdps	110196	2.64395	845	898						E2f1
Nrip1	268903	0.811281	845	537		1O	2S	1N		E2f1
Nub1	53312	1.09296	845	102					1M	E2f1
Slc7a1	11987	1.12625	845	387					1M	E2f1
0610006I08Rik	66836	1.54603	844	60		1O			1M	E2f1
Kcng3	225030	1.01346	844	348				1N
LOC100045522	100045522	1.20335	844	298
Mst1	15235	1.22496	844	357
Ube2q2	109161	1.72875	844	539				1N	1M	E2f1
Mettl9	59052	2.01708	843	455				1N	1M	E2f1
Plcd4	18802	0.997471	843	388			1S
Macrod1	107227	1.2397	842	162
Olfr1048	259016	1.09878	842	1
Pex11b	18632	2.30402	842	373		2O			1M	E2f1
Plekha2	83436	1.60179	842	0		1O	1S	1N
Taar4	209513	1.14129	842	492
Tm9sf1	74140	1.11158	842	213						E2f1
Tpi1	21991	2.31604	842	958	MYB		1S			E2f1
Tpm2	22004	0.603041	842	818
V1rg8	171243	1.05928	842	0
2010001J22Rik	70113	1.22188	841	490
Ankrd13b	268445	1.13299	841	416		1O	1S
E430018J23Rik	101604	1.2761	841	94			1S	1N		E2f1
Il6ra	16194	1.01951	841	1086				1N		E2f1
L3mbtl3	237339	1.03838	841	159			1S	1N
Pms2	18861	1.88441	841	69					1M
Rgs10	67865	2.27165	841	87
Scd1	20249	4.13709	841	436		2O	1S	3N		E2f1
Tmem39a	67846	1.49553	841	579		2O	1S	1N	1M	E2f1
Aprt		1.55429	840	290		1O			1M	E2f1
Cenpk	60411	2.69673	840	818
Cyp4f16	70101	1.40656	840	389						E2f1
LOC554327	554327	1.15872	840	308		1O	1S	1N
Ado	211488	1.25774	839	188
Dennd1c	70785	1.5823	839	404
Grip1	74053	0.661597	839	292			1S	1N
Kif23	71819	3.61753	839	21						E2f1
Olfr1057	404325	1.0567	839	310
Phpt1	75454	2.64248	839	594		2O			1M	E2f1
Irgq	210146	1.11604	838	144		1O				E2f1
Mageb18	215641	0.956736	838	305
Cyp27a1	104086	1.3662	837	85		1O
EG436523	436523	1.01862	837	0
Kazald1	107250	1.12373	837	913
LOC100047155	100047155	2.74317	837	258
Mink1	50932	1.16126	837	0					2M	E2f1
Nfyc	18046	1.78151	837	468				1N	2M	E2f1
Snrpg	68011	2.08682	837	888	MYB	1O	1S		2M	E2f1
Tfdp1	21781	2.12423	837	190		1O		1N	1M	E2f1
Vps36	70160	1.42448	837	763			1S	1N	1M	E2f1
4922505E12Rik	433386	1.10007	836	102		1O
Gpr113	381628	1.23322	836	1087						E2f1
Kcnf1	382571	1.14704	836	398
Gm11961	327860	1.11398	836	17		1O	1S
Prkaca	18747	2.32214	836	976				1N		E2f1
LOC100045644	100045644	1.19265	835	653
Lrch4	231798	1.25108	835	331		2O	1S	2N	1M	E2f1
Picalm		1.38551	835	192				1N		E2f1
Rasl10a	75668	0.929396	835	0
Tut1	70044	1.6986	835	249		3O	1S	1N	2M	E2f1
Uchl3	50933	2.63784	835	646		1O			1M
Aip	11632	2.37592	834	859				1N		E2f1
Eftud2	20624	2.14337	834	428					2M	E2f1
Lrrc59	98238	1.39348	834	1					1M	E2f1
Plekhm3	241075	1.03224	834	218
Ramp2	54409	3.00119	834	608	MYB	1O
Rpa3	68240	2.03659	834	919						E2f1
Tnfrsf11b	18383	0.772625	834	401
Vstm2b	58188	1.36541	834	0
Yeats2	208146	1.21486	834	337				1N		E2f1
A630042L21Rik	106894	1.24189	833	11		1O			1M	E2f1
B230118H07Rik	68170	1.49591	833	85			1S
Endod1	71946	0.948476	833	223
Abcb4	18670	0.962214	830	243		1O
Cdo1	12583	1.34653	830	169						E2f1
Chst12	59031	0.990325	830	32					1M	E2f1
Eif2ak4	27103	1.04904	830	9						E2f1
Gapdh	14433	1.79752	830	770		2O	1S	1N	1M
Krtap16-4	170654	1.24843	830	0
Necab2	117148	1.60429	830	359
Olfr284	258278	1.26868	830	0
Trem3	58218	1.17195	830	352
A230069A22Rik	320587	1.16799	829	203
Cxcr7	12778	1.02916	829	20		1O	1S	2N		E2f1
Tchp	77832	1.45891	829	0
Appbp1	234664	1.78361	828	456						E2f1
D0H4S114	27528	0.773227	828	58			1S			E2f1
Wee1	22390	1.58828	828	464	MYB	2O		1N	2M	E2f1
2610200G18Rik	67149	1.39996	827	0
Kctd6	71393	1.6714	827	43		2O	1S	2N	1M	E2f1
LOC100045250		0.979567	827	539
Nckap1	50884	1.39785	827	98						E2f1
Nola1	68147	1.89161	827	862					2M	E2f1
6430598A04Rik	243300	1.20911	826	767					1M
Ciao1	26371	1.12974	826	447
Crh	12918	1.08692	826	697
Gprk6	26385	1.82801	826	240				1N	1M	E2f1
Pard6a	56513	1.79527	826	857		1O		1N		E2f1
Pcca	110821	2.25956	826	564		1O		1N		E2f1
Uck2	80914	1.67428	826	872		3O	3S	3N	2M	E2f1
Vps33a	77573	1.30931	826	0						E2f1
Accn1	11418	1.15886	825	0		1O	1S	1N		E2f1
Atp7a	11977	1.12334	825	747		1O				E2f1
Khdrbs1	20218	1.88807	825	495	MYB				2M	E2f1
Wdr18	216156	1.59139	825	0					1M	E2f1
Cyp2b9	13094	0.989427	824	261
Eid1	58521	1.04899	824	0					1M	E2f1
Fbxo33	70611	1.66096	824	3
Gal	14419	1.31196	824	525
Kcnh1	16510	1.01395	824	10			1S
Ube2g1	67128	1.62745	824	456		1O	1S	1N	1M	E2f1
2410016O06Rik	71952	2.30859	823	94					1M	E2f1
Ier5l	72500	1.13229	823	26		1O	1S	1N	2M	E2f1
Nmbr	18101	1.17462	823	416
Tatdn2	381801	1.30236	823	0				1N	1M	E2f1
Top1mt	72960	1.74294	823	0
Capn11	268958	1.13569	822	634						E2f1
Cyb5	109672	1.54838	822	870			1S			E2f1
Guca1a	14913	2.44992	822	452
Ncapd2	68298	2.01432	822	422	MYB		1S		1M
Ppp2r2c	269643	1.35744	822	121		1O	1S	1N		E2f1
Sox5	20678	1.04754	822	270				1N
1700034H14Rik	67105	1.91855	821	565		1O	2S	1N	1M
Acsf3	257633	1.79181	821	115
Adamts4		2.11638	821	1		1O			1M	E2f1
LOC100046898	100046898	1.50861	821	471
Smyd1	12180	1.36145	821	131	MYB
D10Jhu81e	28295	1.8513	820	197						E2f1
Lrriq2		1.47694	820	166	MYB					E2f1
Ntf5	78405	1.0094	820	519
Zkscan4	544922	1.17588	820	402
Slc22a13	102570	1.1125	820	483
Slc25a19	67283	1.58564	820	0		1O			1M	E2f1
Slc25a5	11740	2.3036	820	555				2N	1M	E2f1
Tmem14c	66154	2.20227	820	171					1M	E2f1
BC063749	414801	0.971397	819	383
Grm4	268934	1.28949	819	428		1O	1S	2N
Gtf3c5	70239	1.72563	819	262		1O				E2f1
Mb	17189	1.1961	819	798		2O		2N		E2f1
Pes1	64934	1.27489	819	34	MYB				2M	E2f1
Phactr4	100169	1.51787	819	319	MYB					E2f1
Ubl5	66177	1.64833	819	850			1S			E2f1
Zcchc18	66995	2.00943	819	13			1S			E2f1
2310047D13Rik	116972	1.77973	818	130				1N
Gnaq	14682	1.57789	818	24				1N
Olfr1032	258572	1.11805	818	218
Rtn4ip1	170728	1.64995	818	523			1S	1N	1M	E2f1
Tbrg4	21379	1.5367	818	0	MYB	1O		1N	2M	E2f1
Atoh8	71093	1.04947	817	301
Ddb1	13194	1.12189	817	0		2O			2M	E2f1
Gulo	268756	1.33862	817	0
Nr1d2	353187	1.57675	817	7					2M	E2f1
Paqr7	71904	1.23347	817	5		1O		1N
1700021F05Rik	67851	2.88014	816	7			1S	1N	1M	E2f1
Aacs	78894	1.7946	816	304					1M
AI427809	381524	1.05691	816	185
Ap3d1	11776	1.15824	816	0						E2f1
Cog6	67542	1.55884	816	113
Gpatch3	242691	1.32348	816	323			1S
Itpkc	233011	1.44035	816	40				1N	1M	E2f1
Nt5c2	76952	1.58443	816	414		1O	2S			E2f1
Ddx5	13207	1.64791	815	914		2O			2M	E2f1
Lsm5	66373	2.17769	815	1067						E2f1
Mef2d	17261	1.36132	815	673		1O	1S	1N		E2f1
Pdlim4	30794	2.87641	815	353			1S
Plekhj1	78670	1.88369	815	334		1O	1S	1N	1M
Slc25a1	13358	2.30243	815	374		2O	3S	3N	1M	E2f1
Car3	12350	1.14834	814	432		1O	1S
Cd52	23833	1.08578	814	98					1M
Eef2	13629	1.53117	814	323	MYB	2O	1S		2M	E2f1
Hist2h3c1	15077	1.44794	814	360	MYB	1O	1S			E2f1
Phf23	78246	1.22209	814	506	MYB	1O	1S		1M	E2f1
Rasgrp1	19419	1.72124	814	747		1O	1S	1N		E2f1
6-Sep	56526	1.73621	814	798						E2f1
Tiam1	21844	2.94022	814	64			2S	1N		E2f1
AU023871	106722	1.73734	813	294		1O	2S	1N		E2f1
Kcnk15	241769	1.1415	813	175
Mixl1	27217	1.21086	813	125					1M
Mrgprh	80978	1.13424	813	90		1O
Spg7	234847	1.65127	813	426		1O			1M	E2f1
Tns4	217169	1.25931	813	89
6030458C11Rik	77877	2.16937	812	578	MYB				2M	E2f1
Fcnb	14134	1.11726	812	415
G6pc3	68401	1.31295	812	853					2M
LOC100040592	100040592	1.77472	812	313
1110019K23Rik	665563	1.05245	811	59
AI317395	215929	1.23411	811	704
BC049635	277773	1.2017	811	518
D12Ertd553e	76820	1.93362	811	376		1O				E2f1
H2afz	51788	2.27593	811	0	MYB	1O	1S	1N		E2f1
Il31ra	218624	0.952974	811	369				1N
Mapk13	26415	1.67371	811	300
Samm50	68653	1.1915	811	188		1O	2S	1N		E2f1
5630401D24Rik	71449	1.74255	810	384					2M	E2f1
Dmrt3	240590	1.2854	810	20
Zxda		0.489486	810	368
LOC100044289	100044289	1.57078	809	668
Mpp6	56524	2.20358	809	576		2O	2S	2N		E2f1
Stxbp1	20910	1.90882	809	0						E2f1
Syn3	27204	1.15661	809	0			1S	1N		E2f1
Tlr13	279572	1.05933	809	0
Zfp366	238803	1.18867	809	327
Auts2	319974	1.25129	808	738
Cdc42se2	72729	1.33592	808	387		1O		1N		E2f1
Nos1ap	70729	1.26915	808	451		1O		1N
Oasl2	23962	1.82324	808	265				1N		E2f1
Phkb	102093	1.34975	808	554				1N	1M	E2f1
Ssbp4	76900	2.77172	808	327		1O			2M	E2f1
2700087H15Rik		1.73399	807	361
Bbs4	102774	1.51969	807	217						E2f1
Fchsd1	319262	1.49135	807	231					1M	E2f1
Gcgr	14527	1.37384	807	155
Nipsnap3a	66536	1.6434	807	454						E2f1
Centd3	106952	1.72735	806	254
Clec3b	21922	1.57038	806	146
Dpt	56429	1.03332	806	248
Lgi2	246316	2.0673	806	152		1O
Nod1	107607	0.903748	806	137		1O	1S	1N
Npepl1	228961	1.49593	806	294					1M
Qdpr	110391	2.92829	806	466					1M	E2f1
Vpreb3	22364	1.10894	806	160			1S	1N
4930549C01Rik	67663	1.10647	805	476		1O
EG630499	630499	1.31589	805	1		1O
LOC100046855	100046855	1.37734	805	561
Matr3	17184	1.48391	805	1078	MYB	1O			2M	E2f1
Pcsk9	100102	1.55376	805	0
Pkia	18767	1.43571	805	232		1O	3S	3N		E2f1
Ube2n	93765	1.69084	805	393			1S			E2f1
Accn2	11419	1.97955	804	469					1M	E2f1
Ipo4	75751	1.64731	804	129
BC048671	243535	1.09173	803	569
Cenpt	320394	1.24757	803	108		1O			2M	E2f1
Clec3a	403395	1.11384	803	445
Gng4	14706	1.1306	803	258		2O
Grb7	14786	2.3759	803	0	MYB				1M
Mt1	17748	0.961951	803	0	MYB	3O	1S	1N	2M	E2f1
Neto1	246317	1.05931	803	504				1N
Ovol2	107586	1.17773	803	0		1O	1S	1N
Tmsb10	19240	1.61117	803	1087		1O	1S	1N		E2f1
Vezf1	22344	1.88737	803	375		1O	1S	1N
Bcl3	12051	2.30306	802	1		1O	1S	2N		E2f1
Mrpl16	94063	1.78002	802	1041					1M	E2f1
Pcdhb15	93886	0.987387	802	310
Pigr	18703	1.14805	802	286
Gng13	64337	1.17418	801	0		1O	1S			E2f1
Olig1	50914	2.26048	801	13					1M
Ube2e2	218793	1.91432	801	554				1N
1110031B06Rik	67826	1.59614	800	904					1M	E2f1
Ddhd1	114874	1.19426	800	842				1N		E2f1
Flot1	14251	1.4968	800	17	MYB	1O
Lig3	16882	1.8263	800	58					2M	E2f1
Ptgds		1.70793	800	15
Cldn19	242653	1.1337	799	279		1O
Fbxo25	66822	1.00292	799	59						E2f1
Smcr7	237781	1.59159	799	190
Zfp704	170753	1.37392	799	2	MYB	2O	2S	2N	2M	E2f1
5930416I19Rik	72440	2.09902	798	913						E2f1
Cbx2	12416	1.55182	798	531						E2f1
Lrrn1	16979	1.55154	798	884
Nat14	269854	1.0017	798	189						E2f1
Atg10	66795	1.37048	797	417			1S	1N		E2f1
Ces6	102022	1.07384	797	258
Fzr1	56371	2.50671	797	535	MYB				1M	E2f1
Gsta1	14857	0.745712	797	487
Serpina7	331535	1.25668	797	310
Cldn3	12739	1.87572	796	348		1O		1N		E2f1
LOC100047998	100047998	1.46552	796	347
Nr0b2	23957	1.01742	796	0
Dnajc6	72685	3.08182	795	427		1O	1S
LOC100048649	100048649	1.14089	795	8
Olfr288	545140	1.10709	795	270				1N
Phf6	70998	2.50036	795	492						E2f1
Pik3r1	18708	0.866422	795	14		1O				E2f1
Snx5	69178	1.22057	795	459		1O	1S	2N	2M	E2f1
Thtpa	105663	1.78106	795	22					1M	E2f1
Urod	22275	1.875	795	362		1O	2S			E2f1
Gm1968	328657	1.34484	794	243		1O	1S	1N
Olfr160	80706	1.02547	794	105		1O
Vps26		1.33405	794	526
0610037L13Rik	74098	1.61132	793	9						E2f1
Amt	434437	1.52805	793	253		1O	1S	2N	1M
Clec4a4	474145	0.993947	793	217
H2-DMa	14998	1.9833	793	671
Ing5	66262	1.47412	793	477					2M	E2f1
Kctd8	243043	1.05918	793	426
LOC654426		2.40139	793	1074
BC030867	217216	1.46971	792	211			1S			E2f1
Emilin1		1.4978	792	606					1M
Pdzk1	59020	2.14293	791	132		2O	1S	1N
Slc27a5	26459	1.16861	791	576
Socs7	192157	1.19113	791	427		1O	2S	2N		E2f1
Spag5	54141	1.98585	791	0						E2f1
Spred3	101809	1.18934	791	362		1O			1M	E2f1
Wbscr16	94254	1.62653	791	821		1O	1S	2N	1M
Arhgap1	228359	0.980915	790	260		2O			1M
Gas2l2	237891	1.17274	790	505
Nxf3	245610	1.21872	790	372
Oas1h	246729	1.06547	790	313
Olfr900	258874	1.03561	790	44
Pfn1	18643	1.95147	790	933			1S		2M	E2f1
Sh3rf2	269016	0.892874	790	0		2O	1S	1N
2610301F02Rik	545428	1.25741	789	182		1O	1S	2N		E2f1
Acot1	26897	3.85136	789	15		1O	3S	1N		E2f1
Kcne2	246133	1.18807	789	215				2N
Mrp63	67840	1.42913	789	340					2M
Pgcp	54381	0.968418	789	4
Ppy	19064	1.20538	789	251
Rab5c	19345	1.27515	789	10				1N		E2f1
Tinagl	94242	1.17011	789	81
9130404D14Rik	227737	0.960256	788	852						E2f1
Atp1b1	11931	1.30446	788	60			2S	2N	1M	E2f1
Blcap	53619	0.82779	788	330		2O	1S			E2f1
EG625054		0.974262	788	1
Grina	66168	0.957558	788	1
Il7	16196	1.17647	788	723			1S			E2f1
Mycbp2	105689	1.1361	788	332
Selk		1.09738	788	407		2O	1S	1N	1M	E2f1
Stx8	55943	1.48737	788	1040			1S	1N		E2f1
Als2cr4	381259	1.89489	787	884					1M	E2f1
Car4	12351	2.32312	787	0
D230039L06Rik	240945	1.10107	787	309				1N
Dhx35	71715	1.40301	787	345	MYB	1O	1S	2N	1M	E2f1
Hnrnpa2b1	53379	2.53181	787	3
Jak2	16452	0.828693	787	354		1O	1S			E2f1
Rbmx	19655	1.32095	787	127	MYB			1N		E2f1
Atpbd3	233189	1.22868	786	273					1M	E2f1
Cts3	117066	1.13715	786	412
Doc2b	13447	1.09469	786	88
Fshr	14309	1.07071	786	233
Herc3	73998	1.20315	786	2
Rassf2	215653	1.22773	786	385
Ulk1	22241	1.37325	786	527		1O	1S	3N		E2f1
Zc3h14	75553	1.70787	786	460
H3f3b	15081	1.41825	785	440		1O	2S	1N	1M	E2f1
Mtmr14	97287	1.49918	785	377
Prkcd	18753	1.41317	785	91					1M
Serinc3	26943	1.15384	785	708						E2f1
Slc35c1	228368	1.26382	785	361						E2f1
Zfp597	71063	1.54733	785	145		1O				E2f1
Abhd14b	76491	1.8187	784	264			1S		1M	E2f1
Akap4	11643	1.08848	784	105
Chst4	26887	1.2223	784	270
Map2k6	26399	1.67743	784	1			1S	1N	1M	E2f1
Mapk6	50772	1.41521	784	382					1M	E2f1
Olfr152	258640	1.11523	784	0				1N
Unkl	74154	1.12178	784	445
Xrcc1	22594	1.31073	784	160		1O	1S		1M	E2f1
AA881470	231841	1.37312	783	56	MYB				2M	E2f1
Krt82	114566	1.07709	783	0
Mlh1	17350	2.28729	783	550					2M	E2f1
Pim2	18715	1.65334	783	287		1O	1S	1N		E2f1
Rab15	104886	1.16969	783	222				2N
1700015E13Rik		1.20337	782	429
BC057371	194237	2.47242	782	224		1O	1S	2N
Capg	12332	0.85021	782	462						E2f1
Capzb	12345	1.38303	782	675		2O	1S	2N	1M	E2f1
Gprasp1	67298	2.53561	782	487						E2f1
LOC100044256	100044256	1.13491	782	303
Npc2	67963	1.0916	782	394						E2f1
Rerg	232441	1.59813	782	217		3O	2S	3N		E2f1
Rgs17		1.7356	782	357				1N
Fsip1	71313	1.37771	781	423
Kifap3	16579	1.39419	781	245
Olfr1344	257882	1.06001	781	242		1O	1S
Aldh4a1	212647	1.30584	779	302		1O	1S	1N		E2f1
BC052484	328783	1.17341	779	0
Bxdc2	67832	1.72061	779	364					2M	E2f1
Ccdc132	73288	1.21571	778	377		1O	2S	1N		E2f1
Ceacam19	319930	1.09695	778	111						E2f1
Csad	246277	1.60651	778	194				1N		E2f1
Epha7	13841	1.18104	778	433						E2f1
Itpkb	320404	1.12929	778	442
Olfr1261	258466	1.13476	778	557
Otub2	68149	1.81173	778	101
Podxl	27205	1.48581	778	385		1O	1S	2N
Tekt1	21689	2.72567	778	751						E2f1
Tmed3	66111	1.05102	778	401					1M	E2f1
Txndc4	76299	1.44425	778	227		1O	1S	2N	1M	E2f1
Butr1	192194	1.05416	777	31
Taf9b	407786	1.1422	777	368
4632417K18Rik	107373	3.41327	776	484						E2f1
Cd200r1	57781	1.10353	776	407		1O	1S	1N
Dner	227325	1.60583	776	444		1O		1N		E2f1
Echdc2	52430	1.97766	776	484			2S			E2f1
LOC100047934	100047934	2.14128	776	0
Adam28	13522	1.06087	775	727
B3galt5	93961	1.31933	775	301						E2f1
Olfr598	257975	1.13307	775	0
Orc4l	26428	1.29618	775	503						E2f1
Pfdn2	18637	2.60735	775	617					1M	E2f1
EG434396	434396	1.13656	774	0
Olfr303	258612	0.995763	774	285
Paxip1	55982	1.24611	774	129					2M	E2f1
Pitx2	18741	1.36144	774	41		1O	1S	1N		E2f1
Tgm5	74176	1.07692	774	239
Vps16	80743	1.84368	774	61					1M
2810022L02Rik	67198	1.06327	773	301				2N
Cpne2	234577	0.84268	773	11			1S	1N
Cul2	71745	1.47169	773	0		1O		1N		E2f1
Cyp2r1	244209	0.945649	773	57
D530033C11Rik	78581	1.45961	773	458					2M	E2f1
Hdac4	208727	1.38597	773	18			1S	2N
Lypd3	72434	1.58703	773	1		1O	1S
Rcan2	53901	1.10293	773	550
Tcf7	21414	1.881	773	0		2O	2S
Xpo7	65246	1.62143	773	294		1O	1S		1M	E2f1
1500005A01Rik	85308	1.49736	772	1063
1700019D03Rik	67080	1.81747	772	49		3O	3S	3N	1M	E2f1
Aggf1	66549	1.87952	772	234		1O				E2f1
Pcbd2	72562	1.45545	772	813				2N		E2f1
Psme2	19188	1.67678	772	739						E2f1
D9Ertd392e		1.11464	771	0
Fgf15	14170	3.41306	771	8		1O	1S	2N		E2f1
Gfap	14580	1.07515	771	374
Klhdc3	71765	1.6054	771	333		1O	1S
LOC100046792	100046792	1.29378	771	2
Rbm15	229700	1.36916	771	973	MYB
Slc5a5	114479	0.828861	771	115					1M
Tpst1	22021	3.52816	771	31					1M	E2f1
Anp32a	11737	3.56871	770	300		1O	2S	3N	2M	E2f1
Eif5a	276770	2.17231	770	1063					2M	E2f1
Evi5	14020	1.67503	770	902						E2f1
Gstm5	14866	2.5397	770	2
Myo1b	17912	1.53568	770	527			1S	1N		E2f1
Prmt3	71974	1.83828	770	0		1O	1S	1N	1M	E2f1
Ypel1	106369	1.66854	770	375						E2f1
B3galt6	117592	1.41096	769	123					2M	E2f1
Crls1	66586	1.73847	769	97		1O			1M	E2f1
Ddx3x	13205	1.3624	769	423						E2f1
Med22	20933	1.41047	769	386
Prkar1a	19084	1.44131	769	753					1M	E2f1
Vps4b	20479	1.75501	769	747						E2f1
1110067D22Rik	216551	1.68885	768	769						E2f1
Arhgef10	234094	1.29356	768	434		1O	2S	2N		E2f1
Cckbr	12426	1.532	768	116
Dhtkd1	209692	1.40117	768	12
Dtx1	14357	1.57904	768	249		1O	1S		1M	E2f1
Fam18b	67510	1.36586	768	2		1O		1N		E2f1
Has2	15117	1.66679	768	215		1O		1N
Mmp1a	83995	1.37515	768	60		1O
Olfr1386	257888	1.11041	768	556
Olfr2	18317	1.085	768	380
Zfp213	449521	1.58521	768	817						E2f1
2810439F02Rik	72747	1.26895	767	0				1N		E2f1
Alox12e	11685	1.22006	767	9
C1qbp	12261	2.06805	767	1004					2M	E2f1
Cd248	70445	1.0611	767	410
Mmd	67468	1.75663	767	55						E2f1
Nol14	75416	1.42898	767	793
Cmpk	66588	1.23824	766	33						E2f1
Fbxw16	320083	1.04035	766	231
Ndp52	76815	0.915999	766	268		1O	2S	2N		E2f1
Nenf	66208	1.78742	766	433						E2f1
Skiv2l	108077	1.37057	766	312		1O	1S
4833439L19Rik	97820	1.73182	765	760						E2f1
9830002I17Rik		1.23368	765	338
Cox7a1	12865	1.46217	765	296		1O	1S	1N		E2f1
Csnk2a2	13000	1.49225	765	281				1N	1M
Ftsj3	56095	1.63919	765	420				1N	1M	E2f1
Pdia3	14827	1.21109	765	330						E2f1
1700029P11Rik	66346	2.27065	764	0			1S			E2f1
Foxd3	15221	1.04167	764	400	MYB		1S			E2f1
Junb	16477	1.1348	764	473		2O	1S		2M	E2f1
Rab39	270160	1.45903	764	191						E2f1
Slc19a2	116914	1.05333	764	3					2M	E2f1
Kif2a	16563	1.64579	763	249					1M	E2f1
Lin28	83557	2.95453	763	0		1O		2N	1M	E2f1
Ripply1	622473	1.61987	763	0		1O	1S	1N		E2f1
Scara3	219151	1.27082	763	0
Trp53rk	76367	1.36696	763	560		1O				E2f1
Zfp72	238722	1.49938	763	304
Zfyve20	78287	1.62559	763	286		1O				E2f1
5033414K04Rik	98496	1.26294	762	390		1O	1S	1N
Cttnbp2	30785	1.04239	762	212				1N
Ak2	11637	2.12716	761	1038				1N	1M	E2f1
Cdk10	234854	2.04886	761	92					2M	E2f1
Prkcz	18762	1.40169	761	38		2O				E2f1
8430415E04Rik	74521	2.18301	760	172			1S	1N
Ascl3	56787	1.06645	760	188
Git1	216963	1.43854	760	260		1O	1S	1N		E2f1
Hscb	100900	1.34927	760	322
Pla1a	85031	1.16807	760	532		1O	1S	1N		E2f1
Rasgrf2	19418	0.974482	760	6				1N
Tdrd6	210510	1.0537	760	438
1200002N14Rik	71712	0.705925	759	1		1O	2S	2N
Eif2b5	224045	2.09257	759	488		2O		1N	1M	E2f1
Mpdu1	24070	1.83004	759	0	MYB	1O	1S	1N	2M	E2f1
Slc32a1	22348	1.8906	759	1102	MYB
Slc8a1		1.575	759	242
Tas2r143	387514	1.08177	759	264
Yaf2	67057	1.79298	759	350
Zfp644	52397	1.62745	759	140					2M	E2f1
4932411N23Rik	237029	1.00929	758	0
EG244595	244595	1.15702	758	350
Gpt2	108682	1.87766	758	0		2O	2S	2N	1M	E2f1
Ppp1r1a	58200	2.86419	758	0				3N
Prp2	83380	1.14632	758	487
Rbm35a	207920	2.37643	758	346		2O	1S	2N
2410018G20Rik	72083	2.13794	757	622		1O				E2f1
Ckt2	224291	1.03047	757	526				1N
Hook1	77963	1.25959	757	562
Jund1	16478	0.857333	757	398		1O				E2f1
Map3k1	26401	1.67974	757	0						E2f1
Pcgf6	71041	2.3183	757	581		1O		2N	1M	E2f1
Tnxb	81877	1.08179	757	159
3110001D03Rik	66928	2.07189	756	1150						E2f1
Mrgpra2	235712	1.32136	756	453
Ubb	22187	1.01853	756	0	MYB	2O	2S	1N	1M	E2f1
BC066135	271887	1.20647	755	439		2O				E2f1
Ddx41	72935	1.70481	755	347					2M	E2f1
Mars2	212679	1.81076	755	62					1M	E2f1
Sdhc	66052	1.66288	755	598			1S	1N		E2f1
Aldoc	11676	3.04946	754	328
AW146242	232023	0.788881	754	339			1S
Irf2	16363	0.656323	754	381
Ndufc2	68197	2.03568	754	2						E2f1
Pkn1	320795	1.22228	754	442						E2f1
Rims1	116837	1.15545	754	0			1S	1N		E2f1
Sri	109552	1.56005	754	348		2O				E2f1
Srp72	66661	1.39193	754	275						E2f1
Zfp160	224585	1.52069	754	1017			1S			E2f1
3000004C01Rik	70218	2.03045	753	310	MYB				1M	E2f1
Ccdc109a	215999	1.66574	753	1
LOC218963		1.00835	753	28
Mmp12	17381	0.638171	753	579
Rapgef6	192786	2.05975	753	1040					1M	E2f1
B230120H23Rik	65964	1.24985	752	121						E2f1
Brcc3	210766	1.58955	752	829
Olr1	108078	1.06421	752	255
Pef1	67898	1.34403	752	647	MYB	3O	2S	2N	1M	E2f1
Prdx5	54683	1.62171	752	4		1O			1M
4921520G13Rik	66729	0.932268	751	239
Bclp2	229687	1.04316	751	1053
Centa1	231821	1.11336	751	258		1O	1S	1N		E2f1
Gemin6	67242	2.67328	751	761		1O			1M	E2f1
Jazf1	231986	0.923015	751	380				1N		E2f1
Mast1	56527	1.23119	751	573		1O			1M	E2f1
Cln3	12752	1.69239	750	340			1S	1N	1M	E2f1
Faim3	69169	1.04453	750	690
Foxo3a	56484	0.907253	750	301		2O	1S		1M	E2f1
Rbpms	19663	1.75722	750	896		1O	1S	1N	1M	E2f1
Syt12	171180	1.10212	750	457
Bax	12028	1.34139	749	468					2M	E2f1
Casc4	319996	1.57151	749	211				1N		E2f1
G0s2	14373	1.34659	749	345		1O		1N
Htf9c	15547	1.72952	749	922		1O		2N	1M	E2f1
Lypd2	68311	1.2212	749	425
Rbm9	93686	1.29036	749	377		1O	2S	2N		E2f1
1190002H23Rik	66214	1.03416	748	5		2O
Atp1a2	98660	0.997376	748	340		1O	1S
Nek3	23954	2.52492	748	326						E2f1
Pou3f1	18991	2.15039	748	505
Senp7	66315	1.38037	748	280						E2f1
Tbx20	57246	0.985993	748	438			1S	1N		E2f1
Bnc2	242509	1.47916	747	308		1O	1S	1N
Cd70	21948	1.06056	747	1081
Eif3s10	13669	2.00757	747	588		2O			2M	E2f1
Otoa	246190	1.08514	747	217
Pacrg	69310	1.16504	747	510		1O	1S	1N		E2f1
Rabif	98710	1.91961	747	956		2O	1S	2N	2M	E2f1
Ube2b	22210	1.03546	747	232	MYB	1O	1S		1M	E2f1
6720458F09Rik	328162	2.04139	746	563		1O	2S	1N	2M	E2f1
Fbxo30	71865	1.74652	746	212					1M	E2f1
Nlrp3	216799	1.06605	746	138
Ttyh2	117160	1.36177	746	324		1O			1M	E2f1
BC056474	414077	1.92526	745	1					1M	E2f1
Gh	14599	1.02135	745	324
Retsat	67442	1.09749	745	240					1M	E2f1
Tdrd12	71981	1.79222	745	508
1110057K04Rik	68832	1.55957	744	321					1M	E2f1
Crisp2	22024	0.945194	744	1060				1N
Cyp2j11	100066	1.05584	744	421
Ric8	101489	1.02751	744	189					2M	E2f1
Tmem16j	71345	2.52261	744	308
1700129I04Rik	330577	1.27476	743	298						E2f1
1810064F22Rik	69862	0.990681	743	351
BC025575	217219	1.66697	743	0						E2f1
Csf3	12985	1.08722	743	780
F2rl1	14063	2.73957	743	537			1S	1N		E2f1
Rwdd3	73170	1.86837	743	151				1N
Sulf1	240725	1.6494	743	126		2O	3S	1N		E2f1
Cd36	12491	1.0298	742	240				1N
Cd7	12516	1.01944	742	231
Ifih1	71586	0.910998	742	1
Igsf1	209268	1.91577	742	28
Olfr101	258831	0.98706	742	545
Olfr1176	258767	1.20646	742	7
Mup20	381530	1.13265	742	373
Pcnx	54604	0.945642	742	77			1S	1N
Agtr1a	11607	1.51121	741	39
Erich1	234086	1.3764	741	706						E2f1
Hist1h2bm	319186	0.976496	741	233	MYB	2O	1S	1N	1M	E2f1
LOC100046729	100046729	1.14664	741	132
Lypd5	76942	1.04126	741	112
Man1c1	230815	1.15921	741	371				1N		E2f1
Dbn1		1.12218	740	366
Appl2	216190	1.92781	739	0
Hhat	226861	1.27307	739	105		2O	1S	2N		E2f1
Jub	16475	1.22001	739	417		2O			2M	E2f1
Kntc1	208628	2.22447	739	517	MYB
Lect2	16841	1.15494	739	1094
Mast2	17776	0.975797	739	2		1O				E2f1
Rassf7	66985	1.49682	739	0						E2f1
Sec22c	215474	1.34559	739	1016					1M	E2f1
Ssrp1	20833	2.05519	739	32		1O	1S		1M	E2f1
Syt5	53420	1.44112	739	571
Tctex1d2	66061	1.88279	739	8
4930431L04Rik	270049	0.951507	738	303
Ccnc	51813	1.69048	738	19		2O	1S	1N		E2f1
Mall	228576	1.05972	738	833			1S	1N
Mon1b	270096	1.55138	738	197					1M	E2f1
Ndufa1	54405	1.62964	738	445					1M	E2f1
Ranbp10	74334	0.997555	738	374						E2f1
Slc35a3	229782	1.83308	738	0
Trem1	58217	1.12848	738	482
2010316F05Rik	67939	1.63465	737	963					1M	E2f1
BC030183	230766	1.16588	737	0		1O
Fbxo22	71999	0.98401	737	25		2O	1S	2N	2M	E2f1
Myst2	217127	1.60855	737	358	MYB	2O	3S	3N	2M	E2f1
Oprl1	18389	1.10549	737	79
Panx1	55991	1.32595	737	272			1S
S100a6	20200	0.846023	737	15						E2f1
Tmem100	67888	1.40142	737	730
Uap1l1	227620	1.25157	737	170					2M	E2f1
Unc5c	22253	1.07615	737	1
Wnt9a	216795	1.18153	737	0
Zfp280c	208968	2.11251	737	202
Alg8	381903	1.29571	736	336		3O	2S	1N	2M	E2f1
Cbln1	12404	2.41153	736	731					1M	E2f1
Cpox	12892	1.13154	736	11						E2f1
Eps15l1	13859	1.44718	736	216				1N	1M	E2f1
Fusip1	14105	2.64023	736	711					1M	E2f1
Grik4	110637	1.15541	736	60		3O	1S	1N		E2f1
Klrb1a	17057	1.03799	736	352
Lmbr1l	74775	0.940247	736	318						E2f1
Mir16	56209	1.55085	736	447		2O	2S	2N	2M
Rwdd1	66521	2.06388	736	6					2M	E2f1
6330503C03Rik	76156	1.50917	735	0
Aifm3	72168	1.20704	735	95
Akna	100182	1.43296	735	238
Hist2h2ac	319176	2.59458	735	753	MYB	1O	1S			E2f1
Htr4	15562	1.27655	735	81				1N
Med16	216154	1.82064	735	332
Gbp6	229900	1.16476	734	54
Itpka		1.67666	734	36		1O
Nrn1l	234700	1.4169	734	134
Prss22	70835	1.18307	734	284		1O	1S
Sfrs6	67996	2.07258	734	0		1O	1S		2M	E2f1
Ttl	69737	1.40723	734	235		1O	1S	1N	1M	E2f1
1110018G07Rik	68497	1.21892	733	0
3830402I07Rik	408068	1.04167	733	0						E2f1
Aaas	223921	1.20674	733	350		2O		1N	1M	E2f1
Arf4	11843	1.13205	733	914						E2f1
Mrpl12	56282	1.88944	733	381		1O			1M	E2f1
Sdc1	20969	1.17304	733	187					1M	E2f1
Csdc2	105859	1.37861	732	380
Ilkap	67444	1.53994	732	0					2M	E2f1
Olfr728	258039	0.983582	732	336
Tbcel	272589	1.30512	732	91		1O
Trim72	434246	0.958784	732	122
1600021P15Rik	239796	1.12418	731	293		1O		3N	1M	E2f1
4932438H23Rik	74387	1.08797	731	522
6530406M24Rik		1.17571	731	468
Anxa11	11744	1.99932	731	416		2O	2S	1N		E2f1
Bik	12124	1.41144	731	0						E2f1
Elf1	13709	0.880893	731	574	MYB					E2f1
BC049702	278255	1.0786	730	387
Dpm3		1.69926	730	1075
Kpna1	16646	1.63054	730	3					1M	E2f1
Snf1lk2	235344	1.04138	730	178			1S	1N
Aars2	224805	1.3727	729	282
Atp2a3	53313	1.8987	729	0		1O	1S
Edg5	14739	1.83337	729	749		1O	1S			E2f1
1700088E04Rik	27660	0.908323	728	333					1M
Olfr531	258955	1.11702	728	378
OTTMUSG00000010433	194225	1.01586	728	0
Nat2	17961	1.27833	727	79
Psenen	66340	1.55518	727	372
Qprt	67375	2.79942	727	885		2O	1S			E2f1
Rbp3	19661	1.04825	727	95
Tshz3	243931	1.29445	727	561		1O
Zfp784	654801	1.28458	727	468						E2f1
Amfr	23802	0.817725	726	306		1O	1S			E2f1
BC005624	227707	1.41078	726	88		1O				E2f1
Fabp3	14077	0.732678	726	19		1O	1S	1N	1M	E2f1
Fbxo3	57443	1.61852	726	262
Gmfg	63986	1.90917	726	13					1M	E2f1
Odz4	23966	1.29923	726	0	MYB	2O	3S	2N	1M	E2f1
Zfp276	57247	1.0768	726	350
Clic1		0.75699	725	108		1O	1S			E2f1
Fbxo5	67141	1.21902	725	349		1O	1S		2M	E2f1
Pbx3	18516	1.25361	725	635		2O	1S		1M	E2f1
Phtf1	18685	1.20349	725	345						E2f1
Sema3e	20349	1.53398	725	293		1O	2S	2N
Snx1	56440	1.24401	725	1023			1S			E2f1
Tceal5	331532	0.896619	725	327
Tceal8	66684	1.21255	725	458		1O	1S		1M	E2f1
Adcy5	224129	1.08133	724	127
Cckar	12425	1.14402	724	508		1O	2S	2N
Hist1h4m	319161	0.824701	724	574			1S			E2f1
Ift122	81896	0.935165	724	444						E2f1
Kcnj8	16523	1.09789	724	0			1S	1N
Nrarp	67122	1.52547	724	1110		3O	3S			E2f1
Slc7a4	224022	1.79903	724	580			1S
4921528G01Rik		2.07725	723	518
D330022A01Rik	320169	1.0962	723	300
D3Ertd300e	56790	1.15132	723	54		2O			1M	E2f1
LOC100044702	100044702	0.964593	723	0
LOC676420		1.03269	723	1131
Nkd1	93960	1.18873	723	575
Slc16a3	80879	1.29587	723	178		1O				E2f1
Spnb1	20741	0.911407	723	314				1N		E2f1
EG668668	668668	0.974922	722	468
Glcci1	170772	1.092	722	308				1N		E2f1
Lamp1	16783	1.05037	722	92					1M	E2f1
Lmnb2	16907	2.25278	722	116			1S			E2f1
Rem1	19700	1.38644	722	309
Shisa2	219134	1.49116	722	259
Trim54	58522	1.0794	722	0						E2f1
5730589K01Rik	268741	1.33156	721	2					1M	E2f1
Agk	69923	1.13247	721	0
BC004004	80748	1.24409	721	346					1M	E2f1
Eef1d	66656	1.84264	721	845					1M	E2f1
Gdf15	23886	1.32577	721	126		1O			1M	E2f1
Lhx9	16876	0.890675	721	654
Ms4a3	170813	1.05018	721	0
Pmvk	68603	2.58538	721	656			1S			E2f1
Rabgef1	56715	1.06531	721	1128		1O	1S	2N
Rps6kc1	320119	1.15015	721	260					1M	E2f1
Alas1	11655	1.34303	720	856						E2f1
Gas2		2.03429	720	273
Plaur	18793	0.571161	720	310		1O	1S	1N		E2f1
Prune	229589	1.4916	720	175		1O	1S	1N		E2f1
Rps24	20088	1.12914	720	145				1N	2M	E2f1
Srxn1	76650	1.11329	720	448						E2f1
Tnip1	57783	1.6344	720	0		2O	1S	2N	1M	E2f1
1700001P01Rik	72215	1.03352	719	24			2S	2N	1M
a	50518	1.15318	719	0						E2f1
A230054D04Rik	665775	1.27056	719	512				1N
AB112350	242864	1.79055	719	96				1N	1M	E2f1
Arnt	11863	1.22246	719	387		1O	2S	1N
Atxn3	110616	2.17717	719	245					2M	E2f1
Cdkn1b	12576	1.05094	719	905			2S	2N		E2f1
Herpud1	64209	1.2146	719	453					2M	E2f1
LOC100045628		1.32945	719	243
LOC100048733	100048733	1.62019	719	0
Map3k8	26410	0.84723	719	446
Mthfd1	108156	1.63644	719	395		2O		3N	2M	E2f1
Slamf8		1.17712	719	769
Slc3a2	17254	2.03725	719	139		1O	2S	1N	2M	E2f1
1600016N20Rik	72000	1.77933	718	35
Chaf1a	27221	1.85367	718	453				1N		E2f1
Dab1	13131	1.74284	718	579		3O	3S	2N		E2f1
Foxo4	54601	1.27839	718	27
Slc39a10	227059	1.87795	718	171		1O	1S		1M	E2f1
Tiam2	24001	0.989912	718	1114			1S	1N
Ubtd2	327900	1.74057	718	275
BC037034	231807	2.02767	717	377	MYB					E2f1
C1qc	12262	0.915651	717	484
Cxxc5	67393	1.05108	717	94		1O	2S			E2f1
Mapk11	19094	2.30353	717	25						E2f1
Ndfip1	65113	1.33753	717	312						E2f1
Olfr1377	258913	1.03103	717	1144
Psd4	215632	1.08764	717	771
Slc31a1	20529	1.65073	717	639		1O				E2f1
Aatf	56321	2.08668	716	570					2M	E2f1
LOC100045958	100045958	1.29582	716	210
Rpia	19895	1.10148	716	316		1O	1S	1N		E2f1
Slc7a2	11988	1.06899	716	10				1N
Spaca4	69363	1.13161	716	359		1O
Zswim3	67538	1.56026	716	429		1O		1N	1M	E2f1
5830468K18Rik		3.37104	715	281
LOC100044204	100044204	1.44807	715	220
Olfr693	258445	1.05588	715	229
Psca	72373	1.04986	715	22
1700030J22Rik	69528	1.37783	714	8		2O	1S	1N	1M
Akap8	56399	1.55852	714	942					2M	E2f1
Bnip3l	12177	2.07177	714	1					1M	E2f1
Cradd	12905	1.14734	714	82		1O	1S	1N		E2f1
Dmgdh	74129	1.02466	714	326
Net1	56349	2.29399	714	135						E2f1
S100a10	20194	0.937646	714	578				1N		E2f1
Slc17a6	140919	0.778955	714	954		1O
Tcp11l1	320554	1.07184	714	374						E2f1
1700021K19Rik	224118	1.1771	713	217						E2f1
2310006J04Rik		1.14266	713	356
Card10	105844	0.803099	713	325		1O
Pcsk7	18554	1.20359	713	956						E2f1
Ror2	26564	1.77479	713	576		1O	1S	1N		E2f1
Scoc	56367	1.79122	713	346			1S			E2f1
Zfp593	68040	1.70763	713	404					2M	E2f1
1110051M20Rik	228356	1.02551	712	562
4932415M13Rik	211496	1.02492	712	357
AI326477		1.17745	712	0
Clcn2	12724	1.48718	712	171					1M	E2f1
Egfbp2	13647	1.27132	712	1109
Hmga1	15361	2.16609	712	879					2M	E2f1
Krt17	16667	3.39726	712	0				2N		E2f1
Mfsd11	69900	0.74437	712	468
Rad51c	114714	3.7273	712	350					2M	E2f1
Rfc1	19687	2.63243	712	166
Traf3	22031	1.28098	712	361
Unc93a	381058	1.12389	712	334
1500003O03Rik	56398	1.39984	711	3
Chat	12647	1.02195	711	358				1N
Ehf	13661	1.12563	711	383		1O	1S	2N		E2f1
Ggt1		1.3531	711	512				1N		E2f1
Mcm9	71567	1.13008	711	197
Olfr1497	258736	1.06394	711	65
Pde4d	238871	1.38748	711	216		1O	1S	1N		E2f1
Prrt3	210673	1.27575	711	292			1S	1N		E2f1
Rab38	72433	1.38882	711	258		1O	1S	3N
Scn3b	235281	1.07413	711	471
BC005682		1.36371	710	484
Calcr	12311	1.18354	710	201
Dcakd	68087	2.73026	710	727					1M	E2f1
Galc	14420	1.20208	710	434						E2f1
Nasp	50927	2.42915	710	421					1M	E2f1
Rassf3	192678	1.54636	710	0	MYB		1S	2N	1M	E2f1
Tnfrsf9	21942	1.18007	710	54
Acsl4	50790	1.46515	709	250						E2f1
Mfap3	216760	1.56317	709	5
Mrpl24	67707	2.03742	709	284	MYB	1O	1S		1M	E2f1
Nckipsd	80987	1.43507	709	567						E2f1
Ptpn1	19246	1.41627	709	273						E2f1
Tmtc2	278279	1.13883	709	464
Ankrd5	319196	1.12372	708	21
BC067047	277360	1.13415	708	62
Gtf2ird2	114674	1.15166	708	927		1O	1S	1N	2M	E2f1
Insm1	53626	1.36554	708	3		1O	3S		1M	E2f1
Ltb4r1	16995	0.568678	708	850
Map3k9	338372	1.1091	708	498						E2f1
Mrc1	17533	1.1352	708	12
Nkx3-1	18095	1.91277	708	255						E2f1
Nms	433292	1.09012	708	257
Sfrs3	20383	2.07455	708	805				1N		E2f1
3110001I22Rik	66598	1.02142	707	0		1O			1M
Crygd	12967	1.33619	707	558		1O	1S	1N
Krtap5-5	114666	1.4041	707	0		1O	1S	1N
Lipe	16890	1.48467	707	700		1O			2M	E2f1
Pde1b	18574	1.62302	707	658		2O	2S	2N		E2f1
Bmi1	12151	0.992838	706	0		2O	1S	3N
Cd81	12520	0.967079	706	1000					2M	E2f1
Cul7	66515	0.915912	706	0					2M	E2f1
EG434760	434760	1.55923	706	0
EG667977	667977	0.892621	706	0
Hbb-b2	15130	1.23267	706	510
Marco		1.21442	706	302
Senp8	71599	1.29307	706	121					1M	E2f1
Tmem82	213989	1.72198	706	932
Aatk	11302	2.33997	705	162
Atp5d	66043	1.5629	705	453		1O	1S		1M	E2f1
Dpy19l3	233115	1.07512	705	239						E2f1
Dvl3	13544	1.06727	705	550						E2f1
F12	58992	1.08869	705	436
Kremen		0.988931	705	422
Krt16	16666	1.21159	705	641
Nog	18121	0.885932	705	209
Nphp3	74025	1.25355	705	113						E2f1
Pcsk4	18551	1.23466	705	0
Rpn1	103963	1.23251	705	764		1O			1M	E2f1
Slco1b2	28253	0.983843	705	32
Srrm2	75956	1.82886	705	262		1O		2N	2M	E2f1
Thy1	21838	1.20168	705	471				1N
Timm9	30056	2.11005	705	908	MYB	1O			2M	E2f1
4933412E14Rik	244885	1.18727	704	266
EG574403	574403	1.40661	704	604
Hoxb7	15415	0.980475	704	44		1O		1N
Il1f5	54450	1.15991	704	132
LOC100041483	100041483	1.05103	704	119
Mas1	17171	1.16241	704	360		1O	1S	1N
Olfr1006	258563	1.19076	704	0
Pak4	70584	2.21291	704	42				2N		E2f1
Prcp	72461	1.28945	704	355			1S			E2f1
Tex13	83555	1.04143	704	81
Fkbp1a	14225	1.45935	703	63					1M	E2f1
Med8	80509	1.59585	703	838						E2f1
Pomt1	99011	1.2696	703	221	MYB	1O	1S		2M	E2f1
Psmc4	23996	1.68421	703	512
Rangrf	57785	3.15088	703	791
Ssxb5	387586	0.99136	703	0
Adam8	11501	1.09192	702	331
Bxdc1	67239	2.41285	702	947		1O	1S	1N	2M	E2f1
EG638695	638695	0.522931	702	15
Elmo2	140579	1.06573	702	864
Ephb3	13845	1.07257	702	220			1S	1N		E2f1
Lsm4	50783	1.99083	702	916		1O			2M	E2f1
Naip2	17948	1.41376	702	326
Nmur2	216749	1.12979	702	25
Slc26a9	320718	1.0162	702	457		1O	2S
Slc9a7	236727	1.15968	702	30
Trip10	106628	1.82494	702	462		1O	1S			E2f1
A930008G19Rik	77938	1.11344	701	0		1O	2S	1N	1M	E2f1
Cdc42ep3	260409	0.767392	701	535		2O	2S	2N		E2f1
Clip1	56430	1.02044	701	28
Csnrp3	77771	1.24422	701	158
D030070L09Rik	225280	1.54711	701	498		1O				E2f1
Dlx5	13395	1.02024	701	108		2O
Gbf1	107338	1.25571	701	2		3O	2S	2N
Gje1	118446	1.15875	701	433
Krcc1	57896	1.35292	701	205	MYB					E2f1
Pcdh15		1.17021	701	237				1N
Phtf2	68770	1.88795	701	14		1O	2S	1N		E2f1
Toe1	68276	1.79056	701	9					2M	E2f1
Txnrd3	232223	1.48061	701	2
Cga	12640	1.05969	700	483		1O	1S	1N
Cyln2		1.08995	700	502			1S			E2f1
Gpr17	574402	1.16112	700	305
Mysm1	320713	1.18049	700	1054						E2f1
Smarca2	67155	0.641541	700	365		2O	2S	2N
Tgif2lx	245583	1.01063	700	484
Vps24	66700	1.41509	700	426						E2f1
2310002L09Rik	71886	1.03339	699	15
8030411F24Rik	78609	0.5887	699	1129
BC031575		1.17493	699	92
Cdt1	67177	1.73712	699	657		1O			1M	E2f1
Chac1	69065	3.24025	699	590		1O				E2f1
Flcn	216805	1.06777	699	1101		1O	2S	2N	1M	E2f1
Flt1	14254	0.751926	699	180				2N		E2f1
Hk1	15275	1.31232	699	0				2N	1M	E2f1
LOC100047930	100047930	1.16765	699	273
Lsm3	67678	2.69895	699	271						E2f1
Nlrp1c	627984	1.10756	699	28
Tmco4	77056	1.48187	699	0		2O				E2f1
Tubd1	56427	1.53554	699	144		1O			1M
Ube2o	217342	1.24153	699	0		1O	1S	2N
Usp11	236733	1.75258	699	53						E2f1
Atrn		1.00937	698	1034						E2f1
Ddx28	71986	1.80031	698	628		1O			1M	E2f1
Por	18984	1.54375	698	409			1S			E2f1
Ptpn6	15170	1.50202	698	530		1O	1S			E2f1
Zfp52	22710	1.21518	698	526						E2f1
Atp9a	11981	0.904723	697	184			1S			E2f1
Cul4a	99375	1.13306	697	253		1O			1M	E2f1
Ddx3y	26900	0.860274	697	144
Dub2a	384701	1.12394	697	189
Nfu1	56748	1.51764	697	868		1O				E2f1
Palld	72333	1.13761	697	0
Rasgrp3	240168	1.04272	697	557
Tmem86a	67893	1.44897	697	382						E2f1
V1rd4	81014	1.15208	697	290
Ywhag	22628	1.26455	697	302	MYB	2O	2S	1N	1M	E2f1
Zfp574	232976	1.51029	697	0					1M	E2f1
Adra2a	11551	0.860506	696	0				1N
Clpp	53895	1.51346	696	836		1O		1N	2M	E2f1
Ergic2	67456	1.51167	696	338					1M	E2f1
Olfr869	258550	1.1145	696	567
Plcg1	18803	1.08992	696	505						E2f1
Preb	50907	1.80995	696	170						E2f1
1300001I01Rik	74148	1.31987	695	316		1O
Cnpy1	269637	1.09539	695	281		1O	1S
Jarid1c	20591	1.21799	695	443						E2f1
LOC100048483	100048483	1.72734	695	431
Mthfs	107885	1.25211	695	351		1O
Olfr1506	257665	0.975697	695	0
Rasl11a	68895	1.50322	695	1087						E2f1
Tcf19	106795	1.57109	695	595		2O				E2f1
Zfp710	209225	2.84959	695	26		1O	2S	2N		E2f1
2810453I06Rik	67238	1.42213	694	338				1N		E2f1
C630028N24Rik	235386	0.983213	694	389						E2f1
Cox10	70383	1.75585	694	62		1O		1N	2M	E2f1
Dcp1b	319618	1.60161	694	0						E2f1
Dmbx1	140477	1.44259	694	333
EG628586	628586	1.13519	694	249
Gpr119	236781	1.11258	694	275
Lcn2	16819	1.01358	694	505		1O
Myot	58916	1.08287	694	411		1O
Ncr1	17086	1.01722	694	153
Nufip1	27275	1.03338	694	269					2M	E2f1
Olfr1052	259012	1.05579	694	429
Pnkd	56695	1.29283	694	436				1N	1M	E2f1
Stk35	67333	1.40346	694	704		2O	2S	3N		E2f1
Trpc2	22064	1.09093	694	2
Zkscan6	52712	1.46017	694	548
Atp5j	11957	1.89414	693	749		2O			1M	E2f1
Cgrrf1	68755	1.06065	693	16
D18Ertd653e	52662	1.08265	693	73	MYB	2O	2S	2N		E2f1
Dock6	319899	1.50866	693	411		1O
Dub2	13532	0.94767	693	1106
Hoxb4	15412	0.781416	693	210		2O
Olfr867	257898	1.06365	693	5
Pdcd6ip	18571	0.907946	693	516		1O	1S	1N		E2f1
Pdcl2	79455	1.00582	693	292		2O	2S	2N
2210023G05Rik	72361	1.0691	692	416
Ankrd46	68839	1.45963	692	125						E2f1
Clca4	229927	1.6	692	367
Cmtm7	102545	1.21817	692	12			1S			E2f1
Col1a2	12843	0.929585	692	363				1N
Hspa1a	193740	0.866476	692	380		2O			1M
Jakmip1	76071	2.90744	692	74		1O		1N
Med6	69792	1.78166	692	5		1O				E2f1
Olfr194	433031	1.12849	692	407
Olfr750	404319	1.04771	692	613			1S
Plvap	84094	2.35672	692	457						E2f1
Rbm3	19652	1.48821	692	61					2M	E2f1
Snrpb	20638	2.18253	692	716						E2f1
5730449L18Rik	66637	1.97322	691	964
Adam29	244486	1.09187	691	338
Aes	14797	2.50056	691	325		1O
Aim1		0.769252	691	515
Arl6ip4	65105	1.89843	691	492
Det1	76375	1.16303	691	22		2O	1S	1N		E2f1
Ift52	245866	1.70234	691	282		1O	1S	1N		E2f1
Mdk	17242	2.53138	691	2			2S			E2f1
Rab27a	11891	1.8491	691	420			1S	1N	1M	E2f1
Tardbp	230908	1.72896	691	1101					2M	E2f1
Tmem151b	210573	1.18883	691	456
4930478A21Rik	75002	1.346	690	87		1O	1S	2N	1M	E2f1
Med11	66172	1.90981	690	715		1O			2M	E2f1
Mfsd10	68294	1.99241	690	511
Mrpl55	67212	2.17443	690	443						E2f1
Slc45a4	106068	1.07149	690	858		1O	1S	1N
Spag1	26942	1.75351	690	277						E2f1
Tbl2		3.16505	690	102	MYB				2M	E2f1
Tex15	104271	1.0899	690	359
Th	21823	1.02639	690	89
Zranb3	226409	2.55819	690	338		1O	1S	1N
Atp6v0b	114143	1.16802	689	0				1N	1M	E2f1
Gm9	194854	1.02914	689	122
Klf5	12224	1.28674	689	295	MYB	1O		1N	1M	E2f1
Orai3	269999	1.05783	689	766
Ppcs	106564	1.56146	689	0					2M	E2f1
Rpl38	67671	1.24029	689	623		1O			2M	E2f1
Sel1l	20338	1.41266	689	1080						E2f1
3632451O06Rik	67419	2.70623	688	233				1N		E2f1
Adck4		1.08822	688	261				1N	1M
B9d1	27078	1.4538	688	0
Cadps2	320405	1.23541	688	304			1S	1N
Cyb5r2	320635	1.10321	688	413						E2f1
LOC100047958	100047958	1.04113	688	820
Mapk12	29857	2.11672	688	0			1S
Mia1	12587	1.28781	688	256		2O	1S	1N		E2f1
Nt5e	23959	1.79021	688	824		2O	2S	2N
Olfr155	29845	1.08022	688	356
Phlda2	22113	2.37655	688	0			1S		1M	E2f1
Pknox1	18771	1.77587	688	151		2O	1S	1N
Spns1	73658	1.02252	688	438
Srpk1	20815	1.89767	688	329			2S	1N	2M	E2f1
Tyro3	22174	1.28116	688	0		1O	1S	1N
Cdc37	12539	2.07649	687	80		1O				E2f1
Cdk2	12566	2.00201	687	269			1S			E2f1
Creld2	76737	2.05804	687	270				1N
Ly96	17087	0.962538	687	168				3N		E2f1
Nadsyn1	78914	1.25728	687	515						E2f1
Nrcam	319504	0.77229	687	1007
Gm14092	627302	1.35316	687	89
Pim3		2.33079	687	0		1O	1S		1M	E2f1
Pnma2	239157	2.80813	687	150			1S
Prlpn		1.01562	687	581
Prnpip1	140546	1.75542	687	859					1M	E2f1
Slc10a3	214601	1.09494	687	340
Tnni3k	435766	1.08737	687	448
BC026439	210463	1.00859	686	139
D10Wsu102e	28109	2.04689	686	0					2M	E2f1
Gmip	78816	0.958164	686	774						E2f1
Hnrpl	15388	2.37415	686	530	MYB		2S	1N	2M	E2f1
LOC100047046	100047046	1.03528	686	144
Ndufa2	17991	1.65469	686	1032						E2f1
Olfr1189	258768	1.14296	686	126
Ppp2cz		1.60485	686	375
Rhox4g	664608	1.25233	686	0
Rlbp1	19771	1.77748	686	398	MYB		1S		1M	E2f1
Sh3gl3	20408	2.32668	686	5		1O	1S	1N
Sstr5	20609	1.08083	686	272
Tmem164	209497	1.08907	686	524
Vil1	22349	1.22407	686	378
Aff1	17355	0.883958	685	0				2N		E2f1
B020018G12Rik	545388	2.33506	685	80
B230218L05Rik	330998	0.981461	685	396
Dlg3	53310	1.46995	685	484
E2f1	13555	1.88828	685	211					1M	E2f1
Fgl1	234199	1.19384	685	0
Gltpd2	216871	1.34473	685	0
Gm1967	381411	2.421	685	223		1O	2S	1N		E2f1
Psmd8	57296	1.01512	685	623			2S
Rftn2	74013	0.925405	685	0			1S	1N
Ruvbl2	20174	2.00876	685	665					1M	E2f1
Tial1	21843	1.67741	685	786			2S	1N	2M	E2f1
Xrcc3	74335	1.62541	685	1016						E2f1
Dscr6	170765	1.63681	684	49
Gm1123	382097	1.15757	684	109
Gpr107	277463	1.01644	684	294
Nup107	103468	2.3384	684	452		1O			1M	E2f1
Olfr1389	259069	1.04613	684	622
Olfr654		1.05905	684	544
Phf12	268448	1.5201	684	322	MYB	1O	1S			E2f1
Sfrs9	108014	2.40067	684	938						E2f1
Slc26a7	208890	1.0348	684	518				1N
Snca	20617	1.41766	684	210
Tchhl1	71325	1.52061	684	375
Camk1g	215303	1.14946	683	177		2O	1S	2N
Chrm2	243764	1.07486	683	217
Cnksr2	245684	1.31507	683	290
Csgalnact2	78752	1.09908	683	235
Fbxo8	50753	1.63461	683	806	MYB				1M
Nkain3	269513	1.12522	683	411
Rfxdc2	319758	1.16909	683	220						E2f1
Rgs13	246709	1.00194	683	536
Tas2r129	387354	0.999154	683	273
Wdr38	76646	1.05287	683	393
AA536749	26936	1.18542	682	6
Arhgap6	11856	1.0272	682	359
Bhmt	12116	0.780266	682	389
C330043M08Rik	330323	1.06972	682	191
Crim2	333088	1.82395	682	142
Dok3	27261	1.06093	682	305						E2f1
Garnl4	380711	0.9749	682	239						E2f1
Gpr37	14763	1.03698	682	29
Gsg2	14841	2.38683	682	698		1O	1S			E2f1
Kank1	107351	0.781107	682	387
Pou5f1	18999	2.50091	682	665		2O	3S	3N		E2f1
Ssna1	68475	1.47922	682	1					1M	E2f1
Tas2r117	353166	1.08732	682	71
Ccdc114	211535	2.69461	681	0
Fhod3	225288	1.54051	681	324		2O		1N	1M	E2f1
Gja8	14616	1.12798	681	312
Hadhsc		1.34663	681	461
Ldhc	16833	2.10012	681	567				1N
Olfr552	259106	1.16484	681	242
Pcdha2	353234	1.23758	681	360
Pgc	109820	3.40416	681	70						E2f1
Spin2	278240	1.72834	681	455
Zfp54	22712	1.18421	681	524
Abhd1	57742	1.58335	680	186						E2f1
Apof	103161	1.31979	680	0		1O		1N
Hnrpul1	232989	1.27578	680	777	MYB	1O			2M	E2f1
Il17b	56069	1.14515	680	215						E2f1
Josd1	74158	1.55838	680	2						E2f1
Lrmp	16970	1.65876	680	767				1N	1M	E2f1
Rbp2	19660	1.231	680	322
Rsad1	237926	1.59965	680	304					1M	E2f1
Chchd6	66098	1.60513	679	887				1N
Cxcl2	20310	1.08744	679	415
Ddx17	67040	1.55929	679	801		1O	1S	1N	1M	E2f1
E430025E21Rik	223593	1.377	679	10					1M
Hrg	94175	1.07029	679	407
Lmf1	76483	1.85746	679	422
LOC100038893	100038893	1.07001	679	423
LOC100044087		1.26438	679	309
Ndufs8	225887	1.72256	679	302				1N	1M	E2f1
Olfr685	258160	1.09688	679	430
Rbbp6	19647	0.943796	679	441						E2f1
Rfxap	170767	2.28282	679	17						E2f1
Snrp70	20637	2.33068	679	0	MYB	1O		1N	2M	E2f1
Tollip	54473	1.33554	679	786						E2f1
Ubie	393082	1.03396	679	226
Wins2		1.19968	679	38
1500034J20Rik		1.0732	678	0
A730027B03Rik		1.08759	678	435
Apool	68117	1.04611	678	0
Ccdc90b	66365	1.68133	678	0
Cpne5	240058	1.01174	678	83		1O	1S	1N	1M	E2f1
Dlat	235339	1.7236	678	582						E2f1
Dnajb9	27362	0.848385	678	521					1M	E2f1
Gng7	14708	1.47652	678	721		1O			2M	E2f1
Mfsd8	72175	1.30258	678	567	MYB
Rpsa	16785	1.11946	678	99					1M	E2f1
St6galnac4	20448	1.40935	678	279
Ttc3	22129	1.57012	678	436
Vasn	246154	1.16984	678	350
1700074P13Rik	73481	1.03782	677	522
4930522H14Rik	67646	1.03836	677	393
5031414D18Rik	271221	1.0848	677	0
Adam26a	13525	1.12564	677	664
Fcgr2b	14130	1.18419	677	41				1N
Fhl5	57756	1.00876	677	0
Gpsm2	76123	1.68171	677	222				1N		E2f1
Gstm1	14862	2.75243	677	44					1M	E2f1
Prrc1	73137	1.57958	677	530		1O	1S			E2f1
Sv2b	64176	1.23796	677	220				1N
Zfp750	319530	0.9528	677	0		1O			1M
AW555464		0.778088	676	1		1O	1S
Kir3dl2	245615	1.03376	676	250
Klf12	16597	1.21296	676	25		1O	2S	1N
Rragc	54170	0.968137	676	0					1M	E2f1
2310002B14Rik	69533	1.14786	675	259
Cdh13	12554	0.92717	675	0		2O	2S	2N
Dap	223453	1.06343	675	190
Dmrta2	242620	0.843753	675	273			1S
Gtf3c1	233863	0.990389	675	350						E2f1
Hoxd1	15429	1.13376	675	716
LOC100048105	100048105	0.789233	675	0
Olfr1365	404335	1.09856	675	0
Pitpnc1	71795	2.21619	675	779		3O	2S	2N	1M	E2f1
Snph	241727	1.19727	675	114
Tifab	212937	1.21148	675	300
Trib1		1.11582	675	311		2O				E2f1
Asl		1.46121	674	21
Bud31	231889	1.5375	674	379						E2f1
C80008	97243	1.3199	674	842						E2f1
Cyp4a12a	277753	0.918405	674	331
Gpr19	14760	1.19025	674	0		1O	2S	2N		E2f1
Hist1h2bg	319181	1.00491	674	0	MYB		1S			E2f1
Ifngr2	15980	0.580842	674	30		1O	1S	2N
Irf1	16362	2.48483	674	0		1O	1S	1N		E2f1
Lsg1	224092	1.50553	674	631		1O			2M	E2f1
Nucks1	98415	1.65247	674	176	MYB	2O	1S	3N	2M	E2f1
Olfr62	18363	1.02122	674	763
Pea15		0.856638	674	633
Sephs1	109079	1.31488	674	493	MYB	2O				E2f1
Speer1-ps1	70896	1.01204	674	381
Ssx2ip	99167	2.02258	674	434		1O			1M	E2f1
Ubox5	140629	2.14145	674	33					1M	E2f1
Wwc1	211652	1.34497	674	536
AI447904	236312	1.05413	673	3
Cry2	12953	1.28943	673	160		1O		1N		E2f1
Cyp26b1	232174	1.35379	673	312		1O
Fezf2	54713	1.00982	673	635			1S	1N
Pgbd5	209966	1.09946	673	539
Stx16	228960	1.4453	673	91		1O				E2f1
V1rc16	171189	1.05356	673	426
2410025L10Rik	381668	1.02075	672	417						E2f1
4930550C14Rik	75311	1.00385	672	600					1M	E2f1
Defa1	13216	1.3029	672	388
Defcr-rs7	13226	1.13493	672	33
Il13ra1	16164	1.23048	672	518
LOC640963		1.64131	672	0
Ndrl		0.751689	672	329
Olfr1162	258105	1.03423	672	384
Osr2	107587	0.820891	672	0		1O	1S	3N	1M
Scarb2	12492	1.19505	672	485		1O	2S	2N		E2f1
Tcf23		1.22489	672	532
Tspan10	208634	1.1357	672	270
2610028A01Rik	72400	1.66068	671	116					2M	E2f1
4932442K08Rik	67544	1.23843	671	1						E2f1
BC006779	229003	1.25581	671	1125		1O		1N
LOC100044101	100044101	1.63777	671	127
LOC100047353	100047353	0.885113	671	3
LOC545703		0.803656	671	441
Map6d1	208158	1.09172	671	271						E2f1
Nola2	52530	2.39457	671	978					2M	E2f1
Ppic	19038	1.29182	671	191		1O	1S	1N		E2f1
Smtn	29856	1.45565	671	497		1O				E2f1
Tceb3	27224	1.0381	671	556		1O				E2f1
Trp53i11	277414	1.25166	671	682		1O	1S	1N
Zbp1	58203	1.23773	671	13		1O		1N
Adrb2	11555	0.906233	670	627				1N		E2f1
Ass1	11898	0.804432	670	5		1O	1S			E2f1
Cass4	320664	1.21269	670	456
Klrd1	16643	1.0638	670	357
Mad2l1	56150	2.48686	670	197			1S			E2f1
Nat6	56441	0.83603	670	487		1O	1S	2N
Rmnd1	66084	1.48824	670	24
Sepp1	20363	1.26505	670	459		1O
Stx1a	20907	1.78457	670	614						E2f1
Txndc9	98258	1.22088	670	101					1M	E2f1
Zp3r	22789	1.04795	670	352
1810007M14Rik	67367	1.373	669	165
2610204M08Rik	70435	1.2601	669	0						E2f1
A530082C11Rik	320541	1.76168	669	383					2M	E2f1
Cryga	12964	1.15687	669	375
Gmfb	63985	1.02696	669	8	MYB				1M	E2f1
Hspa1l	15482	1.18211	669	429		2O			1M
Lhx8	16875	1.11575	669	226
LOC100044222	100044222	1.15221	669	270
Ubqlnl	244179	1.16532	669	980
1500032D16Rik	78330	2.02657	668	808	MYB				1M	E2f1
6030443O07Rik	226151	1.36304	668	434		1O
Cbr3	109857	1.11339	668	315		1O		1N	1M	E2f1
D930014E17Rik	57373	1.33476	668	591					1M	E2f1
ENSMUSG00000053178	208595	2.10154	668	0
Hexdc	238023	1.8323	668	288					1M
LOC100046056	100046056	1.26775	668	75
Pcsk2	18549	1.07408	668	99				1N
S100a3	20197	0.881377	668	239
Aqp3	11828	0.956188	667	337		1O	1S	1N		E2f1
B4galt7	218271	1.22209	667	408		1O			1M
Baz1b	22385	1.00086	667	47		2O		1N	1M	E2f1
Foxj3	230700	1.2441	667	480					1M	E2f1
Gatm	67092	1.00153	667	76
Hfm1	330149	1.2073	667	175						E2f1
LOC100048295		1.55043	667	366
Ndufa10	67273	1.58393	667	524					1M	E2f1
Olfr132	257889	1.0452	667	1
Sil1	81500	1.67075	667	3		2O	1S	1N	1M	E2f1
Ube2j1	56228	0.717632	667	503						E2f1
Vegfc	22341	1.21347	667	19		2O	2S	2N		E2f1
Zmiz1	328365	1.06458	667	0	MYB	1O	1S	1N	1M	E2f1
2310002B06Rik	53951	0.850921	666	0					1M	E2f1
Ccdc93	70829	1.28379	666	225						E2f1
Fzd6	14368	1.64403	666	110						E2f1
Lrit2	239038	1.09105	666	739
Ndufa5	68202	2.16063	666	49					2M	E2f1
Plscr3	70310	1.07152	666	626						E2f1
Samd10	229011	1.28314	666	828					1M	E2f1
Sele	20339	1.08552	666	299
Smpdl3a	57319	0.917659	666	496
4932409I22Rik	237397	1.84527	665	350
Afmid	71562	1.06804	665	253	MYB				1M	E2f1
Dmpk	13400	1.0721	665	277		1O				E2f1
Mdm2	17246	0.696949	665	266				2N		E2f1
Prosc	114863	1.04045	665	967					1M	E2f1
Pscd4	72318	1.06934	665	317
Psg19	26439	1.15984	665	0
Rab34	19376	1.92363	665	537		1O	1S		2M	E2f1
Rnf19a	30945	1.04006	665	194
Wdr78	242584	0.890085	665	965		1O	1S	2N
4930519N13Rik	78177	1.4899	664	139				1N	1M	E2f1
4933411K20Rik	66756	1.60501	664	266
Dhodh	56749	3.06147	664	319					2M	E2f1
Dll1	13388	0.958923	664	219		2O	2S	2N
Eral1	57837	1.84311	664	22				2N		E2f1
Gstm6	14867	1.59193	664	0
Pih1d2	72614	1.11703	664	71
Rftn1	76438	1.221	664	636
Slc14a1	108052	1.04746	664	154
Ttc16	338348	1.07869	664	891
Zcwpw1	381678	1.32534	664	90		1O			1M
Zfp101	22643	1.65714	664	420						E2f1
Alkbh4	72041	0.961561	663	69
Auh	11992	1.21912	663	455						E2f1
Cobl	12808	1.92969	663	2		2O	3S	3N	1M	E2f1
Col4a3	12828	1.13033	663	420
Golga2	99412	0.874211	663	558
Mrps12	24030	2.08815	663	261			1S	1N	2M	E2f1
Mxra7	67622	1.55289	663	1133
Pgm1	66681	1.00723	663	71				1N		E2f1
Ppia	268373	0.935106	663	340				1N	2M	E2f1
Zmat3	22401	1.38204	663	292		1O			2M	E2f1
E430002G05Rik	210622	1.07222	662	354
Myct1	68632	1.22941	662	266
Nanos1	332397	1.46027	662	169					1M	E2f1
Napb	17957	1.01158	662	1031				1N		E2f1
Nr1i3	12355	1.04405	662	25		1O	1S	1N
Nts	67405	1.02402	662	471
Rab6b		2.3141	662	1				1N
Stau2	29819	1.83906	662	430
Syt11	229521	1.29455	662	192		1O
Trim45	229644	1.47559	662	66	MYB			1N		E2f1
Zfp652	268469	1.15398	662	31
2410127E18Rik	76788	1.54004	661	766						E2f1
Adamtsl4	229595	1.31086	661	0			1S	1N		E2f1
Aif1	11629	1.13773	661	535	MYB	1O	1S
D10Bwg1379e	215821	1.25169	661	146		1O	1S	2N		E2f1
Gars	353172	1.59727	661	463					2M	E2f1
Mlp		1.66886	661	357
Mrpl4	66163	2.26014	661	569		1O		1N	1M	E2f1
Pex7	18634	1.97762	661	663				1N		E2f1
Trim21	20821	1.43584	661	77
Brunol4	108013	1.48821	660	188		1O				E2f1
Fbxl6	30840	1.82963	660	314		1O		1N	1M	E2f1
Fuca1	71665	1.03448	660	368						E2f1
Gm1673	381633	1.40593	660	496
Golga3	269682	1.36955	660	0						E2f1
Jag2	16450	1.21491	660	376		2O			1M
Mizf	102423	1.29157	660	363		2O	1S	2N	1M	E2f1
Nr4a2	18227	1.18121	660	625
Olfr1382	257971	1.04963	660	3
Olfr803	258547	1.0303	660	311
Stap2	106766	1.45568	660	0
Zfpm2	22762	1.03472	660	230
8430410K20Rik	78100	1.75888	659	606			1S
Centb5	140500	1.10975	659	827					2M	E2f1
Col17a1	12821	1.27861	659	770			1S
Gdnf	14573	0.987356	659	0
H2-M10.4	224753	1.1218	659	93
Med17	234959	1.08407	659	504
Polr3h	78929	2.03368	659	456					1M	E2f1
Raly	19383	1.903	659	455				2N		E2f1
Rgs4	19736	0.479387	659	0
Slc25a41	103775	1.77738	659	455		2O		1N		E2f1
Zcchc12	72693	1.37399	659	0
Csn2	12991	1.0956	658	173
L2hgdh	217666	1.86935	658	384		1O	1S	1N
Pmaip1	58801	0.995648	658	640		1O	1S	2N		E2f1
Rb1	19645	0.909626	658	304				2N		E2f1
Ssb	20823	1.81516	658	245					1M	E2f1
Tmem77	67171	1.09698	658	577		1O	1S	1N
2310047C04Rik	224170	1.78315	657	1131
2810002N01Rik	68020	1.94221	657	441			1S	1N	1M
Calr4	108802	1.06265	657	331
Cpne9	211232	3.31498	657	26				1N		E2f1
Emd	13726	1.21257	657	0
Nme7	171567	1.89662	657	276					1M	E2f1
Pcmtd1	319263	1.2589	657	1065			2S	2N		E2f1
Pet112l	229487	1.37903	657	296		1O	1S		1M	E2f1
Plcxd1	403178	1.24215	657	0		1O	2S	2N	1M	E2f1
Ramp3	56089	2.17428	657	52
Thbs3	21827	1.33446	657	306		1O	1S			E2f1
C4a	625018	1.06712	656	76
Clmn	94040	1.30178	656	737		1O	1S
D16Ertd472e	67102	2.40686	656	723		1O	1S	1N	1M	E2f1
Dus4l	71916	1.81292	656	249					2M	E2f1
Foxd4	14237	1.07932	656	39		1O	1S	1N
Als2cr12	108812	0.964394	655	826		1O	1S	2N
Ankrd12	106585	1.24386	655	0					1M	E2f1
Ankrd17	81702	1.34292	655	320			2S	2N		E2f1
Arsi	545260	1.19486	655	352
Brd1	223770	1.03785	655	339		1O	1S	1N	1M	E2f1
Gchfr	320415	1.12782	655	869		1O		2N
Hnrpm	76936	1.68407	655	410				1N	2M	E2f1
Kctd12	239217	0.764271	655	0						E2f1
LOC100041452	100041452	0.956319	655	216
Npy1r		1.22186	655	414			1S
Olfr1229	257921	1.15334	655	126
Olfr910	258807	1.17392	655	1047
Pcdhb1	93872	1.14492	655	479
Taf4a	228980	1.0862	655	15		1O
Bet1l	54399	1.11707	654	66					1M	E2f1
Cmtm4	97487	1.82149	654	442		1O		1N
D630023F18Rik	98303	1.49693	654	0						E2f1
Dhrs3	20148	0.986142	654	175	MYB			3N
Drp2	13497	0.67691	654	6
Epgn	71920	1.2515	654	442
LOC100044292	100044292	1.02916	654	5
Lrrc1	214345	1.7501	654	545		1O		1N		E2f1
Mcts1	68995	2.23276	654	621			2S	3N		E2f1
Nsg1	18196	1.18743	654	96
Prtg	235472	1.34704	654	263		1O	1S	1N		E2f1
A430078G23Rik	319493	1.16825	653	426
BC004728	207818	1.58104	653	195		1O	1S	1N		E2f1
Bmp3	110075	1.05921	653	118
D14Ertd449e	66039	2.09612	653	420
Ddx50	94213	1.47784	653	166					1M
Inpp5a	212111	1.24173	653	0		1O		1N	1M
Nek8	140859	1.06158	653	208				1N	2M	E2f1
Olfr860	258521	1.10774	653	497
Pcyt1a	13026	0.897567	653	4		1O			1M
Zfp68	24135	1.22519	653	336				1N		E2f1
1500011H22Rik	68948	1.0421	652	55		1O			1M
Ank	11732	1.21562	652	28			1S	1N
Calm3	12315	2.15159	652	347			1S		1M	E2f1
Gnb2	14693	1.43833	652	1087		1O				E2f1
Hnrpa1	15382	2.0569	652	281		1O		1N	2M	E2f1
Idh1	15926	2.11372	652	434		1O		1N	1M	E2f1
Krt32	16670	1.12607	652	271
LOC433406		1.10918	652	287
Mnat1	17420	1.78828	652	292		1O			1M	E2f1
Necab1	69352	1.03357	652	26
Slc22a7	108114	1.59061	652	316		1O	1S
AI182371	98870	1.00579	651	125
Armc7	276905	1.32956	651	917
Bat5	193742	1.937	651	584				1N	1M	E2f1
Dsg2	13511	1.0652	651	220				1N		E2f1
Mfsd1	66868	1.00166	651	620		1O				E2f1
Ndufs3	68349	1.8298	651	336		2O			1M	E2f1
Raet1d	56554	1.0858	651	140
Slc1a3	20512	4.36755	651	346		1O	2S	2N		E2f1
Tep1	21745	1.32199	651	0		1O				E2f1
1700112C13Rik	74306	0.960261	650	341		1O	1S
Cdc73	214498	1.74291	650	0					1M	E2f1
Ndufs1	227197	1.01743	650	292		3O			1M
Gm14047	329514	1.02213	650	0				1N
Peg10	170676	1.03271	650	0		1O	1S	1N		E2f1
Ppp1r14a	68458	1.24794	650	643		1O	2S	1N	2M	E2f1
Sall2	50524	2.18352	650	2		1O	1S
2700097O09Rik	72658	2.0645	649	446					1M	E2f1
9030617O03Rik	217830	1.00277	649	530		1O	1S	1N		E2f1
Blvra		1.41966	649	147			1S	1N	2M	E2f1
Diras1	208666	2.47157	649	324					1M
Dpp6	13483	1.15311	649	0			2S	2N		E2f1
Hist2h2bb	319189	1.01776	649	65		1O	1S		1M	E2f1
Impdh1	23917	1.26451	649	809					1M
Lrfn4	225875	1.4397	649	462						E2f1
Sytl4	27359	1.02182	649	301
Tspan32	27027	1.09521	649	237		1O	1S	1N	1M	E2f1
A730042J05Rik		1.76745	648	127
Actg2	11468	0.456229	648	586
BC062115	408062	1.73764	648	53		1O				E2f1
Capns1		1.43472	648	0		1O	1S	1N	1M	E2f1
Gipc1	67903	1.73929	648	418		1O	1S			E2f1
Lancl1	14768	1.48362	648	1118
Meis2	17536	0.833083	648	148
P2ry12	70839	1.08106	648	385		1O
Tcerg1l	70571	1.31808	648	212				1N
Cbx4	12418	1.02242	647	1
Ddit4l	73284	0.714055	647	8			1S	1N
Itgae	16407	2.03717	647	452				1N	1M
Lpo	76113	1.06297	647	98
Memo1	76890	1.60939	647	158
Olfr924	404322	1.18974	647	342			1S	1N
Otx1	18423	1.08901	647	203		1O
Scn4b	399548	1.01218	647	5
Slc11a2	18174	1.06308	647	319						E2f1
Ank3	11735	1.30126	646	0		1O	1S	2N		E2f1
Ckap5	75786	2.02517	646	418
Gga3	260302	2.207	646	360
Gipc2	54120	0.994992	646	1		1O		2N		E2f1
Klc2	16594	1.31718	646	418						E2f1
Nde1	67203	2.07989	646	446	MYB	1O		2N
Plxna4	243743	1.00816	646	440				1N
Rcan1	54720	0.773982	646	0
Tbc1d16	207592	1.03608	646	355		1O	1S	1N	1M
Tcp1	21454	1.95816	646	7					2M	E2f1
Thada	240174	1.80791	646	266
Atp5j2	57423	1.75296	645	614					1M	E2f1
Ccdc80	67896	0.420041	645	20
Gif	14603	1.12269	645	19
Glrx	93692	1.46425	645	198				1N		E2f1
Iws1	73473	1.70097	645	0					2M	E2f1
Mcl1	17210	1.37933	645	1078	MYB	1O	2S	2N	2M	E2f1
V1rg12	171268	1.00311	645	95
Cldnd1	224250	1.64695	644	244
Kcnn1	84036	1.57366	644	65		1O	1S	1N		E2f1
Lpin3	64899	1.13122	644	67						E2f1
Snx17	266781	1.03073	644	339		1O				E2f1
Trim39	79263	1.26319	644	1					1M	E2f1
BC048679	210321	1.23727	643	185		2O		1N
Fads3	60527	0.843759	643	0
Ifi44	99899	1.0114	643	393
Ift140	106633	1.63621	643	4					1M	E2f1
Irs2	384783	0.801573	643	0
Lect1	16840	1.1375	643	165
Mcat	223722	1.29241	643	406					1M	E2f1
Nudt12	67993	1.31424	643	903
Olfr311	258530	1.06928	643	331
Rbm5	83486	1.33236	643	1074		1O				E2f1
Serbp1	66870	2.16262	643	191		1O			2M	E2f1
Bpil3	228796	1.03388	642	3
Efna1	13636	1.52733	642	495						E2f1
Papolg	216578	1.71125	642	9						E2f1
Plekha6	240753	0.962038	642	87
Plod3	26433	1.07587	642	60					1M
Rbm4	19653	1.04656	642	0				1N	2M	E2f1
Slc4a1ap	20534	1.80301	642	450		1O
1700011F03Rik	74221	1.10719	641	16
4933409G03Rik	227998	1.11167	641	202
D19Ertd721e	225896	1.3035	641	327		1O				E2f1
Defb20	319579	1.19724	641	304
Espn	56226	1.37936	641	645		1O	1S		1M	E2f1
Olfr671	257910	1.01295	641	534
Ptgds2	54486	1.01828	641	0
Slc24a3	94249	0.538662	641	812			1S	1N
Zcchc8	70650	2.06586	641	872	MYB		1S	1N		E2f1
Ak1	11636	1.10367	640	274		1O			1M	E2f1
Ccdc101	75565	2.16898	640	243					1M	E2f1
Hist2h2aa1		0.608384	640	473	MYB					E2f1
Prpf31	68988	1.21988	640	0				1N	2M	E2f1
Pscd2	19158	1.20695	640	376			1S			E2f1
Snx18	170625	1.34778	640	0
Tacc2	57752	1.0907	640	269		1O	2S	2N	1M	E2f1
Yipf1	230584	1.27208	640	526						E2f1
Zfp410	52708	1.34421	640	0						E2f1
Zfp672	319475	0.877361	640	205
1110019N10Rik	68523	1.83971	639	1136						E2f1
1110059G10Rik	66202	1.01632	639	483		2O			1M
Arrb2	216869	2.3235	639	686				1N	1M	E2f1
Bid	12122	2.09769	639	0					1M	E2f1
Brf1	72308	1.51626	639	312			1S			E2f1
Cd164	53599	1.23401	639	420		1O			2M	E2f1
Cflar	12633	0.999315	639	248		1O	1S	1N
Gtf3a	66596	2.06991	639	851		1O			2M	E2f1
Ifitm3	66141	1.74533	639	733	MYB	2O	1S			E2f1
Leprotl1	68192	1.79835	639	306					1M	E2f1
LOC100047393	100047393	1.93473	639	1037
Lrrc50	68270	1.0966	639	394
Mapk8ip1	19099	2.2282	639	12
Mbtps2	270669	1.37217	639	364		1O	3S	3N	1M	E2f1
Olfr486	258489	1.12049	639	19
Olfr732	258659	1.17169	639	111
Pde7a	18583	1.77851	639	3		1O	1S	1N		E2f1
Phactr3	74189	0.9687	639	280		1O	1S	1N		E2f1
Tyk2	54721	1.49975	639	32				1N		E2f1
Wdr40b	245404	1.17373	639	4				1N
2810403A07Rik	74200	1.62895	638	496				1N	2M	E2f1
BC057170	236573	1.11367	638	317
Bxdc5	70285	1.82975	638	1036		1O				E2f1
Defa-ps1		1.07505	638	0
Fbxl14	101358	1.62619	638	190		2O				E2f1
Igfals	16005	1.42704	638	74		1O	1S			E2f1
Klhdc2	69554	1.8401	638	368		1O				E2f1
Klhl9	242521	1.3739	638	44						E2f1
LOC100047323		1.74797	638	101
Nalcn	338370	1.14683	638	21
Rpp30	54364	2.08222	638	759					1M	E2f1
Tmem16a	101772	1.025	638	627
Tmem198	319998	1.08707	638	91
Wdr8	59002	1.47655	638	771
LOC100044182	100044182	1.06663	637	317
LOC100046044	100046044	0.723642	637	616
Lpp	210126	1.03781	637	249		2O	3S	3N		E2f1
Mfi2	30060	1.19378	637	351		1O	1S	1N		E2f1
Olfr1198	404330	1.24326	637	309
Olfr895	258875	1.03015	637	60
Osgin2	209212	1.14519	637	446						E2f1
Rgr	57811	1.03075	637	206
Tmem106a	217203	1.01031	637	573		1O	1S	1N		E2f1
V1rf1	171232	1.09593	637	89
Vip	22353	1.05586	637	579
Bcap31	27061	1.03621	636	0						E2f1
D6Wsu163e	28040	1.48034	636	277					1M
Dus3l	224907	1.75511	636	0			1S		1M	E2f1
Dynlrb1	67068	1.40286	636	414						E2f1
Maged2	80884	1.29331	636	7
Myb	17863	1.13641	636	159				1N		E2f1
Nt5dc3	103220	1.25084	636	997		1O		1N
Olfr1457	258568	1.0966	636	706
Prm3		1.28075	636	423
Prok2	50501	1.09461	636	440		1O				E2f1
[truncated: 2,002 more rows]

## Sheet: Table S5B
Table S5B. Genes showing high connectivity in the co-expression network of B-MYB knockdwon ES cells.
Gene	Mouse	Fold_change	Connectivity	Connectivity		TF target genes
symbol	GeneID	Ctl/B-MYB KD	in B-MYB KD	in the control	B-MYB	Oct4	Sox2	Nanog	c-Myc	E2f1
Ctdspl2	329506	1.6975	1188	267
Sdhb	67680	2.16452	1170	486		2O	1S	2N		E2f1
Tapt1	231225	1.5333	1170	234
Ppp1r9b	217124	1.38903	1167	372	MYB	1O		1N
Agpat2	67512	1.9707	1166	174		1O	1S	1N	1M	E2f1
Clptm1l	218335	1.25778	1165	134					1M	E2f1
Mkln1	27418	1.34694	1164	378						E2f1
2410019G02Rik		1.45229	1162	494
LOC100041500	100041500	2.04634	1162	294
Brd9	105246	1.34211	1161	0
Zfp184	193452	1.72677	1161	337	MYB		1S		1M	E2f1
Mrps17	66258	2.19568	1160	1						E2f1
Smok3b	622474	1.11819	1160	489
Acsm3	20216	1.09334	1157	336
Ltv1	353258	2.31699	1155	264					2M	E2f1
Athl1	212974	1.88109	1154	0		2O	1S	1N
3110001D03Rik	66928	2.07189	1150	756						E2f1
Nfyb	18045	2.07429	1149	377		1O	1S			E2f1
Gm382	211208	1.14151	1145	467
Mmp17	23948	2.25894	1145	0						E2f1
Olfr1377	258913	1.03103	1144	717
Ckmt1	12716	1.10471	1143	0		1O				E2f1
Smc2	14211	1.75311	1143	454	MYB				1M	E2f1
Wdr54	75659	1.24646	1143	294
Col4a4	12829	1.06204	1142	9
Dcun1d4	100737	1.51799	1142	365					1M	E2f1
Ccdc53	67282	1.64021	1141	932			1S		1M	E2f1
Pax5	18507	1.06923	1141	4	MYB	1O	1S		1M	E2f1
Sbf1	77980	1.53121	1141	570
Ash1l	192195	0.9286	1140	309
Olfr39	258822	0.995315	1140	354
Eln	13717	1.08655	1139	546
Nell1	338352	1.03518	1139	0		1O		2N
Gtf2e2	68153	1.98286	1138	195			1S			E2f1
Hddc2	69692	2.23509	1138	584						E2f1
1110019N10Rik	68523	1.83971	1136	639						E2f1
Cab39l	69008	2.38295	1136	333				1N		E2f1
V1rh17	252912	1.07464	1136	221
Fscn3	56223	1.06221	1135	0
Zbtb17	22642	1.73325	1135	910		1O		1N
Alg3	208624	2.12173	1134	584					1M	E2f1
Morc3	338467	1.75089	1133	48	MYB	2O	1S	1N	1M	E2f1
Mxra7	67622	1.55289	1133	663
Nans	94181	1.96068	1133	354						E2f1
Napg	108123	1.42755	1133	33		1O	1S			E2f1
Olfr352	258942	1.20836	1132	498
Prl4a1	19110	1.07371	1132	323
Ptpn21	24000	0.985765	1132	879		1O		1N		E2f1
2310047C04Rik	224170	1.78315	1131	657
Etv1	14009	1.91935	1131	446		2O	2S	3N		E2f1
LOC100043836	100043836	0.961297	1131	295
LOC676420		1.03269	1131	723
Polr3g	67486	1.74081	1131	483
Zzz3	108946	1.31147	1131	469				2N	1M	E2f1
Bex2	12069	1.3375	1130	372
Cisd1	52637	1.54541	1130	89
1110017I16Rik	68527	1.18302	1129	286				2N		E2f1
8030411F24Rik	78609	0.5887	1129	699
Med30	69790	2.50913	1128	951
Rabgef1	56715	1.06531	1128	721		1O	1S	2N
Cct5	12465	1.95212	1127	391					2M	E2f1
LOC100044636	100044636	1.76176	1127	462
Rps15a	267019	1.05283	1127	8					2M	E2f1
Adamts13	279028	1.24117	1126	164
Gpbp1	73274	1.51853	1126	360				1N		E2f1
Hrsp12	15473	2.12308	1126	70					1M
LOC100045940	100045940	1.36826	1126	255
Tbc1d15	66687	1.44905	1126	68		1O		1N	1M	E2f1
BC006779	229003	1.25581	1125	671		1O		1N
Zfp75	244713	1.86425	1125	379		1O	1S	2N	1M	E2f1
Abcd3	19299	1.44189	1124	442			2S	1N		E2f1
Bzw2	66912	2.6935	1124	214					2M	E2f1
Kcnj16	16517	1.28016	1124	293		1O		2N
EG545056		1.6357	1123	395
Cdc2l6	78334	1.18778	1122	0	MYB	1O	2S	1N		E2f1
Dph4	99349	1.88881	1122	242						E2f1
Hdhd1a	67365	1.05143	1122	330
Rpl27	19942	1.62636	1122	121		1O	1S	1N	2M	E2f1
Tbc1d12	209478	0.890871	1122	313
Cd28	12487	1.10269	1121	201
Eif4e3	66892	1.35684	1121	0
Pfkfb4	270198	1.05245	1121	102			1S			E2f1
Pign	27392	1.18771	1121	1				1N		E2f1
Sepw1	20364	1.55974	1121	306						E2f1
Tmed8	382620	1.75079	1121	423				1N		E2f1
4922503N01Rik	230603	1.37177	1120	6						E2f1
4932413O14Rik		1.28968	1120	910		1O	1S	1N
A030010B05Rik		1.60585	1120	0
Amac1	56293	1.09081	1120	406		2O
1810020D17Rik	66273	1.05832	1119	517						E2f1
Amz1	231842	1.32341	1119	181
Cdv3	321022	1.3851	1119	522				1N	1M	E2f1
Nhsl1	215819	1.30445	1119	0		1O	1S	1N
AB041803		1.03237	1118	1
Ep300	328572	1.15258	1118	110						E2f1
Lancl1	14768	1.48362	1118	648
Olfr905	258800	1.00003	1118	260
Vcpip1	70675	1.09767	1118	384				1N		E2f1
2310079N02Rik	66566	2.48488	1117	0					1M	E2f1
Cd109	235505	0.764658	1117	105		2O	2S			E2f1
Map3k7ip1	66513	1.50512	1117	9		1O		1N		E2f1
Sf3b5	66125	1.78801	1117	565		1O	1S	1N	1M	E2f1
Stk32c	57740	1.1375	1116	419				1N
Ttc17	74569	1.19934	1116	0
AA407659	106840	1.23423	1115	321					1M	E2f1
LOC100044183	100044183	1.10085	1115	226
Numbl	18223	1.1441	1114	329			1S			E2f1
Tiam2	24001	0.989912	1114	718			1S	1N
Copb2	50797	1.32912	1113	481						E2f1
Olfr1403	258645	1.07744	1113	0
Saa1	20208	1.3566	1113	226		1O	1S	1N
Abcf2	27407	1.67753	1112	23		1O			2M	E2f1
Atrx	22589	1.2849	1112	2			1S			E2f1
Hpcal4	170638	1.49613	1112	12
Pycrl		2.01897	1112	910						E2f1
Sec14l2	67815	1.7878	1112	912				1N		E2f1
Zdhhc21	68268	1.12304	1112	577				1N		E2f1
Hspa9	15526	1.54723	1111	172	MYB				1M	E2f1
Tg	21819	1.08774	1111	0
Zp2	22787	1.05144	1111	528
Ddefl1	230837	1.48256	1110	479		2O				E2f1
Nrarp	67122	1.52547	1110	724		3O	3S			E2f1
Pddc1	213350	1.81253	1110	215			1S	1N	1M	E2f1
Retn	57264	1.23113	1110	5			1S
1110020P15Rik	66152	1.60745	1109	333		1O	1S	1N	1M	E2f1
Atf2	11909	1.25777	1109	279				1N	1M	E2f1
Dmtf1	23857	1.70704	1109	30	MYB		2S	1N		E2f1
Egfbp2	13647	1.27132	1109	712
Idh3b	170718	1.70002	1109	325				1N	1M	E2f1
Mrpl43	94067	1.42745	1109	361		1O			1M	E2f1
4931440L10Rik		1.29238	1108	0	MYB			1N	1M	E2f1
Olfr815	258665	1.01891	1108	0
St6galnac5	26938	1.0259	1108	525
Tac2	21334	1.10048	1108	601
2510012J08Rik	70312	1.33744	1107	0
Anapc5	59008	2.37718	1107	409						E2f1
BC066107	240066	1.92454	1106	293		1O	1S	1N		E2f1
Centd2	69710	1.12943	1106	549						E2f1
Dub2	13532	0.94767	1106	693
EG380907	380907	1.01371	1106	250
LOC100044766	100044766	1.05721	1106	90
Nox1	237038	1.06011	1106	575
Plekha5	109135	1.46555	1106	367						E2f1
Zfp524	66056	1.31744	1106	168					1M	E2f1
Ampd3	11717	1.05308	1105	184				1N
Mea1	17256	1.48273	1105	384		1O	1S		1M	E2f1
A730008H23Rik	212427	2.08597	1104	456					1M
Olfr1256	258985	1.06779	1104	293
Rab1	19324	1.28401	1104	291		1O	1S	1N	1M	E2f1
Sec23a	20334	1.16332	1104	455	MYB	1O			1M	E2f1
Iap		0.922787	1103	68
Vldlr	22359	1.02419	1103	286				1N	1M
Atp2a2	11938	1.71183	1102	55			1S		1M	E2f1
Mpl	17480	1.115	1102	0	MYB
Olfr945	258499	1.05018	1102	430
Paqr6	68957	1.06413	1102	357						E2f1
Slc32a1	22348	1.8906	1102	759	MYB
T	20997	1.50513	1102	534		2O	2S	2N
Flcn	216805	1.06777	1101	699		1O	2S	2N	1M	E2f1
Ndufc1	66377	2.09195	1101	42						E2f1
Tardbp	230908	1.72896	1101	691					2M	E2f1
Olfr223	258421	1.18181	1100	85
Ube1x	22201	1.32813	1100	363		1O			1M	E2f1
2310005E10Rik	67861	1.3327	1099	908						E2f1
Cox17	12856	1.71803	1099	492						E2f1
Kctd4	67516	1.06525	1099	77		1O	1S	1N
Tal2	21350	1.3404	1099	401			1S	1N
AI504432		1.01195	1098	170
BC031181	407819	1.18736	1098	278					1M	E2f1
Fmo3	14262	1.15534	1098	0
Asb11	68854	1.12002	1097	255
Gmnn		2.21106	1097	279		1O	1S		2M	E2f1
Lrrc29	234684	0.936764	1097	0					1M
Piwil1	57749	1.40624	1097	255
Zswim2	71861	1.1062	1097	216
Adipor1	72674	1.39942	1096	909		1O	1S	2N	2M	E2f1
Htr1f	15557	1.0795	1096	51
Ppfia3	76787	1.58608	1096	580
Tmem208	66320	1.17316	1096	437
Nav3	260315	1.04757	1095	433
Ndufb6	230075	1.59211	1095	433					2M
Phox2b		1.13288	1095	230		1O	1S	1N	1M
Rexo2	104444	1.192	1095	277				1N	2M	E2f1
Rpl18	19899	1.57662	1095	340		1O	1S		2M	E2f1
Sprr2a	20755	1.92441	1095	484
Hist2h2ab	621893	3.64381	1094	414	MYB	1O	1S
Lect2	16841	1.15494	1094	739
3200002M19Rik	75430	2.13854	1093	184			1S		2M	E2f1
Arpc3	56378	1.86705	1092	306		1O			1M	E2f1
Crx	12951	1.09098	1092	286
Hkdc1	216019	0.44118	1091	2
Clcc1	229725	1.22971	1090	209		1O	1S	1N		E2f1
Trpc1	22063	1.1427	1090	478
Ces1	12623	1.17138	1088	6
Cysltr2	70086	1.22297	1088	0
Pdxk	216134	1.02527	1088	234					2M	E2f1
Akr7a5	110198	1.72229	1087	0						E2f1
Ciapin1	109006	3.31032	1087	33					1M	E2f1
Gnb2	14693	1.43833	1087	652		1O				E2f1
Gpr113	381628	1.23322	1087	836						E2f1
Rasl11a	68895	1.50322	1087	695						E2f1
Rps9	76846	1.31549	1087	303			2S		2M	E2f1
Taar7b	209517	1.1972	1087	243
Tmsb10	19240	1.61117	1087	803		1O	1S	1N		E2f1
Tnrc15	227331	1.43774	1087	331					1M	E2f1
1110031I02Rik	66179	2.54515	1086	452		1O		1N	1M	E2f1
2810422O20Rik	69962	2.09978	1086	856	MYB	2O	1S	1N	1M
D12Ertd551e	52635	1.13968	1086	383					1M	E2f1
Il6ra	16194	1.01951	1086	841				1N		E2f1
Cggbp1	106143	1.29056	1085	346						E2f1
Man2c1	73744	1.96262	1085	411		1O			1M	E2f1
Obox1	71468	1.05436	1085	47
Pik3cd	18707	1.20025	1085	322				2N	1M
Prss27	213171	1.01669	1085	0					1M
Rab40c	224624	1.17224	1084	8						E2f1
Ap2s1	232910	1.4544	1083	414						E2f1
Thra		1.14648	1083	305		1O	1S		2M	E2f1
Wdr9		1.4839	1083	208
Gbl	56716	1.53536	1082	0		1O				E2f1
Nmd3	97112	1.90597	1082	283			1S		2M	E2f1
Cd70	21948	1.06056	1081	747
Fastk	66587	1.87331	1081	309						E2f1
Trappc1	245828	1.88298	1081	602					1M
1700067C01Rik	76718	1.05272	1080	283
Sel1l	20338	1.41266	1080	689						E2f1
Dym	69190	1.72664	1079	1			1S	1N	1M	E2f1
Sfrs12	218543	1.14325	1079	450
4921530G04Rik	70956	1.98567	1078	509
Cyhr1	54151	1.32373	1078	311						E2f1
Mapre3	100732	0.926073	1078	242
Matr3	17184	1.48391	1078	805	MYB	1O			2M	E2f1
Mcl1	17210	1.37933	1078	645	MYB	1O	2S	2N	2M	E2f1
Rbm8a	60365	2.05318	1078	17					1M	E2f1
Rxrb	20182	1.88509	1078	882					2M	E2f1
Stag3	50878	1.58989	1078	605		2O			2M	E2f1
Tgif2	228839	1.77158	1078	543		1O	1S	1N	2M	E2f1
V1rd10	404284	0.960874	1078	143
2310005N03Rik	66359	1.731	1077	463	MYB	3O	1S	2N	1M	E2f1
Hist1h1e	50709	1.06554	1077	295			1S			E2f1
Klk1b16	16615	1.15425	1077	74
Dus1l	68730	1.74071	1076	933		1O	2S			E2f1
Foxa2	15376	0.928976	1076	206		1O	1S	1N
Prc1	233406	2.6024	1076	0	MYB				2M	E2f1
Suclg1	56451	1.6089	1076	381						E2f1
A830080D01Rik	382252	1.53211	1075	0						E2f1
BC005537	79555	1.21616	1075	307						E2f1
D630048P19Rik		1.35559	1075	128
Dpm3		1.69926	1075	730
Olfr1201	258897	1.11325	1075	3
Olfr1510	258423	1.04589	1075	293
Zbtb37	240869	1.01729	1075	285		1O	1S		1M	E2f1
Arid4b	94246	1.29681	1074	215			1S	2N
Eda2r	245527	1.5176	1074	106					2M	E2f1
LOC654426		2.40139	1074	793
Olfr1195	258748	1.27949	1074	0
Rbm5	83486	1.33236	1074	643		1O				E2f1
Sos1	20662	1.23656	1074	0	MYB	1O		1N	1M	E2f1
Aktip	14339	1.53676	1073	99
Cyp2j13	230459	1.45042	1073	386
Defb40		1.01558	1073	0
Kirrel2	243911	1.30554	1073	487		1O	1S	1N		E2f1
Chm	12662	1.11134	1072	317						E2f1
LOC100047579	100047579	1.49322	1072	26
Rps27a	78294	1.9655	1072	128		1O			2M	E2f1
Rtn3	20168	1.5866	1072	384		1O	2S	1N		E2f1
Krt33a	71888	1.14508	1071	357
Scye1	13722	1.93264	1071	241					1M	E2f1
Smad7	17131	1.03064	1071	264		1O	1S	2N		E2f1
Cntn6	53870	1.14396	1070	295
Txnl4a	27366	1.45329	1070	490
Mrpl54	66047	1.50048	1069	526					2M
Tmem141	51875	1.73901	1069	543
Birc2	11797	2.10388	1068	1	MYB	1O		1N	1M
Gas1	14451	1.00504	1068	322		1O	1S	1N
Ncoa4	27057	1.3924	1068	399				2N	2M	E2f1
Nup54	269113	1.62634	1068	259		2O			2M	E2f1
Rabgap1	227800	1.09166	1068	0						E2f1
Bpil1	66557	1.08552	1067	127
Klhl7	52323	2.20291	1067	134		2O	1S	1N		E2f1
Lsm5	66373	2.17769	1067	815						E2f1
Zc3h18	76014	0.998166	1067	0
Zer1	227693	1.41839	1067	572
Chmp4b	75608	1.26363	1066	848						E2f1
Nubp1	26425	1.89477	1066	611					2M	E2f1
Slc16a10		1.15776	1066	141
Usp15	14479	1.65454	1066	525					1M	E2f1
1700025G04Rik	69399	1.50807	1065	25		1O	1S	1N		E2f1
1810009O10Rik	69109	1.89461	1065	533					1M	E2f1
Atg4d	235040	1.3402	1065	332						E2f1
Cenpp	66336	2.52265	1065	134	MYB	1O			2M	E2f1
Gosr1	53334	1.20855	1065	0		2O				E2f1
Olfr694	258444	1.35277	1065	540
Pcmtd1	319263	1.2589	1065	657			2S	2N		E2f1
Pfdn5	56612	1.61468	1065	304
Tram2	170829	1.24023	1065	313
EG547347	547347	1.02041	1064	604
Trim6	94088	1.31557	1064	330						E2f1
1500005A01Rik	85308	1.49736	1063	772
Clec4b1	69810	0.966717	1063	341
Eif5a	276770	2.17231	1063	770					2M	E2f1
Kmo	98256	1.05617	1063	87				1N	1M
Satb2	212712	1.00667	1063	303		1O	1S	1N	1M
Krt35	53617	1.10155	1062	369
Ktelc1	224143	1.43418	1062	7
Parp6	67287	1.06194	1062	70			2S	1N		E2f1
Uqcrc2	67003	1.90991	1062	0						E2f1
Zfp261		1.46728	1062	345
Accn4	241118	1.3122	1061	483		1O		1N
D17Wsu104e		1.71173	1061	90					2M	E2f1
Fuca2	66848	1.03511	1061	398
Golga4	54214	1.26181	1061	440		1O		1N
Mmab	77697	1.42957	1061	433	MYB				1M	E2f1
Txn1	22166	1.59788	1061	476					2M	E2f1
Anxa7	11750	1.03738	1060	101		2O			1M	E2f1
Crisp2	22024	0.945194	1060	744				1N
Mif4gd	69674	1.89741	1060	380						E2f1
Ndufv2	72900	1.94331	1060	143		1O	1S	1N	1M	E2f1
Rps5	20103	1.33866	1060	481		1O	1S		2M	E2f1
Cox7b	66142	1.83458	1059	497			1S	1N	2M	E2f1
Flywch2	76917	2.05102	1059	1
Olfr94	258219	1.41533	1059	167				1N		E2f1
Use1	67023	1.74161	1059	21
2810004N20Rik		1.44128	1058	313
Bcl2l2	12050	1.19732	1058	521
Glud1	14661	1.43279	1058	505		2O	2S	2N	1M	E2f1
Hbp1	73389	1.18587	1058	254		1O	2S			E2f1
Rbm10	236732	1.49278	1058	0					1M
Odf2l	52184	1.08986	1057	106	MYB					E2f1
Oosp1	170834	1.01395	1057	412
Alg14	66789	2.0486	1056	931	MYB	1O				E2f1
D930020B18Rik	216393	1.17324	1056	252
Eif2a	229317	1.79097	1056	271					2M
Map3k7ip2	68652	0.953315	1056	1
Zufsp	72580	1.12079	1056	27
Commd1	17846	2.13057	1055	145						E2f1
5033414D02Rik	67759	1.64535	1054	68		1O	1S	1N
Mysm1	320713	1.18049	1054	700						E2f1
Pank2	74450	1.90754	1054	33						E2f1
Bclp2	229687	1.04316	1053	751
Pros1	19128	0.779334	1053	4						E2f1
Rpl22l1	68028	2.60034	1053	1		1O			1M	E2f1
Gm106	226866	1.0453	1052	388
Cpt1b	12895	1.16326	1051	265
Fbxo31	76454	2.25673	1051	225			1S	1N	1M
Mcrs1	51812	1.73088	1051	390		1O				E2f1
Enpp1	18605	1.05704	1050	109				1N
Mcm8	66634	1.15488	1050	387					1M
Sfxn5	94282	1.22517	1050	0						E2f1
Caly	68566	1.04494	1049	317
Nefm	18040	1.33599	1049	289
Pgs1	74451	1.33676	1049	339	MYB	1O		1N		E2f1
Rnaseh1	19819	1.88521	1049	283					1M	E2f1
Rxrg	20183	1.27987	1049	332		1O		1N
Adh5	11532	2.1496	1048	550					2M	E2f1
Efcab2	68226	1.24038	1048	294		1O	1S	1N		E2f1
Mrpl14	68463	1.40287	1048	24						E2f1
OTTMUSG00000017677	574404	1.35175	1048	66
Zdhhc1	70796	1.04504	1048	57				1N	2M	E2f1
Atp2c1	235574	1.51194	1047	290						E2f1
Fes	14159	1.15013	1047	868
Hsdl1	72552	0.915585	1047	2			1S	1N
Olfr910	258807	1.17392	1047	655
Pira11	18724	1.02676	1047	170
Zfp329	67230	1.18064	1047	0					1M	E2f1
6430571L13Rik	235599	1.22124	1046	3		1O			1M
B230380D07Rik	235461	0.835194	1046	159
Dbi	13167	1.7348	1046	463					1M	E2f1
Lin7b	22342	1.25671	1046	245	MYB
Nbr1		2.32914	1046	2		2O	3S	2N		E2f1
Akr1e1	56043	1.77811	1044	313						E2f1
Gja4	14612	1.39421	1044	9
Mrpl52	68836	1.76524	1044	0					1M	E2f1
Spnb2	20742	0.901526	1044	436	MYB	2O	1S	1N	1M	E2f1
4930403O06Rik		1.68375	1043	298
Btg4	56057	1.39408	1043	5
Stoml1	69106	1.25147	1043	208		1O		1N		E2f1
Supt4h1	20922	1.1761	1043	56						E2f1
Zfpl1	81909	1.47617	1043	254		2O	1S	1N
Mupcdh	72040	0.965588	1042	0
Mrpl16	94063	1.78002	1041	802					1M	E2f1
Tmem120a	215210	1.10496	1041	414
Abpe	381970	1.1873	1040	145
Amot	27494	1.04871	1040	281
Clic4	29876	1.12758	1040	384		1O			1M	E2f1
Dctd	320685	3.39014	1040	881					2M	E2f1
Golga7	57437	1.58674	1040	22	MYB	1O	1S	1N	1M	E2f1
Pxmp2	19301	1.81539	1040	300		1O		1N
Rapgef6	192786	2.05975	1040	753					1M	E2f1
Stx8	55943	1.48737	1040	788			1S	1N		E2f1
Itgav	16410	0.956263	1039	400		1O	1S	2N		E2f1
Sod3	20657	1.05669	1039	301
Ak2	11637	2.12716	1038	761				1N	1M	E2f1
Edg2	14745	1.36284	1038	303			1S	2N		E2f1
Hnrpc		2.08519	1038	338		2O			2M	E2f1
Mpv17	17527	1.14935	1038	217						E2f1
Otc	18416	1.0832	1038	328				1N		E2f1
Pbx1	18514	1.13148	1038	434				2N
Sdk1	330222	0.97313	1038	482		1O	2S	1N
Trpv1	193034	1.10347	1038	356
Ccdc51	66658	1.75184	1037	0
LOC100047393	100047393	1.93473	1037	639
Polq	77782	1.46113	1037	337		1O				E2f1
Sirt5	68346	1.90727	1037	0					1M
Bxdc5	70285	1.82975	1036	638		1O				E2f1
Hccs	15159	1.62361	1036	389						E2f1
Magoh	17149	1.95411	1036	236			1S	1N	1M	E2f1
Olfr611	258722	1.02965	1036	87
6330569M22Rik	229707	2.01456	1035	622				2N		E2f1
A130014H13Rik	319630	1.06124	1035	194
Psmb7	19177	2.10422	1035	204						E2f1
Tmem160	69094	1.75181	1035	623						E2f1
Atrn		1.00937	1034	698						E2f1
Hmgcll1	208982	0.99475	1034	359
Dlgap4	228836	1.16723	1033	142		1O				E2f1
Ilf2	67781	2.2168	1033	267						E2f1
Olfr535	258956	1.03558	1033	473
Il13	16163	1.21946	1032	235				1N		E2f1
Ndufa2	17991	1.65469	1032	686						E2f1
Mrps26	99045	1.68125	1031	394						E2f1
Napb	17957	1.01158	1031	662				1N		E2f1
Slc23a2	54338	1.30277	1030	375		1O	2S	1N	1M	E2f1
Otud5	54644	1.28706	1029	932				1N		E2f1
Slc19a3		1.235	1029	312		2O		1N
Vps26b	69091	1.64601	1029	3		1O
Oit1	18300	1.08432	1028	425				1N
Trp53inp1	60599	0.88252	1028	0		1O	2S	1N		E2f1
Abcg4	192663	1.16574	1027	19
Amigo3	320844	0.9831	1027	347
Dync2li1	213575	1.46935	1027	363
EG623661	623661	1.21659	1027	6	MYB				1M	E2f1
Ei24	13663	1.96286	1027	365		3O	1S	2N		E2f1
Mki67ip	67949	2.13829	1027	222					2M	E2f1
Mpg	268395	1.44304	1027	442					1M	E2f1
Serinc2	230779	1.10574	1027	536
BC022651	330460	1.14292	1026	289
Upk1b	22268	1.0179	1026	493
Ctnna1	12385	1.19369	1025	1		1O	1S	2N		E2f1
Pbk	52033	2.9523	1025	0		1O	2S	2N
Zfp457	431706	1.71853	1025	294						E2f1
BC051070	229688	1.02324	1024	272
Med31	67279	1.48193	1024	16					2M
Slc1a2	20511	1.07989	1024	26		2O
Adrbk1	110355	1.73698	1023	357				1N	1M
Mlf1	17349	2.57481	1023	440
Snx1	56440	1.24401	1023	725			1S			E2f1
Nupl1	71844	1.85004	1022	353				1N	2M	E2f1
Tbk1	56480	1.36502	1022	281						E2f1
Timm8b	30057	2.50841	1022	905					1M	E2f1
2410022L05Rik	66423	1.73797	1021	266		1O		1N		E2f1
3110009E18Rik	73103	2.62371	1021	0					1M
Arl6	56297	1.98912	1021	124	MYB	1O	1S	1N		E2f1
Cyb561d2	56368	1.39262	1021	0					1M
Fxc1	14356	2.08436	1021	624
Snx25	102141	1.30159	1021	170
Sox9	20682	0.893414	1021	158
Zfp619	70227	1.32989	1021	1
Ppfibp2	19024	1.27355	1020	281		1O	1S	1N		E2f1
Glra4	14657	1.09871	1019	328
Olfr118		0.926253	1019	9
AU018091	245128	1.46112	1017	221
LOC386486		1.3143	1017	334
Nudt21	68219	1.79502	1017	3		1O	1S	1N	1M	E2f1
Unc119b	106840	1.25636	1017	354
Wdr55	67936	2.20696	1017	225		1O	1S	1N	2M	E2f1
Zfp160	224585	1.52069	1017	754			1S			E2f1
Ccdc100	225523	1.42717	1016	413
Cdh7	241201	1.07491	1016	0
Pfkfb2	18640	1.01131	1016	0		1O
Sec22c	215474	1.34559	1016	739					1M	E2f1
Xrcc3	74335	1.62541	1016	685						E2f1
9130401M01Rik	75758	1.45588	1015	319						E2f1
Prl6a1	19111	1.06598	1015	276
Serhl	68607	1.70249	1014	448						E2f1
A130023I24Rik	320569	0.986474	1013	375
Spata22	380709	1.38026	1013	1
Tnfrsf22	79202	0.896211	1013	325						E2f1
1810015A11Rik	69101	4.08949	1012	885		1O	1S		2M	E2f1
1810030N24Rik	66291	1.43013	1012	164		1O	2S	2N		E2f1
Ankzf1	52231	1.87847	1012	1
AV249152	216560	1.15462	1012	507				1N
Jph3	57340	1.41222	1012	220			1S
Sh3pxd2b	268396	1.25825	1012	221
Uso1	56041	1.60929	1012	578
1500001M20Rik	68971	2.65737	1011	391					1M	E2f1
6720456B07Rik	101314	1.76731	1011	259	MYB		2S	1N	1M	E2f1
Creb3l1	26427	1.08753	1011	410						E2f1
Cxcr5	12145	1.14393	1011	0
Igfbp3	16009	1.68111	1011	895						E2f1
Amigo2	105827	1.69669	1010	593
Aurkaip1	66077	1.74056	1010	331	MYB					E2f1
Park7	57320	1.87213	1010	48				1N	1M	E2f1
Zfp622	52521	1.08653	1010	202					1M	E2f1
Mrps28	66230	1.6806	1008	603					2M	E2f1
Nrcam	319504	0.77229	1007	687
Ppp5c	19060	1.78259	1007	236					1M	E2f1
Rpl22	19934	1.99791	1007	0		1O	1S		2M	E2f1
BC048355		2.66128	1006	477					2M	E2f1
Hmox2	15369	1.73803	1006	482
Ccnf	12449	1.93903	1005	3		1O		1N	2M	E2f1
C1qbp	12261	2.06805	1004	767					2M	E2f1
LOC674706	674706	1.22539	1004	246
Polr2d	69241	1.70477	1004	349		1O				E2f1
Fxyd6	59095	1.55357	1003	1				1N		E2f1
M6prbp1	66905	1.25096	1003	3		1O	2S	3N		E2f1
Tcerg1	56070	1.21529	1003	207			1S	1N	2M	E2f1
Tmem127	69470	1.11308	1003	619
Cd209c	170776	1.06853	1002	199
Iqce	74239	1.40257	1002	9	MYB				1M	E2f1
Sct	20287	0.443953	1002	456
Slc6a6	21366	2.12281	1002	356		1O	1S	1N		E2f1
Hey2	15214	1.03683	1001	1
Uqcrh	66576	1.96784	1001	876				2N		E2f1
6430517E21Rik	240843	1.48931	1000	366		2O	2S
Cd81	12520	0.967079	1000	706					2M	E2f1
Dazap1	70248	1.92786	1000	509					2M	E2f1
Ggcx	56316	1.24542	1000	131						E2f1
Glod4	67201	1.57395	1000	502
Osbpl2	228983	1.4914	1000	4		1O				E2f1
Prkrip1	66801	1.46502	1000	0		2O			1M	E2f1
Supt5h	20924	1.64989	1000	82		1O		1N	1M	E2f1
BC022687	217887	1.02453	999	342						E2f1
Mat2a	232087	1.72327	999	429		1O			2M	E2f1
Dad1		1.25489	998	272			1S
Hnrpf	98758	2.85541	998	549					1M	E2f1
9130206N08Rik	103406	1.13068	997	5		2O	1S	2N	1M
Nt5dc3	103220	1.25084	997	636		1O		1N
Oca2	18431	1.13383	997	505
Polb	18970	1.32983	997	458			1S			E2f1
Ccl11	20292	1.12959	996	271
Nudt8	66387	1.63244	996	340					1M	E2f1
Smad2	17126	1.29963	996	287						E2f1
Nudt2	66401	1.45978	995	150		1O				E2f1
Ganc	76051	1.03759	993	89
Hras1	15461	1.28147	993	159						E2f1
Ikbkg	16151	1.25208	993	361		1O				E2f1
Rpl29	19944	1.71219	993	446		1O	1S		2M	E2f1
A930024E05Rik		1.13416	992	0
Aars	234734	1.98473	992	351	MYB	2O	1S		2M	E2f1
Cryge	12968	1.04661	992	293
Gimap7	231932	1.05741	992	325
Mns1	17427	2.52478	992	870					1M	E2f1
Dnajc15	66148	2.18227	991	1		1O		1N		E2f1
Gpx6	75512	1.24265	991	1
Slc22a4	30805	0.913201	991	5
Taf15	70439	1.50175	990	507		2O	2S	1N	2M	E2f1
Tmem42	66079	1.43067	990	292					1M	E2f1
Mtg1	212508	1.87141	989	500		1O			2M	E2f1
Ccbl2	229905	1.56371	988	498			1S	1N	1M	E2f1
H2-M2	14990	1.40969	988	493
Klhl18	270201	1.0658	988	21					1M
LOC435023	435023	0.989499	988	53
Psg23	56868	0.63642	988	0
1700008P20Rik		1.24986	987	49						E2f1
C230055K05Rik	626391	1.68207	987	0
Vav1	22324	1.23384	987	0
Ap2m1	11773	1.33033	986	0	MYB	1O	3S	1N		E2f1
Ctbs	74245	1.04834	986	461						E2f1
Lcmt1	30949	2.08804	986	2		1O				E2f1
D630037F22Rik	544696	1.03199	985	173		1O	1S	1N
Yipf4	67864	1.21716	985	0						E2f1
Anks3	72615	1.21361	984	27						E2f1
Ghitm	66092	1.5754	984	0					1M	E2f1
Pfdn4	109054	2.24325	983	462
Abi3		2.55621	982	342		1O
Gng10	14700	1.29751	982	589
Hist1h2ak	319169	3.85674	982	1		1O	1S	1N		E2f1
Ndrg3	29812	1.59609	982	29				1N
Scyl3	240880	1.44442	982	0						E2f1
Galnt2	108148	1.53801	981	519			1S
Cacna1f	54652	1.24573	980	1
Ubqlnl	244179	1.16532	980	669
1100001H23Rik	66857	1.06532	979	271		1O	1S	1N
3200001I04Rik		1.08216	979	882
Adam10	11487	1.0826	979	550						E2f1
Myo6	17920	1.01248	979	232			1S	1N		E2f1
Ube1l	74153	0.944998	979	15
1700001C19Rik	75462	1.02693	978	7		2O	1S
Aox4	71872	0.979156	978	506
Nola2	52530	2.39457	978	671					2M	E2f1
Apoa1bp	246703	1.6309	977	293		2O				E2f1
Itk	16428	1.02414	977	0				1N
LOC100044538		1.20347	977	149
Olfr487	258042	1.05519	977	10
Rpn2	20014	1.52627	977	394					1M	E2f1
Utp11l	67205	1.78915	977	0				1N	2M
D330014H01Rik		1.19726	976	251
Nrip2	60345	1.06859	976	232
Prkaca	18747	2.32214	976	836				1N		E2f1
Aldh1a2	19378	1.50865	975	368		3O	2S	3N
Ddx26b	236790	1.52079	975	316
Ela3b		1.11669	975	0
Fgd4	224014	1.01055	975	340		1O	1S	3N		E2f1
Pdcl	67466	2.34123	975	158			1S			E2f1
Pigy	66459	1.10294	975	390					1M	E2f1
Zfp91-cntf	664779	1.14986	975	14
A930005I04Rik	403174	0.919293	974	518
Prr14	233895	1.20765	973	0				1N		E2f1
Rbm15	229700	1.36916	973	771	MYB
Srpk2		2.03121	973	632
Med25	75613	2.39624	972	0		1O	1S		1M	E2f1
Nudc-ps1		2.43508	972	467
3110082I17Rik	73212	2.57322	971	579					2M	E2f1
Fgf11	14166	1.08107	971	148						E2f1
Gsk3b	56637	0.963787	971	484				1N		E2f1
H3f3a	15078	1.87532	971	72					1M	E2f1
Pxmp4	59038	2.59867	970	537
Tmem205	235043	1.55478	970	369
1190005I06Rik	68918	1.55183	969	852			1S	1N
Gpkow	209416	1.15454	969	395			1S		1M	E2f1
Kctd10	330171	0.883752	969	53						E2f1
Ltk	17005	1.21646	969	314
Mrps9	69527	2.03691	969	190					1M	E2f1
BC030500	234290	1.00503	968	490
Hpca	15444	1.42213	968	45		1O
Arhgef2	16800	1.42867	967	543						E2f1
Olfr582	259055	1.03042	967	64
Prosc	114863	1.04045	967	665					1M	E2f1
Mrps22	64655	1.96563	966	64						E2f1
Ngb	64242	1.14265	966	358
Rmi1	74386	1.49171	966	236					1M	E2f1
Hectd2	226098	1.43151	965	316				1N
Psmd5	66998	1.80516	965	0				1N	2M	E2f1
Wdr78	242584	0.890085	965	665		1O	1S	2N
2610027C15Rik	230752	1.41739	964	528
5730449L18Rik	66637	1.97322	964	691
Med26	70625	1.46256	964	173
Pitpnm2	19679	0.994751	964	0		1O		1N
Rtn2	20167	1.50532	964	583
2010316F05Rik	67939	1.63465	963	737					1M	E2f1
Alb	11657	1.08957	963	538
Anp32e	66471	4.18179	963	321	MYB					E2f1
Dsg1a	13510	0.967949	963	55
D2Ertd750e	51944	2.40368	962	174				1N		E2f1
Dspp	666279	1.19094	962	0
Olfr1015	258564	1.16426	962	217
Arrb1	109689	1.343	961	6		1O
Hist1h2ad	319165	3.45677	961	66		1O	1S			E2f1
Tcf4	21413	2.07515	961	112		1O	1S	2N		E2f1
Tubb4	22153	1.36634	961	347
Astn1	11899	1.0437	959	64		1O	1S	1N
Dguok	27369	1.87596	959	262						E2f1
Mlxipl	58805	2.36097	959	182		1O		1N	1M
Vps35	65114	1.49938	959	497					2M
Bcl11b	58208	1.2362	958	27		1O			1M
Coasy	71743	1.70995	958	0	MYB		1S	1N		E2f1
Fastkd2	75619	1.2915	958	317				1N	1M	E2f1
Tpi1	21991	2.31604	958	842	MYB		1S			E2f1
Zfp654	72020	1.09892	958	0
Ghdc	80860	1.10972	957	223						E2f1
Psmc3ip	19183	2.05866	957	112	MYB					E2f1
Hspb1	15507	1.16285	956	0		1O	1S			E2f1
Pcsk7	18554	1.20359	956	713						E2f1
Rabif	98710	1.91961	956	747		2O	1S	2N	2M	E2f1
Arl3	56350	1.96972	955	95
Hist2h2be	319190	1.15444	955	516	MYB	1O	1S
Hivep3	16656	1.1562	954	0		1O	1S	1N
Lcor	212391	1.06027	954	555		1O	1S	1N
Olfr38	258988	1.07636	954	504
Slc17a6	140919	0.778955	954	714		1O
C4b	12268	1.01307	953	356
Cdkn2d	12581	1.61284	953	0					1M	E2f1
Gp5	14729	1.12736	953	478		1O		1N	1M
Olfr1515	259022	1.00432	953	0
Zfp691	195522	1.6274	953	305						E2f1
Kpna2	16647	2.76967	952	0	MYB	1O			2M	E2f1
Dusp23	68440	0.960723	951	559				1N		E2f1
Foxp4	74123	1.29333	951	148		1O	1S	2N		E2f1
Golph3	66629	1.00451	951	278		1O	1S	1N		E2f1
Mfn1	67414	1.50979	951	36						E2f1
Rabggta	56187	1.72541	951	473		1O			1M	E2f1
Rpl39	67248	1.23809	951	262					1M	E2f1
5133400G04Rik	71242	2.01668	950	477		1O				E2f1
Il17rb	50905	1.07796	950	575
1200014M14Rik	67463	1.03572	949	4						E2f1
Myg1	60315	2.12157	949	15					1M	E2f1
1500001A10Rik	68955	1.05903	948	0		3O	3S			E2f1
Ate1	11907	1.16048	948	43						E2f1
Chrna10	504186	1.19146	948	629
Dclre1c	227525	1.17838	948	363		2O	1S			E2f1
Trim9	94090	1.10975	948	297
Bxdc1	67239	2.41285	947	702		1O	1S	1N	2M	E2f1
Cltb	74325	1.05548	947	331				2N		E2f1
Ranbp2	19386	1.51043	947	271		1O		1N	2M	E2f1
Robo1	19876	1.14376	947	477			1S	2N		E2f1
Sdsl	257635	1.01765	947	359						E2f1
Osgepl1	72085	1.89403	946	269						E2f1
Tax1bp1	52440	1.27988	946	2						E2f1
Cdc2a	12534	3.27083	945	240	MYB	1O	1S	1N	1M	E2f1
Olfr609	259086	1.13258	945	295
Musk	18198	1.18776	944	403			1S
2310011J03Rik	66374	1.19359	943	3					1M	E2f1
D10Bwg1364e	216169	1.8423	943	156						E2f1
Mib2	76580	1.10031	943	590		1O	1S	2N	1M	E2f1
Rce1	19671	1.56714	943	37					1M	E2f1
Trim36	28105	1.33266	943	485		1O	2S	1N
Acbd5	74159	0.981167	942	148						E2f1
Akap8	56399	1.55852	942	714					2M	E2f1
Golga1	76899	1.13167	942	214				1N		E2f1
Ephb1	270190	1.07649	941	277		2O	2S	1N
H2-Q8	15019	1.10584	941	143
Rasa1	218397	1.12825	941	99
Crtc3	70461	0.839967	940	282
Heca	380629	1.20723	940	385
Rb1cc1	12421	1.04575	940	192						E2f1
Syvn1	74126	1.23676	940	224	MYB					E2f1
Car15	80733	1.11979	939	310
Chd8	67772	1.6214	939	886
Iqcc		1.31906	939	410		1O			1M	E2f1
Nckap1l	105855	0.853795	939	6
Opa1	74143	1.71845	939	101						E2f1
Zwilch	68014	2.13505	939	265					1M
Asb7	117589	1.23996	938	545					1M	E2f1
Rbp7	63954	1.80461	938	388		1O			1M
Sfrs9	108014	2.40067	938	684						E2f1
Sp1	20683	1.61396	938	6		1O		1N	2M	E2f1
1700012H17Rik	242297	1.89187	937	0		1O	1S	2N		E2f1
Cbwd1	226043	1.96091	937	152				1N		E2f1
LOC100045098		1.04889	937	420
1700013B16Rik	72219	2.04744	936	630
Zfy2	22768	1.12172	936	123
Camk1d	227541	1.01037	935	407		2O	1S	1N	1M	E2f1
Fosb	14282	1.12903	935	2
Gabra5	110886	1.10846	935	206
Sec23ip	207352	1.29165	935	330		1O			2M	E2f1
LOC241593	241593	1.48002	934	530
Sat2	69215	1.6508	934	5
Ascc1	69090	1.85416	933	0			1S			E2f1
Pcyox1l	240334	1.64935	933	358			1S			E2f1
Pfn1	18643	1.95147	933	790			1S		2M	E2f1
Syngr3	20974	2.2597	933	0		1O			1M
Brap	72399	1.59735	932	2					1M
Rdbp	27632	2.48933	932	526		1O	1S
Tmem82	213989	1.72198	932	706
0610010E21Rik	68332	1.72651	931	169						E2f1
D9Ertd280e		1.71404	931	189						E2f1
Stag1	20842	1.90909	931	439		2O	2S	2N	1M	E2f1
1200016D23Rik		1.20764	930	88
Dnajc19	67713	2.06064	930	281						E2f1
Taldo1	21351	1.9668	930	567					1M	E2f1
6720467C03Rik	68099	1.85731	929	473						E2f1
Brwd1	93871	1.41642	929	593		1O	1S	1N		E2f1
Cd200r2	271375	1.09776	929	372
Saps1	243819	1.48856	929	249						E2f1
Smn1	20595	1.9691	929	68					1M	E2f1
Txnl2	30926	1.34943	929	216				1N		E2f1
Uhrf2	109113	1.85421	929	0		2O	2S	2N	1M	E2f1
Olfr1130	258835	0.993871	928	0
Sez6	20370	1.00974	928	331	MYB	1O	2S	3N
4930572J05Rik	223626	3.20927	927	921					2M	E2f1
Gtf2ird2	114674	1.15166	927	708		1O	1S	1N	2M	E2f1
Chchd8	68185	1.41945	926	443		1O		1N	2M	E2f1
Nrxn3	18191	1.24313	926	331				1N
Pde4dip	83679	1.11099	926	600				2N		E2f1
Rage	26448	1.46199	926	372	MYB	1O	1S	2N		E2f1
Rbm12b	72397	1.01051	926	1		1O			1M	E2f1
A2bp1	268859	1.08437	925	166		1O	2S	2N
Bivm	246229	1.00439	925	11					1M
Jmjd1a	104263	1.38523	925	631		2O	1S	2N	1M	E2f1
1810027O10Rik	69186	2.21975	924	0						E2f1
Enc1	13803	1.41814	924	314		1O	2S	3N	1M	E2f1
Rpl19	19921	1.51421	924	333					2M	E2f1
Xylt2	217119	1.57822	924	164
2600001B17Rik		1.87116	922	252					1M	E2f1
Hint2	68917	1.69889	922	468						E2f1
Htf9c	15547	1.72952	922	749		1O		2N	1M	E2f1
Pmp22	18858	0.703037	922	384				1N
Ube2s		1.99045	922	309		1O		1N	1M	E2f1
2810441K11Rik	68642	1.55399	921	279						E2f1
Drg1	13494	1.98102	921	353		1O		1N		E2f1
Lphn3	319387	0.781086	921	0		1O	1S	1N		E2f1
Olfr1164	258634	1.16175	921	255
Snurf	84704	2.75513	921	134		1O	1S	2N		E2f1
Yrdc	230734	1.76342	921	430		1O			2M	E2f1
1200003I07Rik	66869	1.5249	920	0		1O	1S	2N	2M	E2f1
Mrpl45	67036	1.46778	920	918		2O	1S		2M	E2f1
Nr2e3	23958	1.01699	920	0
Slco2a1	24059	0.328018	920	0		1O	1S	2N
2310039E09Rik	68016	1.33208	919	506
6330512M04Rik	320802	1.12996	919	362
Bmp2	12156	1.09984	919	487
C130034I18Rik	320701	1.63055	919	0		1O	1S	1N
Eif4g2	13690	1.67847	919	475					1M	E2f1
Rpa3	68240	2.03659	919	834						E2f1
Thbs1	21825	0.657273	919	540
Atp5h	71679	1.57852	918	163		1O	1S	1N		E2f1
Psma2	19166	1.4354	918	358					1M	E2f1
1110038D17Rik	68778	1.35341	917	0		1O			1M
Armc7	276905	1.32956	917	651
LOC100045300	100045300	1.44289	917	460
Npvf	60531	1.07573	917	247
Sema3b	20347	1.23539	917	64
Chd1	12648	1.95347	916	0				1N		E2f1
Lsm4	50783	1.99083	916	702		1O			2M	E2f1
Psma7	26444	1.91433	916	623					1M	E2f1
Sema3a	20346	1.00207	916	311
Snrpd1	20641	2.32682	916	0					2M	E2f1
4930503L19Rik	269033	2.07569	915	48						E2f1
EG433182	433182	2.09269	915	559
Exosc1	66583	1.80344	915	351					1M	E2f1
Ppp1r7	66385	1.00641	915	304		1O	2S		1M	E2f1
Psip1	101739	3.58343	915	0		1O	1S			E2f1
4930408O21Rik	67983	1.19097	914	9
Arf4	11843	1.13205	914	733						E2f1
Ddx5	13207	1.64791	914	815		2O			2M	E2f1
Fndc5	384061	1.32279	914	268
LOC100044210	100044210	1.17738	914	273
Maea	59003	1.32464	914	7						E2f1
Ndufa3	66091	1.43417	914	218						E2f1
Sorbs2	234214	1.10522	914	221
Vsig2	57276	1.3508	914	239		1O
5930416I19Rik	72440	2.09902	913	798						E2f1
Kazald1	107250	1.12373	913	837
Lrp1	16971	1.20132	913	138						E2f1
V1ri2	171253	1.122	912	330
Lonrf1	244421	0.936322	911	921		1O	1S	1N
BC017158	233913	1.47	910	0						E2f1
Ckmt2	76722	1.05855	910	124		1O
Mis12	67139	1.69466	910	202		1O			1M	E2f1
Stat1	20846	1.58905	910	65		2O	1S	1N	1M	E2f1
Ccl19	24047	1.1495	909	112
Lrfn3	233067	2.07357	909	5
Mrgpre	244238	1.30495	909	6		1O	1S	1N
Cenpi	102920	2.01509	908	239				1N		E2f1
Timm9	30056	2.11005	908	705	MYB	1O			2M	E2f1
6430706D22Rik	381280	2.27884	907	2		1O	1S	2N	2M	E2f1
Fxn	14297	2.0434	907	267					1M	E2f1
Jmjd5	77035	1.63785	907	522	MYB	1O		3N	1M	E2f1
Sbno1	243272	1.6992	907	619
Cdc123	98828	1.66668	906	316				1N
Cyp2f2	13107	1.10273	906	423
Ireb2	64602	1.59801	906	456		1O	1S	1N		E2f1
Krtcap2	66059	1.82448	906	395		1O			1M
Mrpl46	67308	1.81273	906	0
4930401F20Rik		1.08641	905	469	MYB
Cdkn1b	12576	1.05094	905	719			2S	2N		E2f1
1110031B06Rik	67826	1.59614	904	800					1M	E2f1
3110049J23Rik	67307	1.24546	904	454				1N	2M	E2f1
Echs1	93747	1.88656	904	338						E2f1
Lhcgr	16867	1.06998	904	0				1N
Nsmce1	67711	1.76383	904	486				1N		E2f1
Pwwp2b	101631	1.12682	904	508
Acrv1	11451	1.0607	903	0
Cd274	60533	1.16266	903	511		1O		1N
Kcnj3	16519	1.49017	903	879
Klra21	93968	1.08657	903	553
Nudt12	67993	1.31424	903	643
Prodh2	56189	1.15597	903	50		1O	1S
Slc25a29	214663	1.13978	903	229					1M
Apoc1	11812	1.60516	902	0		2O	2S	1N	2M	E2f1
Evi5	14020	1.67503	902	770						E2f1
LOC100040538	100040538	0.895703	902	135
Mylk2	228785	1.11579	902	325
Tef	21685	0.913494	902	17		1O				E2f1
Id1	15901	1.77964	901	0		1O	2S	3N		E2f1
Sec61b	66212	1.62312	901	3					1M
Tmem106c	380967	2.45375	901	0						E2f1
2300006N05Rik	69464	0.776784	899	24
Etf1	225363	1.63381	899	5					2M	E2f1
2310022B05Rik	69551	1.8006	898	527					1M
Cdkl3	213084	1.38846	898	261	MYB	1O	1S		1M	E2f1
Cox6b1	110323	1.33847	898	481				1N		E2f1
Dagla	269060	1.15026	898	58
Fdps	110196	2.64395	898	845						E2f1
Frmd3		1.19627	898	462
Il20ra	237313	1.0305	898	436		1O	1S	2N
Morc1	17450	1.19671	898	0	MYB	2O	2S	2N		E2f1
Naca	17938	1.74798	898	350		1O		1N	2M	E2f1
Smek2	104570	1.08745	898	147					1M
Anapc13	69010	1.68054	896	615					1M
Nanogpd	634428	2.07247	896	371
Pebp1	23980	2.02034	896	526					1M	E2f1
Rbpms	19663	1.75722	896	750		1O	1S	1N	1M	E2f1
C3		1.25201	895	0
Dhcr24	74754	2.14855	895	361					2M	E2f1
Rps26	27370	1.5155	895	3	MYB	1O	2S	2N	2M	E2f1
Xylt1	233781	1.26557	895	441				1N
Pla2g5	18784	1.37484	894	250		1O	2S
Sin3a	20466	2.34627	894	166				2N	2M	E2f1
5330437I02Rik	319888	1.04209	892	0		2O	1S
Senp2	75826	1.73644	892	244		2O	2S	1N	1M	E2f1
9130014G24Rik	215772	1.03323	891	182
Slc5a10	109342	1.10548	891	482						E2f1
Timm10	30059	1.87129	891	289				1N	1M	E2f1
Ttc16	338348	1.07869	891	664
Acaa2	52538	1.77956	890	214						E2f1
Exosc6	72544	1.57526	890	584		2O	1S	1N	1M	E2f1
Nfya	18044	1.52502	890	564					1M	E2f1
Gm11818	208820	1.45921	890	0
Tm2d3	68634	1.47395	890	0					1M	E2f1
Ptk6	20459	0.917108	889	3
Zfyve27	319740	1.08157	889	0						E2f1
4930403C10Rik	73813	1.18958	888	307		1O	1S		1M
Dnajc17	69408	1.95925	888	271				1N		E2f1
Fgf1	14164	1.34993	888	508				1N
Olfr1513	258008	1.06734	888	272
Prcc	94315	1.32763	888	0		1O	2S	1N	1M	E2f1
Snrpg	68011	2.08682	888	837	MYB	1O	1S		2M	E2f1
Chchd6	66098	1.60513	887	679				1N
Grwd1	101612	1.98777	887	381					2M	E2f1
Paox	212503	2.28868	887	142		1O			1M	E2f1
Cdca2	108912	2.69218	886	630	MYB	2O		2N
Gtrgeo22	110012	1.1696	886	189		1O	1S	1N	1M	E2f1
Slc24a6	170756	1.06152	886	0		1O
Ywhah	22629	1.46353	886	0						E2f1
Bphl	68021	0.953817	885	553		1O	1S	2N		E2f1
Defcr5	13239	1.14024	885	4
Gnat2	14686	1.45036	885	529				1N	1M
LOC100046796	100046796	1.8751	885	26
Qprt	67375	2.79942	885	727		2O	1S			E2f1
Als2cr4	381259	1.89489	884	787					1M	E2f1
Ap3m2	64933	1.16895	884	13		1O		2N
Lrrn1	16979	1.55154	884	798
Tnfsf12	21944	1.05645	884	369		1O	1S	1N		E2f1
Zfh4		1.1876	884	332
Ascl2	17173	1.24715	883	17		2O			1M
EG545370	545370	1.04887	883	375		1O				E2f1
Klhdc6	74589	1.03479	883	313
Mobk1b		1.35761	883	0						E2f1
Sardh	192166	1.23062	883	544
Tssk4	71099	1.09223	883	396
Grhpr	76238	2.23996	882	87						E2f1
Psmd12	66997	2.08272	882	7					1M	E2f1
Slc6a18	22598	1.25175	882	345
Olfr994	258425	1.0499	881	927
Slc27a3		0.762815	881	290				1N		E2f1
Agxt2l1	71760	1.155	880	318
Ndufa13	67184	1.61562	880	175		3O		1N	2M	E2f1
Olfr1138	258632	1.02232	880	229
Trpv2	22368	1.68706	880	206
Hmga1	15361	2.16609	879	712					2M	E2f1
Sphk2	56632	1.2995	879	50		1O	2S	1N	1M
7-Sep	235072	1.39349	878	270					1M	E2f1
Tuba4a	22145	2.49259	878	463		1O		1N
LOC234911		1.15315	877	334
4833426J09Rik	382051	2.29324	876	588				1N	2M	E2f1
Mina	67014	2.64156	876	90					2M	E2f1
Tas2r120	387348	1.12692	876	280
Degs1	13244	1.28977	875	163					2M	E2f1
Osgep	66246	2.75418	875	407			1S		1M
Ltc4s	17001	1.0442	874	272				1N	1M
Nrg1	211323	0.641245	874	926
Olfr902	258798	1.15585	874	482
Podnl1	244550	1.09292	874	417						E2f1
2310007F21Rik	66939	1.72789	873	570						E2f1
Arhgef15	442801	1.49281	873	2
Cyba	13057	0.9825	873	851
Ldha	16828	3.57074	873	0				2N	1M
Lrrc15		1.07326	873	0		1O	2S	1N
Nfatc1	18018	1.03583	873	518
Ranbp1	19385	2.13724	873	279		1O		2N	2M	E2f1
2810055F11Rik	67217	0.925359	872	535		2O		1N	2M	E2f1
6530404N21Rik	67795	1.05486	872	104
Epm2a	13853	0.968932	872	493						E2f1
Lsm2	27756	2.00048	872	488			1S	1N	2M	E2f1
Pigf	18701	1.5578	872	96				1N		E2f1
Plag1	56711	1.10984	872	175
Slu7	193116	1.12145	872	617
Uck2	80914	1.67428	872	826		3O	3S	3N	2M	E2f1
Zcchc8	70650	2.06586	872	641	MYB		1S	1N		E2f1
Ddx56	52513	1.06882	871	161			2S	1N	1M	E2f1
Gnai2	14678	1.32381	871	131		2O	2S	2N		E2f1
Myog	17928	1.33427	871	144
Olfr729	258275	1.02204	871	312
Rpl13a	22121	1.63011	871	625	MYB	1O	1S	1N	2M	E2f1
Scamp4	56214	1.63169	871	3					2M	E2f1
Tgfb1	21803	1.32786	871	410
Cyb5	109672	1.54838	870	822			1S			E2f1
Polm	54125	1.25759	870	297		2O
2610002M06Rik	67028	1.90185	869	0
5730494N06Rik	70612	1.96483	869	463		1O			2M	E2f1
Cd163	93671	1.05754	869	9
Eml1	68519	1.53865	869	288		2O	1S	1N
Gchfr	320415	1.12782	869	655		1O		2N
Gpbp1l1	77110	1.69591	869	0		2O	1S		1M	E2f1
Narfl	67563	1.12345	869	8
Nsmce2	68501	1.57944	869	358		1O		1N		E2f1
Refbp2	56009	1.42489	869	540		2O	2S		1M	E2f1
Tmem30b	238257	1.11032	869	69
9330134C04Rik	432766	1.86927	868	363
EG633640	633640	1.14664	868	35
Nfu1	56748	1.51764	868	697		1O				E2f1
Trim8	93679	1.30036	868	301		1O	2S	2N	1M	E2f1
Acadm	11364	1.70524	867	226						E2f1
Clta	12757	1.2651	867	510						E2f1
Ddx4	13206	1.1522	867	28
Idh3a	67834	2.37916	867	489		1O	1S			E2f1
Mtx1	17827	1.90987	867	489					1M	E2f1
2610510B01Rik		1.03322	866	173
Inpp1	16329	1.19012	865	68
Ndufb2	68198	1.96345	865	128		1O		1N	1M	E2f1
Aicda	11628	1.08917	864	325
Elmo2	140579	1.06573	864	702
Krit1	79264	1.28936	864	55						E2f1
Msx3	17703	1.13706	864	122
Cyb5r3	109754	1.12429	863	339						E2f1
EG406223	406223	1.28071	863	0
Klf1	16596	1.40866	863	162						E2f1
Mrps24	64660	2.17805	863	599		1O	1S	1N	1M	E2f1
Rps27l	67941	1.45707	863	605			1S		2M	E2f1
Tm2d1	94043	1.05681	863	464						E2f1
Isoc1	66307	1.33673	862	328						E2f1
Nola1	68147	1.89161	862	827					2M	E2f1
BC017647	216971	1.32641	861	391		1O
Cox6a1	12861	1.58298	861	466						E2f1
Epb4.1l2		1.43635	861	902				1N
LOC100044439	100044439	0.983947	861	0
Mrcl	353287	1.04544	861	18
2310005P05Rik		1.08133	860	0			1S	1N		E2f1
Cdc27	217232	1.49301	860	531
Mrgprg	381974	1.27262	860	275
Mrpl51	66493	1.35817	860	0	MYB	1O	1S	1N	1M	E2f1
Olfr589	259054	1.08663	860	583
Rfx1	19724	1.74192	860	337		1O		2N		E2f1
Agrp	11604	1.03174	859	477	MYB	1O
Aip	11632	2.37592	859	834				1N		E2f1
Olfr1112	258655	1.11192	859	313
Prnpip1	140546	1.75542	859	687					1M	E2f1
Tbc1d22a	223754	1.80571	859	288						E2f1
1700021C14Rik	76927	2.0773	858	191	MYB		1S		2M
Acsm1	117147	1.15558	858	33
Gfod2	70575	1.67798	858	227
Slc45a4	106068	1.07149	858	690		1O	1S	1N
Wdr31	71354	2.06478	858	0		1O			1M	E2f1
Brd8	78656	1.43557	857	393	MYB		1S		1M
Casp4	12363	0.976666	857	145
Hgf	15234	1.01685	857	314
Pard6a	56513	1.79527	857	826		1O		1N		E2f1
Pzp	11287	1.1347	857	258
Rnf20	109331	1.43767	857	933						E2f1
Tmie	20776	1.37715	857	294						E2f1
2410015M20Rik	224904	1.77417	856	289		1O			1M	E2f1
Alas1	11655	1.34303	856	720						E2f1
Olfr367	545417	1.09092	856	464
Slc35a4	67843	1.61349	856	0					1M
Ina	226180	2.40209	855	0		1O	2S	2N	1M	E2f1
Pdgfc	54635	1.03142	855	1		2O	2S	2N	1M	E2f1
Phex	18675	1.19728	855	137				1N
Pip5k1a	18720	0.721757	855	105		1O	2S	1N		E2f1
Slc30a4	22785	0.92978	854	456
Araf	11836	1.51812	853	529						E2f1
Fpgs	14287	2.0452	853	516		1O			2M	E2f1
G6pc3	68401	1.31295	853	812					2M
Igsf4a		1.8438	853	0			1S	1N		E2f1
9130404D14Rik	227737	0.960256	852	788						E2f1
Slc44a3	213603	1.02876	852	73		2O		1N		E2f1
Arl6ip2	56298	2.02646	851	445				1N
Eif4el3		1.75572	851	205
Gtf3a	66596	2.06991	851	639		1O			2M	E2f1
Ifrg15	64164	2.1096	851	0					1M	E2f1
Msn	17698	1.20309	851	933						E2f1
Olfr992	258865	1.16635	851	322
OTTMUSG00000010673	433804	2.83192	851	325		2O	2S	3N	2M	E2f1
Ust	338362	1.0443	851	321			1S	1N		E2f1
Zfp385c	278304	1.60113	851	0
Capza1	12340	2.22313	850	0						E2f1
D030028O16Rik		1.03291	850	222
Dhrs1	52585	1.64984	850	150
Dynll1	56455	1.78446	850	282			2S			E2f1
Ltb4r1	16995	0.568678	850	708
Noc3l	57753	2.07401	850	319					2M	E2f1
Ubl5	66177	1.64833	850	819			1S			E2f1
Bcam	57278	1.40917	849	169						E2f1
LOC675228		1.24503	849	187
Sltm	66660	1.55812	849	913					2M	E2f1
Smndc1	76479	1.26481	849	515	MYB		1S	1N	1M	E2f1
9430057O19Rik		1.27377	848	463	MYB			1N	2M	E2f1
Extl2	58193	1.37745	848	0		1O			2M
Tspyl1	22110	1.12868	848	363						E2f1
Zfp36l2	12193	1.06164	848	310			1S	1N	2M	E2f1
Zmym5	219105	1.36365	848	517
Hspb3	56534	1.08111	847	0
Map2k1	26395	1.49947	847	375		1O	1S			E2f1
Bud13	215051	1.47877	846	0		1O		1N		E2f1
Gpr139	209776	1.03774	846	420		1O		1N	1M
Klf6	23849	0.585151	846	0		1O	1S			E2f1
Rcsd1	226594	0.973117	846	128
Sgsh	27029	1.26064	846	383
Tsn	22099	1.76295	846	0						E2f1
Eef1d	66656	1.84264	845	721					1M	E2f1
Gpbar1	227289	1.10382	845	588
LOC544988	544988	1.61249	845	0
R3hdm1	226412	1.17438	845	459		1O		1N	1M	E2f1
Spats1	71020	1.76084	845	504		1O	2S	3N		E2f1
Zfp428	232969	1.6588	845	418		2O	2S	1N	2M	E2f1
5133401N09Rik	75731	1.57797	844	505						E2f1
Ercc1	13870	0.994535	844	201		1O		1N	1M
Il17ra	16172	1.07902	844	0
9630015D15Rik		1.39719	843	0
Brf2	66653	2.04312	843	405						E2f1
Nudt19	110959	2.76904	843	878	MYB	2O			2M	E2f1
4631427C17Rik	74340	1.34539	842	296		2O	1S	2N		E2f1
Atp6ap1	54411	0.876486	842	456						E2f1
C80008	97243	1.3199	842	674						E2f1
Ddhd1	114874	1.19426	842	800				1N		E2f1
Il22ra2	237310	1.26918	842	0
Lrrc48	74665	1.28172	842	246			1S			E2f1
Mettl1	17299	1.91894	842	75					2M	E2f1
Necap1	67602	1.36985	842	447						E2f1
Reck	53614	1.49418	842	75						E2f1
Tcfeb	21425	1.23829	842	301		1O
Tmod1	21916	0.908501	842	0			1S
Csn3	12994	0.909818	841	371		1O	1S	1N
EG546325	546325	1.06335	841	138
Kcnip1	70357	1.10487	841	170
Slc25a11	67863	2.25313	841	509			1S		2M	E2f1
Taf10	24075	2.17119	841	38					1M	E2f1
Il12rb2	16162	1.02836	840	462
Traf3ip2	103213	0.890745	840	237		2O	1S	2N		E2f1
2410116G06Rik	68236	3.35347	839	578			1S			E2f1
4930415L06Rik	245511	1.20816	839	333
Camta2	216874	1.42271	839	602		1O				E2f1
Spin		1.60808	839	52				1N		E2f1
Tcam1	75870	1.27276	839	0	MYB	1O			1M
Xlr4b	27083	1.13867	839	23
Znhit4	70020	1.31251	839	35		1O	1S			E2f1
Cxcl10	15945	0.97619	838	310
EG436240	436240	1.58575	838	847		1O	1S	2N		E2f1
Med8	80509	1.59585	838	703						E2f1
Ppif	105675	2.47561	838	108				1N	1M	E2f1
Samhd1	56045	1.89773	838	18						E2f1
Ankk1	244859	0.97686	837	215
EG667723		1.01158	837	158
Hamp2	66438	1.23579	837	302
Spg3a	73991	1.03754	837	166			1S	1N		E2f1
Birc5	11799	2.30175	836	210						E2f1
Cbx7	52609	1.75872	836	328		3O	2S	2N	2M	E2f1
Clpp	53895	1.51346	836	696		1O		1N	2M	E2f1
Oxr1	170719	1.35616	836	356			1S	2N		E2f1
Trappc4	60409	1.64978	836	557	MYB				1M
4921524J17Rik		1.26162	835	49		1O		2N	1M	E2f1
5430416O09Rik	71406	1.08088	835	262
Mbd3	17192	1.74041	835	14		2O	2S	1N	1M	E2f1
Zfp612	234725	1.50483	835	0
Zfyve1	217695	0.998029	835	46		1O	1S	1N		E2f1
Chd1l	68058	2.2559	834	484					1M	E2f1
LOC100038908	100038908	1.14985	834	83
Nt5c3l	68106	1.81458	834	472						E2f1
Ptms	69202	1.36323	834	437	MYB					E2f1
Ttf2	74044	2.28511	834	278					2M	E2f1
Hist1h2aa	319163	1.25444	833	479	MYB					E2f1
Mall	228576	1.05972	833	738			1S	1N
Mrps18a	68565	1.5928	833	615					1M	E2f1
Svs4	20941	1.07313	833	231
Zcchc6	214290	1.09379	833	68						E2f1
Zdhhc23	332175	1.06049	833	474				2N
Alkbh5	268420	1.2016	832	48		1O			1M	E2f1
Igsf5	72058	1.10438	832	188
Kifc2	16581	1.23899	832	932						E2f1
Olfr164	258443	1.11671	832	400
Ppp1cc	19047	1.93725	832	81		1O	1S		1M	E2f1
Slc14a2	27411	1.08844	832	611			1S	2N
Them2	66834	1.4809	832	457		1O	1S	1N
Tmtc4	70551	1.79203	832	141						E2f1
Mgmt	17314	1.17803	831	2				1N
Rela	19697	0.977868	831	605					1M	E2f1
Wwp1	107568	1.26151	831	341		1O	1S	1N		E2f1
Cd302	66205	1.05858	830	310
Ctxn1	330695	1.00377	830	160					1M	E2f1
Kdelc1	72050	2.11365	830	170					1M	E2f1
Slc25a17	20524	1.46395	830	37				1N		E2f1
Smyd2	226830	1.35508	830	173		1O	1S	1N
Tdrd7	100121	0.739452	830	330
Brcc3	210766	1.58955	829	752
Ccnd3	12445	1.97495	829	289		1O	1S	1N		E2f1
Mrps35	232536	2.37352	829	430		1O			2M	E2f1
Naga	17939	1.06585	829	5					1M
Olfr339	258951	1.13655	829	623		1O	1S	1N
Olfr584	259056	1.08305	829	449
P4hb	18453	1.45388	829	348			1S		1M	E2f1
Frk	14302	0.837257	828	503
Il20	58181	1.02893	828	9
Samd10	229011	1.28314	828	666					1M	E2f1
Tmem107	66910	1.7813	828	314
Zbtb40	230848	1.1034	828	421		3O	3S	2N	1M	E2f1
Acbd6	72482	2.02418	827	293						E2f1
Centb5	140500	1.10975	827	659					2M	E2f1
LOC225594	225594	1.1278	827	199
Pphln1	223828	1.14813	827	2		3O	3S	3N		E2f1
Sash1	70097	1.46353	827	336		1O	1S	2N	1M	E2f1
Tceal6	66104	1.15876	827	117
Zfp414	328801	1.55821	827	291						E2f1
Als2cr12	108812	0.964394	826	655		1O	1S	2N
Dctn3	53598	1.53608	826	0						E2f1
Aass	30956	1.88923	825	423				1N
Gpx3	14778	0.850541	825	84
Ifitm2	80876	2.40409	825	551		2O	2S	2N	1M	E2f1
LOC100048537	100048537	1.34344	825	14
Nle1	217011	2.60632	825	591					2M	E2f1
Ormdl3	66612	1.06132	825	413		1O			1M	E2f1
Ppp2r5c	26931	1.93408	825	487		1O	1S	1N	1M	E2f1
Zfp207	22680	2.16705	825	295		2O	1S		1M	E2f1
Epb4.1l3	13823	1.03174	824	57		1O	2S	2N
Noxo1	71893	1.11293	824	232		1O
Nt5e	23959	1.79021	824	688		2O	2S	2N
St8sia4	20452	1.24715	824	0			1S	1N
6330548G22Rik	76167	1.57172	823	283	MYB				1M	E2f1
D530004J12Rik		1.11898	823	296
Plekhb2	226971	1.17601	823	212						E2f1
2310010B21Rik		1.66194	822	10
Atp6v0a2	21871	1.01831	822	611	MYB			1N
Cfp	18636	1.45448	822	36		1O	1S	1N
Maged1	94275	1.4229	822	427			1S			E2f1
Rhbdf2	217344	1.36559	822	315					1M	E2f1
Usp33	170822	1.45677	822	290		1O	1S			E2f1
2410004B18Rik	66421	1.40296	821	491				1N	1M
Cish	12700	1.94398	821	240			1S		1M	E2f1
Gm962	381201	1.38094	821	527						E2f1
Wbscr16	94254	1.62653	821	791		1O	1S	2N	1M
Dpp8	74388	1.10917	820	451						E2f1
LOC100047958	100047958	1.04113	820	688
Morn2	378462	1.02825	820	183
Sec24d	69608	1.27328	820	19		1O		1N		E2f1
Abcg8	67470	0.975533	819	359
Dph5	69740	1.56647	819	182					2M	E2f1
Fbxw15	382105	1.02955	819	102
Hecw2	329152	1.03866	819	341		1O
Idua	15932	1.1461	819	1		2O	2S	3N		E2f1
Per2	18627	1.58503	819	256		1O	2S		1M
Pla2g1b	18778	4.66068	819	539		1O	1S	1N
Pla2g4d	78390	1.24395	819	325				1N
Ppap2c	50784	1.99237	819	522		1O				E2f1
Slc38a9	268706	1.52589	819	483
Usp48	170707	1.51733	819	388		2O	2S	2N	1M	E2f1
Zscan21	22697	1.85557	819	470						E2f1
1110048D14Rik		1.31375	818	82
3010003L21Rik		1.45692	818	590
Cenpk	60411	2.69673	818	840
Ell	13716	1.10472	818	0		2O			2M	E2f1
Hrmt1l2		1.97363	818	414
Tcf15	21407	3.59747	818	302					2M	E2f1
Tpm2	22004	0.603041	818	842
2700007P21Rik	212772	1.77312	817	848					1M	E2f1
4930578I06Rik		1.14817	817	449
Eif2b2	217715	1.50301	817	273					1M	E2f1
Hoxd3	15434	1.03449	817	145		1O		1N
Il1r2	16178	1.25858	817	157
Olfr958	258327	1.09235	817	124
Zfp213	449521	1.58521	817	768						E2f1
D230025D16Rik	234678	1.03521	816	205		1O	2S	2N	1M	E2f1
Dci	13177	1.63261	816	159		1O			2M	E2f1
Nutf2	68051	2.02867	816	0		1O			2M	E2f1
Ube1c	22200	2.38345	816	563			2S	2N		E2f1
Wsb1	78889	1.10211	816	181			3S		1M	E2f1
Zfp14	243906	1.03373	816	261
Galnt11	231050	1.64148	815	0						E2f1
Gna-rs1	14670	1.74367	815	192				1N	1M
Impdh2		2.12166	815	0		1O	1S		1M	E2f1
Klhl24	75785	1.5103	815	128		1O	1S			E2f1
Mrpl22	216767	2.0467	815	906					1M	E2f1
Tsta3	22122	1.56116	815	434						E2f1
Uimc1	20184	1.54037	815	303
C130050O18Rik	319772	0.998556	814	473
Ccdc44	70207	1.38436	814	218						E2f1
Olfr591	258139	1.16346	814	2
Esr1	13982	0.974407	813	213
Gc	14473	1.044	813	54
LOC100041290	100041290	2.37421	813	351
Pcbd2	72562	1.45545	813	772				2N		E2f1
Pigt	78928	1.76544	813	618						E2f1
Brms1	107392	1.32676	812	383			1S	2N
Habp4	56541	1.20886	812	199						E2f1
Scrib	105782	1.33602	812	343		1O			1M	E2f1
Sfrs15	224432	1.06496	812	156		2O	2S	1N		E2f1
Slc24a3	94249	0.538662	812	641			1S	1N
Wdr44	72404	1.26629	812	496		1O
4933408B17Rik	271508	0.973593	811	0
Arl16	70317	1.35181	811	626
Ptpdc1	218232	1.22597	811	477
Commd6	66200	1.52272	810	6					1M	E2f1
LOC100046457		1.07154	810	355
Mrps10	64657	1.73631	810	330			1S	1N		E2f1
Pstpip2	19201	1.96886	810	594				1N
Snap29	67474	1.20023	810	142
Usp26	83563	1.32652	810	281
Adck2	57869	1.11992	809	9
Copz1	56447	1.69032	809	2				1N		E2f1
Igfl3	232925	1.01726	809	48
Impdh1	23917	1.26451	809	649					1M
Nudt1	17766	1.67755	809	452		2O	2S	2N	1M	E2f1
Olfr112	258096	1.16017	809	319
Pard6b	58220	1.27825	809	378						E2f1
Srp9	27058	1.93038	809	0		1O				E2f1
Sstr4	20608	1.11588	809	288		1O	1S
Wdr61	66317	1.1966	809	0					1M	E2f1
Yipf2	74766	1.13466	809	258					1M
1500032D16Rik	78330	2.02657	808	668	MYB				1M	E2f1
Hist1h1a	80838	1.18431	808	551		1O	2S	1N		E2f1
Nkain4	58237	1.22866	808	296
Cpeb4	67579	0.98584	807	355
Grcc10	14790	1.2623	807	521		1O	1S			E2f1
Hydin	244653	1.20932	807	274				1N		E2f1
Igbp1	18518	1.61447	807	315					1M	E2f1
ORF9	52793	1.10653	807	3				1N
Sfrp1	20377	2.10446	807	344		2O	1S	3N		E2f1
Fbxo8	50753	1.63461	806	683	MYB				1M
Gtsf1l	68236	3.00264	806	0
Pigx	72084	2.18188	806	355
Tcf3	21415	1.8854	806	497		3O	2S	2N		E2f1
LOC100042179	100042179	1.68686	805	315
Ndufa7	66416	1.82586	805	156		1O
Sfrs3	20383	2.07455	805	708				1N		E2f1
9030421J09Rik	245282	1.0384	804	399
Bex1	19716	1.15347	804	182						E2f1
Bola1	69168	1.65117	804	339					1M	E2f1
Ccdc124	234388	1.36537	804	158		1O	1S	2N		E2f1
Nup43	69912	2.43406	804	54					1M	E2f1
Osbpl8	237542	1.3862	804	178						E2f1
2810405K02Rik	66469	2.04943	803	416			1S			E2f1
Bdkrb2	12062	1.02807	803	611						E2f1
Hamp	84506	0.954917	803	303
Ssr3	67437	1.27423	803	357						E2f1
Zc3h10	103284	1.83518	803	408		2O			2M	E2f1
Alkbh2	231642	1.75418	802	0		1O			2M	E2f1
Etfb	110826	1.49268	802	436				1N		E2f1
Myocd	214384	1.17743	802	294
Olfr267	258922	1.11959	802	451
Sacm1l	83493	2.00302	802	290				1N		E2f1
Spesp1	66712	0.851338	802	560
Sult1e1	20860	1.04889	802	246
Tegt	110213	1.20543	802	3						E2f1
Tubb2a	22151	1.09846	802	589						E2f1
9430029K10Rik		1.85357	801	366
Ddx17	67040	1.55929	801	679		1O	1S	1N	1M	E2f1
Dnajb12	56709	1.69473	801	265		1O			1M	E2f1
Grpel1	17713	1.41286	801	525					1M	E2f1
Krr1	52705	2.37477	801	440		1O			2M	E2f1
Snx30	209131	0.617462	801	532		1O		1N		E2f1
St8sia6	241230	1.14061	801	199			1S	1N
Tuba8	53857	0.947494	801	292
Acsm5	272428	1.05977	800	462
Atp6v1b2	11966	1.18214	800	29						E2f1
Erc1	111173	1.17443	800	252		1O				E2f1
LOC100046643	100046643	1.12868	800	442
LOC100047028	100047028	1.5633	800	320
Prr7	432763	1.71166	800	526					1M
Rassf10	78748	1.16245	800	264
B230217C12Rik	68127	2.07692	799	85
Bcmo1	63857	1.07738	799	205
Gad1	14415	1.94011	799	0		1O	1S	2N
Gdf3	14562	2.93025	799	308		2O	3S	2N	1M	E2f1
Olfr631	258961	0.949244	799	234
Rnf133	386611	1.08847	799	561
Trmt6	66926	1.95327	799	0
Hiatl1	66631	1.37825	798	86						E2f1
Mb	17189	1.1961	798	819		2O		2N		E2f1
Retnlg	245195	1.04385	798	470
6-Sep	56526	1.73621	798	814						E2f1
Ss18	268996	1.72939	798	266		2O	2S	2N	2M	E2f1
Exosc2	227715	2.42074	797	191		1O		2N	2M	E2f1
Ing3	71777	1.80128	797	297					1M	E2f1
Jmjd3	216850	1.29729	797	56		1O			1M	E2f1
LOC100048301	100048301	2.30679	797	26
Pik3c2g	18705	1.08102	797	24
Rapsn	19400	1.32049	796	89						E2f1
Rfx5	53970	1.05008	796	193	MYB	1O	1S	1N		E2f1
Tnfrsf25	85030	1.65629	796	1
Fcho1	74015	2.74307	795	164						E2f1
Sirpb1	320832	1.04518	795	319
Slmo2	66390	1.65041	795	299
Tceal1	237052	1.59106	795	7
V1rf2	171233	1.13926	795	209
Api5	11800	1.15417	794	0						E2f1
C8g	69379	1.71561	794	107						E2f1
LOC100045963	100045963	1.90863	794	429
Calu	12321	1.21694	793	428						E2f1
Dhrs4	28200	1.73142	793	311		1O				E2f1
Glo1	109801	1.78924	793	252		1O	1S	1N	1M	E2f1
Mmp11	17385	1.50535	793	34		1O	1S	1N		E2f1
Nol14	75416	1.42898	793	767
Elf3	13710	1.58889	792	345		1O				E2f1
Glt6d1	71103	1.09155	792	342
Ndufa9	66108	1.89023	792	258						E2f1
Olfr472	258770	1.08003	792	192
Olfr872	258553	1.08924	792	335
Rassf8	71323	1.0313	792	84
Sema5a	20356	1.02872	792	344
Ubac2	68889	2.59575	792	300
Blm	12144	2.66528	791	194				2N	1M	E2f1
Gins4	109145	1.80766	791	496		1O				E2f1
Mcpt6	17229	1.03037	791	579
Olfr26	18324	1.09051	791	205
Prhoxnb	231903	1.05305	791	333
Rangrf	57785	3.15088	791	703
Spic	20728	0.658954	791	245		2O	2S	2N
Gnb2l1	14694	1.57715	790	398			1S		2M	E2f1
Gpr135	238252	0.980739	790	340					1M	E2f1
Lyar	17089	2.51494	790	0					1M	E2f1
Olfr341	258952	1.05561	790	0
Arhgef1	16801	1.47938	789	324		1O				E2f1
Fh1	14194	2.57087	789	23				2N	1M	E2f1
4930432O21Rik	74670	1.35787	788	496						E2f1
Ggt7	207182	1.43106	788	257
Hps5	246694	1.72528	788	282					1M
Phb2	12034	1.84729	788	153		1O	1S		1M
Rpl14	67115	1.51956	788	858					2M	E2f1
Steap4	117167	1.21896	788	96				2N
5330431N19Rik	226162	1.52635	787	45						E2f1
Dus2l	66369	1.53766	787	259		1O			1M
Kcnab2	16498	1.08799	787	0					1M	E2f1
EG433923	433923	3.37395	786	457
Rcn3	52377	1.49319	786	417						E2f1
Sepsecs	211006	1.45894	786	225
Tial1	21843	1.67741	786	685			2S	1N	2M	E2f1
Tollip	54473	1.33554	786	679						E2f1
Mbl1	17194	0.946136	785	492
Olfr1484	258288	1.07949	785	600
Olfr504	258163	1.0742	785	29
Rps4y2		1.36875	785	340
Slc26a2	13521	1.00947	785	297		2O	1S		1M	E2f1
Trim3	55992	1.20187	785	355						E2f1
Bst1	12182	1.09964	784	439		1O	1S	1N
Ly6d	17068	1.13492	784	379
Nrap	18175	1.0248	784	406
Sema4d		1.43883	784	0			1S	1N
Aifm2	71361	1.72043	783	471						E2f1
Casq2	12373	0.987438	783	584		3O	2S	3N		E2f1
Hltf	20585	1.12526	783	285
Gsn	227753	0.961455	782	325		1O	1S	1N
Prpf39	328110	1.02393	782	321		1O		1N
Fscn1	14086	1.28585	781	375		1O	1S	1N	1M	E2f1
Lmbr1	56873	1.13319	781	0	MYB	2O	1S	1N	2M	E2f1
LOC677144	677144	1.38494	781	132
Mrpl13	68537	2.13259	781	5		1O			2M	E2f1
Stard3nl	76205	1.06696	781	590						E2f1
Zfp212	232784	1.50081	781	0				1N		E2f1
Cnn1	12797	1.05292	780	306
Csf3	12985	1.08722	780	743
Plce1	74055	1.3523	780	297		1O	1S	2N
Tmem37	170706	1.13968	780	0		1O	1S			E2f1
Abcg3	27405	1.12021	779	452
Ang2	11731	1.11011	779	13		1O	2S	1N
Deadc1	66757	2.28726	779	211		3O			1M	E2f1
Gpc1	14733	1.11054	779	53						E2f1
LOC100045040		1.91972	779	4
Olfr389	259011	1.01505	779	144
Pgk1	18655	0.119498	779	29					1M	E2f1
Pitpnc1	71795	2.21619	779	675		3O	2S	2N	1M	E2f1
Tmem35	67564	1.12326	779	368				2N
Zfp46	22704	0.975542	779	0		1O	1S	1N
Aff4	93736	1.0761	778	308			1S			E2f1
Psmb2	26445	1.74715	778	182		1O			2M	E2f1
Abl1	11350	1.09336	777	0		2O	1S	2N	1M
Dnajb3	15504	1.189	777	273
Hnrpul1	232989	1.27578	777	680	MYB	1O			2M	E2f1
Mef2b	17259	1.76524	777	0		1O	1S		1M	E2f1
Prei4	74182	1.26769	777	4						E2f1
Abhd6	66082	1.19979	776	210		1O	1S	1N	1M	E2f1
Glyat	107146	1.42086	776	313
Gstm2	14863	2.45407	776	86
Ly6k	76486	1.04466	776	260
Pcdh20		1.26795	776	586
Tlr6	21899	1.0621	776	474		1O	1S
6332401O19Rik	319832	1.13494	775	358
Gm97	225923	1.1632	775	137
Mecr	26922	1.83715	775	310		1O			2M	E2f1
Mrps33	14548	1.72058	775	634					1M	E2f1
Ppp1cb	19046	2.59053	775	171		1O				E2f1
Rpl3l	66211	2.79107	775	420						E2f1
Drg2	13495	1.52501	774	0		2O			1M	E2f1
Gmip	78816	0.958164	774	686						E2f1
Nlrx1	270151	1.31467	774	343
Ppp2r1b	73699	2.12919	774	5						E2f1
Slc9a3r2	65962	1.97361	774	537		1O			1M	E2f1
Tsen34	66078	2.02118	774	852		1O			1M
2410015N17Rik	66422	2.6161	773	35		1O			2M	E2f1
Ihpk2	76500	1.08719	773	278
Olfr259	258766	1.06336	773	282
Sgk3	170755	1.47421	773	0
Tbc1d7	67046	2.01096	773	14		1O		1N	2M	E2f1
0610009B22Rik	66050	1.62654	772	152				1N	2M	E2f1
BC065397	436230	1.35345	772	0	MYB				2M	E2f1
Gtf2a1l	71828	1.0551	772	74
Relb	19698	1.21242	772	93				1N	1M	E2f1
Ccdc25	67179	1.5769	771	439						E2f1
Dclre1b	140917	1.43918	771	41					1M
Gm561	228715	2.08608	771	0						E2f1
Mrps5	77721	2.16531	771	58					1M	E2f1
Olfr95	258506	1.14571	771	10
Psd4	215632	1.08764	771	717
Wdr8	59002	1.47655	771	638
4930434E21Rik	381693	1.12874	770	2		2O
Col17a1	12821	1.27861	770	659			1S
Fiz1	23877	1.56485	770	338				1N	2M	E2f1
Gapdh	14433	1.79752	770	830		2O	1S	1N	1M
Iqcb1	320299	1.78941	770	3
Lrrn3	16981	1.23464	770	432
Wdr34	71820	1.57077	770	177		1O	1S		2M	E2f1
1110067D22Rik	216551	1.68885	769	768						E2f1
Chmp2a	68953	1.8188	769	592		2O				E2f1
Gmppb		1.42722	769	46						E2f1
Slamf8		1.17712	769	719
Isg20l2	229504	1.90641	768	4		1O
Steap1	70358	1.92903	768	14
Tmeff1		1.39856	768	10		2O	2S	3N	1M	E2f1
Zfp3	193043	1.42027	768	195					2M	E2f1
2310021P13Rik		0.699793	767	340
6430598A04Rik	243300	1.20911	767	826					1M
Abcc3	76408	1.16869	767	369
Lrmp	16970	1.65876	767	680				1N	1M	E2f1
Psmb5	19173	1.50212	767	485				1N		E2f1
Rab11fip2	74998	1.1295	767	71
Vps26a	30930	1.4535	767	627		1O	1S	1N		E2f1
2410127E18Rik	76788	1.54004	766	661						E2f1
Ict1	68572	1.90517	766	599		1O		1N	1M	E2f1
Krtap9-1	16705	1.04933	766	575
Magee1	107528	1.1679	766	274
Orai3	269999	1.05783	766	689
Osbpl6	99031	1.03196	766	0		1O	1S	2N
Tst	22117	2.68302	766	470		1O			1M	E2f1
Ugt3a2	223337	1.1592	766	339						E2f1
BC002163		1.35169	765	164
Psmd6	66413	1.75604	765	452						E2f1
Slc13a3	114644	1.11679	765	0
Vmn2r29		1.13734	765	318
Dgcr6	13353	1.82356	764	418
Gm776	332427	1.29575	764	158				1N
H13	14950	1.02396	764	364		1O		2N	1M	E2f1
Rpn1	103963	1.23251	764	705		1O			1M	E2f1
Trh	22044	5.90974	764	274		1O	1S	1N		E2f1
Tsc22d1	21807	1.0562	764	0	MYB	2O	1S	1N		E2f1
2310003F16Rik	67693	1.77354	763	368					1M	E2f1
Cryba2	12958	0.984714	763	582		1O
Evi5l	213027	1.22878	763	345
Hmx1	15371	1.06964	763	306
Olfr62	18363	1.02122	763	674
Snapin	20615	1.57577	763	347
Vps36	70160	1.42448	763	837			1S	1N	1M	E2f1
Vsx2	12677	1.15416	763	335
1700001C02Rik	75434	1.03173	762	260
Csnrp2	207785	1.28162	762	444
Olfr577	259113	1.11013	762	0
Ormdl1	227102	1.52289	762	349
Cblb	208650	1.63128	761	0
Col7a1	12836	0.911052	761	209
Gemin6	67242	2.67328	761	751		1O			1M	E2f1
Mrc2	17534	1.2759	761	0
Rpp38		1.62042	761	126					2M	E2f1
Tmem184b	223693	1.03368	761	445
4833439L19Rik	97820	1.73182	760	765						E2f1
Deaf1	54006	1.06972	760	460					1M
Hars	15115	1.27482	760	490					1M	E2f1
Mapbpip	83409	1.37257	760	484					2M	E2f1
Stam	20844	1.31237	760	87		1O	1S	1N		E2f1
Trafd1	231712	1.22382	760	278
9930032O22Rik	320454	1.14898	759	18
Olfr59	18359	1.05491	759	0
Pkhd1l1	192190	1.10558	759	122
Rpp30	54364	2.08222	759	638					1M	E2f1
Thsd7b	210417	1.07268	759	296
1110012L19Rik	68618	1.16586	758	65						E2f1
5430432M24Rik	73847	1.17944	758	183						E2f1
AI987662	101202	1.1128	758	242			1S
Fbxo28	67948	1.65616	758	250				1N		E2f1
Riok3	66878	1.32609	758	337
Mgea5	76055	1.19356	757	270		1O		2N	1M	E2f1
Zfp263	74120	1.43044	757	164		1O	1S		2M	E2f1
Akr1c6	83702	1.02983	756	5
Chrna9		2.78825	756	41	MYB
EG545861	545861	1.22615	756	506
Mustn1	66175	1.03124	756	304
Plb1	665270	1.07957	756	0
Adpgk	72141	1.61562	755	214		1O	1S	1N	2M	E2f1
Cdk9	107951	1.65688	755	486					1M	E2f1
Chchd4	72170	1.60731	755	348		1O	1S		2M	E2f1
Csn1s2a	12993	1.08116	755	0
Mpz	17528	1.04788	755	14
Gnai3	14679	1.097	754	174					1M	E2f1
Gpsn2	106529	2.87681	754	2		1O		1N	1M	E2f1
Lrrc20	216011	1.57836	754	584			1S		1M	E2f1
Olfr920	258783	0.984944	754	205
Slc2a2	20526	1.0398	754	222
Timm17a	21854	1.62671	754	28					2M	E2f1
Zbtb6	241322	1.23998	754	299		1O				E2f1
6330503K22Rik	101565	1.36167	753	26		1O	2S	3N	1M	E2f1
Hist2h2ac	319176	2.59458	753	735	MYB	1O	1S			E2f1
Pparg	19016	0.927163	753	309
Prkar1a	19084	1.44131	753	769					1M	E2f1
Rgs20	58175	1.13739	753	258			1S	2N	1M	E2f1
Slc27a2	26458	3.14433	753	42		1O	2S	3N		E2f1
Acvr2a	11480	1.1785	752	608				2N		E2f1
E330016A19Rik	214763	1.17694	752	22					1M
LOC100044582		1.12133	752	470
Rpl7l1	66229	1.94775	752	52	MYB	1O			1M	E2f1
Tcea3	21401	2.22091	752	45		2O	2S	2N	1M	E2f1
Cps1	227231	1.09621	751	424
OTTMUSG00000004966	629873	1.08918	751	53
Pex14	56273	1.73679	751	32		1O		1N		E2f1
Tekt1	21689	2.72567	751	778						E2f1
2410004L22Rik	76478	2.03698	750	69					1M	E2f1
2810004N23Rik	66523	1.42836	750	136					2M	E2f1
Nr2c2		0.942302	750	598
2510006D16Rik	76799	1.51664	749	452		1O				E2f1
Atp5j	11957	1.89414	749	693		2O			1M	E2f1
Cidec	14311	1.04653	749	96		1O			1M
Edg5	14739	1.83337	749	729		1O	1S			E2f1
Otub1	107260	1.50771	749	400		1O			1M	E2f1
D630014A15Rik	319666	1.69926	748	10
Foxi2	270004	1.20011	748	10
Mrpl23	19935	1.73008	748	200					2M	E2f1
Necab3	56846	1.14486	748	310
Nrip3	78593	1.05356	748	542						E2f1
Rnuxa	56698	1.50779	748	619						E2f1
Srgap3	259302	1.21798	748	369		1O	1S	1N
Suclg2	20917	2.65544	748	0				1N	1M	E2f1
9930021J03Rik	240613	1.05598	747	11			1S
Atp7a	11977	1.12334	747	825		1O				E2f1
Clecsf9		1.39888	747	0
Cops6	26893	2.02329	747	349			1S	1N	1M	E2f1
Gatad2b	229542	0.890612	747	368
Rasgrp1	19419	1.72124	747	814		1O	1S	1N		E2f1
Vps4b	20479	1.75501	747	769						E2f1
2310016E02Rik	67695	1.71908	746	319				1N	1M	E2f1
Mta1	116870	1.48773	746	274					1M	E2f1
Neo1		0.87036	746	344		1O	1S			E2f1
Pacs2	217893	1.32454	746	18
Rdh9	103142	1.01944	746	346
Smg5	229512	1.50684	746	0	MYB	1O			2M	E2f1
Upf2	326622	1.31521	746	0
Zfp446	269870	1.58893	746	129					1M	E2f1
Emg1	14791	1.95714	745	17		1O			2M	E2f1
Ethe1	66071	1.04595	745	504						E2f1
Hivep1		1.17493	745	480		2O				E2f1
Khk	16548	1.90234	745	75						E2f1
Tmem48	72787	1.52361	745	118		1O	2S	2N	1M	E2f1
9630041N07Rik	214779	1.28784	744	416						E2f1
B430211C08Rik	627280	1.09665	744	311
Rbbp5	213464	1.56864	744	398		2O	2S	3N	1M	E2f1
Rhof	23912	1.3505	744	298	MYB	2O	2S	2N	1M
Slc5a6	330064	1.10642	744	0					1M
U46068	228801	1.15467	744	272
9630033F20Rik	319801	1.7572	743	276		1O	2S	1N	2M	E2f1
AW125391		1.23239	743	371
BC051019	57355	1.26499	743	333
Chic1	12212	1.89352	743	173						E2f1
Zap70	22637	1.20387	743	397		1O				E2f1
Myc	17869	1.09466	742	186		1O	1S	1N		E2f1
2510049I19Rik	67922	1.38509	741	4						E2f1
Cfdp1	23837	1.72151	741	475				1N	2M	E2f1
Ctnna3	216033	1.02055	741	74	MYB	2O	1S	1N	2M	E2f1
Ctnnbl1	66642	1.82724	741	298		1O	1S	1N	2M	E2f1
Gsdmc1	83492	1.09151	741	2
Mrto4	69902	1.92923	741	578
Camk4	12326	0.973093	740	373
Myl6	17904	0.951584	740	626						E2f1
Pdcd2	18567	1.674	740	0		1O			1M	E2f1
AU017455	105590	1.03963	739	7		1O
LOC100048221	100048221	1.79088	739	0
Lrit2	239038	1.09105	739	666
Psme2	19188	1.67678	739	772						E2f1
Psme3	19192	2.45126	739	0					2M	E2f1
1700010A17Rik	75495	0.956057	738	0
Auts2	319974	1.25129	738	808
Gpha2	170458	1.0769	738	2
Isoc2b	67441	1.25886	738	0						E2f1
Mfap2	17150	1.72644	738	0
Rgs9	19739	1.08881	738	601		1O	1S
Sectm1b	58210	1.02675	738	321
Slc25a45	107375	1.22941	738	2
Arhgap17	70497	1.3942	737	0		1O	2S	2N		E2f1
Clmn	94040	1.30178	737	656		1O	1S
EG630579	630579	1.40231	737	286
Gpatch1	67471	1.53143	737	2
Lrp12	239393	1.59373	737	528						E2f1
Sgpl1	20397	1.01186	737	0						E2f1
Csprs	114564	1.16017	736	326
Olfr1248	258787	1.04448	736	288
Sec61g	20335	1.62661	736	211		1O		2N	1M	E2f1
V1rh16	171274	1.12695	736	261
Amh	11705	1.00169	735	290		1O			2M	E2f1
Cln6	76524	0.840132	735	2				1N
Crcp	12909	1.66193	735	108					1M	E2f1
1810014F10Rik	69064	2.24827	734	487						E2f1
2810428I15Rik		1.3671	734	258				1N	1M	E2f1
Olfr1330	258331	1.12839	734	258		1O	1S	1N
Rabep1	54189	1.39189	734	391					1M	E2f1
Rprm	67874	0.935551	734	104			2S	1N
Tas2r137	574417	1.09379	734	0
Asphd2	72898	3.25779	733	7				1N
Efhd1		1.41276	733	1		2O
Ifitm3	66141	1.74533	733	639	MYB	2O	1S			E2f1
2810417H13Rik	68026	2.24663	732	349					1M	E2f1
Ebpl	68177	1.57247	732	250						E2f1
Gli1	14632	0.992587	732	136	MYB					E2f1
Ica1l	70375	1.02128	732	347
Olfr1132	258833	1.06997	732	327
Cbln1	12404	2.41153	731	736					1M	E2f1
Cnga2	12789	1.06371	731	398
Gcn5l2	14534	1.61996	731	0					2M	E2f1
LOC100038984	100038984	1.35764	731	0
LOC100046891		1.66001	731	11
Aldoa	11674	1.89401	730	439					1M	E2f1
Arpc1a	56443	1.4277	730	562						E2f1
Bnip1	224630	1.72885	730	467					2M	E2f1
D430039N05Rik	241520	1.84048	730	501
Ppp1r11	76497	1.55036	730	144	MYB	3O
Tmem100	67888	1.40142	730	737
Brp16	59053	2.29633	729	330					1M	E2f1
Creb1	12912	1.04491	729	454		1O			2M	E2f1
Wbscr22	66138	1.89616	729	0				2N	1M	E2f1
B230219D22Rik	78521	1.65678	728	0						E2f1
Gimap4	107526	1.07249	728	256		1O	1S
Nudt16l1	66911	1.98117	728	295
Olfr1514	404341	1.03657	728	7
Olfr397	258343	1.15583	728	466
Rbm26	74213	2.11655	728	0						E2f1
Rrp9	27966	2.05066	728	248
Tcfe3	209446	1.71008	728	161		2O	2S	2N	1M	E2f1
Wnt8b	22423	1.02567	728	0		1O
Adam28	13522	1.06087	727	775
Ccne2	12448	1.75914	727	524		1O		1N	2M	E2f1
Dcakd	68087	2.73026	727	710					1M	E2f1
Klf16	118445	1.79601	727	567					1M	E2f1
Maz	17188	1.19487	727	77		1O				E2f1
Ttc27	74196	2.30384	727	350				1N	1M	E2f1
Zfp790	233056	1.2192	727	0
4930504E06Rik	75007	1.32616	726	573		2O		1N	1M	E2f1
Lin9	72568	1.03237	726	390						E2f1
Pabpn1	54196	1.93668	725	904					1M	E2f1
Pmf1	67037	1.83067	725	631		1O			2M	E2f1
Slc34a2	20531	0.67968	725	475
Anp32b	67628	0.975861	724	352					2M	E2f1
Narg2	93697	1.79403	724	456		1O	1S	1N		E2f1
Nbn	27354	1.13254	724	557					1M	E2f1
P2rx6	18440	1.10565	724	174
Cnih4	98417	1.50427	723	0		1O	1S		1M	E2f1
D16Ertd472e	67102	2.40686	723	656		1O	1S	1N	1M	E2f1
Il7	16196	1.17647	723	788			1S			E2f1
Jmjd6	107817	1.46145	723	209
Nsdhl	18194	2.05545	723	563						E2f1
Rnf122	68867	1.04651	722	0						E2f1
Sdhd	66925	1.6932	722	296					1M
Snx13	217463	1.13243	722	134		1O	1S	1N		E2f1
Sugt1	67955	1.97523	722	120	MYB	1O	1S	1N		E2f1
Adm2	223780	1.12156	721	480					1M	E2f1
Crebbp	12914	1.12022	721	327						E2f1
Gm757	329360	1.06991	721	274
Gng7	14708	1.47652	721	678		1O			2M	E2f1
Pip5k3	18711	1.45953	721	360		1O		1N	1M	E2f1
Aspscr1	68938	1.66191	720	317		2O			2M	E2f1
Atp6v1c2	68775	1.37959	720	7
Deb1	26901	1.74512	720	475					2M
LOC333331		1.93433	720	0
Tmem41a	66664	2.47589	720	301					2M	E2f1
Arl2bp	107566	1.30924	719	266						E2f1
Cldn4	12740	0.660064	719	19		2O	2S	1N	1M	E2f1
Ctrc	76701	1.10608	719	583
Foxp1	108655	1.95672	719	371		1O	1S	2N		E2f1
Lsm12	268490	1.7941	719	279
Mc2r	17200	0.959798	719	446
Cyp1a2	13077	1.05991	718	358
Pptc7	320717	1.6987	718	0		1O		2N
BC043098	214469	1.42222	717	373				1N		E2f1
Oxct2a	64059	1.03914	717	389				1N	1M
Tjp3	27375	1.61534	717	583		1O		1N		E2f1
Tmem18	211986	1.30852	717	0						E2f1
Wdr74	107071	2.33935	717	299	MYB				2M	E2f1
Zcchc5	213436	1.05984	717	82
Dak	225913	1.27543	716	0		2O			1M	E2f1
Hoxd1	15429	1.13376	716	675
Nhlrc3	212114	1.05025	716	190
Snrpb	20638	2.18253	716	692						E2f1
Ivns1abp	117198	2.87627	715	158					1M	E2f1
Med11	66172	1.90981	715	690		1O			2M	E2f1
Mvd	192156	2.10618	715	215			1S		1M
Olfr1208	258774	1.25968	715	416
Rln1	19773	1.40656	715	0						E2f1
1700010I14Rik	66931	1.0807	714	263
Clic3	69454	1.07782	714	0
Cspp1	211660	1.35785	714	213	MYB	1O	1S	1N
Gal3st1	53897	1.64167	714	127				1N		E2f1
Ndufa8	68375	1.37149	714	9						E2f1
Ndufs6	407785	1.86458	714	0		1O	2S		1M	E2f1
Olfr1353	259044	1.00262	714	91
1110005A23Rik	66118	2.22672	713	13	MYB					E2f1
Actr1b	226977	1.70913	713	0			1S	1N		E2f1
Kcnk13	217826	0.764966	713	513
L1cam	16728	1.3282	713	319
Pde3b		0.97749	713	338				1N
Pla2g4c	232889	1.03805	713	307
Vcan	13003	0.962269	713	513
Ard1	56292	3.60741	712	535					1M	E2f1
Galk2	69976	1.08952	712	76		1O			1M
Myh11	17880	1.04694	712	234
Reg3g	19695	1.08515	712	254			1S	2N
Fusip1	14105	2.64023	711	736					1M	E2f1
Rsph1	22092	2.99598	711	6
6330534C20Rik	434778	2.19921	710	619		1O		1N		E2f1
Cml2	93673	1.00967	710	307		1O
Nola3	66181	2.39662	710	0		1O			2M	E2f1
Pira4	18727	1.05661	710	339
Cyp2d13		1.0593	709	592
Pccb	66904	1.62809	709	458		1O	2S	3N		E2f1
Rdh20	70061	1.03789	709	299
1700042B14Rik	73347	1.20523	708	157
Gtpbp2	56055	1.44979	708	625			1S		1M	E2f1
Hvcn1	74096	2.10218	708	33		1O		1N
Olfr735	257909	1.04881	708	317
Rabl3		1.78675	708	311		1O		1N	1M
Serinc3	26943	1.15384	708	785						E2f1
Tbcb	66411	1.93708	708	44
Wfikkn2	278507	1.39176	708	309
Mrgpra4	235854	1.08888	707	138
Trim31	224762	1.08603	707	4		1O	1S
Atp4b	11945	1.11418	706	271
Erich1	234086	1.3764	706	741						E2f1
Olfr1457	258568	1.0966	706	636
Olfr874	258882	1.08964	706	142
Apln	30878	1.12071	705	0
9530096D07Rik	242681	0.898654	704	291			1S
AI317395	215929	1.23411	704	811
Lage3	66192	1.456	704	208						E2f1
Olfr711	259037	1.10055	704	63
Rex2	19715	1.92583	704	323		1O
Sp100	20684	1.05273	704	283
Stk35	67333	1.40346	704	694		2O	2S	3N		E2f1
Tsen54	76265	1.25921	704	264		2O
Ubqln4	94232	1.68576	704	931					1M	E2f1
9830134C10Rik	442827	1.08647	703	0
Fat4	329628	0.925389	703	323
Olfr310	258222	1.16649	703	51
Rtn4	68585	1.19276	703	343		2O	1S	2N	1M	E2f1
Tmprss4	214523	1.08226	703	98
Traip	22036	1.3024	703	290		2O	1S			E2f1
Twf2	23999	2.1772	703	362		1O	1S	1N
Zmat5	67178	1.73092	703	280		1O	1S	2N	1M
LOC100048504	100048504	1.09041	702	110
Metapl1	66559	1.40261	702	76		1O	1S		1M	E2f1
Ncoa3		1.32875	702	15		1O	1S	1N		E2f1
Slc7a8	50934	1.1727	702	254			1S	1N
1810049H13Rik	66431	1.27009	701	151					1M	E2f1
4930583H14Rik	67749	4.65754	701	508
Arf3	11842	1.04694	701	574				1N	2M	E2f1
LOC100048046	100048046	1.81766	701	359
Nmral1	67824	3.21197	701	0					2M	E2f1
Nr1d1	217166	1.036	701	285					2M	E2f1
Sh3bp2	24055	1.34308	701	573						E2f1
Zfp780b	338354	1.52927	701	320
2310022A10Rik	66367	1.16648	700	96		1O	2S	1N	2M	E2f1
Lipe	16890	1.48467	700	707		1O			2M	E2f1
Akap8l	54194	1.65134	699	0					1M	E2f1
Ears2	67417	1.76577	699	932
Herc4	67345	1.80948	699	64		1O	1S	1N	1M	E2f1
Iqub	214704	1.18738	699	338
Mta3	116871	1.70262	699	0		1O	1S	2N	1M	E2f1
Tk1	21877	2.79178	699	0	MYB				1M	E2f1
6430573F11Rik	319582	1.37788	698	147
Gsg2	14841	2.38683	698	682		1O	1S			E2f1
Pcolce	18542	1.44755	698	151						E2f1
Pnlip	69060	1.24813	698	861
Tomm70a	28185	2.11214	698	465					2M	E2f1
Wdr37	207615	1.24518	698	476	MYB				1M	E2f1
Cldn5	12741	1.414	697	386		1O	1S			E2f1
Crh	12918	1.08692	697	826
Fibcd1	98970	1.1424	697	850
Dgkq	110524	1.40999	696	0		1O	1S	1N		E2f1
Fmr1nb	207854	1.52128	696	0						E2f1
Lepre1	56401	1.40583	696	195		1O	2S	1N
Pak3	18481	1.27707	696	80
Zhx1	22770	1.19109	696	375
2610510J17Rik	72155	1.88596	695	874					1M
Atic	108147	2.75071	695	39		1O			2M	E2f1
Bsnd	140475	1.15242	695	0
Btbd1	83962	1.97643	695	0						E2f1
Kif21b	16565	1.4614	695	248		1O
Oog4	242737	1.0773	695	20
Slc36a1	215335	1.36764	695	0
Abhd12	76192	1.2685	694	0
Dpy30	66310	2.71726	694	287
Jak1	16451	0.919678	694	596						E2f1
Olfr554	258322	1.00918	694	442				1N
BC030499	216976	0.869872	693	621
Npm3-ps1		2.20738	693	13
4921523A10Rik	110332	1.10453	692	900		1O		1N
Cox7a2	12866	1.911	692	865		1O				E2f1
Ncan	13004	1.79963	692	470
Olfr325	258261	1.06474	692	477
Tmem98	103743	1.76094	692	0		1O	1S
Crkl	12929	1.91017	691	550			1S	2N	2M	E2f1
Ilf3	16201	1.64389	691	443	MYB	1O	1S		2M	E2f1
Olfml1	244198	1.15856	691	386
Pkd2l1	329064	1.08723	691	452
Baz2a	116848	0.615985	690	0	MYB	1O	2S	1N		E2f1
Ccdc23	69216	1.46816	690	0
Faim3	69169	1.04453	690	750
Olfr1087	258843	1.00838	690	315
Pou2f2	18987	1.26305	690	351
2310079F23Rik	78890	1.13007	689	391		1O			1M	E2f1
4921517D22Rik	70900	1.10278	689	200
Atp5o	28080	1.58926	689	178					1M	E2f1
Hao3	56185	1.05768	689	0
Klhl17	231003	1.92267	689	1
Ndufs7	75406	1.73664	689	459		2O				E2f1
Ptch2	19207	1.29493	689	223		2O	1S		1M	E2f1
Slc43a2	215113	1.13639	689	236					2M	E2f1
Bach1	12013	0.552474	688	0		1O	2S	2N	1M	E2f1
Cbfb	12400	1.41356	688	622					1M	E2f1
Islr	26968	1.25023	688	177
Mamdc2	71738	1.03588	688	327			1S	1N
Tbx19	83993	1.06919	688	250
5430437P03Rik	68251	1.50816	687	390						E2f1
A130010J15Rik	319266	1.89928	687	859					1M	E2f1
Esam1	69524	1.33203	687	82			1S	1N
Arrb2	216869	2.3235	686	639				1N	1M	E2f1
BC088983	382010	2.03138	686	455	MYB				1M
Ccdc113	244608	0.935267	686	541		2O	2S	1N	1M	E2f1
Hn1	15374	2.01094	686	340				1N		E2f1
Itpa	16434	1.00957	686	92					1M	E2f1
LOC100045252		1.08915	686	386
Oraov1	72284	1.67114	686	163
Specc1l	74392	1.3105	686	0				1N
1110058L19Rik	68002	2.08545	685	0						E2f1
AU022252	230696	1.59898	685	190		1O	1S			E2f1
Ddo	70503	1.06146	685	14
Jmjd1b	277250	1.32411	685	460		1O	1S	1N
Neurog2	11924	1.10172	685	325				1N		E2f1
Nudt7	67528	1.60694	685	0
Olfr768	258863	1.08546	685	470
Pdzd8	107368	1.39707	685	5						E2f1
Slurp1	57277	0.979149	685	386
Zfp318	57908	1.7015	685	383
Zc3h12a	230738	1.43041	684	506		1O		1N	1M	E2f1
Eef1e1	66143	2.19554	683	0					2M	E2f1
Klf11	194655	1.07511	683	22
Slc9a3r1	26941	2.28025	683	427						E2f1
Mapt	17762	1.13874	682	119		1O		1N	1M	E2f1
Trp53i11	277414	1.25166	682	671		1O	1S	1N
Tsfm	66399	2.29194	682	571					1M	E2f1
Acss1	68738	2.36777	681	40		2O	2S	1N		E2f1
EG434197	434197	1.53171	681	8
Olfr1044	259013	1.17105	681	101			1S	1N
Rpl36al	66483	1.50708	681	86					2M	E2f1
Unc5cl	76589	1.0229	681	448		1O
4931409K22Rik	231045	1.1141	680	272
Smc5l1		1.5748	680	0
Olfr110	258325	1.00284	679	389
Slc17a5	235504	1.14749	679	424						E2f1
1110036O03Rik	66180	1.1306	678	519
Actr1a	54130	1.21807	678	436						E2f1
Cd79b	15985	1.43373	678	254
Inhbe	16326	1.12638	678	356	MYB				1M	E2f1
Slc6a8	102857	1.08311	678	609			1S			E2f1
Treml2	328833	1.47458	678	338
4833405L16Rik	320581	0.986777	677	287
Acot11	329910	1.37089	677	132
Apcs	20219	1.16859	677	171
Cd151	12476	0.856033	677	308					1M	E2f1
Cphx	105594	1.56293	677	625
Tfpt	69714	1.33938	676	852				1N	1M
Ttc8	76260	1.23477	676	0
AA960436	101985	1.61948	675	460						E2f1
Capzb	12345	1.38303	675	782		2O	1S	2N	1M	E2f1
Zfp711	245595	1.03823	675	263
2010011I20Rik	67017	1.10367	674	38
2310036O22Rik	68544	1.44336	674	167	MYB	2O			1M	E2f1
Drctnnb1a		1.47292	674	529						E2f1
Hr	15460	1.71295	674	6
Rbm28	68272	2.00779	674	28		1O
Yy2	100073351	1.50521	674	12
4632404H22Rik	78755	1.2347	673	318						E2f1
Lrrc8a	241296	1.23465	673	0				1N	1M	E2f1
Mef2d	17261	1.36132	673	815		1O	1S	1N		E2f1
4921509E07Rik	70897	1.08295	672	354
Ablim3	319713	1.08582	672	16
Eif3g	53356	1.6097	672	632
Mad2l2	71890	2.10862	672	353						E2f1
2010003O18Rik	384281	2.29077	671	242
H2-DMa	14998	1.9833	671	793
Nrbf2	641340	1.25351	671	297		1O				E2f1
Tal1	21349	1.10066	671	3		1O
Zfp637	232337	1.27374	671	0						E2f1
2610524H06Rik	330173	1.76426	670	487						E2f1
Aco1	11428	1.39166	670	633					1M	E2f1
Nptx2	53324	1.86074	670	7		1O	1S	1N	1M	E2f1
1200009I06Rik	74190	1.1014	669	301					1M
2610039C10Rik	66578	1.83347	669	0						E2f1
LOC100044103	100044103	1.6481	669	0
AV028368		1.73444	668	0
Banf1	23825	2.04318	668	59		2O	1S	1N	2M	E2f1
Fmn2	54418	1.01279	668	0
LOC100044289	100044289	1.57078	668	809
Mcm3ap	54387	1.02262	668	310		1O			1M	E2f1
Olfr366	236509	1.03918	668	320
Prdx6-rs1	320769	1.08888	668	484
Rab3c	67295	1.0314	668	486		1O
Arpc4	68089	1.53023	667	0						E2f1
Crlf3	54394	2.22188	667	272						E2f1
Gpr21	338346	1.08105	667	496		1O		1N
Olfr1094	258362	1.31303	667	491
Uba2	50995	2.13728	667	0
V1rh3	171246	1.24421	667	407
Flt3l	14256	0.995308	666	456	MYB	1O
Zfp639	67778	1.67796	666	5					1M	E2f1
Acads	11409	1.33714	665	490		1O				E2f1
Cd22	12483	1.13938	665	336		1O	1S
Pou5f1	18999	2.50091	665	682		2O	3S	3N		E2f1
Ruvbl2	20174	2.00876	665	685					1M	E2f1
Adam26a	13525	1.12564	664	677
[truncated: 2,016 more rows]

## Sheet: Table S5C
Table S5C. Top genes with differential connectivity in the co-expression networks of the control ES cells.
Gene	Mouse	Fold_change	Connectivity	Connectivity		TF target genes
symbol	GeneID	Ctl/B-MYB KD	in the control	in B-MYB KD	B-MYB	Oct4	Sox2	Nanog	c-Myc	E2f1
Sall4	99377	1.16461	959	0		2O	2S	3N		E2f1
Zfp422	67255	1.00708	958	1
Olfr78	170639	1.20612	948	0
Siglece	83382	1.03572	948	0
Ttll1	319953	1.46068	947	0
Xlr4a	434794	2.33227	947	0
l7Rn6	67669	1.97746	942	0				1N
LOC100041187	100041187	1.12224	940	0
Usp10	22224	1.66657	947	10		1O	1S	1N	1M	E2f1
LOC100039479		1.06876	936	1
BC117090	100034679	1.08486	946	14
Myo9b	17925	0.822913	931	0					1M	E2f1
Gtf3c6	67371	1.8216	934	4
Sfrs4	57317	2.08188	931	1		1O
Klf15	66277	1.59209	929	3					1M	E2f1
Pcdh1	75599	1.54194	926	0		1O
Plxna2	18845	0.590747	926	0		1O	1S	2N
Gab1	14388	1.28735	924	0					1M	E2f1
E330026B02Rik	245026	1.01583	948	25
Kif22	110033	3.36	923	0	MYB				1M	E2f1
Cth	107869	1.26724	921	0		1O	1S	2N		E2f1
Dhx16	69192	1.40534	920	0					1M	E2f1
Becn1	56208	1.36624	920	1	MYB	1O	1S	1N
Abhd7	384214	1.361	919	0		1O
LOC100047634		1.1743	919	0
LOC100047369		1.50666	953	36
LOC621824		1.185	936	21
Mterf	545725	2.02463	913	0					1M
Txndc3	73412	1.09275	922	10
Polr3b	70428	1.69755	912	0		2O	1S	2N	2M	E2f1
Rps15	20054	1.9208	916	7				1N	2M	E2f1
Tmem161b	72745	1.42913	909	0			1S	1N		E2f1
Defb23	629114	1.13367	911	3
Foxh1	14106	1.40938	908	0		3O			1M	E2f1
Gnl2	230737	1.3848	906	0					1M	E2f1
LOC100045419	100045419	1.19728	906	0
Mapkapk2	17164	1.03899	913	8
Rbm41	237073	1.24676	908	3				2N		E2f1
Prf1	18646	0.5298	903	0
BC032265	238024	2.17198	897	0						E2f1
Dsc3	13507	1.0637	895	0
C87499	381590	1.05657	894	0
Cs	12974	1.20799	896	3				1N		E2f1
Rbm47	245945	1.37006	893	0
Nup85	445007	2.47601	893	1					1M	E2f1
Supv3l1	338359	1.64776	893	1					2M	E2f1
Cnpy3	72029	1.63033	889	0
Bag3	29810	1.28514	890	2					1M	E2f1
Diap1	13367	1.90849	954	67		2O	1S	1N		E2f1
Crb3	224912	1.43255	902	16				1N
Pask	269224	1.61221	886	0			1S		1M
Rasa2	114713	1.26877	920	35				1N		E2f1
Msh6	17688	1.44699	882	0		2O	2S	2N	1M	E2f1
Rpa1	68275	1.64014	882	1					2M	E2f1
Ift80	68259	1.35442	880	0					1M
Hira	15260	1.37361	940	61		1O	1S		2M	E2f1
Gmcl1	23885	3.00549	879	0						E2f1
Ric3	320360	1.26023	879	0
Tagap	72536	1.50811	878	0
Fkbp11	66120	4.43934	877	0					2M	E2f1
Egr1	13653	3.21512	879	3						E2f1
Mtch1	56462	1.26331	876	2		1O				E2f1
Polr3e	26939	1.54821	959	86			1S		2M	E2f1
Kbtbd2	210973	1.47499	910	38			1S	1N
Cxcl13	55985	1.10303	871	0
Bcar1	12927	1.58739	870	2		1O	1S	1N		E2f1
Dhx30	72831	1.48911	868	0					1M	E2f1
Gypc	71683	0.938952	926	59
Sox13	20668	2.47722	875	9		2O	2S	2N		E2f1
AA536717	105428	1.50235	867	2		1O	1S		1M
St6gal1	20440	2.092	875	11		2O	1S	2N
Nf2	18016	1.31432	935	73		1O	1S	2N	1M	E2f1
Pcnt	18541	1.22896	865	3				1N		E2f1
Olfr424	258716	1.03841	905	44
Hmg20b	15353	1.76698	859	0				1N		E2f1
Rer1	67830	1.39061	874	16						E2f1
5830467P10Rik	241639	1.05961	858	0
Tpd52l1	21987	1.80582	857	0						E2f1
Ccdc83	75338	1.04882	907	51		1O	1S
Chchd2	14004	1.32311	857	1		2O	1S	2N		E2f1
Riok2	67045	1.24953	871	16		1O	1S		2M	E2f1
Aurka	20878	3.13411	863	9	MYB		1S	2N	1M	E2f1
Lsr	54135	1.29562	884	31					1M	E2f1
Cdc42	12540	1.6851	865	12				1N
Ccdc77	67200	1.99644	853	0	MYB	1O	1S	2N		E2f1
Spag16	66722	1.28187	854	2		1O		1N		E2f1
Slc35f1	215085	1.14568	868	17		1O	1S	1N
Rars2	109093	1.91871	851	0
Uchl4	93841	1.0334	856	6
Stmn3	20262	1.47434	850	0		1O	1S		1M	E2f1
Zfp770	228491	2.32053	916	67
Zfp236	329002	1.13729	850	2
Thumpd3	14911	2.36655	875	29		1O		1N	2M	E2f1
Amd2	11703	1.49823	852	6			1S	1N	1M	E2f1
Zfp459	328274	3.09274	846	0			1S	2N		E2f1
Iigp1	60440	0.985644	904	59
2310057J18Rik	67719	1.09678	915	72
Plekha2	83436	1.60179	842	0		1O	1S	1N
V1rg8	171243	1.05928	842	0
Olfr1048	259016	1.09878	842	1
AI450540	226252	1.4834	901	64		1O	1S	2N	2M	E2f1
EG436523	436523	1.01862	837	0
Mink1	50932	1.16126	837	0					2M	E2f1
Rasl10a	75668	0.929396	835	0
Pcgf3	69587	1.16175	880	46
Zfp393		1.12847	871	37
Vstm2b	58188	1.36541	834	0
Lrrc59	98238	1.39348	834	1					1M	E2f1
Mybl2	17865	4.81518	867	36		3O	3S	3N	2M	E2f1
Krtap16-4	170654	1.24843	830	0
Olfr284	258278	1.26868	830	0
Tchp	77832	1.45891	829	0
2610200G18Rik	67149	1.39996	827	0
Vps33a	77573	1.30931	826	0						E2f1
Lims2	225341	0.789633	864	39
Accn1	11418	1.15886	825	0		1O	1S	1N		E2f1
Wdr18	216156	1.59139	825	0					1M	E2f1
1700047I17Rik1	73385	1.07492	946	122
Eid1	58521	1.04899	824	0					1M	E2f1
Map2k1ip1	56692	1.00956	938	115						E2f1
Tatdn2	381801	1.30236	823	0				1N	1M	E2f1
Top1mt	72960	1.74294	823	0
A630042L21Rik	106894	1.24189	833	11		1O			1M	E2f1
Dcbld1	66686	1.47132	871	50		1O	1S	1N		E2f1
Eif2ak4	27103	1.04904	830	9						E2f1
Fbxo33	70611	1.66096	824	3
Adamts4		2.11638	821	1		1O			1M	E2f1
Slc25a19	67283	1.58564	820	0		1O			1M	E2f1
Gm11961	327860	1.11398	836	17		1O	1S
Kif23	71819	3.61753	839	21						E2f1
Tbrg4	21379	1.5367	818	0	MYB	1O		1N	2M	E2f1
Stard7	99138	2.06931	880	63			1S		1M	E2f1
Ddb1	13194	1.12189	817	0		2O			2M	E2f1
Gulo	268756	1.33862	817	0
Cntn4	269784	1.01378	872	56			1S	1N
Ap3d1	11776	1.15824	816	0						E2f1
Kcnh1	16510	1.01395	824	10			1S
Grhl2	252973	2.42585	892	79		1O	2S	2N		E2f1
2310008H04Rik	224008	1.75208	860	48		1O	1S		1M	E2f1
Paqr7	71904	1.23347	817	5		1O		1N
H2afz	51788	2.27593	811	0	MYB	1O	1S	1N		E2f1
Nr1d2	353187	1.57675	817	7					2M	E2f1
Cxcr7	12778	1.02916	829	20		1O	1S	2N		E2f1
1700021F05Rik	67851	2.88014	816	7			1S	1N	1M	E2f1
Stxbp1	20910	1.90882	809	0						E2f1
Syn3	27204	1.15661	809	0			1S	1N		E2f1
Tlr13	279572	1.05933	809	0
Eif2c1	236511	1.0341	908	101		2O	2S	1N		E2f1
1810020G14Rik	66272	1.06334	924	118					1M	E2f1
Gm347	241289	2.10793	855	49		1O		1N
Zcchc18	66995	2.00943	819	13			1S			E2f1
Pcsk9	100102	1.55376	805	0
Cpsf1	94230	1.47525	870	66		1O			2M	E2f1
EG630499	630499	1.31589	805	1		1O
Grb7	14786	2.3759	803	0	MYB				1M
Mt1	17748	0.961951	803	0	MYB	3O	1S	1N	2M	E2f1
Ovol2	107586	1.17773	803	0		1O	1S	1N
She	214547	1.4702	847	46		1O	1S	3N		E2f1
Bcl3	12051	2.30306	802	1		1O	1S	2N		E2f1
Gng13	64337	1.17418	801	0		1O	1S			E2f1
Shc1	20416	1.28308	865	65	MYB	1O	1S	2N	1M	E2f1
Chst12	59031	0.990325	830	32					1M	E2f1
Ier5l	72500	1.13229	823	26		1O	1S	1N	2M	E2f1
Zfp704	170753	1.37392	799	2	MYB	2O	2S	2N	2M	E2f1
Obfc2b	69917	1.57813	938	142		1O		1N	1M
Nr0b2	23957	1.01742	796	0
Gnaq	14682	1.57789	818	24				1N
Spag5	54141	1.98585	791	0						E2f1
Dmrt3	240590	1.2854	810	20
Sh3rf2	269016	0.892874	790	0		2O	1S	1N
0910001A06Rik	223601	1.92324	930	142			1S	1N		E2f1
Olig1	50914	2.26048	801	13					1M
Zfp288		1.15949	931	144
LOC100048649	100048649	1.14089	795	8
EG625054		0.974262	788	1
Grina	66168	0.957558	788	1
Car4	12351	2.32312	787	0
Mov10	17454	1.58761	952	166		1O	1S	2N		E2f1
Dars	226414	2.24641	938	152			1S	1N	1M	E2f1
Slc25a15	18408	2.74242	853	67						E2f1
Pes1	64934	1.27489	819	34	MYB				2M	E2f1
Ptgds		1.70793	800	15
Pgcp	54381	0.968418	789	4
1810030J14Rik	66289	1.1465	894	110
Ndufa6	67130	1.64428	880	96					1M	E2f1
0610006I08Rik	66836	1.54603	844	60		1O			1M	E2f1
Kctd6	71393	1.6714	827	43		2O	1S	2N	1M	E2f1
0610037L13Rik	74098	1.61132	793	9						E2f1
Hnrnpa2b1	53379	2.53181	787	3
Herc3	73998	1.20315	786	2
Olfr152	258640	1.11523	784	0				1N
Flot1	14251	1.4968	800	17	MYB	1O
Map2k6	26399	1.67743	784	1			1S	1N	1M	E2f1
Krt82	114566	1.07709	783	0
BC030476	239368	0.399658	860	79
Pik3r1	18708	0.866422	795	14		1O				E2f1
Rab5c	19345	1.27515	789	10				1N		E2f1
BC052484	328783	1.17341	779	0
Rpl23	65019	0.946262	895	118			1S	2N	2M	E2f1
Itpkc	233011	1.44035	816	40				1N	1M	E2f1
LOC100047934	100047934	2.14128	776	0
Olfr598	257975	1.13307	775	0
Acot1	26897	3.85136	789	15		1O	3S	1N		E2f1
EG434396	434396	1.13656	774	0
Fgf5	14176	1.61752	864	91		1O		3N
Thtpa	105663	1.78106	795	22					1M	E2f1
Cul2	71745	1.47169	773	0		1O		1N		E2f1
Tcf7	21414	1.881	773	0		2O	2S
Gm817	329207	1.66333	877	105				1N
Pms2	18861	1.88441	841	69					1M
Lypd3	72434	1.58703	773	1		1O	1S
D9Ertd392e		1.11464	771	0
Csrp1	13007	0.589411	882	112		1O	2S	2N
D0H4S114	27528	0.773227	828	58			1S			E2f1
Prmt3	71974	1.83828	770	0		1O	1S	1N	1M	E2f1
LOC100046792	100046792	1.29378	771	2
Nfatc2ip	18020	1.61398	939	171		1O	1S	2N		E2f1
Gstm5	14866	2.5397	770	2
2810439F02Rik	72747	1.26895	767	0				1N		E2f1
Fam18b	67510	1.36586	768	2		1O		1N		E2f1
1700029P11Rik	66346	2.27065	764	0			1S			E2f1
D11Moh35		1.63026	859	96
Fgf15	14170	3.41306	771	8		1O	1S	2N		E2f1
Lin28	83557	2.95453	763	0		1O		2N	1M	E2f1
Ripply1	622473	1.61987	763	0		1O	1S	1N		E2f1
Scara3	219151	1.27082	763	0
Cpne2	234577	0.84268	773	11			1S	1N
Slc19a2	116914	1.05333	764	3					2M	E2f1
Atf7ip	54343	1.23082	937	177	MYB	3O	1S	1N	1M	E2f1
2310044H10Rik	69683	1.86777	935	176		2O				E2f1
Mpdu1	24070	1.83004	759	0	MYB	1O	1S	1N	2M	E2f1
Alox12e	11685	1.22006	767	9
1200002N14Rik	71712	0.705925	759	1		1O	2S	2N
4932411N23Rik	237029	1.00929	758	0
Gpt2	108682	1.87766	758	0		2O	2S	2N	1M	E2f1
Ppp1r1a	58200	2.86419	758	0				3N
Hck	15162	1.3742	874	117		2O	1S	3N		E2f1
Map3k1	26401	1.67974	757	0						E2f1
Dhtkd1	209692	1.40117	768	12
Ubb	22187	1.01853	756	0	MYB	2O	2S	1N	1M	E2f1
Hdac4	208727	1.38597	773	18			1S	2N
Rgs10	67865	2.27165	841	87
Rasgrf2	19418	0.974482	760	6				1N
Rims1	116837	1.15545	754	0			1S	1N		E2f1
Cyp27a1	104086	1.3662	837	85		1O
1110019K23Rik	665563	1.05245	811	59
Ndufc2	68197	2.03568	754	2						E2f1
Ccdc109a	215999	1.66574	753	1
4933434I20Rik	67555	1.31166	861	110				2N
Gm11837	100038514	1.08154	857	106
Tiam1	21844	2.94022	814	64			2S	1N		E2f1
B230118H07Rik	68170	1.49591	833	85			1S
Prdx5	54683	1.62171	752	4		1O			1M
E430018J23Rik	101604	1.2761	841	94			1S	1N		E2f1
Olfr900	258874	1.03561	790	44
Butr1	192194	1.05416	777	31
2610528J11Rik	66451	1.35762	856	111
BC056474	414077	1.92526	745	1					1M	E2f1
Nub1	53312	1.09296	845	102					1M	E2f1
1190002H23Rik	66214	1.03416	748	5		2O
BC025575	217219	1.66697	743	0						E2f1
Lig3	16882	1.8263	800	58					2M	E2f1
Ifih1	71586	0.910998	742	1
LOC100044275	100044275	1.88876	946	206
Fbxo25	66822	1.00292	799	59						E2f1
Tpst1	22021	3.52816	771	31					1M	E2f1
Appl2	216190	1.92781	739	0
Rassf7	66985	1.49682	739	0						E2f1
Slc35a3	229782	1.83308	738	0
Mast2	17776	0.975797	739	2		1O				E2f1
BC030183	230766	1.16588	737	0		1O
Wnt9a	216795	1.18153	737	0
Pcsk1n	30052	1.82338	874	138	MYB	1O	1S	1N		E2f1
Unc5c	22253	1.07615	737	1
Stmn4	56471	0.530736	878	143
Olfr1176	258767	1.20646	742	7
6330503C03Rik	76156	1.50917	735	0
4922505E12Rik	433386	1.10007	836	102		1O
Sfrs6	67996	2.07258	734	0		1O	1S		2M	E2f1
LOC545732		1.05139	853	120
Pitx2	18741	1.36144	774	41		1O	1S	1N		E2f1
Cmpk	66588	1.23824	766	33						E2f1
1110018G07Rik	68497	1.21892	733	0
3830402I07Rik	408068	1.04167	733	0						E2f1
Ilkap	67444	1.53994	732	0					2M	E2f1
Tctex1d2	66061	1.88279	739	8
Bik	12124	1.41144	731	0						E2f1
Rwdd1	66521	2.06388	736	6					2M	E2f1
Nckap1	50884	1.39785	827	98						E2f1
2410016O06Rik	71952	2.30859	823	94					1M	E2f1
Atp2a3	53313	1.8987	729	0		1O	1S
Ppwd1	238831	1.06647	847	119						E2f1
Atp1b1	11931	1.30446	788	60			2S	2N	1M	E2f1
OTTMUSG00000010433	194225	1.01586	728	0
Fgfrl1	116701	1.26558	875	148
AA881470	231841	1.37312	783	56	MYB				2M	E2f1
Kpna1	16646	1.63054	730	3					1M	E2f1
Odz4	23966	1.29923	726	0	MYB	2O	3S	2N	1M	E2f1
Pcolce2	76477	1.72613	946	221		1O	1S	1N	1M	E2f1
LOC218963		1.00835	753	28
Cpox	12892	1.13154	736	11						E2f1
H6pd	100198	1.36899	848	124			1S			E2f1
Tns4	217169	1.25931	813	89
Kcnj8	16523	1.09789	724	0			1S	1N
Mrgprh	80978	1.13424	813	90		1O
1700019D03Rik	67080	1.81747	772	49		3O	3S	3N	1M	E2f1
Prkcz	18762	1.40169	761	38		2O				E2f1
LOC100044702	100044702	0.964593	723	0
S100a6	20200	0.846023	737	15						E2f1
Trim54	58522	1.0794	722	0						E2f1
BC057893	272027	1.29959	864	143					1M
Agk	69923	1.13247	721	0
Ms4a3	170813	1.05018	721	0
Sap18	20220	1.12792	959	239					1M	E2f1
Tnip1	57783	1.6344	720	0		2O	1S	2N	1M	E2f1
Ccnc	51813	1.69048	738	19		2O	1S	1N		E2f1
5730589K01Rik	268741	1.33156	721	2					1M	E2f1
a	50518	1.15318	719	0						E2f1
LOC100048733	100048733	1.62019	719	0
9130221H12Rik	77124	1.8568	932	214					1M
Nmnat1	66454	1.09033	872	154		2O				E2f1
Snx8	231834	1.52152	943	227					1M	E2f1
Cd52	23833	1.08578	814	98					1M
Cyp2r1	244209	0.945649	773	57
Igsf1	209268	1.91577	742	28
D630042P16Rik	243612	1.12565	927	214						E2f1
Tmem25	71687	1.16203	891	178
Vps16	80743	1.84368	774	61					1M
Gmfg	63986	1.90917	726	13					1M	E2f1
Bnip3l	12177	2.07177	714	1					1M	E2f1
Mmd	67468	1.75663	767	55						E2f1
Fbxo22	71999	0.98401	737	25		2O	1S	2N	2M	E2f1
AI326477		1.17745	712	0
Krt17	16667	3.39726	712	0				2N		E2f1
H1fx	243529	2.59314	943	232						E2f1
Camk2d	108058	0.910556	917	206		1O	1S	1N		E2f1
Rassf3	192678	1.54636	710	0	MYB		1S	2N	1M	E2f1
Cdrt4	66338	1.34147	907	198
Neil2	382913	1.52021	887	178				1N		E2f1
Tinagl	94242	1.17011	789	81
Mmp1a	83995	1.37515	768	60		1O
1500003O03Rik	56398	1.39984	711	3
Ssrp1	20833	2.05519	739	32		1O	1S		1M	E2f1
Fabp3	14077	0.732678	726	19		1O	1S	1N	1M	E2f1
3110001I22Rik	66598	1.02142	707	0		1O			1M
Krtap5-5	114666	1.4041	707	0		1O	1S	1N
Acsf3	257633	1.79181	821	115
Slc7a2	11988	1.06899	716	10				1N
1700030J22Rik	69528	1.37783	714	8		2O	1S	1N	1M
Bmi1	12151	0.992838	706	0		2O	1S	3N
Cul7	66515	0.915912	706	0					2M	E2f1
EG434760	434760	1.55923	706	0
EG667977	667977	0.892621	706	0
Apbb1	11785	1.73042	869	164				1N		E2f1
Insm1	53626	1.36554	708	3		1O	3S		1M	E2f1
Pcsk4	18551	1.23466	705	0
Tceb2	67673	1.83339	909	205						E2f1
Mfap3	216760	1.56317	709	5
Olfr1006	258563	1.19076	704	0
Id4	15904	0.873977	876	173						E2f1
Cog6	67542	1.55884	816	113
Ssxb5	387586	0.99136	703	0
Olfr215	258438	1.03561	902	200
Agtr1a	11607	1.51121	741	39
Ppp2r2c	269643	1.35744	822	121		1O	1S	1N		E2f1
A930008G19Rik	77938	1.11344	701	0		1O	2S	1N	1M	E2f1
Serpina1c	20702	1.0138	941	242
Ghsr	208188	1.15208	854	155
Gbf1	107338	1.25571	701	2		3O	2S	2N
Txnrd3	232223	1.48061	701	2
Hk1	15275	1.31232	699	0				2N	1M	E2f1
Tmco4	77056	1.48187	699	0		2O				E2f1
Ube2o	217342	1.24153	699	0		1O	1S	2N
Doc2b	13447	1.09469	786	88
Itpka		1.67666	734	36		1O
Ppm1a	19042	1.42921	942	245		1O		1N	2M	E2f1
Palld	72333	1.13761	697	0
Zfp574	232976	1.51029	697	0					1M	E2f1
Zfp418	232854	1.37306	879	183
Mrc1	17533	1.1352	708	12
Adra2a	11551	0.860506	696	0				1N
Cenpt	320394	1.24757	803	108		1O			2M	E2f1
1700001P01Rik	72215	1.03352	719	24			2S	2N	1M
Olfr1506	257665	0.975697	695	0
LOC100047749	100047749	1.12433	907	213
Irgq	210146	1.11604	838	144		1O				E2f1
Prkcd	18753	1.41317	785	91					1M
Dcp1b	319618	1.60161	694	0						E2f1
Mars2	212679	1.81076	755	62					1M	E2f1
Psca	72373	1.04986	715	22
Mapk11	19094	2.30353	717	25						E2f1
Toe1	68276	1.79056	701	9					2M	E2f1
Trpc2	22064	1.09093	694	2
Il18r1	16182	0.957254	951	260
4933427D14Rik	74477	1.01179	849	158				1N
Foxo4	54601	1.27839	718	27
Smyd1	12180	1.36145	821	131	MYB
Olfr160	80706	1.02547	794	105		1O
Mdk	17242	2.53138	691	2			2S			E2f1
Atp6v0b	114143	1.16802	689	0				1N	1M	E2f1
Ppcs	106564	1.56146	689	0					2M	E2f1
2310047D13Rik	116972	1.77973	818	130				1N
Mixl1	27217	1.21086	813	125					1M
Olfr867	257898	1.06365	693	5
B9d1	27078	1.4538	688	0
Mapk12	29857	2.11672	688	0			1S
Phlda2	22113	2.37655	688	0			1S		1M	E2f1
Tyro3	22174	1.28116	688	0		1O	1S	1N
Eno1	13806	2.36028	892	205		1O	2S	2N	2M	E2f1
Ankrd5	319196	1.12372	708	21
EG638695	638695	0.522931	702	15
Phtf2	68770	1.88795	701	14		1O	2S	1N		E2f1
Med6	69792	1.78166	692	5		1O				E2f1
Pim3		2.33079	687	0		1O	1S		1M	E2f1
Tcf12	21406	1.08291	944	258			1S	1N
D10Wsu102e	28109	2.04689	686	0					2M	E2f1
Rhox4g	664608	1.25233	686	0
Nudt3	56409	1.14845	907	222		3O		2N	1M	E2f1
Manbal	69161	1.53755	877	192			1S	1N		E2f1
Aff1	17355	0.883958	685	0				2N		E2f1
Fgl1	234199	1.19384	685	0
Gltpd2	216871	1.34473	685	0
Rftn2	74013	0.925405	685	0			1S	1N
2310002L09Rik	71886	1.03339	699	15
Pi4k2b	67073	1.68563	864	181						E2f1
1600016N20Rik	72000	1.77933	718	35
L3mbtl3	237339	1.03838	841	159			1S	1N
Sh3gl3	20408	2.32668	686	5		1O	1S	1N
Ssna1	68475	1.47922	682	1					1M	E2f1
Ccdc114	211535	2.69461	681	0
Slc24a4		1.21056	857	177				1N
Macrod1	107227	1.2397	842	162
Gbp6	229900	1.16476	734	54
Cmtm7	102545	1.21817	692	12			1S			E2f1
Apof	103161	1.31979	680	0		1O		1N
Akap4	11643	1.08848	784	105
Snrp70	20637	2.33068	679	0	MYB	1O		1N	2M	E2f1
Josd1	74158	1.55838	680	2						E2f1
1500034J20Rik		1.0732	678	0
Apool	68117	1.04611	678	0
Ccdc90b	66365	1.68133	678	0
Otub2	68149	1.81173	778	101
Nmur2	216749	1.12979	702	25
Cgrrf1	68755	1.06065	693	16
5031414D18Rik	271221	1.0848	677	0
Fhl5	57756	1.00876	677	0
Zfp750	319530	0.9528	677	0		1O			1M
Grik4	110637	1.15541	736	60		3O	1S	1N		E2f1
AA536749	26936	1.18542	682	6
Rragc	54170	0.968137	676	0					1M	E2f1
Gpr137b	83924	1.22859	933	258
Star	20845	1.10306	863	188
Ipo4	75751	1.64731	804	129
AW555464		0.778088	676	1		1O	1S
Cdh13	12554	0.92717	675	0		2O	2S	2N
LOC100048105	100048105	0.789233	675	0
Olfr1365	404335	1.09856	675	0
Gpr19	14760	1.19025	674	0		1O	2S	2N		E2f1
Hist1h2bg	319181	1.00491	674	0	MYB		1S			E2f1
Irf1	16362	2.48483	674	0		1O	1S	1N		E2f1
Slco1b2	28253	0.983843	705	32
Clip1	56430	1.02044	701	28
Crls1	66586	1.73847	769	97		1O			1M	E2f1
Slc9a7	236727	1.15968	702	30
LOC640963		1.64131	672	0
Osr2	107587	0.820891	672	0		1O	1S	3N	1M
Nlrp1c	627984	1.10756	699	28
AI447904	236312	1.05413	673	3
4932442K08Rik	67544	1.23843	671	1						E2f1
Nod1	107607	0.903748	806	137		1O	1S	1N
Cdk10	234854	2.04886	761	92					2M	E2f1
D3Ertd300e	56790	1.15132	723	54		2O			1M	E2f1
Zfp710	209225	2.84959	695	26		1O	2S	2N		E2f1
Det1	76375	1.16303	691	22		2O	1S	1N		E2f1
E430025E21Rik	223593	1.377	679	10					1M
2610204M08Rik	70435	1.2601	669	0						E2f1
LOC100047353	100047353	0.885113	671	3
ENSMUSG00000053178	208595	2.10154	668	0
Ceacam19	319930	1.09695	778	111						E2f1
Zmiz1	328365	1.06458	667	0	MYB	1O	1S	1N	1M	E2f1
Olfr132	257889	1.0452	667	1
2310002B06Rik	53951	0.850921	666	0					1M	E2f1
Pik3r2	18709	1.43733	953	288		2O	1S		2M	E2f1
Pcnx	54604	0.945642	742	77			1S	1N
Ass1	11898	0.804432	670	5		1O	1S			E2f1
Psg19	26439	1.15984	665	0
Sil1	81500	1.67075	667	3		2O	1S	1N	1M	E2f1
Gstm6	14867	1.59193	664	0
Pak4	70584	2.21291	704	42				2N		E2f1
Rfxap	170767	2.28282	679	17						E2f1
Cdo1	12583	1.34653	830	169						E2f1
Gmfb	63985	1.02696	669	8	MYB				1M	E2f1
Cobl	12808	1.92969	663	2		2O	3S	3N	1M	E2f1
Rab6b		2.3141	662	1				1N
Adamtsl4	229595	1.31086	661	0			1S	1N		E2f1
Smo	319757	1.4251	944	284						E2f1
LOC100048413	100048413	1.57529	857	197
Clec3b	21922	1.57038	806	146
Rbmx	19655	1.32095	787	127	MYB			1N		E2f1
Hoxb7	15415	0.980475	704	44		1O		1N
Golga3	269682	1.36955	660	0						E2f1
Stap2	106766	1.45568	660	0
Pdzk1	59020	2.14293	791	132		2O	1S	1N
Gdnf	14573	0.987356	659	0
Rgs4	19736	0.479387	659	0
Zcchc12	72693	1.37399	659	0
Oprl1	18389	1.10549	737	79
Zbp1	58203	1.23773	671	13		1O		1N
Khdc1c	433278	1.13179	913	256
Olfr1382	257971	1.04963	660	3
Emd	13726	1.21257	657	0
Plcxd1	403178	1.24215	657	0		1O	2S	2N	1M	E2f1
Slc5a5	114479	0.828861	771	115					1M
Tnfrsf9	21942	1.18007	710	54
Ankrd12	106585	1.24386	655	0					1M	E2f1
Kctd12	239217	0.764271	655	0						E2f1
Spg20		2.16689	945	291
Lrriq2		1.47694	820	166	MYB					E2f1
Lgi2	246316	2.0673	806	152		1O
Htr4	15562	1.27655	735	81				1N
D630023F18Rik	98303	1.49693	654	0						E2f1
Gpr37	14763	1.03698	682	29
Asl		1.46121	674	21
Inpp5a	212111	1.24173	653	0		1O		1N	1M
Gcgr	14527	1.37384	807	155
Cckbr	12426	1.532	768	116
2610109H07Rik	70433	1.28095	857	206
Ado	211488	1.25774	839	188
Klf12	16597	1.21296	676	25		1O	2S	1N
Tep1	21745	1.32199	651	0		1O				E2f1
BC085271	434632	2.61817	933	283
Cdc73	214498	1.74291	650	0					1M	E2f1
Gm14047	329514	1.02213	650	0				1N
Peg10	170676	1.03271	650	0		1O	1S	1N		E2f1
Tmem14c	66154	2.20227	820	171					1M	E2f1
LOC100044292	100044292	1.02916	654	5
Pcyt1a	13026	0.897567	653	4		1O			1M
Dpp6	13483	1.15311	649	0			2S	2N		E2f1
Brp17		2.49207	934	286
Nat2	17961	1.27833	727	79
Vegfc	22341	1.21347	667	19		2O	2S	2N		E2f1
Drp2	13497	0.67691	654	6
Sall2	50524	2.18352	650	2		1O	1S
Capns1		1.43472	648	0		1O	1S	1N	1M	E2f1
Tfdp1	21781	2.12423	837	190		1O		1N	1M	E2f1
Vpreb3	22364	1.10894	806	160			1S	1N
B3galt6	117592	1.41096	769	123					2M	E2f1
Olfr1497	258736	1.06394	711	65
BC067047	277360	1.13415	708	62
Usp11	236733	1.75258	699	53						E2f1
Rmnd1	66084	1.48824	670	24
Cbx4	12418	1.02242	647	1
Ank3	11735	1.30126	646	0		1O	1S	2N		E2f1
Rcan1	54720	0.773982	646	0
Prl	19109	0.958233	871	226
Paxip1	55982	1.24611	774	129					2M	E2f1
Gipc2	54120	0.994992	646	1		1O		2N		E2f1
Iws1	73473	1.70097	645	0					2M	E2f1
Gpr171	229323	1.14871	910	266
Ifngr2	15980	0.580842	674	30		1O	1S	2N
Phlda1	21664	0.751314	851	208					1M	E2f1
Picalm		1.38551	835	192				1N		E2f1
Trim39	79263	1.26319	644	1					1M	E2f1
Fads3	60527	0.843759	643	0
Irs2	384783	0.801573	643	0
Eral1	57837	1.84311	664	22				2N		E2f1
Scn4b	399548	1.01218	647	5
Rbm4	19653	1.04656	642	0				1N	2M	E2f1
Tbcel	272589	1.30512	732	91		1O
Wins2		1.19968	679	38
Ubox5	140629	2.14145	674	33					1M	E2f1
Ptgds2	54486	1.01828	641	0
Tmem71	213068	1.04627	877	237
Zfp597	71063	1.54733	785	145		1O				E2f1
Aifm3	72168	1.20704	735	95
Fkbp1a	14225	1.45935	703	63					1M	E2f1
Taf4a	228980	1.0862	655	15		1O
Prpf31	68988	1.21988	640	0				1N	2M	E2f1
Snx18	170625	1.34778	640	0
Zfp410	52708	1.34421	640	0						E2f1
Tmed10	68581	1.95317	877	238			1S	1N	1M	E2f1
Defcr-rs7	13226	1.13493	672	33
Ddit4l	73284	0.714055	647	8			1S	1N
Tcp1	21454	1.95816	646	7					2M	E2f1
Ift140	106633	1.63621	643	4					1M	E2f1
Bpil3	228796	1.03388	642	3
Bid	12122	2.09769	639	0					1M	E2f1
Kcnk15	241769	1.1415	813	175
BC005624	227707	1.41078	726	88		1O				E2f1
Defa-ps1		1.07505	638	0
D11Wsu47e	276852	1.52111	905	268		1O	1S		1M
Nr1i3	12355	1.04405	662	25		1O	1S	1N
Fcgr2b	14130	1.18419	677	41				1N
Pde7a	18583	1.77851	639	3		1O	1S	1N		E2f1
Bcap31	27061	1.03621	636	0						E2f1
Dus3l	224907	1.75511	636	0			1S		1M	E2f1
Cdc2l1	12537	1.28569	857	222				1N	1M	E2f1
Dscr6	170765	1.63681	684	49
Wdr40b	245404	1.17373	639	4				1N
Sox7	20680	0.741358	635	0		1O	1S	1N
Hhat	226861	1.27307	739	105		2O	1S	2N		E2f1
Adipor2		1.76266	634	0	MYB	2O	2S	2N		E2f1
Olfr954	258328	1.27357	935	302
AF366264	231201	1.16949	888	255
Gstm1	14862	2.75243	677	44					1M	E2f1
Papolg	216578	1.71125	642	9						E2f1
Uhrf1bp1l	75089	1.36721	633	0
Rbp3	19661	1.04825	727	95
Cradd	12905	1.14734	714	82		1O	1S	1N		E2f1
Cox10	70383	1.75585	694	62		1O		1N	2M	E2f1
Ppp2cb	19053	1.50048	922	291		1O			1M	E2f1
AI427809	381524	1.05691	816	185
B230120H23Rik	65964	1.24985	752	121						E2f1
Rbm3	19652	1.48821	692	61					2M	E2f1
Zfp652	268469	1.15398	662	31
Cpne9	211232	3.31498	657	26				1N		E2f1
Vapb	56491	1.30545	632	1
Rpgrip1	77945	1.09831	631	0		1O			1M	E2f1
Avpr1a	54140	0.963498	878	248
Lamp1	16783	1.05037	722	92					1M	E2f1
Phka2	110094	1.21036	630	0						E2f1
Tm9sf1	74140	1.11158	842	213						E2f1
Lypd5	76942	1.04126	741	112
Maged2	80884	1.29331	636	7
DXBwg1396e		1.68332	629	1
1700027A23Rik	76420	1.21589	628	0
Slfn8	276950	1.03966	628	0			1S
Tmem125	230678	1.60696	628	0
Mapk8ip1	19099	2.2282	639	12
4933400A11Rik		0.97513	628	1
Cxcr3	12766	1.04207	627	0
Ssbp2	66970	0.698683	877	251
A230069A22Rik	320587	1.16799	829	203
Necab1	69352	1.03357	652	26
Gif	14603	1.12269	645	19
Npr2	230103	0.925806	628	2
Ccdc80	67896	0.420041	645	20
1700011F03Rik	74221	1.10719	641	16
Sparcl1	13602	1.05536	625	0		1O	1S	3N
Trrap	100683	1.18523	625	0
Xrcc1	22594	1.31073	784	160		1O	1S		1M	E2f1
Ank	11732	1.21562	652	28			1S	1N
V1rc30	171203	1.03449	625	1
BB287469	544881	0.547421	624	0
D10Jhu81e	28295	1.8513	820	197						E2f1
Samm50	68653	1.1915	811	188		1O	2S	1N		E2f1
AB112350	242864	1.79055	719	96				1N	1M	E2f1
Cxxc5	67393	1.05108	717	94		1O	2S			E2f1
Tex13	83555	1.04143	704	81
Csgalnact1	234356	0.820019	623	0
Extl3	54616	1.59537	623	0
Orai1	109305	1.2186	623	0
Slc6a9	14664	1.27465	623	0					2M	E2f1
Cst8	13012	1.0117	635	13
Myh1	17879	1.05955	622	0
Pdss1	56075	1.96801	622	0		1O	1S	2N	2M	E2f1
Olfr1276	258390	1.03402	632	11
Afap1	70292	0.874346	625	4
1200011O22Rik	71735	2.00145	621	0						E2f1
Tap1	21354	0.948555	621	0
Slco1a5	108096	1.02135	889	269		1O		1N
D18Ertd653e	52662	1.08265	693	73	MYB	2O	2S	2N		E2f1
Baz1b	22385	1.00086	667	47		2O		1N	1M	E2f1
Olfr486	258489	1.12049	639	19
Cxx1a	66158	1.1047	903	284
Ptger2	19217	1.12804	847	228		3O	2S	3N
Zfp644	52397	1.62745	759	140					2M	E2f1
4632419K20Rik	74349	1.26051	629	10		1O				E2f1
Itgb5	16419	1.1125	619	0				2N	1M	E2f1
Rpl35	66489	1.38682	619	0	MYB				2M	E2f1
Jakmip1	76071	2.90744	692	74		1O		1N
Ints6	18130	1.09062	635	17		1O			1M	E2f1
Wbp11	60321	1.97451	887	270			1S		1M
Sulf1	240725	1.6494	743	126		2O	3S	1N		E2f1
Clic1		0.75699	725	108		1O	1S			E2f1
Ndufa5	68202	2.16063	666	49					2M	E2f1
Foxd4	14237	1.07932	656	39		1O	1S	1N
Nalcn	338370	1.14683	638	21
Plekhm3	241075	1.03224	834	218
Lgals1		0.51356	621	5
4930486G11Rik	75033	1.03971	619	3		1O	1S		1M	E2f1
Lxn	17035	0.663483	616	0						E2f1
Mlf2	30853	1.56928	616	0		1O				E2f1
Tug1		0.861545	616	0
Wdsof1	223499	1.94748	616	0					1M
Slc22a2	20518	1.11784	870	255
Snrpd2	107686	2.27535	625	10					1M	E2f1
Hp1bp3	15441	1.13594	615	0		1O				E2f1
LOC100045117		1.52533	948	334
Tbc1d22b	381085	1.22439	907	293
C330019L16Rik	208111	1.21515	617	3						E2f1
Olfr97	258505	1.18519	619	6
Sprr2j		0.996265	614	1
C80913	19777	2.60255	613	0	MYB				1M	E2f1
Wfdc2	67701	2.10419	613	0
A230106M15Rik	231717	1.28793	942	330						E2f1
Pcdhb22	93893	1.12622	851	239
Gpr146	80290	0.97119	620	8
LOC100045882	100045882	1.46891	851	240
Tas2r117	353166	1.08732	682	71
Pgc	109820	3.40416	681	70						E2f1
Lgr5	14160	0.992829	611	0		1O	1S	1N
Ucn	22226	1.13677	896	286
8430410A17Rik	232210	2.14518	886	276		1O	1S	1N		E2f1
Nedd9	18003	0.921304	877	267				1N
Endod1	71946	0.948476	833	223
Trim72	434246	0.958784	732	122
Mtmr4	170749	1.32088	633	23					2M	E2f1
Smcr7	237781	1.59159	799	190
Nat14	269854	1.0017	798	189						E2f1
LOC100046729	100046729	1.14664	741	132
9130019P16Rik	378878	1.13302	620	11				1N
Nlrp3	216799	1.06605	746	138
Pex13	72129	1.45816	609	1		1O	1S	1N
Ak3	56248	1.41017	608	0						E2f1
2610301F02Rik	545428	1.25741	789	182		1O	1S	2N		E2f1
BC031575		1.17493	699	92
Cdc37	12539	2.07649	687	80		1O				E2f1
Tyk2	54721	1.49975	639	32				1N		E2f1
BC038286	227298	1.14817	607	0	MYB	1O	1S		1M	E2f1
Tufm	233870	2.09158	926	320				1N	2M	E2f1
Lcp2	16822	1.02936	918	312
Nudt6	229228	1.04504	902	296					2M	E2f1
Lmnb2	16907	2.25278	722	116			1S			E2f1
Adcy2	210044	0.737688	616	10
Prl8a6	19112	1.11341	606	0
Stx5a	56389	1.47237	606	0	MYB				1M	E2f1
Fut8	53618	1.39292	891	286				1N	1M	E2f1
B020018G12Rik	545388	2.33506	685	80
Ramp3	56089	2.17428	657	52
LOC100038882	100038882	1.26794	606	1
Cyp21a1	13079	1.03041	605	0
Dnttip2	99480	1.07006	605	1		1O				E2f1
Cdc34	216150	1.36983	604	0					1M	E2f1
Gne	50798	1.14824	604	0					1M	E2f1
Arhgap5	11855	1.17774	931	328
Clgn	12745	2.41771	885	282			1S
4930478A21Rik	75002	1.346	690	87		1O	1S	2N	1M	E2f1
Gpr3	14748	1.20908	603	0
Htatsf1	72459	1.96125	603	0						E2f1
Trpc5		1.13936	850	248			1S
Hoxa3	15400	1.10225	602	0
Vps28	66914	1.66107	602	0		1O	2S			E2f1
A930016P21Rik	68073	0.943401	874	273					2M
Th	21823	1.02639	690	89
C1ql2	226359	0.841514	627	26
Ngfr	18053	1.12571	852	252		1O				E2f1
Olfr1032	258572	1.11805	818	218
Nrn1l	234700	1.4169	734	134
Svs3b	329557	1.09504	608	8
Notch3	18131	1.13385	913	314
Lrch1	380916	1.38147	861	262				1N		E2f1
Col1a1	12842	0.682562	633	34
2500002L14Rik		1.69677	599	0				1N		E2f1
Tnxb	81877	1.08179	757	159
Gm14092	627302	1.35316	687	89
Smarcd1	83797	1.30254	632	34		2O	2S			E2f1
Cd226	225825	1.06086	626	28
Rpl41	67945	0.962998	606	8		2O			2M	E2f1
Tmem97	69071	2.48069	598	0	MYB				2M	E2f1
Adcy5	224129	1.08133	724	127
1500011H22Rik	68948	1.0421	652	55		1O			1M
Tph2	216343	1.08114	598	1				1N		E2f1
AK122525	331623	2.03607	597	0		2O	2S	2N	1M	E2f1
LOC100048807	100048807	1.10086	597	0
Sephs2	20768	2.75802	597	0					1M	E2f1
Trim45	229644	1.47559	662	66	MYB			1N		E2f1
Rcan3	53902	1.74439	618	22
Ahi1	52906	1.26435	596	0				1N	2M	E2f1
Sharpin	106025	1.46242	936	341					1M	E2f1
A530023O14Rik	244183	1.16465	894	299
Gdf15	23886	1.32577	721	126		1O			1M	E2f1
Cpne5	240058	1.01174	678	83		1O	1S	1N	1M	E2f1
BC062115	408062	1.73764	648	53		1O				E2f1
Unc45a	101869	1.49312	630	35			1S			E2f1
Lrdd	57913	1.07202	599	4				1N	1M	E2f1
Utp6	216987	2.47195	595	0					1M	E2f1
Nudcd3	209586	1.9509	855	261		1O	1S	1N	2M	E2f1
Alkbh4	72041	0.961561	663	69
Klhl9	242521	1.3739	638	44						E2f1
5830415L20Rik	68152	1.41051	629	35						E2f1
1200009F10Rik	67454	1.10107	598	4
Ssbp3	72475	1.20136	596	2	MYB	1O	1S	1N
Dlx5	13395	1.02024	701	108		2O
LOC100046056	100046056	1.26775	668	75
Pih1d2	72614	1.11703	664	71
BC025920	268319	1.12159	593	0				2N	2M	E2f1
Pias2	17344	1.36114	593	0
Ptpn11	19247	1.51501	593	0					1M	E2f1
Rwdd3	73170	1.86837	743	151				1N
Nphp3	74025	1.25355	705	113						E2f1
Pgm1	66681	1.00723	663	71				1N		E2f1
Alox5	11689	1.02143	592	0
Mfrp	259172	1.21284	592	0	MYB
Gatm	67092	1.00153	667	76
Pdcd1	18566	1.20704	599	8
Slc25a18	71803	1.11784	592	1
Ube2q1	70093	1.61847	926	336					1M
Bbs4	102774	1.51969	807	217						E2f1
Bzrap1	207777	1.76129	596	6
Samd9l	209086	1.40269	591	1
EG328354	328354	1.01366	590	1
Fbxl4	269514	1.42727	923	335
8430415E04Rik	74521	2.18301	760	172			1S	1N
Tbl2		3.16505	690	102	MYB				2M	E2f1
Bet1l	54399	1.11707	654	66					1M	E2f1
Elk4	13714	1.0315	588	0					2M	E2f1
Abcb4	18670	0.962214	830	243		1O
Shisa4	77552	1.01197	587	0
Tut1	70044	1.6986	835	249		3O	1S	1N	2M	E2f1
Gprk6	26385	1.82801	826	240				1N	1M	E2f1
Fxyd3	17178	1.01918	632	46
H2-DMb2	15000	1.16895	586	0
Senp8	71599	1.29307	706	121					1M	E2f1
LOC100041483	100041483	1.05103	704	119
Itga3	16400	1.80333	603	18						E2f1
Ets1	23871	0.624395	585	0
Hebp1	15199	1.5265	585	0						E2f1
Csad	246277	1.60651	778	194				1N		E2f1
Trim21	20821	1.43584	661	77
Hist2h2bb	319189	1.01776	649	65		1O	1S		1M	E2f1
Aqp6	11831	1.11633	622	38
0610025P10Rik	216860	1.32722	591	7			1S	1N		E2f1
Cttn	13043	1.34325	901	319						E2f1
Stx16	228960	1.4453	673	91		1O				E2f1
Plod3	26433	1.07587	642	60					1M
Olfr335	666118	1.05396	583	1
Ralgps2	78255	1.8618	582	0		2O		3N		E2f1
BC030867	217216	1.46971	792	211			1S			E2f1
Wdr22		1.18159	616	35						E2f1
Mogat2	233549	1.23878	865	285
Slc3a2	17254	2.03725	719	139		1O	2S	1N	2M	E2f1
C4a	625018	1.06712	656	76
EG384813	384813	1.07415	589	9
LOC100047155	100047155	2.74317	837	258
Net1	56349	2.29399	714	135						E2f1
Rpsa	16785	1.11946	678	99					1M	E2f1
Kcnn1	84036	1.57366	644	65		1O	1S	1N		E2f1
Churc1	211151	1.87781	611	32
Acvr2b	11481	2.15981	579	0					2M	E2f1
Olfr13	18310	1.13743	578	0			1S	1N
Lpin3	64899	1.13122	644	67						E2f1
Olfr895	258875	1.03015	637	60
Scn2b	72821	1.29825	624	47		1O		1N
AA673488	101471	1.50509	577	0
Ccdc28b	66264	1.44067	577	0		1O
Dhcr7	13360	2.73313	577	0						E2f1
Cox6a2	12862	1.03051	892	316
Fchsd1	319262	1.49135	807	231					1M	E2f1
Clec4a4	474145	0.993947	793	217
Atp13a2	74772	1.31735	605	29						E2f1
Dok4	114255	1.43458	578	2					2M
Plac1l	225922	1.13622	576	0
Tmem157	67698	1.0111	576	0		1O				E2f1
Tram1	72265	1.66359	576	0		1O		1N		E2f1
Olfr509	258369	1.06865	936	361
Seh1l	72124	2.21222	894	319	MYB	1O			2M	E2f1
Rps24	20088	1.12914	720	145				1N	2M	E2f1
Gm1123	382097	1.15757	684	109
Kcne2	246133	1.18807	789	215				2N
Zcwpw1	381678	1.32534	664	90		1O			1M
2610034M16Rik	69239	1.24988	604	30
Aig1	66253	1.3518	581	7		1O		1N
Olfr1272	258982	1.15602	850	277
Pkia	18767	1.43571	805	232		1O	3S	3N		E2f1
Rab39	270160	1.45903	764	191						E2f1
Sim2	20465	0.988273	597	24
Cul4b	72584	1.06015	582	9			1S	1N	1M	E2f1
EG240916	240916	1.02518	573	0
Ascl3	56787	1.06645	760	188
Il1f5	54450	1.15991	704	132
Ece2	107522	1.90229	592	20
2310010M24Rik	71897	1.5125	572	0			1S	1N
Nod2	257632	1.22696	572	0
Bdnf	12064	0.874235	634	63		1O	1S		1M
Zfp553	233887	1.15497	610	39		1O	3S	1N	1M	E2f1
Hoxa11	15396	0.964999	578	7
9130213B05Rik	231440	0.793288	577	6
Mfn2	170731	0.998021	577	6
Txndc9	98258	1.22088	670	101					1M	E2f1
Pcsk2	18549	1.07408	668	99				1N
Rasip1	69903	2.62066	570	1				1N	1M	E2f1
Cml4	68396	1.17911	847	279				1N
Clk4	12750	1.44301	578	10			1S	2N	2M	E2f1
P4ha2	18452	0.803483	568	0						E2f1
Sc4mol	66234	2.67021	568	0						E2f1
Cdc45l	12544	1.98481	916	349				1N		E2f1
Uap1l1	227620	1.25157	737	170					2M	E2f1
Ankrd46	68839	1.45963	692	125						E2f1
Gm9	194854	1.02914	689	122
Arid5a	214855	1.02126	631	64					1M	E2f1
BC023829		1.36492	591	24		1O
1700029H14Rik	66501	1.0642	567	0
Dmd	13405	1.10017	567	0		1O	2S	2N		E2f1
Gcdh	270076	1.61593	929	363		1O	1S			E2f1
Atad4	217138	1.20349	870	304		2O				E2f1
H2-M10.4	224753	1.1218	659	93
Klhdc8b	78267	1.5414	622	56
Hes2	15206	1.02271	566	0		1O			1M
Rerg	232441	1.59813	782	217		3O	2S	3N		E2f1
LOC100046918	100046918	1.83018	592	27
Enpp4	224794	1.32654	581	16
Cct3	12462	2.15458	579	14	MYB		1S	1N	1M	E2f1
Igfals	16005	1.42704	638	74		1O	1S			E2f1
Epb4.1l1	13821	1.15696	564	0		2O	2S	2N		E2f1
Cyp2b9	13094	0.989427	824	261
AU015228	99169	0.594986	563	0
Cdc14b	218294	2.70989	563	0		1O	1S	1N		E2f1
Mia3	338366	1.07076	563	0
Nrm	106582	2.5795	563	0					1M	E2f1
Dennd3	105841	1.64082	625	63
Pigk	329777	1.02893	562	0				1N		E2f1
4833442J19Rik	320204	1.60671	938	377				1N	2M	E2f1
Lrrc8		0.95529	884	323
Rag1ap1	19729	1.72192	863	302					1M	E2f1
Rab15	104886	1.16969	783	222				2N
Snph	241727	1.19727	675	114
Cpa1		1.15712	629	68
Cdk5r1	12569	1.77247	563	2						E2f1
Hist1h3h	319152	1.40125	561	0	MYB		1S			E2f1
LOC100044322	100044322	1.41741	561	0
Olfr1189	258768	1.14296	686	126
Mettl3	56335	2.03925	561	1				1N		E2f1
Olfr32	18331	1.01434	561	1
Btg1	12226	0.908614	560	0						E2f1
Gprc5a	232431	0.742259	560	0			1S	1N		E2f1
Plekhg5	269608	1.49876	560	0		1O				E2f1
Tas1r2	83770	0.914384	560	0
Ccndbp1	17151	1.32314	559	0						E2f1
Hic2	58180	1.32432	559	0		1O		1N		E2f1
Tas2r121	387349	1.0386	559	0
Wnt6	22420	0.889537	559	0
Dpt	56429	1.03332	806	248
BC057371	194237	2.47242	782	224		1O	1S	2N
Nsg1	18196	1.18743	654	96
Anks1	224650	1.08958	575	17			1S	1N	2M	E2f1
Gtf3c5	70239	1.72563	819	262		1O				E2f1
Fzd6	14368	1.64403	666	110						E2f1
Klra5	16636	1.01369	570	14
1700026L06Rik		1.10548	853	298
Ric8	101489	1.02751	744	189					2M	E2f1
Tubd1	56427	1.53554	699	144		1O			1M
2610028A01Rik	72400	1.66068	671	116					2M	E2f1
Plekha6	240753	0.962038	642	87
Nsfl1c	386649	1.7093	606	51		2O			2M	E2f1
Lrrtm2	107065	1.10806	566	11
Slc4a11	269356	0.871555	555	0		1O	1S
Syngr2	20973	1.35883	555	0					1M	E2f1
Tmem23		1.08528	555	0		2O	2S	2N		E2f1
St6gal2	240119	1.24395	950	396
Gemin4	276919	2.14161	861	307		1O		1N	1M	E2f1
Cox5b		1.58448	632	78		2O			1M	E2f1
Fshr	14309	1.07071	786	233
Has2	15117	1.66679	768	215		1O		1N
Ddx3y	26900	0.860274	697	144
Glb1	12091	1.60988	570	17				1N	1M	E2f1
C130032J12Rik	218975	1.80938	556	3					1M	E2f1
Ufsp1	70240	1.38336	555	2
Sox5	20678	1.04754	822	270				1N
Centd3	106952	1.72735	806	254
Snf1lk2	235344	1.04138	730	178			1S	1N
Tmem192	73067	1.60775	608	56
Kif26b	269152	0.956364	552	0
Tbc1d14	100855	1.62664	552	0			1S	1N		E2f1
Ring1	19763	1.74238	943	392					1M	E2f1
1700026D08Rik		1.06496	923	372
Mcf2l	17207	1.89239	855	304		1O	1S	2N	1M	E2f1
Gm1968	328657	1.34484	794	243		1O	1S	1N
Txndc4	76299	1.44425	778	227		1O	1S	2N	1M	E2f1
Noc4l	100608	2.23453	558	7					1M
1500041J02Rik		1.35517	551	0
Prkx	19108	1.04501	551	0						E2f1
Aprt		1.55429	840	290		1O			1M	E2f1
Cttnbp2	30785	1.04239	762	212				1N
V1rg12	171268	1.00311	645	95
Lynx1	23936	1.0295	551	1
Elovl4	83603	2.57258	550	0					1M
Insm2	56856	1.04932	550	0
Lpo	76113	1.06297	647	98
AW544981	213956	1.26589	623	74		1O
1700065O13Rik	73451	2.86948	612	63		1O	1S			E2f1
P2ry5	67168	1.03921	553	4		1O	2S	3N		E2f1
Hgsnat	52120	1.40226	552	3
Hdac2	15182	1.9113	549	0	MYB	3O			2M	E2f1
Pter	19212	1.33291	549	0
Stt3b	68292	2.15954	549	0				1N	2M	E2f1
Zfp706	68036	0.992927	549	0		1O	1S	1N	1M	E2f1
V1rf1	171232	1.09593	637	89
Slfn2	20556	1.06037	595	47
Foxd1	15229	0.99075	561	13		1O	1S	1N
Sel1l2	228684	1.26283	548	0
Grip1	74053	0.661597	839	292			1S	1N
Slc39a10	227059	1.87795	718	171		1O	1S		1M	E2f1
BC026439	210463	1.00859	686	139
Tmem198	319998	1.08707	638	91
Nlrp1a	195046	1.35604	585	38
Dnajc1	13418	1.06291	549	2					1M	E2f1
6330439K17Rik	241688	1.08631	547	0
LOC100045522	100045522	1.20335	844	298
Sdc1	20969	1.17304	733	187					1M	E2f1
Rfc1	19687	2.63243	712	166
Gk2	14626	0.994649	552	6
Grin3b	170483	1.06903	546	0
Gng4	14706	1.1306	803	258		2O
Slc16a3	80879	1.29587	723	178		1O				E2f1
Prune	229589	1.4916	720	175		1O	1S	1N		E2f1
4930595M18Rik	245492	1.02581	545	0
LOC100044101	100044101	1.63777	671	127
C330016O10Rik		1.68362	564	20		2O	1S	2N		E2f1
Caskin2	140721	1.1619	545	1		2O
Gpr20	239530	1.24609	544	0
Tas1r1	110326	0.659455	544	0		2O	1S	1N	1M
Cyfip1	20430	1.15933	892	349		1O		1N		E2f1
Oasl2	23962	1.82324	808	265				1N		E2f1
Aatk	11302	2.33997	705	162
Csnrp3	77771	1.24422	701	158
Usp5	22225	1.68398	547	4	MYB		2S	2N	1M
BC038822	239647	1.45412	545	2		2O	2S	2N	1M	E2f1
4932412H11Rik	242838	1.12592	543	0
LOC100045005		1.93145	543	0
Pum1	80912	1.92046	543	0		1O	1S	2N		E2f1
LOC100047046	100047046	1.03528	686	144
Ccni	12453	1.58415	542	0					1M	E2f1
Pck2	74551	1.04915	542	0					1M	E2f1
Mon1b	270096	1.55138	738	197					1M	E2f1
Clcn2	12724	1.48718	712	171					1M	E2f1
Ncr1	17086	1.01722	694	153
Zfp78	330463	1.31748	552	11	MYB					E2f1
Pnpla2	66853	1.60324	898	358				1N	1M	E2f1
Amt	434437	1.52805	793	253		1O	1S	2N	1M
Crim2	333088	1.82395	682	142
2410017P07Rik	103268	1.3886	540	0	MYB			1N	1M	E2f1
Olfr934	258434	1.18033	540	0
Ces6	102022	1.07384	797	258
Olfr1344	257882	1.06001	781	242		1O	1S
BC087945	432940	2.08795	618	79				1N
Obox5	252829	1.0324	560	21
Ppy	19064	1.20538	789	251
Aggf1	66549	1.87952	772	234		1O				E2f1
Casc4	319996	1.57151	749	211				1N		E2f1
Fmo5	14263	1.18699	625	87						E2f1
1500012F01Rik	68949	1.24748	539	1	MYB	1O	1S	1N
Pknox1	18771	1.77587	688	151		2O	1S	1N
Pnma2	239157	2.80813	687	150			1S
LOC100047323		1.74797	638	101
Elavl2	15569	2.42408	613	76		1O	1S	3N	1M	E2f1
Hapln2	73940	1.0441	575	38
Prom2	192212	1.25101	559	22
C230078M08Rik	319749	1.13009	555	18
Pde8b	218461	1.35517	553	16			1S	1N		E2f1
Kifap3	16579	1.39419	781	245
Peg12	27412	1.0402	577	41		1O	1S
Myst1	67773	1.84136	565	29			1S			E2f1
Vps37d	194309	1.32029	537	1
Kcnab1	16497	0.943925	536	0
Tacr3	21338	1.03992	536	0
Tgm5	74176	1.07692	774	239
Fbxw16	320083	1.04035	766	231
Zfp280c	208968	2.11251	737	202
Bmp3	110075	1.05921	653	118
Rab3ip	216363	1.64196	537	2		1O	1S	2N		E2f1
Rfxank	19727	1.14796	537	2			2S			E2f1
Cacnb2	12296	1.14107	535	0
Fbxo30	71865	1.74652	746	212					1M	E2f1
Fnbp1l	214459	1.45949	534	0		1O			1M
Cdk8	264064	1.78691	939	406					1M
Apoa2	11807	1.37658	870	337		1O	2S	2N
Mageb18	215641	0.956736	838	305
Olfr191	258035	1.07469	616	83
Usp6nl	98910	1.54501	597	64		1O		2N
Zcchc10	67966	1.26792	533	0				1N		E2f1
LOC554327	554327	1.15872	840	308		1O	1S	1N
Usp19	71472	0.959595	558	26						E2f1
Nol5a	67134	1.41806	532	0					2M	E2f1
Zcchc17	619605	1.55099	532	0
Zmynd10	114602	1.17737	532	0		1O	2S		1M
Nsmaf	18201	1.08966	895	364		1O	1S	3N	1M	E2f1
Slc4a3	20536	1.38795	535	4		1O				E2f1
Krt7	110310	0.583158	531	0
Mat1a	11720	1.24643	531	0
Arhgap1	228359	0.980915	790	260		2O			1M
Otoa	246190	1.08514	747	217
Zbbx	213234	1.21083	536	6
Prl3b1	18776	1.0652	530	0
Tra2a	101214	1.43495	530	0		1O			2M	E2f1
Olfr1057	404325	1.0567	839	310
Olfr1229	257921	1.15334	655	126
Kynu	70789	0.951612	581	52
Asb16		1.07638	580	51						E2f1
EG333669	333669	1.13993	529	0
Olfr732	258659	1.17169	639	111
Ebp	13595	2.06121	572	44					1M	E2f1
Pfkm	18642	1.95281	528	0		1O
Pigv	230801	1.0459	528	0		1O	2S	1N	1M	E2f1
Cuedc2	67116	1.50374	899	372				1N		E2f1
Mtrr	210009	1.16301	527	0		1O	1S	2N	2M
4833418A01Rik	75763	2.22412	870	344
Preb	50907	1.80995	696	170						E2f1
AI182371	98870	1.00579	651	125
Mgll	23945	0.872989	615	89
Sval3	387564	1.06497	601	75
Eaf2	106389	1.20244	527	1			1S			E2f1
Olfr288	545140	1.10709	795	270				1N
4930519N13Rik	78177	1.4899	664	139				1N	1M	E2f1
Slc39a7	14977	1.20826	581	56					1M	E2f1
AA407526		1.67327	550	25
3321401G04Rik	77574	1.23504	601	77		1O	1S
Bcl10	12042	1.4107	549	25						E2f1
Dnajc8	68598	1.85404	530	6		1O	1S	1N	1M	E2f1
Olfr1325	258393	1.09467	527	3
Mrpl2	27398	1.77279	524	0		1O			1M	E2f1
Acly	104112	1.84866	550	27		1O	1S	2N	1M	E2f1
Mctp2	244049	1.08389	523	0
Olfr331	258179	1.06687	523	0
BC016579	212998	1.05812	523	1				1N
Pwp1	103136	2.62336	522	0		1O			2M	E2f1
Zc3h11a	70579	1.09937	522	0		2O	1S	1N		E2f1
Chmp5	76959	1.40657	929	408	MYB	1O		1N		E2f1
A730042J05Rik		1.76745	648	127
Ubqln2	54609	1.02919	579	58						E2f1
Ndufab1	70316	1.58687	521	0
Sox2	20674	2.40906	521	0	MYB	2O	2S	3N	1M	E2f1
Cldn19	242653	1.1337	799	279		1O
Abhd14b	76491	1.8187	784	264			1S		1M	E2f1
Eps15l1	13859	1.44718	736	216				1N	1M	E2f1
Gsta3	14859	1.60765	520	0		1O	1S	2N		E2f1
Umodl1	52020	1.07008	934	415
Bmp7	12162	1.14324	848	329		1O		1N		E2f1
AU023871	106722	1.73734	813	294		1O	2S	1N		E2f1
Dtx1	14357	1.57904	768	249		1O	1S		1M	E2f1
Flt1	14254	0.751926	699	180				2N		E2f1
Ly96	17087	0.962538	687	168				3N		E2f1
Slc25a23	66972	1.19852	618	99				1N
Ncf1	17969	0.987116	596	78		1O
Il10ra	16154	0.993544	536	18
Aifm1	26926	1.91221	523	5	MYB					E2f1
Slc8a1		1.575	759	242
Krt4	16682	1.17467	575	58
Plekho2	102595	1.54258	568	51
Gnb1	14688	1.30131	948	432		1O
Atoh8	71093	1.04947	817	301
Pigr	18703	1.14805	802	286
LOC100045188	100045188	1.20387	530	14
Mccc1	72039	1.6587	516	0						E2f1
1700084J12Rik		1.06967	877	362
Ccdc73	211936	1.12365	850	335
Ube2b	22210	1.03546	747	232	MYB	1O	1S		1M	E2f1
D10Bwg1379e	215821	1.25169	661	146		1O	1S	2N		E2f1
Iyd	70337	1.21321	614	99
Nap1l5	58243	1.0085	518	3
Ostn	239790	1.06893	515	0
Sirt2	64383	1.27961	515	0			1S
Chst4	26887	1.2223	784	270
Kif2a	16563	1.64579	763	249					1M	E2f1
Mcm9	71567	1.13008	711	197
Gp38		0.894858	632	118
Fancc	14088	1.31587	535	21				2N		E2f1
Dnajc5b	66326	1.086	514	0
Grhl3	230824	1.3501	514	0		2O		2N		E2f1
Nppa	230899	0.833248	880	367
Atpbd3	233189	1.22868	786	273					1M	E2f1
Atp9a	11981	0.904723	697	184			1S			E2f1
Cry2	12953	1.28943	673	160		1O		1N		E2f1
Ndufb3	66495	1.90554	555	42		2O	1S			E2f1
Cib2	56506	1.72072	532	19
Samd4	74480	1.00702	521	8		1O	1S
A930041I02Rik	320271	1.35911	513	0						E2f1
Cabyr	71132	1.18971	513	0			1S			E2f1
Aacs	78894	1.7946	816	304					1M
Npepl1	228961	1.49593	806	294					1M
4921520G13Rik	66729	0.932268	751	239
Clcn7	26373	1.05847	523	11
4930555I21Rik	78806	1.08409	512	0		1O		1N	1M	E2f1
Rplp2	67186	0.993218	512	0		1O		1N	2M	E2f1
Fbxo2	230904	2.05997	968	457		1O	1S
Pvrl2	19294	1.79905	943	432		1O	2S	2N		E2f1
Mapk13	26415	1.67371	811	300
Cd7	12516	1.01944	742	231
Raet1d	56554	1.0858	651	140
Tas2r140	387616	1.05591	569	58
Klf13	50794	1.08786	511	0					2M	E2f1
Slc14a1	108052	1.04746	664	154
Gphb5	217674	1.23825	625	115
Vsig1	78789	1.03465	610	100
Olfr108	258457	1.04651	551	41
2410008K03Rik	71962	1.98704	510	0					1M	E2f1
10-Mar	632687	1.31227	510	0
Calcr	12311	1.18354	710	201
Zic4	22774	1.10365	633	124				2N
1810026J23Rik	69773	1.28469	509	0					1M	E2f1
Hist1h2bm	319186	0.976496	741	233	MYB	2O	1S	1N	1M	E2f1
Dub2a	384701	1.12394	697	189
Setd3	52690	1.39027	523	15					1M
D830050J10Rik	352968	1.1274	508	0		1O	1S	1N	2M	E2f1
Ebf3	13593	1.04446	508	0		2O	3S	1N
Avil	11567	1.02833	602	95
Saa3	20210	1.20573	586	79			1S	1N
EG240327	240327	1.16531	577	70
Crebl2	232430	0.990124	517	10	MYB	1O				E2f1
Kcnj4	16520	1.39729	507	0	MYB
LOC100045958	100045958	1.29582	716	210
Camk1g	215303	1.14946	683	177		2O	1S	2N
Aldh6a1	104776	1.49369	506	0					1M
Gm1527	385263	0.988681	506	0
Retsat	67442	1.09749	745	240					1M	E2f1
BC034076	227712	0.828377	594	89						E2f1
1110002N22Rik	68550	2.36421	505	0		2O	1S	2N	2M	E2f1
Lig1	16881	2.14687	505	0					1M	E2f1
Ralbp1	19765	1.3328	505	0		1O	1S	2N	1M	E2f1
Lrch4	231798	1.25108	835	331		2O	1S	2N	1M	E2f1
1810007M14Rik	67367	1.373	669	165
Nipbl	71175	1.32371	625	121	MYB			1N		E2f1
4933439F18Rik	66771	1.19899	566	62		2O	1S	1N	2M
Aplp1		2.08098	560	56		1O				E2f1
Chi3l3	12655	1.08589	614	111
Bag2	213539	1.12571	605	102				1N	1M	E2f1
Echdc3	67856	1.32295	603	100						E2f1
6720456H20Rik	218989	1.00202	503	0						E2f1
Hist4h4	320332	1.17479	503	0		1O	1S		1M	E2f1
Prdx2	21672	1.53469	503	0		2O	1S		2M	E2f1
Smek1	68734	1.51858	942	440					1M	E2f1
Cd36	12491	1.0298	742	240				1N
Blvra		1.41966	649	147			1S	1N	2M	E2f1
Olfr228	258400	1.0076	633	131
Gdi1	14567	2.04687	558	56						E2f1
Ube2c	68612	3.65048	531	29	MYB				2M	E2f1
Ephb4	13846	1.32258	503	1		2O	1S			E2f1
LOC100048579	100048579	1.02586	502	0
Mat2b	108645	1.57085	502	0	MYB	1O	1S		2M	E2f1
Ntf3	18205	0.982346	502	0				1N
Smyd4	319822	1.73649	623	122					2M	E2f1
Hist1h1t	107970	1.11571	501	0			1S			E2f1
Nme3	79059	1.32109	501	0					1M
Zfp112	57745	1.03442	501	0						E2f1
Phactr4	100169	1.51787	819	319	MYB					E2f1
Git1	216963	1.43854	760	260		1O	1S	1N		E2f1
Meis2	17536	0.833083	648	148
4930503E14Rik	74954	1.08966	529	29
Itih1	16424	1.00074	510	10
Plg	18815	1.07027	510	10
Chn1	108699	1.0539	500	0		1O
EG210853	210853	1.09683	500	0
Fcrl5	329693	1.01816	500	0
Pkd2	18764	1.41551	500	0			1S	2N	1M	E2f1
LOC100040592	100040592	1.77472	812	313
Ttl	69737	1.40723	734	235		1O	1S	1N	1M	E2f1
BC003331	226499	1.23354	616	117					2M	E2f1
Pkd1l3	244646	1.10073	535	36					1M
A830006F12Rik	320460	1.03334	499	0		1O		1N
Aff2	14266	1.06746	499	0				1N
Mlx	21428	1.68613	499	0	MYB		1S	1N		E2f1
Pola2	18969	2.41401	924	426				1N	2M	E2f1
Ndp52	76815	0.915999	766	268		1O	2S	2N		E2f1
Nucks1	98415	1.65247	674	176	MYB	2O	1S	3N	2M	E2f1
Hoxb8	15416	1.16693	616	118
Ccdc64	75665	1.0125	506	8				1N
Lamc1	226519	0.881647	503	5				2N	1M	E2f1
Yeats2	208146	1.21486	834	337				1N		E2f1
Olr1	108078	1.06421	752	255
Akna	100182	1.43296	735	238
Hist1h4c	319155	0.829412	619	122			1S			E2f1
Pip4k2a	18718	1.59326	541	44
Gm129	229599	1.6462	517	20					1M
Osbpl10	74486	1.24524	515	18						E2f1
LOC100039728	100039728	1.20526	513	16
2900024C23Rik	67266	1.13711	498	1						E2f1
Ephx2	13850	2.46332	497	0		2O	2S	2N		E2f1
Dnajb6	23950	1.55835	873	377	MYB	1O	1S	3N	1M	E2f1
Kcng3	225030	1.01346	844	348				1N
Pim2	18715	1.65334	783	287		1O	1S	1N		E2f1
1700021K19Rik	224118	1.1771	713	217						E2f1
Nog	18121	0.885932	705	209
Krcc1	57896	1.35292	701	205	MYB					E2f1
1190005F20Rik	98685	1.43154	496	0		1O	1S	2N	1M	E2f1
Arrdc1	215705	1.10345	496	0						E2f1
Dbndd1	72185	1.21789	496	0
Il9	16198	1.12825	496	0
Mical1	171580	1.43656	496	0				1N		E2f1
Psg16	26436	1.07509	496	0
Sap130	269003	1.76648	496	0						E2f1
Tas2r143	387514	1.08177	759	264
LOC100044204	100044204	1.44807	715	220
Pde4d	238871	1.38748	711	216		1O	1S	1N		E2f1
Fbxl13	320118	1.06108	541	46		1O	1S	1N		E2f1
Sva	20939	0.905336	495	0
Abhd1	57742	1.58335	680	186						E2f1
Eya4		1.02571	494	0		1O	1S	1N
Vmn2r28	665255	1.13373	494	0
Zfp191	59057	1.40729	494	0		1O			1M	E2f1
Pcgf1	69837	1.77654	927	434						E2f1
2310047M10Rik	71923	1.03282	924	431		1O	1S		1M
Gpatch3	242691	1.32348	816	323			1S
Centa1	231821	1.11336	751	258		1O	1S	1N		E2f1
Nanos1	332397	1.46027	662	169					1M	E2f1
Sorbs1	20411	0.863655	625	132		1O	2S	1N	1M	E2f1
Vezt	215008	1.03792	503	10
Mdm1	17245	1.5827	501	8		1O	2S	1N		E2f1
Atg4a	666468	1.05933	493	0
Serinc5	218442	1.20768	493	0		1O	3S	3N		E2f1
Pcdhb15	93886	0.987387	802	310
Hfm1	330149	1.2073	667	175						E2f1
D030056L22Rik	225995	2.38528	504	12			1S	1N		E2f1
Hrc	15464	1.2425	504	12		1O
Ccin	442829	1.04608	493	1
Smyd3	69726	1.28767	493	1		1O	1S	2N	2M	E2f1
4632411B12Rik	226976	1.40674	492	0		2O			1M	E2f1
Pgls	66171	2.86578	492	0		2O	1S	1N	1M	E2f1
Rhox9	104384	1.07149	492	0
Tgs1	116940	1.62266	492	0
Vps39	269338	1.14518	492	0						E2f1
Eef2	13629	1.53117	814	323	MYB	2O	1S		2M	E2f1
C330043M08Rik	330323	1.06972	682	191
Pgrmc1	53328	1.55977	575	84						E2f1
Adcy4	104110	1.10021	491	0			2S		1M
LOC100048583	100048583	1.07045	491	0
Serpinb5	20724	1.1546	491	0
Olfr457	258989	1.05109	523	33
Ddx19b	234733	1.86263	490	0	MYB	1O	1S		1M	E2f1
Tpp1	12751	1.01243	490	0						E2f1
Olfr303	258612	0.995763	774	285
Memo1	76890	1.60939	647	158
Ankrd49	56503	1.63573	490	1					1M
D8Ertd82e	244418	1.06665	623	135		2O	1S	2N	1M	E2f1
Kndc1	76484	1.56282	489	1			1S	1N	1M	E2f1
Cntfr	12804	1.17824	488	0		1O
Nars	70223	1.6443	488	0		1O	1S		2M	E2f1
Sema5b		1.21992	488	0		1O	1S	2N	1M	E2f1
Sirt1	93759	1.79326	488	0				1N	1M	E2f1
Tacc3		1.61943	887	400		1O			1M	E2f1
Pde4c	110385	1.22597	867	380			1S
Dusp26	66959	2.39257	852	365
Mst1	15235	1.22496	844	357
Serpina7	331535	1.25668	797	310
Ddx50	94213	1.47784	653	166					1M
Orm1	18405	1.08813	586	99		1O
OTTMUSG00000011275	230398	1.14493	487	0
Wdr26	226757	1.06632	487	0						E2f1
Dpys	64705	1.18468	856	370		2O	3S	1N		E2f1
Olfr693	258445	1.05588	715	229
Dusp15	252864	1.17857	610	124
Cdk3	69681	1.19205	570	84		1O
Pnliprp1	18946	1.04902	550	64
Lass4	67260	1.22675	488	2						E2f1
Olfr564	258356	1.0187	488	2
Gm136	214568	1.07824	486	0
Kirrel3	67703	1.00685	486	0		1O	1S	2N		E2f1
Olfr1263	258790	1.08226	486	0
Polr2c	20021	1.06893	486	0						E2f1
Narg1	74838	1.96304	946	461					1M	E2f1
Dap	223453	1.06343	675	190
Csn2	12991	1.0956	658	173
Adipoq	11450	1.07518	561	76				1N
Armc10	67211	2.11712	492	7		1O	1S	1N
Olfr1410	258484	1.07242	485	0
Csnk2a2	13000	1.49225	765	281				1N	1M
Mrgpra5	404235	1.06283	543	59
Armet	74840	1.22936	503	19					1M	E2f1
Nup37	69736	1.91012	501	17						E2f1
Ms4a6b	69774	1.10354	486	2
Mrpl39	27393	1.57459	485	1	MYB	1O			1M	E2f1
BC027344	233057	1.06953	484	0					1M	E2f1
Hoxb4	15412	0.781416	693	210		2O
Strn4	97387	1.61257	499	16
Dhx38	64340	1.40304	490	7		1O				E2f1
Klk5	68668	1.13475	489	6
Abhd11	68758	1.85741	483	0		1O	2S	2N	1M	E2f1
Surf4	20932	1.01277	942	460						E2f1
Gnl3	30877	1.7648	859	377					2M	E2f1
Zfp366	238803	1.18867	809	327
Pomt1	99011	1.2696	703	221	MYB	1O	1S		2M	E2f1
Ephb3	13845	1.07257	702	220			1S	1N		E2f1
Tuba1b	22143	1.70715	558	76	MYB
Exdl2	97827	1.91573	515	33
Zgpat	229007	1.31312	484	2					1M	E2f1
Fbxl8	50788	1.29985	482	0				1N	1M
Wdr77	70465	2.18289	482	0					1M	E2f1
Atp5l	27425	1.61448	923	442	MYB				2M	E2f1
Nfkb1	18033	1.26255	869	388				1N		E2f1
Plekhj1	78670	1.88369	815	334		1O	1S	1N	1M
Ssbp4	76900	2.77172	808	327		1O			2M	E2f1
Csnk2b	13001	1.24393	513	32					1M	E2f1
Ppic	19038	1.29182	671	191		1O	1S	1N		E2f1
Kcne1	16509	1.20669	562	82
Gsdma1	57911	1.10141	557	77
Trf	22041	1.1085	485	5
Nr1h4	20186	1.06597	482	2		1O	1S	1N
Prkd1	18760	1.25595	480	0
LOC100044256	100044256	1.13491	782	303
Xpo7	65246	1.62143	773	294		1O	1S		1M	E2f1
Srp72	66661	1.39193	754	275						E2f1
Dhrs3	20148	0.986142	654	175	MYB			3N
Litaf	56722	1.18814	625	146						E2f1
Cited2	17684	1.20197	580	101	MYB	2O	2S	1N	2M	E2f1
Mgat5b	268510	1.03822	479	0		2O	2S	2N		E2f1
Hrh1	15465	1.20997	918	440
Trem3	58218	1.17195	830	352
D230039L06Rik	240945	1.10107	787	309				1N
Lect1	16840	1.1375	643	165
Krt77	406220	0.993761	526	48
AK129341	234915	1.33717	484	6						E2f1
Slco2b1	101488	0.802803	480	2
Ugt2a3	72094	1.10788	479	1
1700058C01Rik		1.02474	478	0					1M
Nucb1	18220	1.32604	478	0						E2f1
Oas1h	246729	1.06547	790	313
Aldh4a1	212647	1.30584	779	302		1O	1S	1N		E2f1
Zfyve20	78287	1.62559	763	286		1O				E2f1
Myb	17863	1.13641	636	159				1N		E2f1
Ankrd13c	433667	1.38852	491	14						E2f1
Si	20431	1.69114	487	10			1S			E2f1
Enpep	13809	1.05036	477	0
Rab22a	19334	1.1832	477	0						E2f1
Slc35b4	58246	1.61457	477	0			1S	1N		E2f1
Serpina6	12401	1.0387	881	405
Hipk4	233020	1.38034	859	383
LOC100045628		1.32945	719	243
Tecta	21683	1.14061	870	395			1S	1N
Olfr1186	258523	1.03884	478	3
Zfp382	233060	1.47844	477	2
Whdc1	434204	1.26916	475	0		1O				E2f1
B3galt5	93961	1.31933	775	301						E2f1
Atxn3	110616	2.17717	719	245					2M	E2f1
E2f1	13555	1.88828	685	211					1M	E2f1
Snca	20617	1.41766	684	210
C8b	110382	1.33343	482	8				1N
Sf4	70616	1.71144	481	7		2O			1M
Itln1	16429	1.06814	476	2
Atp13a1	170759	1.12875	474	0					2M	E2f1
Hsd17b3	15487	1.12101	474	0		1O	1S			E2f1
LOC100044452	100044452	1.03107	474	0
Nipsnap1	18082	2.66785	474	0					2M	E2f1
Mad2l1	56150	2.48686	670	197			1S			E2f1
Synpo2	118449	1.0663	518	45
Gpx5	14780	1.0619	480	7
Ndc80	67052	2.13244	473	0	MYB
Olfr1062	259082	1.09394	473	0
Zc3hc1	232679	1.75404	847	375		1O				E2f1
2810022L02Rik	67198	1.06327	773	301				2N
Brunol4	108013	1.48821	660	188		1O				E2f1
2700049P18Rik	108900	1.14797	623	151					2M	E2f1
Slc33a1	11416	1.07126	544	72		1O			2M	E2f1
Wdr33	74320	1.67995	530	58			1S	1N
Hcfc1	15161	1.59285	506	34				1N	2M	E2f1
Col16a1	107581	0.858326	493	21	MYB
LOC667250	667250	2.06843	476	4	MYB
LOC100041375	100041375	1.0221	472	0
LOC434864	434864	1.39401	472	0
Mgat4c	67569	1.04449	472	0		1O	1S	2N
Papola	18789	1.20721	472	0					1M	E2f1
Trap1	68015	1.70766	472	0		1O		2N	1M	E2f1
Trib3	228775	1.32023	472	0		2O	2S		2M	E2f1
Necab2	117148	1.60429	830	359
Rnf19a	30945	1.04006	665	194
Midn	59090	1.25448	474	3			2S		2M	E2f1
2310033P09Rik	67862	1.44461	471	0					1M	E2f1
Il1rap	16180	1.17022	471	0						E2f1
Lamb1-1	16777	0.616023	471	0			1S			E2f1
Plek	56193	0.590851	471	0
Uchl5	56207	2.39378	471	0					1M	E2f1
Anp32a	11737	3.56871	770	300		1O	2S	3N	2M	E2f1
Syt11	229521	1.29455	662	192		1O
Isl2	104360	1.14546	567	97
1700113I22Rik	73635	0.976172	473	3						E2f1
Cbfa2t3h	12398	1.12257	473	3
Crim1	50766	0.543823	471	1
Arhgef10l	72754	1.15164	470	0		2O	1S	2N	1M	E2f1
Dio3		1.37083	470	0				1N
Pex11b	18632	2.30402	842	373		2O			1M	E2f1
Cox7a1	12865	1.46217	765	296		1O	1S	1N		E2f1
Tcof1	21453	1.41676	620	151				1N	2M	E2f1
Olfr616	259103	1.08622	471	2
Lrrtm1	74342	0.939868	469	0
V1rc18	171191	0.960868	469	0
Pole3	59001	1.59588	889	421		1O			1M	E2f1
Senp7	66315	1.38037	748	280						E2f1
B230317C12Rik	56279	1.54893	484	16						E2f1
Mical3	194401	1.57359	474	6			1S
Mycbp	56309	1.80554	474	6		1O				E2f1
St7l	229681	1.2242	485	18					1M
Il8rb	12765	1.00831	468	1
Fn3k	63828	1.19831	467	0
Krt14	16664	1.28617	467	0
Dpy19l3	233115	1.07512	705	239						E2f1
Chrm2	243764	1.07486	683	217
4921510J17Rik	70894	1.1185	521	55
Tdpoz5	399676	0.813684	499	33
3110062M04Rik	78412	0.932674	483	17						E2f1
Galnt6	207839	1.08858	483	17				1N		E2f1
LOC382243	382243	1.20562	475	9
Ambp	11699	1.11662	472	6
Panx1	55991	1.32595	737	272			1S
Il17b	56069	1.14515	680	215						E2f1
Pnrc2	52830	2.09485	566	101			1S			E2f1
Krt10	16661	1.38707	549	84						E2f1
Defcr6	13240	1.24142	517	52
2210010C04Rik	67373	1.09496	479	14		1O	1S	1N
Olfr1046	258575	1.01296	471	6
Mesdc1	80889	1.2564	465	0		1O	2S	1N	2M	E2f1
Siglec5	233186	1.03019	932	468
Fbxo3	57443	1.61852	726	262
Pcdh15		1.17021	701	237				1N
Casq1	12372	1.10864	634	170						E2f1
Asf1a	66403	0.868716	601	137						E2f1
Apol7c	108956	0.945615	530	66
Ankrd16	320816	0.979463	520	56						E2f1
Exosc8	69639	2.18774	465	1		1O			1M	E2f1
Ddx52	78394	1.83696	464	0		2O				E2f1
Plekhg4	102075	1.45411	464	0				1N
1700020C11Rik	67900	1.88291	882	419		1O			1M
Mrps27	218506	1.52967	846	383				1N	2M	E2f1
Shisa2	219134	1.49116	722	259
Rfxdc2	319758	1.16909	683	220						E2f1
Gykl1	14625	1.02168	520	57
Ccdc56	52469	1.43459	483	20	MYB			1N		E2f1
BC017643	217370	1.47929	479	16		1O				E2f1
Tubgcp4	51885	1.78965	472	9
Doc2g	60425	1.21437	465	2					1M
Alad	17025	1.6229	463	0		1O			2M	E2f1
Cep55	74107	1.73696	463	0			2S	1N		E2f1
Zfp811	240063	1.26343	463	0
Pdlim4	30794	2.87641	815	353			1S
Gm1967	381411	2.421	685	223		1O	2S	1N		E2f1
Gm603	239731	1.13956	553	91	MYB				1M	E2f1
Urm1	68205	1.13085	503	41		1O	1S	1N
Syt14	329324	1.12688	495	33		1O		1N		E2f1
Mtmr12	268783	1.56073	475	13		1O	2S	2N		E2f1
Ammecr1l	225339	0.802274	473	11
Defb8	244334	1.0894	466	4
Asah3l	230379	1.17841	462	0						E2f1
Depdc6	97998	1.78875	462	0		1O	2S	1N	2M	E2f1
Psg18	26438	1.04454	462	0
Rps6kc1	320119	1.15015	721	260					1M	E2f1
Cnot3	232791	1.71716	545	84		1O	1S		1M	E2f1
Pxn	19303	1.25844	494	33			1S			E2f1
Brd4	57261	1.64275	485	24	MYB	1O		2N	1M	E2f1
Nhedc1	74446	1.09675	481	20
Ermn	77767	1.05029	466	5
C330027C09Rik	224171	1.27881	462	1					1M	E2f1
Ccno	218630	0.865718	461	0
Tom1l2	216810	1.02336	461	0			2S
Trpc4ap	56407	1.36728	461	0				1N	1M	E2f1
Zfp687	78266	1.47775	461	0		1O		1N	2M	E2f1
Aqp12	208760	1.02544	478	18
Ppyr1	19065	1.33104	461	1
Zfp72	238722	1.49938	763	304
Acsl4	50790	1.46515	709	250						E2f1
Olfml2b	320078	1.49162	611	152			2S	1N
Rbms3	207181	0.905416	544	85		1O	1S	1N
Olfr1259	258338	1.11361	478	19
1200014J11Rik	66874	1.63001	459	0						E2f1
LOC100045697		1.84983	459	0
Sln	66402	1.13147	459	0
Recql	19691	1.50375	928	470
Slc7a1	11987	1.12625	845	387					1M	E2f1
Blcap	53619	0.82779	788	330		2O	1S			E2f1
BC004728	207818	1.58104	653	195		1O	1S	1N		E2f1
BC048679	210321	1.23727	643	185		2O		1N
Npr3	18162	1.22983	635	177		1O	1S	1N
Osr1	23967	1.14799	595	137
Asgr1	11889	1.28801	466	8
AW061290	381110	1.48577	460	2		1O	1S	1N		E2f1
Tspo	12257	1.47379	460	2						E2f1
Ihpk1	27399	1.38602	458	0		1O	2S		2M	E2f1
Sv2b	64176	1.23796	677	220				1N
Elovl2	54326	1.42686	538	81
Ivd	56357	1.50684	459	2			1S			E2f1
5430407P10Rik	227545	1.34151	458	1				1N		E2f1
AI987944		1.2092	457	0	MYB			1N		E2f1
Cyp11a1	13070	1.41224	457	0		1O	1S	1N
Mobkl3	19070	1.96103	457	0
Mycbp2	105689	1.1361	788	332
Slc29a1	63959	2.27213	498	42		2O	1S	1N	1M	E2f1
Eya2	14049	1.18421	485	29			1S			E2f1
Mrps2	118451	1.91359	465	9		2O			1M	E2f1
Perld1	320655	1.31716	461	5						E2f1
4933426M11Rik	217684	0.795039	456	0		2O	2S	3N	1M	E2f1
Gbx2	14472	3.52538	456	0		1O	2S	2N		E2f1
Gpr1	241070	1.18127	456	0		3O	3S	3N	1M	E2f1
Gusb	110006	1.81273	456	0					1M	E2f1
Pcdhb14	93885	1.0335	456	0
Setd4	224440	1.66324	456	0		1O			1M	E2f1
Tm6sf2	107770	1.00305	907	452
Elac2	68626	2.01878	853	398					1M	E2f1
Plcd4	18802	0.997471	843	388			1S
3632451O06Rik	67419	2.70623	688	233				1N		E2f1
Gpsm2	76123	1.68171	677	222				1N		E2f1
Ptplad2	66775	1.26627	485	30
Slc25a28	246696	1.96831	455	0				1N	2M	E2f1
Styx	56291	1.32349	455	0					1M	E2f1
Elf2	69257	1.20516	889	435						E2f1
Hist2h3c1	15077	1.44794	814	360	MYB	1O	1S			E2f1
Skiv2l	108077	1.37057	766	312		1O	1S
Oaz3	53814	1.30206	623	169
EG216082		1.15601	620	166
Hus1b	210554	1.15256	506	52						E2f1
Ing4	28019	1.28046	498	44		1O	1S			E2f1
Adamts19	240322	1.66493	454	0
Fbxw17	109082	1.71736	454	0
Rasal1	19415	1.24037	454	0					1M	E2f1
Tmem120b	330189	1.92972	454	0
Tor1aip2	240832	1.18611	454	0				1N
Rab38	72433	1.38882	711	258		1O	1S	3N
Nkx3-1	18095	1.91277	708	255						E2f1
Ubie	393082	1.03396	679	226
BC016423	105203	2.38108	570	117
Trit1	66966	1.45382	454	1				1N	2M	E2f1
Dnm3os		1.07794	453	0
LOC100044566	100044566	1.12475	453	0
Yes		0.967466	453	0
Serbp1	66870	2.16262	643	191		1O			2M	E2f1
Galt	14430	1.79703	578	126						E2f1
Timm13	30055	1.44281	481	29			1S		1M	E2f1
Tmed2	56334	1.12144	479	27
EG622320	622320	1.03478	458	6				1N		E2f1
Cnnm4	94220	1.16511	454	2
Olfr829	259070	1.17305	452	0
Cyp4f16	70101	1.40656	840	389						E2f1
Nms	433292	1.09012	708	257
Lcorl	209707	1.02955	521	70		1O		1N	1M	E2f1
Cct6a	12466	2.04452	518	67		1O			2M	E2f1
Dedd	21945	1.52876	513	62				1N	1M
Pdpk1	18607	1.40332	510	59		1O	2S	3N		E2f1
4930467M19Rik	353205	1.11098	451	0				1N
Btrc	12234	1.41872	451	0		1O	1S	1N
Tmprss13	214531	1.42435	899	449
Prss22	70835	1.18307	734	284		1O	1S
Gstz1	14874	1.27965	634	184					1M	E2f1
Fbxo15	50764	1.31904	551	101	MYB	3O	2S	3N		E2f1
Cdh5	12562	1.05195	487	37		1O		1N
Ptgdr	19214	1.17202	451	1
Ccdc120	54648	0.998784	450	0
Slc44a1	100434	1.04236	904	455	MYB	1O		2N		E2f1
Olfr1166	258644	1.36107	877	428
LOC100047998	100047998	1.46552	796	347
Mrp63	67840	1.42913	789	340					2M
Foxo3a	56484	0.907253	750	301		2O	1S		1M	E2f1
Hibadh	58875	1.92001	560	111				1N	1M	E2f1
Cds2	110911	1.24984	485	36				1N	2M	E2f1
V1rd21	404290	1.11741	484	35
Zkscan14	67235	1.09834	451	2
Cldn3	12739	1.87572	796	348		1O		1N		E2f1
Csgalnact2	78752	1.09908	683	235
Fbxl14	101358	1.62619	638	190		2O				E2f1
Entpd5	12499	1.38246	491	43						E2f1
Hsf1	15499	1.7499	487	39					1M	E2f1
Tkt	21881	2.06502	478	30					2M	E2f1
Glul	14645	2.20908	465	17				2N	1M	E2f1
Ttc9	69480	0.912412	463	15					1M	E2f1
Spr	20751	1.37538	451	3		1O				E2f1
Ccdc117	104479	1.26528	449	1						E2f1
Ceacam12	67315	1.08379	449	1
Unc5d	210801	1.04797	448	0				1N
Thop1	50492	2.59386	914	467			1S		1M	E2f1
Aars2	224805	1.3727	729	282
Gas2		2.03429	720	273
Glrx	93692	1.46425	645	198				1N		E2f1
B3galnt1	26879	1.19354	622	175						E2f1
Tnfsf11	21943	1.57255	467	20		1O	1S	1N
Pomc	18976	1.04333	448	1
Frat1	14296	1.1491	447	0	MYB	1O	1S			E2f1
Tm4sf5	75604	1.80694	447	0		1O		1N
Txndc5	105245	1.5865	447	0				2N		E2f1
Hist2h3b	319154	1.43917	863	417		1O	1S		1M
2700087H15Rik		1.73399	807	361
Twsg1	65960	1.62438	632	186		1O	2S	2N		E2f1
Camk2n1	66259	1.47151	582	136		3O	2S			E2f1
LOC100048530	100048530	2.01464	556	110
Pbrm1	66923	1.46544	467	21
Sfmbt1	54650	1.18991	453	7		1O		1N
Six6os1	75801	1.73923	447	1						E2f1
EG331493	331493	1.19626	446	0
Itga7	16404	1.03501	446	0
Olfr1504	258627	1.01308	446	0
Olfr483	258730	1.02137	446	0
Eed	13626	1.63282	916	471		1O	2S	2N	1M	E2f1
Coro1c	23790	1.88472	891	446					1M	E2f1
1700129I04Rik	330577	1.27476	743	298						E2f1
EG628586	628586	1.13519	694	249
Dll1	13388	0.958923	664	219		2O	2S	2N
Nek8	140859	1.06158	653	208				1N	2M	E2f1
Xpnpep1	170750	1.35109	506	61				1N	1M	E2f1
Krt6a	16687	1.05383	495	50
Olfr1133	258348	1.1897	494	49
Gm443	242891	1.00012	482	37
Prp15	56290	1.03633	473	28
Pla2g4b	211429	1.24861	459	14
Tnfrsf14	230979	1.10891	445	0
Zfyve9	230597	1.09593	905	461
Cul4a	99375	1.13306	697	253		1O			1M	E2f1
Otx1	18423	1.08901	647	203		1O
Col23a1	237759	1.12462	625	181
Pla2g12b	69836	0.953373	504	60			1S
BC043934	270185	1.00297	497	53			1S	1N
Stx6	58244	1.54124	497	53						E2f1
Tor2a		1.18699	450	6						E2f1
3110040N11Rik	67290	1.49599	444	0						E2f1
Mmp23	26561	1.04617	444	0					1M
Dnase2b	56629	1.12867	919	476
3000004C01Rik	70218	2.03045	753	310	MYB				1M	E2f1
Ubtd2	327900	1.74057	718	275
Srrm2	75956	1.82886	705	262		1O		2N	2M	E2f1
Garnl4	380711	0.9749	682	239						E2f1
Lhx8	16875	1.11575	669	226
4933437F05Rik	71275	1.58478	552	109						E2f1
Mfsd2	76574	2.0817	520	77					1M
C130060K24Rik	243407	1.2124	458	15
Mtap9	213582	1.14377	455	12
Tlcd1	68385	1.76208	444	1				1N	1M	E2f1
4933429E10Rik	380701	1.1931	443	0		1O	1S
Fbn1		1.2059	443	0
LOC100039571	100039571	1.63221	443	0
Olfr42	18341	1.06595	443	0
Il31ra	218624	0.952974	811	369				1N
Zxda		0.489486	810	368
Dhx35	71715	1.40301	787	345	MYB	1O	1S	2N	1M	E2f1
Mars	216443	1.92741	624	182	MYB		1S		2M	E2f1
Scd2	20250	2.78591	604	162		1O	1S	1N	1M	E2f1
Sepn1	74777	0.891558	596	154
EG214403	214403	1.1223	499	57
Rps3	27050	1.28065	458	16		1O			2M	E2f1
Nalp10		1.17441	451	9
Nkx6-1	18096	0.990396	442	0
Pdk4	27273	1.81946	442	0						E2f1
Ssfa2		1.41617	442	0
Slc25a1	13358	2.30243	815	374		2O	3S	3N	1M	E2f1
Ccdc93	70829	1.28379	666	225						E2f1
Dtx4	207521	1.06903	603	162		1O	1S	1N		E2f1
A630005I04Rik	320743	0.991732	511	70
Zfp90		1.59015	499	58		1O	1S			E2f1
Myl4	17896	1.37469	495	54						E2f1
Zfp235	56525	0.982968	491	50						E2f1
Olfr1254	258468	1.08787	482	41
Tbc1d10c	108995	2.5744	466	25						E2f1
Defb25	654459	0.88027	445	4
Dsel	319901	1.15513	498	58
Lbh	77889	1.10178	490	50
Pyy	217212	1.17667	473	33
Lipk	240633	1.07593	463	23
Iqgap3	404710	1.74912	456	16		1O				E2f1
Ubap1	67123	1.07532	451	11	MYB	1O				E2f1
Epsti1	108670	1.07376	442	2				1N
Zfp105	22646	1.86047	441	1					1M	E2f1
Agpat5	52123	1.27156	440	0			1S		2M	E2f1
Btg3	12228	1.20384	440	0				1N	1M	E2f1
Nsun2	28114	1.94304	440	0					2M	E2f1
Tnfsf8	21949	1.27238	440	0
Bnc2	242509	1.47916	747	308		1O	1S	1N
Olfr552	259106	1.16484	681	242
LOC100041452	100041452	0.956319	655	216
4933409G03Rik	227998	1.11167	641	202
Sp4	20688	1.14807	624	185						E2f1
LOC382044	382044	1.18918	599	160
Pcdhb7	93878	1.014	452	13
LOC100046264	100046264	1.29385	447	8
P2ry14	140795	1.00113	445	6
Rpo1-4	20019	1.64112	443	4					2M
Cdc42se1	57912	1.15586	439	0		1O	1S		1M	E2f1
Mybl1	17864	1.10904	856	418		1O	1S	1N		E2f1
Kcnf1	382571	1.14704	836	398
Klhdc3	71765	1.6054	771	333		1O	1S
Hscb	100900	1.34927	760	322
1600021P15Rik	239796	1.12418	731	293		1O		3N	1M	E2f1
4933412E14Rik	244885	1.18727	704	266
Gria1	14799	1.05245	551	113			1S
Wbp1	22377	1.51522	534	96		1O	1S
Dbp	13170	1.82994	468	30				1N	1M	E2f1
Chodl	246048	1.00122	443	5
Usp13	72607	1.18373	443	5		1O				E2f1
Cuzd1	16433	0.927808	438	0
Gm1070	381785	1.33761	438	0			1S			E2f1
Ranbp9	56705	1.61183	438	0						E2f1
Bag1	12017	1.70954	536	99	MYB	1O	1S	2N	1M
Rab2a	59021	1.46363	517	80
BC017612	170748	1.63703	479	42
Tmprss11e	243084	1.01441	451	14
Aldh1l2	216188	1.20597	443	6
LOC100041004	100041004	0.902633	440	3
Amica1	270152	1.12441	437	0				1N
Cox18	231430	1.75737	437	0		1O			1M	E2f1
Naprt1	223646	2.51003	437	0		2O	1S	2N
Thoc4	21681	1.68979	437	0					2M	E2f1
BC063749	414801	0.971397	819	383
Tmem16j	71345	2.52261	744	308
Ptpn1	19246	1.41627	709	273						E2f1
Tcerg1l	70571	1.31808	648	212				1N
Prpf38a	230596	1.71028	459	23		1O			1M
Sec22a	317717	1.67062	452	16						E2f1
Ankrd25	235041	1.12601	437	1		1O	1S	2N		E2f1
2410005O16Rik	66302	1.19183	436	0						E2f1
Etd	69501	0.981419	436	0
Rragd		1.50788	436	0		1O	1S	1N
1700052N19Rik	73419	1.90316	885	450						E2f1
Dennd1c	70785	1.5823	839	404
D12Ertd553e	76820	1.93362	811	376		1O				E2f1
Pdia3	14827	1.21109	765	330						E2f1
4930431L04Rik	270049	0.951507	738	303
Zfp672	319475	0.877361	640	205
Tmem74	239408	1.12102	530	95
D030074E01Rik	75964	1.22963	445	10						E2f1
Fcgr1	14129	1.03	441	6				1N
Lta	16992	1.21727	435	0				1N
Olfr490	258491	1.04231	435	0
Wfdc12	192200	1.0463	435	0
5830468K18Rik		3.37104	715	281
Fgf4	14175	1.64761	520	86		2O	3S	2N		E2f1
Kcnk12	210741	1.13864	450	16
Vgf	381677	1.13802	444	10		1O	1S			E2f1
Emb	13723	2.19506	434	0		1O	1S	2N	1M	E2f1
Tnfrsf11b	18383	0.772625	834	401
Urod	22275	1.875	795	362		1O	2S			E2f1
Jak2	16452	0.828693	787	354		1O	1S			E2f1
Tsnaxip1	72236	1.10898	543	110		1O
Gstp1	14870	1.89536	541	108	MYB			1N	1M	E2f1
Rnf208	68846	2.26042	524	91
Rundc3b	242819	1.80246	490	57
Cyp2d40	71754	1.12727	437	4
Hbb-y	15135	1.05705	437	4
Top3b	21976	1.20839	433	0		2O	1S	1N		E2f1
Topors	106021	1.33128	433	0					2M	E2f1
Lrrc14	223664	1.29844	867	435
Sema3e	20349	1.53398	725	293		1O	2S	2N
Mia1	12587	1.28781	688	256		2O	1S	1N		E2f1
Dnttip1	76233	1.19077	621	189	MYB			1N		E2f1
Hoxb3	15410	1.18202	516	84		1O		2N
C230078M14Rik	241175	1.11407	432	0
Cenpb	12616	1.78972	432	0					1M	E2f1
Gstk1	76263	3.26525	432	0
Rpl37	67281	0.98718	432	0					2M	E2f1
Bcl2l1	12048	1.09997	896	465			1S	1N		E2f1
4933400E14Rik	71007	1.2916	845	414
Dsg2	13511	1.0652	651	220				1N		E2f1
Rgr	57811	1.03075	637	206
Flrt2	399558	0.489805	431	0
Pacsin2	23970	1.4272	431	0
Sp5	64406	1.64848	846	416
Zfpm2	22762	1.03472	660	230
Wnt3	22415	0.976639	452	22			1S	1N
Mettl8	228019	2.02827	431	1						E2f1
Gpx1	14775	1.01698	430	0	MYB	2O		1N	1M	E2f1
Nr4a1	15370	0.989595	430	0
Spred3	101809	1.18934	791	362		1O			1M	E2f1
S100a3	20197	0.881377	668	239
Rhox3f	621852	0.994489	502	73
H2-Q2	15013	1.22299	486	57
Cdh16	12556	1.00538	442	13
Gpx4	625249	1.53303	438	9		1O	1S	1N		E2f1
Als2cr11	73463	1.04951	436	7
Rad9	19367	1.57506	429	0					2M	E2f1
Vezf1	22344	1.88737	803	375		1O	1S	1N
Lsm3	67678	2.69895	699	271						E2f1
Alg9	102580	1.45234	598	170		1O			1M
A230051G13Rik		1.57581	597	169		1O			2M	E2f1
Hist2h4	97122	1.34441	581	153		1O	1S		2M	E2f1
Rsrc2	208606	1.96077	475	47	MYB
Gm1661	381544	1.03147	433	5		1O
Islr2	320563	1.23576	433	5		1O	2S
2610019A05Rik	72149	1.20389	428	0				1N		E2f1
E030010A14Rik	226040	1.11279	428	0
Olfr1308	258258	1.13501	428	0
9830002I17Rik		1.23368	765	338
Adck4		1.08822	688	261				1N	1M
Aqp11	66333	1.32954	618	191			1S	2N
Lace1	215951	1.23973	545	118				1N	1M	E2f1
Areg	11839	1.06089	527	100
Rffl	67338	1.38098	517	90		1O	2S	2N		E2f1
Gabra6	14399	1.12598	510	83			1S
Olfr578	259119	0.970875	459	32
Grpr	14829	1.02192	427	0
Snx29	74478	0.984669	427	0
5630401D24Rik	71449	1.74255	810	384					2M	E2f1
Aldoc	11676	3.04946	754	328
LOC100047930	100047930	1.16765	699	273
Kir3dl2	245615	1.03376	676	250
BC002199	211556	1.5433	630	204		1O			1M	E2f1
Cstf1	67337	1.79973	579	153	MYB	1O	1S	3N	2M
Mbp	17196	0.999991	567	141		1O	1S	2N
Nppb	18158	0.390428	538	112						E2f1
4921506M07Rik	70846	1.04307	489	63
Efhb	211482	1.0832	443	17		1O	1S	1N
1110020C03Rik	68625	1.09953	426	0
4930563P21Rik	75275	1.03008	426	0
Hist1h2be	319179	0.751003	426	0		1O	2S	2N		E2f1
Olfr1243	258971	1.05894	426	0
OTTMUSG00000010328	381569	1.09396	426	0
Ankrd13b	268445	1.13299	841	416		1O	1S
Rgs17		1.7356	782	357				1N
Mrpl24	67707	2.03742	709	284	MYB	1O	1S		1M	E2f1
Nufip1	27275	1.03338	694	269					2M	E2f1
Nfatc3	18021	1.15388	529	104	MYB		1S	1N		E2f1
Tmed1	17083	1.37352	500	75			1S	1N	1M	E2f1
Mog	17441	1.09955	453	28	MYB	1O	1S	1N		E2f1
Insig2	72999	1.51659	426	1						E2f1
LOC100045430	100045430	1.87765	942	518
Slc35c1	228368	1.26382	785	361						E2f1
Ptgfr	19220	1.01813	480	56
Klra12	16630	1.03128	460	36
MOR253-5		1.17737	427	3
1600014C10Rik	72244	1.19384	424	0						E2f1
OTTMUSG00000000712	238568	1.07077	424	0
Snrpd3	67332	1.93129	424	0		1O			2M	E2f1
Abr	109934	1.19822	922	499				1N
Rps6kl1	238323	1.99146	859	436					1M	E2f1
1110057K04Rik	68832	1.55957	744	321					1M	E2f1
D330022A01Rik	320169	1.0962	723	300
Mtmr3	74302	1.33101	592	169				2N		E2f1
Stap1	56792	1.09566	588	165
Coq7	12850	1.80722	459	36						E2f1
Ddah1		1.23154	436	13		1O	1S	1N	1M	E2f1
Slc7a10	53896	1.15792	425	2
Dusp22	105352	1.22279	424	1
Cbln4	228942	1.06499	423	0				1N
Hspa4l	18415	1.26659	423	0
Nek3	23954	2.52492	748	326						E2f1
Ttyh2	117160	1.36177	746	324		1O			1M	E2f1
Rdx	19684	1.41323	503	81			2S	2N		E2f1
Lce1d	69611	1.03416	480	58
B020006M18Rik	546118	1.0943	479	57
EG632778	632778	1.1275	422	0					1M
Plekho1	67220	1.2252	422	0
Cdc42se2	72729	1.33592	808	387		1O		1N		E2f1
Gh	14599	1.02135	745	324
Map4k5	399510	1.17019	477	56						E2f1
Wfdc10	629756	1.61021	465	44
A930009M04Rik		2.11227	423	2
2310066E14Rik	75687	1.03721	421	0
Cul5		1.8924	421	0	MYB		1S			E2f1
Amfr	23802	0.817725	726	306		1O	1S			E2f1
Zdhhc24	70605	1.36594	626	206					1M	E2f1
Mafg	17134	1.30245	504	84						E2f1
F830045P16Rik	228592	1.08841	486	66				1N
LOC100048384		1.53625	424	4
B230340J04Rik	320703	1.10875	422	2
Krt86	16679	1.10317	422	2
Ankrd6	140577	1.80143	420	0		3O	3S	2N		E2f1
Ccnl1	56706	1.14198	928	509					2M	E2f1
Prrt3	210673	1.27575	711	292			1S	1N		E2f1
Gpr119	236781	1.11258	694	275
2700081O15Rik	108899	1.25859	622	203
AI597479	98404	1.96724	589	170		1O	1S		1M	E2f1
Wisp1	22402	1.02222	569	150		1O	1S
1700037C18Rik	73261	1.17025	481	62					1M
Gclm	14630	1.05833	462	43	MYB	1O	1S	1N		E2f1
Zkscan4	544922	1.17588	820	402
Nxf3	245610	1.21872	790	372
Lmbr1l	74775	0.940247	736	318						E2f1
Cdk2	12566	2.00201	687	269			1S			E2f1
Ttll5	320244	1.34077	552	134
Zfp119	104349	1.20178	535	117					1M	E2f1
Scrg1	20284	1.18433	463	45
LOC665682		1.19144	430	12
Ppp1r13l	333654	1.22219	423	5					1M
BC089491	280621	1.30603	418	0	MYB			2N
Creld2	76737	2.05804	687	270				1N
Prrt1	260297	1.12392	525	108						E2f1
Cd247	12503	1.06447	524	107
Ndufb9	66218	1.46283	484	67
Il5ra	16192	1.24131	467	50
Creb3l4	78284	1.78773	455	38			1S
Usp39	28035	2.15659	453	36			1S			E2f1
1700001O22Rik	73598	1.16656	427	10		1O		1N	1M
Rnaseh2c	68209	1.94981	426	9					1M	E2f1
Ccna2	12428	2.39063	417	0		1O				E2f1
Cntd1	68107	1.09527	856	440	MYB	1O		1N
2310002B14Rik	69533	1.14786	675	259
Sftpb	20388	1.14452	436	20
Triml1	244448	1.80532	422	6
Dynlt1	21648	1.17656	416	0
Ebf2	13592	0.836648	416	0		1O	1S	1N
Isx	71597	1.02805	416	0				1N
Pah	18478	1.0767	416	0
scl33870.2_144		1.12653	416	0
Ubap2	68926	1.47994	416	0			2S	2N	2M	E2f1
Bxdc2	67832	1.72061	779	364					2M	E2f1
AW146242	232023	0.788881	754	339			1S
Hspa8	15481	1.67174	475	60	MYB	1O			1M	E2f1
Olfr174	259004	1.02958	475	60
Acot12	74156	1.0839	451	36
Otop2	237987	1.1761	450	35
Art2b	11872	0.98908	415	0
Gpr37l1	171469	1.09215	415	0		1O		1N
Lemd2	224640	1.24967	415	0				1N	1M	E2f1
Mrpl10	107732	2.4931	415	0		1O				E2f1
Glcci1	170772	1.092	722	308				1N		E2f1
Cnpy1	269637	1.09539	695	281		1O	1S
Sstr5	20609	1.08083	686	272
Nt5c3	107569	1.62926	480	66		1O	1S		2M	E2f1
Gtpbp4	69237	2.14962	414	0				2N	2M	E2f1
Rem1	19700	1.38644	722	309
Spag1	26942	1.75351	690	277						E2f1
Ssb	20823	1.81516	658	245					1M	E2f1
Olfr1080	258404	1.13089	493	80
Ambra1	228361	1.4838	436	23
Ehd2	259300	1.16026	433	20						E2f1
5730442P18Rik	70559	1.07163	420	7
Clybl	69634	1.18404	419	6		2O	1S	2N		E2f1
C230021P08Rik	380969	0.997151	414	1					1M	E2f1
Lman1l	235416	1.12575	413	0
[truncated: 2,001 more rows]

## Sheet: Table S5D
Table S5D. Top genes with differential connectivity in the co-expression networks of B-MYB knockdown ES cells.
Gene	Mouse	Fold_change	Connectivity	Connectivity		TF target genes
symbol	GeneID	Ctl/B-MYB KD	in B-MYB KD	in the control	B-MYB	Oct4	Sox2	Nanog	c-Myc	E2f1
Brd9	105246	1.34211	1161	0
Mrps17	66258	2.19568	1160	1						E2f1
Athl1	212974	1.88109	1154	0		2O	1S	1N
Mmp17	23948	2.25894	1145	0						E2f1
Ckmt1	12716	1.10471	1143	0		1O				E2f1
Nell1	338352	1.03518	1139	0		1O		2N
Pax5	18507	1.06923	1141	4	MYB	1O	1S		1M	E2f1
Fscn3	56223	1.06221	1135	0
Col4a4	12829	1.06204	1142	9
Cdc2l6	78334	1.18778	1122	0	MYB	1O	2S	1N		E2f1
Eif4e3	66892	1.35684	1121	0
Pign	27392	1.18771	1121	1				1N		E2f1
A030010B05Rik		1.60585	1120	0
Rps15a	267019	1.05283	1127	8					2M	E2f1
Nhsl1	215819	1.30445	1119	0		1O	1S	1N
AB041803		1.03237	1118	1
2310079N02Rik	66566	2.48488	1117	0					1M	E2f1
Ttc17	74569	1.19934	1116	0
4922503N01Rik	230603	1.37177	1120	6						E2f1
Olfr1403	258645	1.07744	1113	0
Tg	21819	1.08774	1111	0
Atrx	22589	1.2849	1112	2			1S			E2f1
Map3k7ip1	66513	1.50512	1117	9		1O		1N		E2f1
4931440L10Rik		1.29238	1108	0	MYB			1N	1M	E2f1
Olfr815	258665	1.01891	1108	0
2510012J08Rik	70312	1.33744	1107	0
Retn	57264	1.23113	1110	5			1S
Mpl	17480	1.115	1102	0	MYB
Napg	108123	1.42755	1133	33		1O	1S			E2f1
Hpcal4	170638	1.49613	1112	12
Fmo3	14262	1.15534	1098	0
Lrrc29	234684	0.936764	1097	0					1M
Abcf2	27407	1.67753	1112	23		1O			2M	E2f1
Hkdc1	216019	0.44118	1091	2
Cysltr2	70086	1.22297	1088	0
Akr7a5	110198	1.72229	1087	0						E2f1
Morc3	338467	1.75089	1133	48	MYB	2O	1S	1N	1M	E2f1
Prss27	213171	1.01669	1085	0					1M
Ces1	12623	1.17138	1088	6
Gbl	56716	1.53536	1082	0		1O				E2f1
Dmtf1	23857	1.70704	1109	30	MYB		2S	1N		E2f1
Dym	69190	1.72664	1079	1			1S	1N	1M	E2f1
Rab40c	224624	1.17224	1084	8						E2f1
Prc1	233406	2.6024	1076	0	MYB				2M	E2f1
A830080D01Rik	382252	1.53211	1075	0						E2f1
Olfr1195	258748	1.27949	1074	0
Sos1	20662	1.23656	1074	0	MYB	1O		1N	1M	E2f1
Defb40		1.01558	1073	0
Olfr1201	258897	1.11325	1075	3
Rabgap1	227800	1.09166	1068	0						E2f1
Birc2	11797	2.10388	1068	1	MYB	1O		1N	1M
Zc3h18	76014	0.998166	1067	0
Gosr1	53334	1.20855	1065	0		2O				E2f1
Uqcrc2	67003	1.90991	1062	0						E2f1
Rbm8a	60365	2.05318	1078	17					1M	E2f1
Ndufc1	66377	2.09195	1101	42						E2f1
Tbc1d15	66687	1.44905	1126	68		1O		1N	1M	E2f1
Flywch2	76917	2.05102	1059	1
Rbm10	236732	1.49278	1058	0					1M
Hrsp12	15473	2.12308	1126	70					1M
Ktelc1	224143	1.43418	1062	7
Map3k7ip2	68652	0.953315	1056	1
Ciapin1	109006	3.31032	1087	33					1M	E2f1
Rpl22l1	68028	2.60034	1053	1		1O			1M	E2f1
Sfxn5	94282	1.22517	1050	0						E2f1
Pros1	19128	0.779334	1053	4						E2f1
Atp2a2	11938	1.71183	1102	55			1S		1M	E2f1
Zfp329	67230	1.18064	1047	0					1M	E2f1
LOC100047579	100047579	1.49322	1072	26
Htr1f	15557	1.0795	1096	51
Hsdl1	72552	0.915585	1047	2			1S	1N
Nbr1		2.32914	1046	2		2O	3S	2N		E2f1
Mrpl52	68836	1.76524	1044	0					1M	E2f1
6430571L13Rik	235599	1.22124	1046	3		1O			1M
Mupcdh	72040	0.965588	1042	0
Cisd1	52637	1.54541	1130	89
1700025G04Rik	69399	1.50807	1065	25		1O	1S	1N		E2f1
Obox1	71468	1.05436	1085	47
Use1	67023	1.74161	1059	21
Btg4	56057	1.39408	1043	5
Ccdc51	66658	1.75184	1037	0
Sirt5	68346	1.90727	1037	0					1M
Iap		0.922787	1103	68
Gja4	14612	1.39421	1044	9
Clptm1l	218335	1.25778	1165	134					1M	E2f1
Zufsp	72580	1.12079	1056	27
Trp53inp1	60599	0.88252	1028	0		1O	2S	1N		E2f1
Vps26b	69091	1.64601	1029	3		1O
Pbk	52033	2.9523	1025	0		1O	2S	2N
Mrpl14	68463	1.40287	1048	24						E2f1
Ctnna1	12385	1.19369	1025	1		1O	1S	2N		E2f1
Kctd4	67516	1.06525	1099	77		1O	1S	1N
Pank2	74450	1.90754	1054	33						E2f1
EG623661	623661	1.21659	1027	6	MYB				1M	E2f1
3110009E18Rik	73103	2.62371	1021	0					1M
Cyb561d2	56368	1.39262	1021	0					1M
Zfp619	70227	1.32989	1021	1
Pfkfb4	270198	1.05245	1121	102			1S			E2f1
Golga7	57437	1.58674	1040	22	MYB	1O	1S	1N	1M	E2f1
LOC100044766	100044766	1.05721	1106	90
Cdh7	241201	1.07491	1016	0
Pfkfb2	18640	1.01131	1016	0		1O
Olfr223	258421	1.18181	1100	85
Nudt21	68219	1.79502	1017	3		1O	1S	1N	1M	E2f1
Cd109	235505	0.764658	1117	105		2O	2S			E2f1
Spata22	380709	1.38026	1013	1
Ankzf1	52231	1.87847	1012	1
Cxcr5	12145	1.14393	1011	0
Olfr118		0.926253	1019	9
Ep300	328572	1.15258	1118	110						E2f1
Abcg4	192663	1.16574	1027	19
Med31	67279	1.48193	1024	16					2M
Rpl22	19934	1.99791	1007	0		1O	1S		2M	E2f1
Klk1b16	16615	1.15425	1077	74
Ccnf	12449	1.93903	1005	3		1O		1N	2M	E2f1
Fxyd6	59095	1.55357	1003	1				1N		E2f1
Rpl27	19942	1.62636	1122	121		1O	1S	1N	2M	E2f1
M6prbp1	66905	1.25096	1003	3		1O	2S	3N		E2f1
Hey2	15214	1.03683	1001	1
Prkrip1	66801	1.46502	1000	0		2O			1M	E2f1
Slc1a2	20511	1.07989	1024	26		2O
Osbpl2	228983	1.4914	1000	4		1O				E2f1
Iqce	74239	1.40257	1002	9	MYB				1M	E2f1
Agpat2	67512	1.9707	1166	174		1O	1S	1N	1M	E2f1
Parp6	67287	1.06194	1062	70			2S	1N		E2f1
9130206N08Rik	103406	1.13068	997	5		2O	1S	2N	1M
A930024E05Rik		1.13416	992	0
Zdhhc1	70796	1.04504	1048	57				1N	2M	E2f1
Dnajc15	66148	2.18227	991	1		1O		1N		E2f1
Gpx6	75512	1.24265	991	1
Psg23	56868	0.63642	988	0
Supt4h1	20922	1.1761	1043	56						E2f1
C230055K05Rik	626391	1.68207	987	0
Vav1	22324	1.23384	987	0
5033414D02Rik	67759	1.64535	1054	68		1O	1S	1N
Slc22a4	30805	0.913201	991	5
Ap2m1	11773	1.33033	986	0	MYB	1O	3S	1N		E2f1
Yipf4	67864	1.21716	985	0						E2f1
Lcmt1	30949	2.08804	986	2		1O				E2f1
Ghitm	66092	1.5754	984	0					1M	E2f1
OTTMUSG00000017677	574404	1.35175	1048	66
Scyl3	240880	1.44442	982	0						E2f1
Hist1h2ak	319169	3.85674	982	1		1O	1S	1N		E2f1
Cacna1f	54652	1.24573	980	1
Itk	16428	1.02414	977	0				1N
Utp11l	67205	1.78915	977	0				1N	2M
Kmo	98256	1.05617	1063	87				1N	1M
Ela3b		1.11669	975	0
Aktip	14339	1.53676	1073	99
Prr14	233895	1.20765	973	0				1N		E2f1
Med25	75613	2.39624	972	0		1O	1S		1M	E2f1
D17Wsu104e		1.71173	1061	90					2M	E2f1
1700001C19Rik	75462	1.02693	978	7		2O	1S
Eda2r	245527	1.5176	1074	106					2M	E2f1
Klhl18	270201	1.0658	988	21					1M
Olfr487	258042	1.05519	977	10
Psmd5	66998	1.80516	965	0				1N	2M	E2f1
Ube1l	74153	0.944998	979	15
Pitpnm2	19679	0.994751	964	0		1O		1N
Adamts13	279028	1.24117	1126	164
Park7	57320	1.87213	1010	48				1N	1M	E2f1
Dspp	666279	1.19094	962	0
Zfp91-cntf	664779	1.14986	975	14
Anxa7	11750	1.03738	1060	101		2O			1M	E2f1
Coasy	71743	1.70995	958	0	MYB		1S	1N		E2f1
Zfp654	72020	1.09892	958	0
Anks3	72615	1.21361	984	27						E2f1
Hspb1	15507	1.16285	956	0		1O	1S			E2f1
Arrb1	109689	1.343	961	6		1O
Hivep3	16656	1.1562	954	0		1O	1S	1N
Ndrg3	29812	1.59609	982	29				1N
Cdkn2d	12581	1.61284	953	0					1M	E2f1
Olfr1515	259022	1.00432	953	0
Kpna2	16647	2.76967	952	0	MYB	1O			2M	E2f1
Odf2l	52184	1.08986	1057	106	MYB					E2f1
Olfr611	258722	1.02965	1036	87
1500001A10Rik	68955	1.05903	948	0		3O	3S			E2f1
D630048P19Rik		1.35559	1075	128
1200014M14Rik	67463	1.03572	949	4						E2f1
Rps27a	78294	1.9655	1072	128		1O			2M	E2f1
Tax1bp1	52440	1.27988	946	2						E2f1
Gtf2e2	68153	1.98286	1138	195			1S			E2f1
Enpp1	18605	1.05704	1050	109				1N
Bpil1	66557	1.08552	1067	127
2310011J03Rik	66374	1.19359	943	3					1M	E2f1
Hspa9	15526	1.54723	1111	172	MYB				1M	E2f1
Amz1	231842	1.32341	1119	181
Zfp524	66056	1.31744	1106	168					1M	E2f1
1700008P20Rik		1.24986	987	49						E2f1
1700012H17Rik	242297	1.89187	937	0		1O	1S	2N		E2f1
Tapt1	231225	1.5333	1170	234
V1rd10	404284	0.960874	1078	143
LOC435023	435023	0.989499	988	53
Myg1	60315	2.12157	949	15					1M	E2f1
Klhl7	52323	2.20291	1067	134		2O	1S	1N		E2f1
Nckap1l	105855	0.853795	939	6
Fosb	14282	1.12903	935	2
Ascc1	69090	1.85416	933	0			1S			E2f1
Syngr3	20974	2.2597	933	0		1O			1M
Sp1	20683	1.61396	938	6		1O		1N	2M	E2f1
Cenpp	66336	2.52265	1065	134	MYB	1O			2M	E2f1
Bcl11b	58208	1.2362	958	27		1O			1M
Brap	72399	1.59735	932	2					1M
Sat2	69215	1.6508	934	5
Uhrf2	109113	1.85421	929	0		2O	2S	2N	1M	E2f1
AI504432		1.01195	1098	170
Olfr1130	258835	0.993871	928	0
Slc16a10		1.15776	1066	141
Rbm12b	72397	1.01051	926	1		1O			1M	E2f1
1810027O10Rik	69186	2.21975	924	0						E2f1
Hpca	15444	1.42213	968	45		1O
Ctdspl2	329506	1.6975	1188	267
Ampd3	11717	1.05308	1105	184				1N
Lphn3	319387	0.781086	921	0		1O	1S	1N		E2f1
Cd28	12487	1.10269	1121	201
1200003I07Rik	66869	1.5249	920	0		1O	1S	2N	2M	E2f1
Nr2e3	23958	1.01699	920	0
Slco2a1	24059	0.328018	920	0		1O	1S	2N
C130034I18Rik	320701	1.63055	919	0		1O	1S	1N
Supt5h	20924	1.64989	1000	82		1O		1N	1M	E2f1
Ndufv2	72900	1.94331	1060	143		1O	1S	1N	1M	E2f1
1110038D17Rik	68778	1.35341	917	0		1O			1M
Kctd10	330171	0.883752	969	53						E2f1
Chd1	12648	1.95347	916	0				1N		E2f1
Snrpd1	20641	2.32682	916	0					2M	E2f1
V1rh17	252912	1.07464	1136	221
Mfn1	67414	1.50979	951	36						E2f1
Psip1	101739	3.58343	915	0		1O	1S			E2f1
Bivm	246229	1.00439	925	11					1M
Bzw2	66912	2.6935	1124	214					2M	E2f1
Commd1	17846	2.13057	1055	145						E2f1
BC017158	233913	1.47	910	0						E2f1
3200002M19Rik	75430	2.13854	1093	184			1S		2M	E2f1
Dsg1a	13510	0.967949	963	55
Maea	59003	1.32464	914	7						E2f1
Rce1	19671	1.56714	943	37					1M	E2f1
Mrpl46	67308	1.81273	906	0
Ate1	11907	1.16048	948	43						E2f1
4930408O21Rik	67983	1.19097	914	9
6430706D22Rik	381280	2.27884	907	2		1O	1S	2N	2M	E2f1
Ganc	76051	1.03759	993	89
Lrfn3	233067	2.07357	909	5
Lhcgr	16867	1.06998	904	0				1N
Olfr582	259055	1.03042	967	64
Mrgpre	244238	1.30495	909	6		1O	1S	1N
Acrv1	11451	1.0607	903	0
Mrps22	64655	1.96563	966	64						E2f1
Apoc1	11812	1.60516	902	0		2O	2S	1N	2M	E2f1
Id1	15901	1.77964	901	0		1O	2S	3N		E2f1
Tmem106c	380967	2.45375	901	0						E2f1
H3f3a	15078	1.87532	971	72					1M	E2f1
Sec61b	66212	1.62312	901	3					1M
Morc1	17450	1.19671	898	0	MYB	2O	2S	2N		E2f1
Arl6	56297	1.98912	1021	124	MYB	1O	1S	1N		E2f1
Pddc1	213350	1.81253	1110	215			1S	1N	1M	E2f1
Abpe	381970	1.1873	1040	145
Hist1h2ad	319165	3.45677	961	66		1O	1S			E2f1
Astn1	11899	1.0437	959	64		1O	1S	1N
C3		1.25201	895	0
Etf1	225363	1.63381	899	5					2M	E2f1
Olfr94	258219	1.41533	1059	167				1N		E2f1
Rps26	27370	1.5155	895	3	MYB	1O	2S	2N	2M	E2f1
5330437I02Rik	319888	1.04209	892	0		2O	1S
Ltv1	353258	2.31699	1155	264					2M	E2f1
Dlgap4	228836	1.16723	1033	142		1O				E2f1
Gm11818	208820	1.45921	890	0
Tm2d3	68634	1.47395	890	0					1M	E2f1
LOC100044183	100044183	1.10085	1115	226
Zfyve27	319740	1.08157	889	0						E2f1
Prcc	94315	1.32763	888	0		1O	2S	1N	1M	E2f1
Saa1	20208	1.3566	1113	226		1O	1S	1N
B230380D07Rik	235461	0.835194	1046	159
Ptk6	20459	0.917108	889	3
Slc24a6	170756	1.06152	886	0		1O
Ywhah	22629	1.46353	886	0						E2f1
Tef	21685	0.913494	902	17		1O				E2f1
Mobk1b		1.35761	883	0						E2f1
Zswim2	71861	1.1062	1097	216
Clcc1	229725	1.22971	1090	209		1O	1S	1N		E2f1
Defcr5	13239	1.14024	885	4
Dph4	99349	1.88881	1122	242						E2f1
Pira11	18724	1.02676	1047	170
Wdr9		1.4839	1083	208
2300006N05Rik	69464	0.776784	899	24
Psmd12	66997	2.08272	882	7					1M	E2f1
Ldha	16828	3.57074	873	0				2N	1M
Lrrc15		1.07326	873	0		1O	2S	1N
LOC100045940	100045940	1.36826	1126	255
Ap3m2	64933	1.16895	884	13		1O		2N
Arhgef15	442801	1.49281	873	2
Foxa2	15376	0.928976	1076	206		1O	1S	1N
Ggcx	56316	1.24542	1000	131						E2f1
2610002M06Rik	67028	1.90185	869	0
Gpbp1l1	77110	1.69591	869	0		2O	1S		1M	E2f1
LOC100041500	100041500	2.04634	1162	294
Scamp4	56214	1.63169	871	3					2M	E2f1
4930503L19Rik	269033	2.07569	915	48						E2f1
Ascl2	17173	1.24715	883	17		2O			1M
Phox2b		1.13288	1095	230		1O	1S	1N	1M
Sox9	20682	0.893414	1021	158
EG406223	406223	1.28071	863	0
Smn1	20595	1.9691	929	68					1M	E2f1
Narfl	67563	1.12345	869	8
LOC100044439	100044439	0.983947	861	0
Arl3	56350	1.96972	955	95
Cd163	93671	1.05754	869	9
2310005P05Rik		1.08133	860	0			1S	1N		E2f1
Mrpl51	66493	1.35817	860	0	MYB	1O	1S	1N	1M	E2f1
Arid4b	94246	1.29681	1074	215			1S	2N
LOC100046796	100046796	1.8751	885	26
Olfr905	258800	1.00003	1118	260
Wdr31	71354	2.06478	858	0		1O			1M	E2f1
EG380907	380907	1.01371	1106	250
Slc35a4	67843	1.61349	856	0					1M
Ina	226180	2.40209	855	0		1O	2S	2N	1M	E2f1
Pdxk	216134	1.02527	1088	234					2M	E2f1
Pdgfc	54635	1.03142	855	1		2O	2S	2N	1M	E2f1
Sema3b	20347	1.23539	917	64
Prodh2	56189	1.15597	903	50		1O	1S
Igsf4a		1.8438	853	0			1S	1N		E2f1
Snx25	102141	1.30159	1021	170
Ifrg15	64164	2.1096	851	0					1M	E2f1
Zfp385c	278304	1.60113	851	0
Capza1	12340	2.22313	850	0						E2f1
Wdr54	75659	1.24646	1143	294
Tcf4	21413	2.07515	961	112		1O	1S	2N		E2f1
1810030N24Rik	66291	1.43013	1012	164		1O	2S	2N		E2f1
Extl2	58193	1.37745	848	0		1O			2M
Hspb3	56534	1.08111	847	0
Bud13	215051	1.47877	846	0		1O		1N		E2f1
Klf6	23849	0.585151	846	0		1O	1S			E2f1
Tsn	22099	1.76295	846	0						E2f1
Nudt2	66401	1.45978	995	150		1O				E2f1
Psmc3ip	19183	2.05866	957	112	MYB					E2f1
Stat1	20846	1.58905	910	65		2O	1S	1N	1M	E2f1
LOC544988	544988	1.61249	845	0
Taar7b	209517	1.1972	1087	243
Il17ra	16172	1.07902	844	0
1110017I16Rik	68527	1.18302	1129	286				2N		E2f1
Mrcl	353287	1.04544	861	18
9630015D15Rik		1.39719	843	0
Asb11	68854	1.12002	1097	255
Piwil1	57749	1.40624	1097	255
Rasa1	218397	1.12825	941	99
1200016D23Rik		1.20764	930	88
Il22ra2	237310	1.26918	842	0
Tmod1	21916	0.908501	842	0			1S
A130014H13Rik	319630	1.06124	1035	194
Dagla	269060	1.15026	898	58
Ddx4	13206	1.1522	867	28
Tcam1	75870	1.27276	839	0	MYB	1O			1M
Opa1	74143	1.71845	939	101						E2f1
LOC100043836	100043836	0.961297	1131	295
Mapre3	100732	0.926073	1078	242
Stoml1	69106	1.25147	1043	208		1O		1N		E2f1
Zfp612	234725	1.50483	835	0
Hras1	15461	1.28147	993	159						E2f1
EG633640	633640	1.14664	868	35
Ash1l	192195	0.9286	1140	309
Kcnj16	16517	1.28016	1124	293		1O		2N
Psmb7	19177	2.10422	1035	204						E2f1
Atf2	11909	1.25777	1109	279				1N	1M	E2f1
Scye1	13722	1.93264	1071	241					1M	E2f1
Sphk2	56632	1.2995	879	50		1O	2S	1N	1M
Mgmt	17314	1.17803	831	2				1N
LOC100044538		1.20347	977	149
Fbxo31	76454	2.25673	1051	225			1S	1N	1M
Dctn3	53598	1.53608	826	0						E2f1
Acsm1	117147	1.15558	858	33
Pphln1	223828	1.14813	827	2		3O	3S	3N		E2f1
Zfp184	193452	1.72677	1161	337	MYB		1S		1M	E2f1
Naga	17939	1.06585	829	5					1M
St8sia4	20452	1.24715	824	0			1S	1N
Fgf11	14166	1.08107	971	148						E2f1
Acsm3	20216	1.09334	1157	336
Mpv17	17527	1.14935	1038	217						E2f1
Mbd3	17192	1.74041	835	14		2O	2S	1N	1M	E2f1
BC031181	407819	1.18736	1098	278					1M	E2f1
Samhd1	56045	1.89773	838	18						E2f1
Il20	58181	1.02893	828	9
Gmnn		2.21106	1097	279		1O	1S		2M	E2f1
Rexo2	104444	1.192	1095	277				1N	2M	E2f1
Idua	15932	1.1461	819	1		2O	2S	3N		E2f1
Ell	13716	1.10472	818	0		2O			2M	E2f1
Vldlr	22359	1.02419	1103	286				1N	1M
Pdcl	67466	2.34123	975	158			1S			E2f1
Xlr4b	27083	1.13867	839	23
Nutf2	68051	2.02867	816	0		1O			2M	E2f1
Sepw1	20364	1.55974	1121	306						E2f1
Galnt11	231050	1.64148	815	0						E2f1
Impdh2		2.12166	815	0		1O	1S		1M	E2f1
BC066107	240066	1.92454	1106	293		1O	1S	1N		E2f1
Rab1	19324	1.28401	1104	291		1O	1S	1N	1M	E2f1
Zfy2	22768	1.12172	936	123
D630037F22Rik	544696	1.03199	985	173		1O	1S	1N
2310010B21Rik		1.66194	822	10
Olfr591	258139	1.16346	814	2
Olfr1256	258985	1.06779	1104	293
LOC100048537	100048537	1.34344	825	14
4933408B17Rik	271508	0.973593	811	0
Prl4a1	19110	1.07371	1132	323
Tbc1d12	209478	0.890871	1122	313
Nup54	269113	1.62634	1068	259		2O			2M	E2f1
Krit1	79264	1.28936	864	55						E2f1
Srp9	27058	1.93038	809	0		1O				E2f1
Wdr61	66317	1.1966	809	0					1M	E2f1
Zfp622	52521	1.08653	1010	202					1M	E2f1
Smad7	17131	1.03064	1071	264		1O	1S	2N		E2f1
Copz1	56447	1.69032	809	2				1N		E2f1
Crx	12951	1.09098	1092	286
Gtsf1l	68236	3.00264	806	0
Mki67ip	67949	2.13829	1027	222					2M	E2f1
Hbp1	73389	1.18587	1058	254		1O	2S			E2f1
D930020B18Rik	216393	1.17324	1056	252
Znhit4	70020	1.31251	839	35		1O	1S			E2f1
Commd6	66200	1.52272	810	6					1M	E2f1
ORF9	52793	1.10653	807	3				1N
Cab39l	69008	2.38295	1136	333				1N		E2f1
Cd209c	170776	1.06853	1002	199
Foxp4	74123	1.29333	951	148		1O	1S	2N		E2f1
Taf10	24075	2.17119	841	38					1M	E2f1
Alkbh2	231642	1.75418	802	0		1O			2M	E2f1
Lin7b	22342	1.25671	1046	245	MYB
Sec24d	69608	1.27328	820	19		1O		1N		E2f1
Magoh	17149	1.95411	1036	236			1S	1N	1M	E2f1
Tmem30b	238257	1.11032	869	69
Adck2	57869	1.11992	809	9
Nmd3	97112	1.90597	1082	283			1S		2M	E2f1
Tegt	110213	1.20543	802	3						E2f1
Gad1	14415	1.94011	799	0		1O	1S	2N
Trmt6	66926	1.95327	799	0
H2-Q8	15019	1.10584	941	143
1700067C01Rik	76718	1.05272	1080	283
Il13	16163	1.21946	1032	235				1N		E2f1
Ccl19	24047	1.1495	909	112
Inpp1	16329	1.19012	865	68
AU018091	245128	1.46112	1017	221
Tcerg1	56070	1.21529	1003	207			1S	1N	2M	E2f1
Ppp1r9b	217124	1.38903	1167	372	MYB	1O		1N
Grhpr	76238	2.23996	882	87						E2f1
Tnfrsf25	85030	1.65629	796	1
AA407659	106840	1.23423	1115	321					1M	E2f1
Acbd5	74159	0.981167	942	148						E2f1
Api5	11800	1.15417	794	0						E2f1
Slc25a17	20524	1.46395	830	37				1N		E2f1
Hdhd1a	67365	1.05143	1122	330
Wdr55	67936	2.20696	1017	225		1O	1S	1N	2M	E2f1
Jph3	57340	1.41222	1012	220			1S
Sh3pxd2b	268396	1.25825	1012	221
Med26	70625	1.46256	964	173
Zbtb37	240869	1.01729	1075	285		1O	1S		1M	E2f1
Lyar	17089	2.51494	790	0					1M	E2f1
Olfr341	258952	1.05561	790	0
Zfpl1	81909	1.47617	1043	254		2O	1S	1N
Zfyve1	217695	0.998029	835	46		1O	1S	1N		E2f1
D2Ertd750e	51944	2.40368	962	174				1N		E2f1
Tceal1	237052	1.59106	795	7
D10Bwg1364e	216169	1.8423	943	156						E2f1
Snurf	84704	2.75513	921	134		1O	1S	2N		E2f1
Spin		1.60808	839	52				1N		E2f1
Kcnab2	16498	1.08799	787	0					1M	E2f1
Mkln1	27418	1.34694	1164	378						E2f1
Olfr39	258822	0.995315	1140	354
Arpc3	56378	1.86705	1092	306		1O			1M	E2f1
Cpt1b	12895	1.16326	1051	265
Ckmt2	76722	1.05855	910	124		1O
Mina	67014	2.64156	876	90					2M	E2f1
4921524J17Rik		1.26162	835	49		1O		2N	1M	E2f1
Cfp	18636	1.45448	822	36		1O	1S	1N
Numbl	18223	1.1441	1114	329			1S			E2f1
Eif2a	229317	1.79097	1056	271					2M
Cbwd1	226043	1.96091	937	152				1N		E2f1
Idh3b	170718	1.70002	1109	325				1N	1M	E2f1
Rps9	76846	1.31549	1087	303			2S		2M	E2f1
Alkbh5	268420	1.2016	832	48		1O			1M	E2f1
Sema4d		1.43883	784	0			1S	1N
Hist1h1e	50709	1.06554	1077	295			1S			E2f1
Olfr1510	258423	1.04589	1075	293
Lmbr1	56873	1.13319	781	0	MYB	2O	1S	1N	2M	E2f1
Zfp212	232784	1.50081	781	0				1N		E2f1
Tmem37	170706	1.13968	780	0		1O	1S			E2f1
Nans	94181	1.96068	1133	354						E2f1
Mrps9	69527	2.03691	969	190					1M	E2f1
Slc44a3	213603	1.02876	852	73		2O		1N		E2f1
Zfp46	22704	0.975542	779	0		1O	1S	1N
Thra		1.14648	1083	305		1O	1S		2M	E2f1
Dcun1d4	100737	1.51799	1142	365					1M	E2f1
Mlxipl	58805	2.36097	959	182		1O		1N	1M
Abl1	11350	1.09336	777	0		2O	1S	2N	1M
Mef2b	17259	1.76524	777	0		1O	1S		1M	E2f1
1110020P15Rik	66152	1.60745	1109	333		1O	1S	1N	1M	E2f1
Pigf	18701	1.5578	872	96				1N		E2f1
Mrpl13	68537	2.13259	781	5		1O			2M	E2f1
Cntn6	53870	1.14396	1070	295
Lrp1	16971	1.20132	913	138						E2f1
LOC100045040		1.91972	779	4
Drg2	13495	1.52501	774	0		2O			1M	E2f1
Pik3c2g	18705	1.08102	797	24
Prei4	74182	1.26769	777	4						E2f1
Sgk3	170755	1.47421	773	0
Nfyb	18045	2.07429	1149	377		1O	1S			E2f1
Fastk	66587	1.87331	1081	309						E2f1
BC065397	436230	1.35345	772	0	MYB				2M	E2f1
Ppp5c	19060	1.78259	1007	236					1M	E2f1
Atp6v1b2	11966	1.18214	800	29						E2f1
LOC100048301	100048301	2.30679	797	26
Gm561	228715	2.08608	771	0						E2f1
Ppp2r1b	73699	2.12919	774	5						E2f1
BC005537	79555	1.21616	1075	307						E2f1
6530404N21Rik	67795	1.05486	872	104
4930434E21Rik	381693	1.12874	770	2		2O
Cyhr1	54151	1.32373	1078	311						E2f1
LOC100040538	100040538	0.895703	902	135
Mettl1	17299	1.91894	842	75					2M	E2f1
Reck	53614	1.49418	842	75						E2f1
Epb4.1l3	13823	1.03174	824	57		1O	2S	2N
Iqcb1	320299	1.78941	770	3
Gpbp1	73274	1.51853	1126	360				1N		E2f1
Rnaseh1	19819	1.88521	1049	283					1M	E2f1
Ilf2	67781	2.2168	1033	267						E2f1
Fh1	14194	2.57087	789	23				2N	1M	E2f1
Ang2	11731	1.11011	779	13		1O	2S	1N
Osbpl6	99031	1.03196	766	0		1O	1S	2N
Zcchc6	214290	1.09379	833	68						E2f1
Slc13a3	114644	1.11679	765	0
Isg20l2	229504	1.90641	768	4		1O
Tsc22d1	21807	1.0562	764	0	MYB	2O	1S	1N		E2f1
Pik3cd	18707	1.20025	1085	322				2N	1M
0610010E21Rik	68332	1.72651	931	169						E2f1
Olfr577	259113	1.11013	762	0
Pfdn5	56612	1.61468	1065	304
Igfl3	232925	1.01726	809	48
Olfr95	258506	1.14571	771	10
Cblb	208650	1.63128	761	0
Mrc2	17534	1.2759	761	0
Satb2	212712	1.00667	1063	303		1O	1S	1N	1M
Nefm	18040	1.33599	1049	289
Xylt2	217119	1.57822	924	164
Amot	27494	1.04871	1040	281
A2bp1	268859	1.08437	925	166		1O	2S	2N
Gc	14473	1.044	813	54
Mmp11	17385	1.50535	793	34		1O	1S	1N		E2f1
Tbc1d7	67046	2.01096	773	14		1O		1N	2M	E2f1
Olfr59	18359	1.05491	759	0
Bex2	12069	1.3375	1130	372
LOC674706	674706	1.22539	1004	246
Tmeff1		1.39856	768	10		2O	2S	3N	1M	E2f1
Atp2c1	235574	1.51194	1047	290						E2f1
Tnrc15	227331	1.43774	1087	331					1M	E2f1
Olfr504	258163	1.0742	785	29
Plb1	665270	1.07957	756	0
Rpl18	19899	1.57662	1095	340		1O	1S		2M	E2f1
Chm	12662	1.11134	1072	317						E2f1
2410022L05Rik	66423	1.73797	1021	266		1O		1N		E2f1
Atp5h	71679	1.57852	918	163		1O	1S	1N		E2f1
Csn1s2a	12993	1.08116	755	0
Efcab2	68226	1.24038	1048	294		1O	1S	1N		E2f1
Steap1	70358	1.92903	768	14
Tram2	170829	1.24023	1065	313
BC051070	229688	1.02324	1024	272
6720456B07Rik	101314	1.76731	1011	259	MYB		2S	1N	1M	E2f1
Gpsn2	106529	2.87681	754	2		1O		1N	1M	E2f1
Smek2	104570	1.08745	898	147					1M
LOC100038908	100038908	1.14985	834	83
Ppp1cc	19047	1.93725	832	81		1O	1S		1M	E2f1
Akr1c6	83702	1.02983	756	5
Pip5k1a	18720	0.721757	855	105		1O	2S	1N		E2f1
Nup43	69912	2.43406	804	54					1M	E2f1
Pgk1	18655	0.119498	779	29					1M	E2f1
Mrpl43	94067	1.42745	1109	361		1O			1M	E2f1
Rb1cc1	12421	1.04575	940	192						E2f1
Suclg2	20917	2.65544	748	0				1N	1M	E2f1
Myo6	17920	1.01248	979	232			1S	1N		E2f1
Clecsf9		1.39888	747	0
Zfp75	244713	1.86425	1125	379		1O	1S	2N	1M	E2f1
Gas1	14451	1.00504	1068	322		1O	1S	1N
Smg5	229512	1.50684	746	0	MYB	1O			2M	E2f1
Upf2	326622	1.31521	746	0
Paqr6	68957	1.06413	1102	357						E2f1
2810004N20Rik		1.44128	1058	313
4930403O06Rik		1.68375	1043	298
Olfr1015	258564	1.16426	962	217
Paox	212503	2.28868	887	142		1O			1M	E2f1
Nrip2	60345	1.06859	976	232
Slc5a6	330064	1.10642	744	0					1M
D9Ertd280e		1.71404	931	189						E2f1
Msx3	17703	1.13706	864	122
5330431N19Rik	226162	1.52635	787	45						E2f1
Tbk1	56480	1.36502	1022	281						E2f1
Gpx3	14778	0.850541	825	84
Jmjd3	216850	1.29729	797	56		1O			1M	E2f1
9930032O22Rik	320454	1.14898	759	18
Mpz	17528	1.04788	755	14
Pxmp2	19301	1.81539	1040	300		1O		1N
Gnai2	14678	1.32381	871	131		2O	2S	2N		E2f1
Pdcd2	18567	1.674	740	0		1O			1M	E2f1
Plekha5	109135	1.46555	1106	367						E2f1
Cggbp1	106143	1.29056	1085	346						E2f1
Ppfibp2	19024	1.27355	1020	281		1O	1S	1N		E2f1
Prl6a1	19111	1.06598	1015	276
Gsdmc1	83492	1.09151	741	2
LOC100048221	100048221	1.79088	739	0
Psme3	19192	2.45126	739	0					2M	E2f1
Sod3	20657	1.05669	1039	301
2410015N17Rik	66422	2.6161	773	35		1O			2M	E2f1
D630014A15Rik	319666	1.69926	748	10
Foxi2	270004	1.20011	748	10
1700010A17Rik	75495	0.956057	738	0
Isoc2b	67441	1.25886	738	0						E2f1
Mfap2	17150	1.72644	738	0
Ube1x	22201	1.32813	1100	363		1O			1M	E2f1
BC022651	330460	1.14292	1026	289
Ndufb2	68198	1.96345	865	128		1O		1N	1M	E2f1
2510049I19Rik	67922	1.38509	741	4						E2f1
Arhgap17	70497	1.3942	737	0		1O	2S	2N		E2f1
Sgpl1	20397	1.01186	737	0						E2f1
Cct5	12465	1.95212	1127	391					2M	E2f1
1110048D14Rik		1.31375	818	82
9930021J03Rik	240613	1.05598	747	11			1S
Gpha2	170458	1.0769	738	2
Slc25a45	107375	1.22941	738	2
Edg2	14745	1.36284	1038	303			1S	2N		E2f1
Gpatch1	67471	1.53143	737	2
Vcpip1	70675	1.09767	1118	384				1N		E2f1
Trim6	94088	1.31557	1064	330						E2f1
Ghdc	80860	1.10972	957	223						E2f1
Tas2r137	574417	1.09379	734	0
Atg4d	235040	1.3402	1065	332						E2f1
Cln6	76524	0.840132	735	2				1N
Caly	68566	1.04494	1049	317
AU017455	105590	1.03963	739	7		1O
Efhd1		1.41276	733	1		2O
Akr1e1	56043	1.77811	1044	313						E2f1
Zfp457	431706	1.71853	1025	294						E2f1
Gcn5l2	14534	1.61996	731	0					2M	E2f1
LOC100038984	100038984	1.35764	731	0
Rmi1	74386	1.49171	966	236					1M	E2f1
Ppif	105675	2.47561	838	108				1N	1M	E2f1
Dclre1b	140917	1.43918	771	41					1M
E330016A19Rik	214763	1.17694	752	22					1M
Gabra5	110886	1.10846	935	206
Wbscr22	66138	1.89616	729	0				2N	1M	E2f1
EG545056		1.6357	1123	395
Golga1	76899	1.13167	942	214				1N		E2f1
Sin3a	20466	2.34627	894	166				2N	2M	E2f1
Pacs2	217893	1.32454	746	18
Emg1	14791	1.95714	745	17		1O			2M	E2f1
B230219D22Rik	78521	1.65678	728	0						E2f1
Rbm26	74213	2.11655	728	0						E2f1
Wnt8b	22423	1.02567	728	0		1O
Myog	17928	1.33427	871	144
6330503K22Rik	101565	1.36167	753	26		1O	2S	3N	1M	E2f1
Zfp790	233056	1.2192	727	0
Dad1		1.25489	998	272			1S
Gpc1	14733	1.11054	779	53						E2f1
Timm17a	21854	1.62671	754	28					2M	E2f1
Asphd2	72898	3.25779	733	7				1N
Ccl11	20292	1.12959	996	271
D330014H01Rik		1.19726	976	251
Gmppb		1.42722	769	46						E2f1
Cnih4	98417	1.50427	723	0		1O	1S		1M	E2f1
Clec4b1	69810	0.966717	1063	341
Rnf122	68867	1.04651	722	0						E2f1
Mea1	17256	1.48273	1105	384		1O	1S		1M	E2f1
Olfr1514	404341	1.03657	728	7
LOC100046891		1.66001	731	11
LOC333331		1.93433	720	0
Pex14	56273	1.73679	751	32		1O		1N		E2f1
Phex	18675	1.19728	855	137				1N
Rcsd1	226594	0.973117	846	128
Pptc7	320717	1.6987	718	0		1O		2N
Zfp261		1.46728	1062	345
Rxrg	20183	1.27987	1049	332		1O		1N
Slc19a3		1.235	1029	312		2O		1N
Fbxw15	382105	1.02955	819	102
Tmem18	211986	1.30852	717	0						E2f1
Syvn1	74126	1.23676	940	224	MYB					E2f1
Dak	225913	1.27543	716	0		2O			1M	E2f1
Chrna9		2.78825	756	41	MYB
Rln1	19773	1.40656	715	0						E2f1
Amac1	56293	1.09081	1120	406		2O
Krt33a	71888	1.14508	1071	357
B230217C12Rik	68127	2.07692	799	85
Clic3	69454	1.07782	714	0
Ndufs6	407785	1.86458	714	0		1O	2S		1M	E2f1
Txnl2	30926	1.34943	929	216				1N		E2f1
Mrps5	77721	2.16531	771	58					1M	E2f1
Atp6v1c2	68775	1.37959	720	7
Actr1b	226977	1.70913	713	0			1S	1N		E2f1
Degs1	13244	1.28977	875	163					2M	E2f1
Casp4	12363	0.976666	857	145
Hiatl1	66631	1.37825	798	86						E2f1
Slc27a2	26458	3.14433	753	42		1O	2S	3N		E2f1
Pgs1	74451	1.33676	1049	339	MYB	1O		1N		E2f1
Otc	18416	1.0832	1038	328				1N		E2f1
Ddx56	52513	1.06882	871	161			2S	1N	1M	E2f1
Tceal6	66104	1.15876	827	117
Nola3	66181	2.39662	710	0		1O			2M	E2f1
Smad2	17126	1.29963	996	287						E2f1
9130014G24Rik	215772	1.03323	891	182
1100001H23Rik	66857	1.06532	979	271		1O	1S	1N
Mis12	67139	1.69466	910	202		1O			1M	E2f1
Rassf8	71323	1.0313	792	84
Rapsn	19400	1.32049	796	89						E2f1
Tcea3	21401	2.22091	752	45		2O	2S	2N	1M	E2f1
Cdc2a	12534	3.27083	945	240	MYB	1O	1S	1N	1M	E2f1
Ndufa13	67184	1.61562	880	175		3O		1N	2M	E2f1
Ndufa8	68375	1.37149	714	9						E2f1
Rsph1	22092	2.99598	711	6
Apln	30878	1.12071	705	0
D12Ertd551e	52635	1.13968	1086	383					1M	E2f1
EG546325	546325	1.06335	841	138
Trim31	224762	1.08603	707	4		1O	1S
9830134C10Rik	442827	1.08647	703	0
Klf1	16596	1.40866	863	162						E2f1
Nmral1	67824	3.21197	701	0					2M	E2f1
Hnrpc		2.08519	1038	338		2O			2M	E2f1
Polq	77782	1.46113	1037	337		1O				E2f1
Dhrs1	52585	1.64984	850	150
Rpl7l1	66229	1.94775	752	52	MYB	1O			1M	E2f1
Cldn4	12740	0.660064	719	19		2O	2S	1N	1M	E2f1
1110005A23Rik	66118	2.22672	713	13	MYB					E2f1
Cryge	12968	1.04661	992	293
Akap8l	54194	1.65134	699	0					1M	E2f1
Mta3	116871	1.70262	699	0		1O	1S	2N	1M	E2f1
Tk1	21877	2.79178	699	0	MYB				1M	E2f1
Tmed8	382620	1.75079	1121	423				1N		E2f1
Anapc5	59008	2.37718	1107	409						E2f1
Tal2	21350	1.3404	1099	401			1S	1N
Tmem42	66079	1.43067	990	292					1M	E2f1
Gtf2a1l	71828	1.0551	772	74
OTTMUSG00000004966	629873	1.08918	751	53
Stk32c	57740	1.1375	1116	419				1N
Dguok	27369	1.87596	959	262						E2f1
Gtrgeo22	110012	1.1696	886	189		1O	1S	1N	1M	E2f1
Plag1	56711	1.10984	872	175
9130401M01Rik	75758	1.45588	1015	319						E2f1
Ndufa3	66091	1.43417	914	218						E2f1
Rab11fip2	74998	1.1295	767	71
Dgkq	110524	1.40999	696	0		1O	1S	1N		E2f1
Fmr1nb	207854	1.52128	696	0						E2f1
Suclg1	56451	1.6089	1076	381						E2f1
Bsnd	140475	1.15242	695	0
Btbd1	83962	1.97643	695	0						E2f1
Slc36a1	215335	1.36764	695	0
Abhd12	76192	1.2685	694	0
Krt35	53617	1.10155	1062	369
Sorbs2	234214	1.10522	914	221
2610510B01Rik		1.03322	866	173
Olfr958	258327	1.09235	817	124
1110012L19Rik	68618	1.16586	758	65						E2f1
Steap4	117167	1.21896	788	96				2N
Tmem98	103743	1.76094	692	0		1O	1S
Glra4	14657	1.09871	1019	328
Tmtc4	70551	1.79203	832	141						E2f1
Gstm2	14863	2.45407	776	86
Baz2a	116848	0.615985	690	0	MYB	1O	2S	1N		E2f1
Ccdc23	69216	1.46816	690	0
Smc2	14211	1.75311	1143	454	MYB				1M	E2f1
Rpl39	67248	1.23809	951	262					1M	E2f1
Hao3	56185	1.05768	689	0
Rtn3	20168	1.5866	1072	384		1O	2S	1N		E2f1
Tnfrsf22	79202	0.896211	1013	325						E2f1
Klhl17	231003	1.92267	689	1
Bach1	12013	0.552474	688	0		1O	2S	2N	1M	E2f1
Cyp2j13	230459	1.45042	1073	386
Klhl24	75785	1.5103	815	128		1O	1S			E2f1
C8g	69379	1.71561	794	107						E2f1
Ncoa3		1.32875	702	15		1O	1S	1N		E2f1
Specc1l	74392	1.3105	686	0				1N
Etv1	14009	1.91935	1131	446		2O	2S	3N		E2f1
1110058L19Rik	68002	2.08545	685	0						E2f1
Nudt7	67528	1.60694	685	0
Sdhb	67680	2.16452	1170	486		2O	1S	2N		E2f1
Apoa1bp	246703	1.6309	977	293		2O				E2f1
LOC386486		1.3143	1017	334
Eef1e1	66143	2.19554	683	0					2M	E2f1
Abcd3	19299	1.44189	1124	442			2S	1N		E2f1
Trpv1	193034	1.10347	1038	356
2410004L22Rik	76478	2.03698	750	69					1M	E2f1
Hist2h2ab	621893	3.64381	1094	414	MYB	1O	1S
Mif4gd	69674	1.89741	1060	380						E2f1
Amigo3	320844	0.9831	1027	347
Saps1	243819	1.48856	929	249						E2f1
Bcam	57278	1.40917	849	169						E2f1
Npm3-ps1		2.20738	693	13
Pdzd8	107368	1.39707	685	5						E2f1
Smc5l1		1.5748	680	0
Aurkaip1	66077	1.74056	1010	331	MYB					E2f1
EG667723		1.01158	837	158
Relb	19698	1.21242	772	93				1N	1M	E2f1
Gm382	211208	1.14151	1145	467
Osgepl1	72085	1.89403	946	269						E2f1
Ranbp2	19386	1.51043	947	271		1O		1N	2M	E2f1
Acaa2	52538	1.77956	890	214						E2f1
Ttc8	76260	1.23477	676	0
Hmgcll1	208982	0.99475	1034	359
Vsig2	57276	1.3508	914	239		1O
Hvcn1	74096	2.10218	708	33		1O		1N
Oog4	242737	1.0773	695	20
Man2c1	73744	1.96262	1085	411		1O			1M	E2f1
Zwilch	68014	2.13505	939	265					1M
Slc25a29	214663	1.13978	903	229					1M
Trpv2	22368	1.68706	880	206
Golph3	66629	1.00451	951	278		1O	1S	1N		E2f1
Stam	20844	1.31237	760	87		1O	1S	1N		E2f1
EG434197	434197	1.53171	681	8
Lrrc8a	241296	1.23465	673	0				1N	1M	E2f1
Olfr945	258499	1.05018	1102	430
Hoxd3	15434	1.03449	817	145		1O		1N
Smok3b	622474	1.11819	1160	489
Kcnip1	70357	1.10487	841	170
Spg3a	73991	1.03754	837	166			1S	1N		E2f1
Ddo	70503	1.06146	685	14
Zfp637	232337	1.27374	671	0						E2f1
2600001B17Rik		1.87116	922	252					1M	E2f1
Npvf	60531	1.07573	917	247
Ctxn1	330695	1.00377	830	160					1M	E2f1
Khk	16548	1.90234	745	75						E2f1
Ap2s1	232910	1.4544	1083	414						E2f1
Ncoa4	27057	1.3924	1068	399				2N	2M	E2f1
Nupl1	71844	1.85004	1022	353				1N	2M	E2f1
Cenpi	102920	2.01509	908	239				1N		E2f1
2610039C10Rik	66578	1.83347	669	0						E2f1
LOC100044103	100044103	1.6481	669	0
2410019G02Rik		1.45229	1162	494
Snap29	67474	1.20023	810	142
Hr	15460	1.71295	674	6
Tal1	21349	1.10066	671	3		1O
AV028368		1.73444	668	0
Fmn2	54418	1.01279	668	0
Gimap7	231932	1.05741	992	325
1700021C14Rik	76927	2.0773	858	191	MYB		1S		2M
Ctnna3	216033	1.02055	741	74	MYB	2O	1S	1N	2M	E2f1
Arpc4	68089	1.53023	667	0						E2f1
Uba2	50995	2.13728	667	0
Adrbk1	110355	1.73698	1023	357				1N	1M
Olfr1164	258634	1.16175	921	255
LOC100044636	100044636	1.76176	1127	462
Gm106	226866	1.0453	1052	388
Dync2li1	213575	1.46935	1027	363
Ephb1	270190	1.07649	941	277		2O	2S	1N
Tbcb	66411	1.93708	708	44
Fuca2	66848	1.03511	1061	398
Mcm8	66634	1.15488	1050	387					1M
Unc119b	106840	1.25636	1017	354
Nptx2	53324	1.86074	670	7		1O	1S	1N	1M	E2f1
5730437N04Rik	70544	1.87409	663	0				1N		E2f1
Tbc1d24	224617	1.09291	663	0		1O	1S	1N
Tlk2	24086	1.27589	663	0						E2f1
Zzz3	108946	1.31147	1131	469				2N	1M	E2f1
Nav3	260315	1.04757	1095	433
Ndufb6	230075	1.59211	1095	433					2M
Ei24	13663	1.96286	1027	365		3O	1S	2N		E2f1
LOC675228		1.24503	849	187
Yy2	100073351	1.50521	674	12
Mcrs1	51812	1.73088	1051	390		1O				E2f1
Klf11	194655	1.07511	683	22
Zfp639	67778	1.67796	666	5					1M	E2f1
4921517D21Rik	67722	1.12951	663	2		1O
Kdelc1	72050	2.11365	830	170					1M	E2f1
Il1r2	16178	1.25858	817	157
Tmem208	66320	1.17316	1096	437
Ddx26b	236790	1.52079	975	316
Zdhhc18	503610	1.22251	659	0	MYB	1O				E2f1
Crtc3	70461	0.839967	940	282
Lztr1	66863	1.20896	663	5						E2f1
Usp2	53376	1.26243	662	4	MYB
Pdxp	57028	2.33078	658	0		1O			1M	E2f1
Phkg1	18682	1.37198	658	0						E2f1
BC022687	217887	1.02453	999	342						E2f1
Smyd2	226830	1.35508	830	173		1O	1S	1N
Dci	13177	1.63261	816	159		1O			2M	E2f1
Scamp1	107767	1.02693	658	1	MYB	1O		1N
Il17re	57890	1.25242	657	0		1O
Clic4	29876	1.12758	1040	384		1O			1M	E2f1
Nudt8	66387	1.63244	996	340					1M	E2f1
Sfrs15	224432	1.06496	812	156		2O	2S	1N		E2f1
Atic	108147	2.75071	695	39		1O			2M	E2f1
Ablim3	319713	1.08582	672	16
Btf3l4	70533	1.08171	656	0	MYB	1O	2S		1M	E2f1
Rgs14	51791	0.982645	656	0			1S	1N	1M	E2f1
Rnps1	19826	1.83006	656	0					2M	E2f1
Slc23a2	54338	1.30277	1030	375		1O	2S	1N	1M	E2f1
Polr2d	69241	1.70477	1004	349		1O				E2f1
Ltk	17005	1.21646	969	314
Clec9a	232414	1.15928	655	1
Tmem60	212090	1.74306	654	0		2O	3S	2N
Cidec	14311	1.04653	749	96		1O			1M
Olfr310	258222	1.16649	703	51
Upk2	22269	1.96418	656	4
Trim9	94090	1.10975	948	297
Olfr1138	258632	1.02232	880	229
4121402D02Rik	74026	1.23325	655	4		2O	1S	1N		E2f1
Olfr609	259086	1.13258	945	295
Maz	17188	1.19487	727	77		1O				E2f1
Sec23a	20334	1.16332	1104	455	MYB	1O			1M	E2f1
Hectd2	226098	1.43151	965	316				1N
Dnajc19	67713	2.06064	930	281						E2f1
Ndufa7	66416	1.82586	805	156		1O
LOC677144	677144	1.38494	781	132
Coro1a	12721	2.03	649	0
Polr3g	67486	1.74081	1131	483
A730008H23Rik	212427	2.08597	1104	456					1M
Zfp691	195522	1.6274	953	305						E2f1
Senp2	75826	1.73644	892	244		2O	2S	1N	1M	E2f1
Plxna3	18846	1.22162	648	0						E2f1
Zmat1	215693	0.96838	648	0
Hccs	15159	1.62361	1036	389						E2f1
Cep68	216543	1.31534	661	14		2O	2S	1N	1M	E2f1
Slc6a6	21366	2.12281	1002	356		1O	1S	1N		E2f1
Fndc5	384061	1.32279	914	268
Eif4el3		1.75572	851	205
Ccdc124	234388	1.36537	804	158		1O	1S	2N		E2f1
Rbm28	68272	2.00779	674	28		1O
Taf5	226182	2.54422	646	0		1O				E2f1
Oosp1	170834	1.01395	1057	412
Sh3gl2	20404	1.17678	645	0		1O	1S	2N		E2f1
Pla2g5	18784	1.37484	894	250		1O	2S
Igsf5	72058	1.10438	832	188
Rbx1	56438	1.60993	648	4						E2f1
Ercc1	13870	0.994535	844	201		1O		1N	1M
Nr2f6	13864	1.95373	643	0		1O	1S
Anp32e	66471	4.18179	963	321	MYB					E2f1
2810441K11Rik	68642	1.55399	921	279						E2f1
Aars	234734	1.98473	992	351	MYB	2O	1S		2M	E2f1
Fastkd2	75619	1.2915	958	317				1N	1M	E2f1
LOC100044210	100044210	1.17738	914	273
Acadm	11364	1.70524	867	226						E2f1
Olfr711	259037	1.10055	704	63
Acss1	68738	2.36777	681	40		2O	2S	1N		E2f1
Ifi27	76933	1.05708	641	0
Abi3		2.55621	982	342		1O
Fxn	14297	2.0434	907	267					1M	E2f1
Itgav	16410	0.956263	1039	400		1O	1S	2N		E2f1
Malt1	240354	1.74598	639	0						E2f1
A130023I24Rik	320569	0.986474	1013	375
Gm97	225923	1.1632	775	137
Slc12a4	20498	1.31704	638	0		1O	1S	2N		E2f1
Mrps26	99045	1.68125	1031	394						E2f1
Cdkl3	213084	1.38846	898	261	MYB	1O	1S		1M	E2f1
Morn2	378462	1.02825	820	183
Dph5	69740	1.56647	819	182					2M	E2f1
Pkhd1l1	192190	1.10558	759	122
Galk2	69976	1.08952	712	76		1O			1M
2010011I20Rik	67017	1.10367	674	38
Fgd4	224014	1.01055	975	340		1O	1S	3N		E2f1
Wsb1	78889	1.10211	816	181			3S		1M	E2f1
Phb2	12034	1.84729	788	153		1O	1S		1M
Olfr389	259011	1.01505	779	144
Rpp38		1.62042	761	126					2M	E2f1
Zcchc5	213436	1.05984	717	82
Herc4	67345	1.80948	699	64		1O	1S	1N	1M	E2f1
B3gnt7	227327	2.15389	659	24		1O	1S	2N	1M	E2f1
Sncaip	67847	1.17191	635	0
Olfr352	258942	1.20836	1132	498
1110031I02Rik	66179	2.54515	1086	452		1O		1N	1M	E2f1
6430517E21Rik	240843	1.48931	1000	366		2O	2S
Copb2	50797	1.32912	1113	481						E2f1
Ikbkg	16151	1.25208	993	361		1O				E2f1
1700020L24Rik	66330	1.04336	651	19
Flad1	319945	1.47916	632	0	MYB		1S	1N	1M	E2f1
Ddefl1	230837	1.48256	1110	479		2O				E2f1
Gfod2	70575	1.67798	858	227
Fcho1	74015	2.74307	795	164						E2f1
Dnmt3l	54427	1.68113	631	0		1O	1S	1N		E2f1
Rprm	67874	0.935551	734	104			2S	1N
C630007B19Rik	320265	0.940883	647	17				1N
Tm2d2	69742	1.08403	632	2				1N
MGC118210	382275	1.04149	630	0
Sfrs12	218543	1.14325	1079	450
Car15	80733	1.11979	939	310
BC066028	407812	2.27857	629	0				2N		E2f1
Mmab	77697	1.42957	1061	433	MYB				1M	E2f1
D030028O16Rik		1.03291	850	222
LOC225594	225594	1.1278	827	199
Tmem120a	215210	1.10496	1041	414
Tmem48	72787	1.52361	745	118		1O	2S	2N	1M	E2f1
Crcp	12909	1.66193	735	108					1M	E2f1
Gm826	329554	1.06986	647	20
Gba	14466	1.08775	641	14		1O
Birc5	11799	2.30175	836	210						E2f1
Osbpl8	237542	1.3862	804	178						E2f1
Metapl1	66559	1.40261	702	76		1O	1S		1M	E2f1
2010007H12Rik	69871	1.95005	626	0		1O			1M	E2f1
Ceacam1	26365	1.30321	625	0
Xkr4	497097	1.07021	625	0				1N
Gna-rs1	14670	1.74367	815	192				1N	1M
Olfr1353	259044	1.00262	714	91
2310057M21Rik	68277	1.04483	652	29		1O				E2f1
Klhl15	236904	1.88815	636	13						E2f1
Tmem121	69195	2.05185	630	7		1O
Eif3i	54709	2.337	625	2
Arvcf	11877	1.04894	624	1		1O		1N		E2f1
LOC100047052	100047052	1.62725	623	0
Ankk1	244859	0.97686	837	215
Bex1	19716	1.15347	804	182						E2f1
Golga4	54214	1.26181	1061	440		1O		1N
Nupr1	56312	0.847214	621	0				1N	2M	E2f1
1500001M20Rik	68971	2.65737	1011	391					1M	E2f1
0610009B22Rik	66050	1.62654	772	152				1N	2M	E2f1
Rac1	19353	2.01109	621	2				2N		E2f1
Pvr	52118	1.17913	652	34		1O	1S	1N		E2f1
Olfr10	18307	1.20617	621	3
Zfp623	78834	1.84542	618	0		2O	2S	2N	1M	E2f1
Dnajc17	69408	1.95925	888	271				1N		E2f1
Zfp446	269870	1.58893	746	129					1M	E2f1
Cltb	74325	1.05548	947	331				2N		E2f1
Olfr1513	258008	1.06734	888	272
Pak3	18481	1.27707	696	80
Bola2	66162	2.01544	645	29		1O	1S		1M	E2f1
Myo5a	17918	1.60866	621	5				3N	2M	E2f1
Tm9sf3	107358	1.16126	617	1				1N		E2f1
Mrpl15	27395	1.87966	616	0					1M	E2f1
Ppp2ca	19052	1.62567	616	0						E2f1
Ctss	13040	0.661751	615	0	MYB	1O
2310005N03Rik	66359	1.731	1077	463	MYB	3O	1S	2N	1M	E2f1
Tubb4	22153	1.36634	961	347
2810004N23Rik	66523	1.42836	750	136					2M	E2f1
Lpxn	107321	0.794211	616	2
Fbp1	14121	0.800838	614	0		1O	1S	2N
Gng3	14704	1.29347	614	0		1O			2M	E2f1
Ube2s		1.99045	922	309		1O		1N	1M	E2f1
Habp4	56541	1.20886	812	199						E2f1
Atp6v1a	11964	0.930099	614	1	MYB			1N	1M
Trpc1	22063	1.1427	1090	478
Sprr2a	20755	1.92441	1095	484
Ppp1r7	66385	1.00641	915	304		1O	2S		1M	E2f1
Plekhb2	226971	1.17601	823	212						E2f1
D230025D16Rik	234678	1.03521	816	205		1O	2S	2N	1M	E2f1
Nfix	18032	0.908856	630	19		1O			1M	E2f1
Ebf1	13591	1.2145	611	0		2O	2S	1N		E2f1
Enc1	13803	1.41814	924	314		1O	2S	3N	1M	E2f1
2310007B03Rik	71874	1.29942	610	0
Adam5		1.08503	610	0		1O	1S
Banf1	23825	2.04318	668	59		2O	1S	1N	2M	E2f1
LOC675567		1.56728	610	1
Spnb2	20742	0.901526	1044	436	MYB	2O	1S	1N	1M	E2f1
Ngb	64242	1.14265	966	358
7-Sep	235072	1.39349	878	270					1M	E2f1
Col8a2	329941	1.24863	608	0
Tom1	21968	1.60953	608	0			1S	1N		E2f1
Usp20	74270	1.19371	608	0
Cox17	12856	1.71803	1099	492						E2f1
Aldh1a2	19378	1.50865	975	368		3O	2S	3N
Rcc1	100088	2.04763	607	0	MYB	1O			2M	E2f1
Exosc2	227715	2.42074	797	191		1O		2N	2M	E2f1
Gm776	332427	1.29575	764	158				1N
Tcf20	21411	1.52958	621	15			2S	2N	1M	E2f1
Sec23ip	207352	1.29165	935	330		1O			2M	E2f1
Sema3a	20346	1.00207	916	311
Tmprss4	214523	1.08226	703	98
Esam1	69524	1.33203	687	82			1S	1N
Rtn1	104001	1.16729	606	1				1N		E2f1
Atxn10	54138	1.27938	605	0		1O			1M	E2f1
Clec4d	17474	0.345484	605	0
Zfp760	240034	1.54416	605	0						E2f1
Pbx1	18514	1.13148	1038	434				2N
Ppp1cb	19046	2.59053	775	171		1O				E2f1
2310022A10Rik	66367	1.16648	700	96		1O	2S	1N	2M	E2f1
Cap1	12331	1.26765	609	5
Apom	55938	1.2617	605	1		1O			1M
Ccdc60	269693	1.02688	604	0			2S	2N
Rnu6		0.573941	604	0
Oit1	18300	1.08432	1028	425				1N
Ccdc100	225523	1.42717	1016	413
Traf3ip2	103213	0.890745	840	237		2O	1S	2N		E2f1
Rfx5	53970	1.05008	796	193	MYB	1O	1S	1N		E2f1
Psmf1	228769	1.64026	603	0						E2f1
1810020D17Rik	66273	1.05832	1119	517						E2f1
Timm10	30059	1.87129	891	289				1N	1M	E2f1
Ltc4s	17001	1.0442	874	272				1N	1M
Svs4	20941	1.07313	833	231
St8sia6	241230	1.14061	801	199			1S	1N
Sugt1	67955	1.97523	722	120	MYB	1O	1S	1N		E2f1
9530008L14Rik	109254	1.27081	609	7
Dpysl3	22240	0.683366	606	4				1N
LOC436177	436177	1.31849	602	0						E2f1
Prkg2	19092	0.664804	602	0				2N
Creb3l1	26427	1.08753	1011	410						E2f1
Tmem205	235043	1.55478	970	369
BC002163		1.35169	765	164
Col3a1	12825	0.887835	636	35
OTTMUSG00000000971	100034251	0.94601	601	0
Esr1	13982	0.974407	813	213
Olfr472	258770	1.08003	792	192
Sdcbp2	228765	0.893296	623	23		1O	1S	1N		E2f1
Ap1g2	11766	1.21103	602	2					1M	E2f1
Pzp	11287	1.1347	857	258
2810485I05Rik	72826	2.05045	612	13	MYB	1O		1N	1M
Sprr2k	20765	0.595183	599	0
Prox1	19130	0.971743	624	26		1O
Olfr444	258650	1.04514	598	0
Plcb2	18796	1.0417	598	0
Cdv3	321022	1.3851	1119	522				1N	1M	E2f1
C4b	12268	1.01307	953	356
Sez6	20370	1.00974	928	331	MYB	1O	2S	3N
Blm	12144	2.66528	791	194				2N	1M	E2f1
Phka1	18679	1.22848	623	26
Tcfap2b	21419	0.935763	598	1
Rhoj	80837	0.746903	597	0			1S	1N
Tex261	21766	1.31715	597	0
Tas2r120	387348	1.12692	876	280
Lrrc48	74665	1.28172	842	246			1S			E2f1
Ccdc44	70207	1.38436	814	218						E2f1
Psmb2	26445	1.74715	778	182		1O			2M	E2f1
Gli1	14632	0.992587	732	136	MYB					E2f1
Olfr1178	258203	1.05974	635	39
Shcbp1	20419	2.37823	597	1						E2f1
Olfr318	258494	1.18142	596	0
Nrxn3	18191	1.24313	926	331				1N
Rpl36al	66483	1.50708	681	86					2M	E2f1
Mgst3	66447	1.07915	595	0						E2f1
Myo1g	246177	1.66089	595	0		2O	1S	1N	1M	E2f1
Rex3		1.31642	595	0
Ranbp1	19385	2.13724	873	279		1O		2N	2M	E2f1
Bcmo1	63857	1.07738	799	205
Itpa	16434	1.00957	686	92					1M	E2f1
EG624866	624866	1.13181	637	43		1O	1S	1N		E2f1
Glrx5	73046	1.42845	595	1					2M	E2f1
Cdh2		1.04023	594	0			1S	1N
Hoxc6	15425	0.575145	594	0		1O	1S
Nus1	52014	1.49906	594	0
Eln	13717	1.08655	1139	546
Wdr34	71820	1.57077	770	177		1O	1S		2M	E2f1
Zfp263	74120	1.43044	757	164		1O	1S		2M	E2f1
4933427D06Rik	232217	1.13805	593	0						E2f1
Abcb8	74610	1.42682	593	0		2O	1S		1M	E2f1
Noxo1	71893	1.11293	824	232		1O
LOC100048504	100048504	1.09041	702	110
Mettl2		1.52514	659	67					1M	E2f1
Kif5b	16573	1.15718	593	1						E2f1
Cpne6	12891	1.40469	592	0
Rpl19	19921	1.51421	924	333					2M	E2f1
Slc27a3		0.762815	881	290				1N		E2f1
Slc2a4	20528	1.26449	598	7						E2f1
Rbm12	75710	2.02438	591	0						E2f1
Cdc123	98828	1.66668	906	316				1N
Itih2	16425	0.964226	590	0
Tuba3b	22147	2.67613	590	0
Fkbp6	94244	1.19713	592	3
EG212225	212225	1.23156	590	1
Sdsl	257635	1.01765	947	359						E2f1
Snx13	217463	1.13243	722	134		1O	1S	1N		E2f1
Clec4n	56620	0.844703	591	3
Inhba	16323	0.432563	588	0
Gal3st1	53897	1.64167	714	127				1N		E2f1
Irf9	16391	1.33479	654	67
Kirrel2	243911	1.30554	1073	487		1O	1S	1N		E2f1
V1rf2	171233	1.13926	795	209
Olfr26	18324	1.09051	791	205
Ppp1r11	76497	1.55036	730	144	MYB	3O
Purb	19291	0.694363	646	60		1O				E2f1
Txn1	22166	1.59788	1061	476					2M	E2f1
Mpg	268395	1.44304	1027	442					1M	E2f1
Pigy	66459	1.10294	975	390					1M	E2f1
Dclre1c	227525	1.17838	948	363		2O	1S			E2f1
Mrgprg	381974	1.27262	860	275
Ncoa5	228869	1.68054	593	8		1O	1S	1N	1M	E2f1
Ccl7	20306	0.537853	585	0
Xpnpep2	170745	0.840288	585	0
Ccl2	20296	0.753518	584	0
Npl	74091	1.05551	584	0
Zp2	22787	1.05144	1111	528
St6galnac5	26938	1.0259	1108	525
Dbi	13167	1.7348	1046	463					1M	E2f1
Mlf1	17349	2.57481	1023	440
Rpn2	20014	1.52627	977	394					1M	E2f1
Thg1l	66628	1.9715	619	36
Mastl	67121	1.1541	599	16					1M	E2f1
Sox21	223227	1.63356	598	15		1O	1S	1N
Zw10	26951	1.55176	583	0		1O	2S	2N		E2f1
V1ri2	171253	1.122	912	330
Hsf5	327992	0.944726	589	7
Eif1a	13664	1.86482	585	3	MYB		1S		2M	E2f1
Gabrg1	14405	1.07738	582	0		1O		1N
Lrrc8c	100604	1.13035	582	0		1O	1S
Zcchc4	78796	1.44899	582	0
4930403C10Rik	73813	1.18958	888	307		1O	1S		1M
Eml1	68519	1.53865	869	288		2O	1S	1N
Cish	12700	1.94398	821	240			1S		1M	E2f1
H2-M11	224754	1.32142	595	14
8430432M10Rik		1.42006	581	0
Txnl4a	27366	1.45329	1070	490
Gnai3	14679	1.097	754	174					1M	E2f1
Olfr1044	259013	1.17105	681	101			1S	1N
9830107B12Rik	328829	1.05626	580	0
Rps5	20103	1.33866	1060	481		1O	1S		2M	E2f1
Ncam2	17968	1.08244	613	34		1O	1S	1N
5830482F20Rik	320435	2.1576	579	0						E2f1
Eif2ak2	19106	1.90414	579	0			1S			E2f1
Prnp	19122	0.55343	579	0						E2f1
Accn4	241118	1.3122	1061	483		1O		1N
Cops3	26572	1.64672	637	59				1N	1M	E2f1
Mospd1	70380	1.06903	589	11						E2f1
Gtpbp3	70359	2.03036	578	0		1O			1M	E2f1
Mylk2	228785	1.11579	902	325
Wbp2nl	74716	1.25103	580	3
Gimap1	16205	1.21458	577	0
Lce1g	66195	0.768454	577	0
Slc25a42	73095	1.15669	577	0			1S			E2f1
1110038F14Rik	117171	1.52743	654	78						E2f1
Mrpl40	18100	1.78064	584	8		1O	1S		1M	E2f1
Pcyox1l	240334	1.64935	933	358			1S			E2f1
5430432M24Rik	73847	1.17944	758	183						E2f1
Slc5a8	216225	0.885507	575	0
Gpkow	209416	1.15454	969	395			1S		1M	E2f1
Polm	54125	1.25759	870	297		2O
5430416O09Rik	71406	1.08088	835	262
Zfp3	193043	1.42027	768	195					2M	E2f1
1600015I10Rik	69761	1.06808	573	0
Hist1h2bn	319187	0.733976	573	0		2O	1S	1N		E2f1
Ubac1	98766	1.60843	588	16
Srd5a1		1.4773	573	1		1O	1S		1M
1810049H19Rik	435889	1.03983	572	0
Cwc15	66070	1.00166	572	0
Sbf1	77980	1.53121	1141	570
Tbc1d22a	223754	1.80571	859	288						E2f1
Lrrk1	233328	0.76662	649	78				1N
Olfr749	56858	1.20525	635	64
Mat2a	232087	1.72327	999	429		1O			2M	E2f1
Klhdc6	74589	1.03479	883	313
Chic1	12212	1.89352	743	173						E2f1
Psd2	74002	0.928017	590	20
Pcdh8	18530	1.09388	571	1		1O	1S
OTTMUSG00000016293	641368	1.52794	570	0
4921530G04Rik	70956	1.98567	1078	509
Mrgpra4	235854	1.08888	707	138
Lat2	56743	1.13404	603	34
Psg22	243862	1.09811	570	1
MGC67181		1.70083	569	0				1N
Olfr350	258620	1.10299	569	0
T	20997	1.50513	1102	534		2O	2S	2N
Drg1	13494	1.98102	921	353		1O		1N		E2f1
Dynll1	56455	1.78446	850	282			2S			E2f1
Deadc1	66757	2.28726	779	211		3O			1M	E2f1
D930005D10Rik	231858	1.3691	581	13		1O	2S	3N		E2f1
Trim8	93679	1.30036	868	301		1O	2S	2N	1M	E2f1
2410015M20Rik	224904	1.77417	856	289		1O			1M	E2f1
Tcfe3	209446	1.71008	728	161		2O	2S	2N	1M	E2f1
Slc9a8	77031	1.24127	656	89		1O	1S	1N	2M	E2f1
Dcn	13179	0.64196	582	15
Tmem16k	102566	0.958957	571	4		1O		1N		E2f1
H2afx	15270	2.36882	568	1	MYB	2O	2S	1N	2M	E2f1
Vdac2	22334	1.60129	568	1						E2f1
Hadhb	231086	1.3946	567	0						E2f1
Serhl	68607	1.70249	1014	448						E2f1
Echs1	93747	1.88656	904	338						E2f1
Abhd6	66082	1.19979	776	210		1O	1S	1N	1M	E2f1
Gstt3	103140	2.98771	573	7				1N
Armc8	74125	2.02432	566	0					2M	E2f1
BC048562	434439	1.08568	566	0
Olfr631	258961	0.949244	799	234
AK122209	382038	2.27609	568	3
Exosc1	66583	1.80344	915	351					1M	E2f1
Olfr874	258882	1.08964	706	142
Tada3l	101206	1.23322	655	91			1S			E2f1
LOC100047834	100047834	1.96964	610	46
Ace	11421	1.11123	564	0
Ilvbl	216136	1.24015	564	0		2O				E2f1
Tmie	20776	1.37715	857	294						E2f1
Per2	18627	1.58503	819	256		1O	2S		1M
Mapt	17762	1.13874	682	119		1O		1N	1M	E2f1
Pdcd4	18569	1.23917	633	70						E2f1
Herpud2	80517	1.08787	588	25						E2f1
1810043G02Rik	67884	1.05827	587	24
3110056O03Rik	73218	1.44794	563	0					1M
Cox7b	66142	1.83458	1059	497			1S	1N	2M	E2f1
Agxt2l1	71760	1.155	880	318
Dyrk2	69181	1.09276	593	31
5830483C08Rik	209334	1.05416	562	0						E2f1
Bhlhb5	59058	0.973566	562	0
Pdk1	228026	5.79429	562	0		1O	1S	3N	2M	E2f1
Sepsecs	211006	1.45894	786	225
Rhbdl2	230726	0.516055	579	18
Tpo	22018	0.819818	561	0		1O	1S
Olfr535	258956	1.03558	1033	473
Psma2	19166	1.4354	918	358					1M	E2f1
Rab13	68328	1.30926	567	7		1O
2210418O10Rik	76958	1.69132	560	0		1O		1N
Tfpi2	21789	1.03029	560	0
Olfr729	258275	1.02204	871	312
Olfr857	257963	1.11397	560	1
Fmr1	14265	1.08469	593	35		1O				E2f1
4930481M05	331529	1.08854	560	2
Olfr390	258344	1.01542	560	2
Centd2	69710	1.12943	1106	549						E2f1
Cd200r2	271375	1.09776	929	372
6330512M04Rik	320802	1.12996	919	362
Ivns1abp	117198	2.87627	715	158					1M	E2f1
Acot10	64833	1.34518	563	6
Pfkfb3	170768	1.25447	557	0			1S		2M	E2f1
Sdk1	330222	0.97313	1038	482		1O	2S	1N
Ttf2	74044	2.28511	834	278					2M	E2f1
Sult1e1	20860	1.04889	802	246
Myc	17869	1.09466	742	186		1O	1S	1N		E2f1
Ankrd2	56642	1.152	556	0
Camk2a	12322	1.04773	556	0
Guca2a	14915	1.0761	556	0				1N
Tlr7	170743	1.07389	556	0
Heca	380629	1.20723	940	385
Zfp14	243906	1.03373	816	261
Larp6	67557	1.26393	555	0						E2f1
Plagl2	54711	1.59766	555	0						E2f1
Hddc2	69692	2.23509	1138	584						E2f1
Rage	26448	1.46199	926	372	MYB	1O	1S	2N		E2f1
Phldb2	208177	1.02048	579	25			1S
A030004J04Rik	109314	1.08137	568	14
A430005L14Rik	97159	1.98605	554	0				1N		E2f1
Glud1	14661	1.43279	1058	505		2O	2S	2N	1M	E2f1
Angptl7	654812	0.985485	557	4
Rps10	67097	1.635	556	3			2S	2N	1M	E2f1
Hcr		1.41359	554	1
Cldn7	53624	1.61545	553	0						E2f1
Lamc2	16782	0.924271	553	0		1O	1S	2N		E2f1
Marcks	17118	1.03676	553	0	MYB		1S			E2f1
Pax8	18510	1.15321	553	0				1N
Sf3b5	66125	1.78801	1117	565		1O	1S	1N	1M	E2f1
Zfh4		1.1876	884	332
Col7a1	12836	0.911052	761	209
Got2	14719	1.70619	553	1		1O	1S	1N	2M	E2f1
Olfr52	18352	1.06787	552	0			1S	1N
Yipf2	74766	1.13466	809	258					1M
1700042B14Rik	73347	1.20523	708	157
6430573F11Rik	319582	1.37788	698	147
Kcns2	16539	1.3892	588	37
Alg3	208624	2.12173	1134	584					1M	E2f1
Rbp7	63954	1.80461	938	388		1O			1M
P2rx6	18440	1.10565	724	174
1810049H13Rik	66431	1.27009	701	151					1M	E2f1
Hint3	66847	1.89677	550	0		1O			1M	E2f1
Lyz2	17105	0.302023	550	0
Tmem146	106757	1.57975	550	0
Olfr920	258783	0.984944	754	205
Gsto2	68214	1.04603	575	26						E2f1
Trim30	20128	1.00428	557	8
Rad50	19360	2.09356	549	0		2O			2M	E2f1
Slc39a12	277468	1.15661	549	0
Zfp647	239546	1.40743	549	0		1O	1S	1N		E2f1
Naca	17938	1.74798	898	350		1O		1N	2M	E2f1
Erc1	111173	1.17443	800	252		1O				E2f1
Mrpl23	19935	1.73008	748	200					2M	E2f1
2310057J16Rik	69697	1.29346	548	0		1O			1M	E2f1
Rpl29	19944	1.71219	993	446		1O	1S		2M	E2f1
Pcolce	18542	1.44755	698	151						E2f1
2810405J04Rik	72722	2.32919	576	29		1O	1S	1N		E2f1
Sct	20287	0.443953	1002	456
Olfr1112	258655	1.11192	859	313
4631427C17Rik	74340	1.34539	842	296		2O	1S	2N		E2f1
Spic	20728	0.658954	791	245		2O	2S	2N
Bcas3	192197	1.4074	645	99			1S	1N		E2f1
EG277333		2.55874	547	1
Slc39a6	106957	1.61178	547	1					1M
Sohlh1	227631	1.56226	546	0
Acot11	329910	1.37089	677	132
Thap1	73754	1.565	640	95						E2f1
Rfxdc1	320995	1.30086	615	70
Men1	17283	1.42481	559	14					1M	E2f1
Atp4a	11944	1.30597	548	3		1O			1M
Hspb7	29818	1.11242	546	1						E2f1
Morc2b	240069	1.31814	546	1		1O	1S	2N		E2f1
Paip1	218693	1.36647	545	0						E2f1
Rab23	19335	1.55532	545	0		1O			1M	E2f1
Eif2b2	217715	1.50301	817	273					1M	E2f1
D12Ertd647e	52668	0.691275	601	57	MYB
Mpdz	17475	1.20035	559	15		1O
Htatip	81601	1.83502	547	3		1O			1M	E2f1
Mrpl54	66047	1.50048	1069	526					2M
LOC234911		1.15315	877	334
Hgf	15234	1.01685	857	314
LOC235206		1.02916	551	8
Hist1h4f	319157	0.790502	545	2	MYB	1O	1S			E2f1
5730410E15Rik	319613	1.22394	544	1				1N
1110004F10Rik	56372	1.17044	543	0					1M	E2f1
Ctsf	56464	1.02703	543	0		1O	1S	1N
Gpx7	67305	2.05546	543	0			1S
Pde4a	18577	1.05976	543	0		1O		2N	1M	E2f1
Sphk1	20698	0.969851	543	0
Wdr68	71833	1.5256	543	0						E2f1
9130008F23Rik	71583	1.15782	590	48
Tmem111	66087	1.26984	552	10						E2f1
Ptpla	30963	0.981211	542	0						E2f1
Rkhd3	108797	1.02597	542	0
Usp15	14479	1.65454	1066	525					1M	E2f1
Musk	18198	1.18776	944	403			1S
Tcfeb	21425	1.23829	842	301		1O
Glo1	109801	1.78924	793	252		1O	1S	1N	1M	E2f1
Adpgk	72141	1.61562	755	214		1O	1S	1N	2M	E2f1
Olfr622	259087	1.1092	550	9
Ccnd3	12445	1.97495	829	289		1O	1S	1N		E2f1
6330548G22Rik	76167	1.57172	823	283	MYB				1M	E2f1
LOC100046120	100046120	0.881332	611	71
Mettl4	76781	1.98221	544	4	MYB				1M	E2f1
Polb	18970	1.32983	997	458			1S			E2f1
Aicda	11628	1.08917	864	325
Copa	12847	1.52351	655	116
Agxt2	268782	1.21797	539	0
Pmp22	18858	0.703037	922	384				1N
Zfp36l2	12193	1.06164	848	310			1S	1N	2M	E2f1
Gata2	14461	0.59538	594	56
Zfp354b	27274	1.01145	555	17		1O
AW049604	106014	1.30181	538	0
Uxs1	67883	1.08515	538	0		1O	1S	1N	1M	E2f1
Bcl2l2	12050	1.19732	1058	521
Slc6a18	22598	1.25175	882	345
Tmtc1	387314	1.07967	578	41
Gm1821		1.11028	537	0
Zfp414	328801	1.55821	827	291						E2f1
Dnajb12	56709	1.69473	801	265		1O			1M	E2f1
Rassf10	78748	1.16245	800	264
Zbtb2	381990	0.804936	537	1
Zdhhc21	68268	1.12304	1112	577				1N		E2f1
Tgif2	228839	1.77158	1078	543		1O	1S	1N	2M	E2f1
Hamp2	66438	1.23579	837	302
Olfr315	258531	1.05084	548	13
Slc25a3	18674	1.31654	535	0		2O			2M	E2f1
Tomm40	53333	1.62223	535	0		1O	1S	1N	2M	E2f1
Dhcr24	74754	2.14855	895	361					2M	E2f1
Isoc1	66307	1.33673	862	328						E2f1
Acbd6	72482	2.02418	827	293						E2f1
Ndufa9	66108	1.89023	792	258						E2f1
Prkra	23992	1.81866	659	125						E2f1
Ahnak2	382643	0.407614	535	1
Olfr1450	258368	1.05477	534	0
Pus1	56361	1.78849	534	0					2M	E2f1
Zfp451	98403	1.7067	534	0		2O			2M	E2f1
Upk1b	22268	1.0179	1026	493
Hydin	244653	1.20932	807	274				1N		E2f1
Commd3	12238	0.795299	535	2		1O	1S	3N		E2f1
Ank2	109676	1.21026	533	0		1O	1S	1N
Olah	99035	1.30186	533	0
1810009O10Rik	69109	1.89461	1065	533					1M	E2f1
Usp33	170822	1.45677	822	290		1O	1S			E2f1
Ss18	268996	1.72939	798	266		2O	2S	2N	2M	E2f1
Slc2a2	20526	1.0398	754	222
Mrps7	50529	1.67482	627	95		1O			1M	E2f1
Tipin	66131	2.71254	532	0						E2f1
Nox1	237038	1.06011	1106	575
Noc3l	57753	2.07401	850	319					2M	E2f1
Ggt7	207182	1.43106	788	257
Arfip2	76932	1.75022	633	102						E2f1
Pabpc1	18458	1.26793	542	11					2M	E2f1
Psmd2	21762	1.60512	531	0						E2f1
Ust	338362	1.0443	851	321			1S	1N		E2f1
Zfp207	22680	2.16705	825	295		2O	1S		1M	E2f1
2810046M22Rik		4.13364	530	0
C77080	97130	0.992884	530	0		2O	1S	1N		E2f1
Ecm1	13601	0.686403	530	0
Olfr689	258745	1.07076	530	0
BC048355		2.66128	1006	477					2M	E2f1
Iqcc		1.31906	939	410		1O			1M	E2f1
Olfr992	258865	1.16635	851	322
Usp26	83563	1.32652	810	281
Rad23a	19358	1.65728	637	108		1O			2M	E2f1
Rgs1	50778	0.90149	620	91
Olfr1061	259022	1.09333	550	21
D030018L15Rik		1.03473	545	16
Plscr2	18828	0.960848	533	4
Atp2b4	381290	1.2296	529	0
Camk1d	227541	1.01037	935	407		2O	1S	1N	1M	E2f1
Cxcl10	15945	0.97619	838	310
Dus2l	66369	1.53766	787	259		1O			1M
LOC100046032	100046032	1.28595	583	55
Thoc3	73666	1.56859	583	55						E2f1
Creb5	231991	0.970847	529	1		1O
Pcdhac1	353236	1.25767	528	0
Tarsl2	272396	1.57822	528	0						E2f1
D530004J12Rik		1.11898	823	296
Sssca1	56390	3.20292	527	0		1O		1N	2M	E2f1
Tmem141	51875	1.73901	1069	543
OTTMUSG00000010673	433804	2.83192	851	325		2O	2S	3N	2M	E2f1
Nhlrc3	212114	1.05025	716	190
9930104L06Rik	194268	1.41905	582	56	MYB		1S		1M
Lyg1	69541	1.03829	537	11
Smc1a	24061	2.1787	529	3					1M
Nap1l4		1.44315	526	0					1M	E2f1
Olfr694	258444	1.35277	1065	540
Ctbs	74245	1.04834	986	461						E2f1
Nanogpd	634428	2.07247	896	371
Sec61g	20335	1.62661	736	211		1O		2N	1M	E2f1
Sspn	16651	0.943414	538	13
C330021F23Rik	546049	1.09179	531	6		1O	2S	1N		E2f1
Ncapd3	78658	2.43656	530	5						E2f1
Foxc2	14234	0.806292	525	0
Idh3g	15929	2.00345	525	0					1M	E2f1
Kcnc1	16502	1.04087	525	0		1O
Hmox2	15369	1.73803	1006	482
Cyb5r3	109754	1.12429	863	339						E2f1
Limd1	29806	1.47457	642	118
Olfr772	257666	1.08714	524	0
Rfx1	19724	1.74192	860	337		1O		2N		E2f1
Oraov1	72284	1.67114	686	163
LOC100047707	100047707	1.20066	527	4
Carf	241066	1.13917	524	1	MYB			1N	2M	E2f1
2310057N15Rik	69696	1.07944	523	0
Ifna12	242519	1.15041	523	0
Msra	110265	1.06428	657	135		1O	1S	1N	1M	E2f1
LOC100048251		0.97742	524	2
Rqcd1	58184	1.83859	522	0		2O	2S	1N	2M	E2f1
Pfdn4	109054	2.24325	983	462
Sstr4	20608	1.11588	809	288		1O	1S
Ptprr	19279	1.05588	588	67
Itga6	16403	0.875454	584	63				2N	2M	E2f1
4930503B20Rik	75015	1.17193	521	0				3N
Atp8b4	241633	1.04218	521	0
Dgkg	110197	1.15754	521	0		1O				E2f1
LOC100047800	100047800	1.45051	521	0
8-Sep	20362	2.01173	521	0			1S	1N		E2f1
Cd302	66205	1.05858	830	310
Arfgap1	228998	1.44023	562	42						E2f1
Oma1	67013	1.73549	548	28				1N		E2f1
2610034B18Rik		1.03631	546	26
Hes1	15205	1.33688	543	23	MYB	1O		1N	1M	E2f1
Mug4		1.05864	521	1
Olfr935	258741	1.03718	520	0
Pcbp3	59093	2.29097	520	0			1S			E2f1
Ppargc1b	170826	1.28933	520	0		1O			1M	E2f1
Hnrpd	11991	1.19462	653	134			1S	1N	1M	E2f1
9130011E15Rik	71617	1.5949	645	126		1O
Nme2	18103	1.25318	628	109					2M	E2f1
Mettl7a1	70152	1.10665	533	14
Speer6-ps1		1.08694	521	2
Adssl1	11565	1.89288	519	0
Ankmy1	241158	1.092	519	0					1M
Lyst	17101	1.08518	518	0			1S	1N		E2f1
Smpd2	20598	1.36661	518	0
LOC100045098		1.04889	937	420
Acss2	60525	2.42959	597	80						E2f1
Mapre1	13589	1.66831	596	79						E2f1
Scn11a	24046	1.20685	538	21
Csnk1g3	70425	2.02722	517	0						E2f1
Oprs1	18391	2.36463	517	0					1M	E2f1
Ppfia3	76787	1.58608	1096	580
Tcf15	21407	3.59747	818	302					2M	E2f1
Ly6k	76486	1.04466	776	260
AI987662	101202	1.1128	758	242			1S
Msmb	17695	0.976893	576	60			1S	1N
Pou2f1	18986	1.55926	519	3				3N	1M	E2f1
Tnfsf12	21944	1.05645	884	369		1O	1S	1N		E2f1
Pcdh21	170677	1.28958	518	3				3N
Capn8	170725	1.15289	517	2				1N
Cnfn	72383	1.18821	515	0
Tmem107	66910	1.7813	828	314
Jmjd6	107817	1.46145	723	209
Olfr105	257893	1.03606	603	89
Olfr216	404346	1.0865	585	71
Mmaa	109136	1.05671	559	45		1O			2M	E2f1
Trim2	80890	1.94629	545	31		2O	2S	3N	1M	E2f1
Lsm8	76522	2.07946	514	0						E2f1
Padi1	18599	1.20484	514	0		1O				E2f1
Acot5	217698	1.08288	513	0
Fjx1	14221	1.35895	513	0					1M	E2f1
Rps3a	20091	1.52437	513	0		1O	1S	1N	2M	E2f1
Uimc1	20184	1.54037	815	303
Nkain4	58237	1.22866	808	296
Sacm1l	83493	2.00302	802	290				1N		E2f1
1700027N10Rik	75564	1.18233	512	0
C130053K05Rik	228677	1.07409	512	0
Fli1	14247	1.05979	512	0			1S			E2f1
Ttc30b	72421	1.127	512	0
Krtcap2	66059	1.82448	906	395		1O			1M
Nsmce2	68501	1.57944	869	358		1O		1N		E2f1
Atp5o	28080	1.58926	689	178					1M	E2f1
Islr	26968	1.25023	688	177
Eef1a1	13627	0.855749	512	1	MYB	2O	1S	1N	1M	E2f1
Hist1h2bc	68024	0.605481	511	0			1S			E2f1
Sts	20905	1.16105	511	0
1700073E17Rik	381827	1.00023	576	66
Tmem149	101883	0.995619	513	3
6330545A04Rik	76166	1.06837	510	0
C230097I24Rik	328918	1.18246	510	0		1O
Igfbp2	16008	1.93544	510	0	MYB	1O	2S	3N	1M	E2f1
Tuba8	53857	0.947494	801	292
Nfe2l1	18023	1.40625	555	46		1O		1N	1M
Rasgrp2	19395	1.16803	543	34				1N
Ldoc1l	223732	1.60555	523	14
Nxf1	53319	1.74782	517	8						E2f1
Akap1	11640	1.60331	509	0		1O	2S	3N	1M	E2f1
Hhip	15245	1.12686	509	0		2O	2S	3N
Ighmbp2	20589	0.992347	509	0		1O
Rnf182	328234	0.991116	509	0		1O	2S	1N
EG545370	545370	1.04887	883	375		1O				E2f1
Cbx7	52609	1.75872	836	328		3O	2S	2N	2M	E2f1
Myocd	214384	1.17743	802	294
Fbxo28	67948	1.65616	758	250				1N		E2f1
Itih5	209378	1.23253	653	145
0610012G03Rik		1.76009	513	5
Tsg101	22088	1.86381	508	0					2M	E2f1
Tac2	21334	1.10048	1108	601
Rhbdf2	217344	1.36559	822	315					1M	E2f1
2310036O22Rik	68544	1.44336	674	167	MYB	2O			1M	E2f1
LOC668492		1.50353	636	129
AA415398	433752	0.997835	562	55
Kcnip3	56461	1.1865	520	13		1O
Armc6	76813	1.64074	507	0		1O		1N	1M
H2-Ke6	14979	2.55481	507	0					2M	E2f1
Plcg2	234779	2.15642	507	0		2O	2S	1N	1M
Grwd1	101612	1.98777	887	381					2M	E2f1
4930415L06Rik	245511	1.20816	839	333
Hps5	246694	1.72528	788	282					1M
Apcs	20219	1.16859	677	171
Rassf1	56289	0.590086	616	110	MYB	1O	1S			E2f1
Olfr470	258417	0.963413	560	54
Chd4	107932	1.78495	557	51		1O				E2f1
Tgm1	21816	1.26795	542	36				1N		E2f1
Pgam2	56012	1.85335	521	15
AV249152	216560	1.15462	1012	507				1N
Nudc-ps1		2.43508	972	467
9330134C04Rik	432766	1.86927	868	363
Mrpl33	66845	1.83237	638	133					1M	E2f1
LOC100048554	100048554	0.967158	628	123
Fundc1	72018	1.42006	557	52		2O	3S	1N		E2f1
Chst7	60322	1.22791	551	46
Hmgb1	15289	1.21122	518	13			2S	1N	1M	E2f1
Stk39	53416	1.14852	505	0		2O	2S	2N
Dnajb3	15504	1.189	777	273
Olfr571	259089	1.14564	519	15
Lrp6	16974	1.15482	517	13		1O		2N		E2f1
Mutyh	70603	2.41941	504	0					1M
S100a4	20198	0.501004	504	0
Lhfpl4	269788	1.22522	597	94
Dcbld2		1.06992	566	63						E2f1
Zfyve16	218441	1.40938	530	27		1O			1M	E2f1
Cabc1	67426	1.18276	524	21					2M	E2f1
Centg2	347722	1.7401	503	0			1S	1N		E2f1
1700001C02Rik	75434	1.03173	762	260
Mkx	210719	1.65597	575	73
Sh3md4	237353	1.09144	539	37
Atxn2	20239	1.68264	502	0		1O	1S	1N	1M	E2f1
Slc28a2	269346	1.00066	502	0
St13	70356	2.10296	502	0					2M	E2f1
Trim40	195359	1.14427	502	0		1O	1S
Cspp1	211660	1.35785	714	213	MYB	1O	1S	1N
Lepre1	56401	1.40583	696	195		1O	2S	1N
Calca	12310	1.7611	503	2		1O	1S	1N		E2f1
Crnkl1	66877	1.23997	501	0						E2f1
Tdrd7	100121	0.739452	830	330
Hamp	84506	0.954917	803	303
Ing3	71777	1.80128	797	297					1M	E2f1
Mvd	192156	2.10618	715	215			1S		1M
Slc25a33	70556	1.78625	664	164		1O				E2f1
BC004044	80752	1.15603	500	0						E2f1
Pip5k1c	18717	1.08613	500	0		1O		1N		E2f1
Pou6f1	19009	0.991214	593	94		1O
Alx1	216285	1.03746	509	10
Dnd1	213236	4.13639	501	2		1O	1S	2N	1M	E2f1
Bmpr2	12168	1.02589	499	0					1M
Cyp2d26	76279	1.05394	499	0
Adh5	11532	2.1496	1048	550					2M	E2f1
Glod4	67201	1.57395	1000	502
Hltf	20585	1.12526	783	285
Cstad	78617	1.05949	579	81		1O				E2f1
Prpf8	192159	1.27562	498	0		1O			1M	E2f1
1110019N10Rik	68523	1.83971	1136	639						E2f1
Renbp	19703	1.08786	589	92			1S			E2f1
Rnf6	74132	1.65403	538	41					1M	E2f1
Gps2	56310	1.74345	512	15					1M	E2f1
Slc39a13	68427	1.01235	506	9		1O			2M	E2f1
Large	16795	1.33414	499	2	MYB			2N		E2f1
Cart		1.03453	497	0
Lgals3	16854	0.416616	497	0						E2f1
Slmo2	66390	1.65041	795	299
Lage3	66192	1.456	704	208						E2f1
Slc9a4	110895	1.25363	542	46
Rps13	68052	1.85271	497	1				1N	2M	E2f1
Zer1	227693	1.41839	1067	572
H2-M2	14990	1.40969	988	493
Ihpk2	76500	1.08719	773	278
Rgs20	58175	1.13739	753	258			1S	2N	1M	E2f1
AU022252	230696	1.59898	685	190		1O	1S			E2f1
Olfr1033	258571	1.04358	603	108
Tie1	21846	1.13283	575	80
Gpr156	239845	1.12905	533	38
Myl3	17897	1.36187	514	19
A3galt2	215493	1.11518	495	0
Cnpy2	56530	1.96463	495	0
Vnn3	26464	1.04336	495	0
Pla2g4d	78390	1.24395	819	325				1N
Nsun4	72181	2.16652	500	6	MYB					E2f1
Olfr926	258811	1.17102	500	6		1O	1S	1N
Siah1b	20438	1.98881	499	5					1M
Hmox1	15368	0.378758	495	1			1S		2M	E2f1
Bcl9l	80288	1.11827	494	0
Ccdc91	67015	1.60111	494	0						E2f1
Ctsk	13038	0.616615	494	0
Pop4	66161	1.90651	575	82		1O			1M	E2f1
Inpp5d	16331	1.64634	537	44		1O		1N	1M	E2f1
Ttll4	67534	1.549	514	21					1M
Cyr61	16007	0.625919	495	2		1O	2S	1N		E2f1
LOC100045607	100045607	1.1492	494	1
Oca2	18431	1.13383	997	505
Stag1	20842	1.90909	931	439		2O	2S	2N	1M	E2f1
Igbp1	18518	1.61447	807	315					1M	E2f1
Ubac2	68889	2.59575	792	300
Magee1	107528	1.1679	766	274
Olfr959	258501	1.06897	544	52
Rad1	19355	2.28722	533	41					1M
Tbp	21374	2.22061	497	5					1M	E2f1
Acbd4	67131	2.03877	492	0		1O	1S	2N		E2f1
Fbxo40	207215	1.0985	492	0		1O
Tgfbr2	21813	0.46705	492	0
Serinc2	230779	1.10574	1027	536
Dazap1	70248	1.92786	1000	509					2M	E2f1
Yrdc	230734	1.76342	921	430		1O			2M	E2f1
Sash1	70097	1.46353	827	336		1O	1S	2N	1M	E2f1
Gdf3	14562	2.93025	799	308		2O	3S	2N	1M	E2f1
Olfr259	258766	1.06336	773	282
Atp6ap2	70495	1.31554	491	0				1N	1M	E2f1
Ccs	12460	1.41039	491	0					1M	E2f1
Ccbl2	229905	1.56371	988	498			1S	1N	1M	E2f1
Wwp1	107568	1.26151	831	341		1O	1S	1N		E2f1
Olfr112	258096	1.16017	809	319
LOC100042179	100042179	1.68686	805	315
Trh	22044	5.90974	764	274		1O	1S	1N		E2f1
Rai14	75646	1.1786	664	174	MYB	2O	1S	3N		E2f1
Slc16a13	69309	1.28279	500	10		1O	1S		1M	E2f1
Lpar2	53978	1.2561	492	2
Abcc1	17250	1.13209	491	1		1O	1S		1M	E2f1
6430604K15Rik	269997	1.28652	490	0						E2f1
Mtg1	212508	1.87141	989	500		1O			2M	E2f1
4921517D22Rik	70900	1.10278	689	200
Rcor1	217864	1.25295	653	164		1O				E2f1
Thsd4	207596	1.06503	586	97		1O	1S	2N
Prickle4	66119	1.59327	533	44
BC011248	224823	1.28968	525	36		1O	1S		2M	E2f1
4931433A01Rik	78933	1.09868	489	0			1S	2N		E2f1
Edg3	13610	1.01331	489	0			1S			E2f1
Ext2	14043	1.63686	489	0		1O				E2f1
Lgals4	16855	0.814661	489	0
Slc26a2	13521	1.00947	785	297		2O	1S		1M	E2f1
Kcnmb4	58802	1.09014	559	71
Hrk	12123	1.00751	489	1					1M
9630020C08Rik		1.05455	488	0
Capn5	12337	3.40118	488	0		2O	1S
Dag1	13138	1.06044	488	0						E2f1
Lrpap1	16976	0.758544	488	0		3O	2S	2N		E2f1
Pof1b	69693	0.483391	488	0				1N
Slc16a1	20501	1.23231	488	0			1S		1M	E2f1
Gsk3b	56637	0.963787	971	484				1N		E2f1
Tssk4	71099	1.09223	883	396
Mgea5	76055	1.19356	757	270		1O		2N	1M	E2f1
LOC100046609		1.04236	610	123
Gcc1	74375	1.24999	496	9		1O				E2f1
Cog8		1.7951	487	0				1N	2M	E2f1
Lipg	16891	1.05594	487	0		1O
Mgat2	217664	1.05286	487	0					1M
Ulk2	29869	1.0682	487	0		1O				E2f1
Olfr201	258996	1.04165	518	32
Acy3	71670	1.64428	498	12						E2f1
Slc25a39	68066	1.15818	493	7					2M	E2f1
1700034O15Rik	76606	1.15546	486	0
Dpep3	71854	0.984211	486	0		1O	2S	1N
EG245297	245297	1.146	486	0
Tspyl1	22110	1.12868	848	363						E2f1
Olfr1121	258345	1.01648	656	171
Abtb1	80283	1.47321	599	114				1N		E2f1
Pip4k2b	108083	1.82746	488	3
Stk22b		1.22473	488	3
Med28	66999	1.39501	540	56						E2f1
Uqcr	66594	1.80792	496	12		1O	1S			E2f1
Hoxc4		1.41759	488	4
Gngt1	14699	0.967652	484	0
Lck	16818	3.93158	484	0
LOC100047963	100047963	1.99069	484	0
Nudt11	58242	1.54655	484	0
Srp68	217337	1.66541	484	0		1O	1S			E2f1
Syap1	67043	1.37742	484	0						E2f1
Taf15	70439	1.50175	990	507		2O	2S	1N	2M	E2f1
Chchd8	68185	1.41945	926	443		1O		1N	2M	E2f1
Cyp2f2	13107	1.10273	906	423
Plce1	74055	1.3523	780	297		1O	1S	2N
Tspan33	232670	1.27181	559	76						E2f1
Olfr1390	259068	1.1611	539	56
2410146L05Rik	67968	2.93694	517	34		1O	1S	1N		E2f1
Creb3	12913	0.521191	504	21		1O		1N
V1rl1	171262	1.0934	502	19
Gli3	14634	1.131	493	10
Ube2d1	216080	1.14374	493	10					1M	E2f1
Alkbh7	66400	1.95587	491	8		1O		1N	1M	E2f1
Rps6ka4	56613	1.49188	488	5
Dhrs4	28200	1.73142	793	311		1O				E2f1
Trafd1	231712	1.22382	760	278
Ebpl	68177	1.57247	732	250						E2f1
Ngfb	18049	1.13061	628	146
Hyi	68180	1.52312	624	142						E2f1
Yipf6	77929	1.39729	574	92						E2f1
Mrgprf	211577	1.24774	565	83
Olfr1102	228228	1.07849	522	40
Hao1	15112	0.981127	514	32
Efnb2	13642	0.852149	482	0		1O	2S	1N		E2f1
Slc6a13	14412	1.10645	482	0
P4hb	18453	1.45388	829	348			1S		1M	E2f1
Paip2b	232164	2.03145	509	28
C430003P19Rik	109359	1.39243	481	0
Oxr1	170719	1.35616	836	356			1S	2N		E2f1
Mrps10	64657	1.73631	810	330			1S	1N		E2f1
LOC100047028	100047028	1.5633	800	320
Rrp9	27966	2.05066	728	248
Olfr807	258931	0.998086	528	48
Centg1	216439	1.20055	525	45	MYB
Pde6g	18588	1.10942	480	0					1M
Trappc1	245828	1.88298	1081	602					1M
LOC100046207	100046207	1.4169	513	34
Mtus1	102103	1.19844	485	6		1O	2S	2N	1M	E2f1
Ccnd1	12443	1.7272	479	0	MYB	1O			1M	E2f1
Olfr1391	258460	1.06021	479	0
Prl7a1	19113	1.24167	479	0
BC030500	234290	1.00503	968	490
Rabggta	56187	1.72541	951	473		1O			1M	E2f1
Hecw2	329152	1.03866	819	341		1O
Myh11	17880	1.04694	712	234
Pou2af1	18985	1.03843	608	130
Als2cr13	72750	1.5143	537	59				1N		E2f1
Grb2	14784	1.26872	487	9				2N
Mbtps1	56453	1.31124	483	5			1S	1N	2M	E2f1
Atn1	13498	0.985225	479	1		1O	1S		1M	E2f1
Lce1e	68694	1.23144	478	0
V1rc20	171193	1.00899	478	0
Ppm1j	71887	1.47666	553	76		1O				E2f1
Ints7	77065	2.13357	548	71		2O		1N	1M
AW209491	105351	1.00797	502	25					2M	E2f1
Cmtm8	70031	1.14182	477	0
Gdap1l1	228858	1.51565	477	0
Snx22	382083	1.14615	477	0
Zc3h6	78751	1.22583	477	0		1O
Sirpb1	320832	1.04518	795	319
2810428I15Rik		1.3671	734	258				1N	1M	E2f1
Olfr1330	258331	1.12839	734	258		1O	1S	1N
Dio1	13370	1.02593	501	25
Usp47	74996	1.26609	496	20		1O	1S			E2f1
Timm23	53600	1.15122	492	16					2M	E2f1
Fem1a	14154	1.51089	479	3			2S	1N	2M	E2f1
Dpf2	19708	1.03778	476	0						E2f1
Hpgd		1.22981	476	0					1M
Gp5	14729	1.12736	953	478		1O		1N	1M
V1rh16	171274	1.12695	736	261
Fhad1	329977	1.10088	536	61
4930524E20Rik	75097	1.17118	526	51
Hsd17b1	15485	1.24272	484	9	MYB		1S
Cnn2	12798	0.937135	476	1
Rreb1	68750	1.06091	475	0			1S	2N		E2f1
2310047C04Rik	224170	1.78315	1131	657
Cnn1	12797	1.05292	780	306
Thsd1	56229	1.42921	648	174
Olfr1281	257979	1.13743	560	86
Serpina11	380780	1.09403	505	31
AI894139	101197	1.34524	503	29		1O
LOC100048622	100048622	1.14631	479	5
Arhgap27	544817	1.23924	475	1
Hoxc11	109663	1.07937	474	0		1O
Olfr913	258225	1.17115	474	0		1O	1S	1N
Ppil4	67418	1.10447	474	0		1O			1M	E2f1
Serpina1b	20701	1.00608	474	0
Stag3	50878	1.58989	1078	605		2O			2M	E2f1
5133400G04Rik	71242	2.01668	950	477		1O				E2f1
Gale	74246	1.4892	556	83
Zfp179	22671	1.16853	494	21		1O	1S
Mpv17l	93734	1.23305	487	14				1N		E2f1
1700027J05Rik	69440	1.48634	473	0						E2f1
Aox4	71872	0.979156	978	506
Map2k1	26395	1.49947	847	375		1O	1S			E2f1
Mta1	116870	1.48773	746	274					1M	E2f1
U46068	228801	1.15467	744	272
Gimap4	107526	1.07249	728	256		1O	1S
Hspa5	14828	1.59709	564	92		1O				E2f1
Galns	50917	1.66421	480	8
1700023M03Rik		1.13971	472	0
4833422F24Rik		1.07906	472	0						E2f1
Ect2	13605	1.19752	472	0	MYB	1O	1S	1N		E2f1
Tpst2	22022	1.43684	472	0		1O				E2f1
Atf5	107503	1.06119	531	60						E2f1
Ccdc102a	234582	1.24849	484	13		1O				E2f1
Wnt7b	22422	0.949212	477	6				1N		E2f1
Arl4c	320982	0.932505	471	0		1O
Gatad1	67210	1.31042	471	0						E2f1
Msi2h		1.17813	471	0
Nudt5	53893	1.68661	471	0		1O		1N	1M	E2f1
Timm44	21856	1.66564	471	0		1O			2M	E2f1
Mxra7	67622	1.55289	1133	663
Lancl1	14768	1.48362	1118	648
Robo1	19876	1.14376	947	477			1S	2N		E2f1
BC017647	216971	1.32641	861	391		1O
Csn3	12994	0.909818	841	371		1O	1S	1N
Aff4	93736	1.0761	778	308			1S			E2f1
Gtf2i	14886	1.29338	587	117			2S		1M	E2f1
Mfsd4	213006	1.17788	582	112
Foxc1	17300	0.866648	577	107
9930021J17Rik	229488	1.03801	476	6
6820408C15Rik	228778	1.34029	471	1		1O
Tob2	57259	1.07338	470	0		2O			1M	E2f1
V1rc2	113859	1.10209	470	0
Scrib	105782	1.33602	812	343		1O			1M	E2f1
2010321M09Rik	69882	1.3755	549	80		1O			2M	E2f1
Galnt13	271786	0.979281	494	25
Osgep	66246	2.75418	875	407			1S		1M
Nsun3	106338	1.4473	571	103						E2f1
Arid4a	238247	1.26486	534	66
Uroc1	243537	1.15058	519	51				1N
Amhr2	110542	1.93365	468	0						E2f1
Armcx5	494468	1.87506	468	0						E2f1
9630033F20Rik	319801	1.7572	743	276		1O	2S	1N	2M	E2f1
Batf2	74481	1.07202	536	69						E2f1
V1rb8	113856	0.995994	473	6
Fbxo18	50755	1.25353	467	0				1N		E2f1
Lgtn	16865	1.64055	467	0		1O	1S	1N		E2f1
Rsrc1	66880	1.68091	467	0		1O				E2f1
Ptch2	19207	1.29493	689	223		2O	1S		1M	E2f1
Ccl1	20290	1.09236	650	184			1S
Grb14	50915	1.19665	632	166
Alg2	56737	1.42324	466	0					2M	E2f1
Imp3	102462	1.90978	466	0					1M	E2f1
V1rb3	113853	1.14656	466	0
Bola1	69168	1.65117	804	339					1M	E2f1
Arhgef1	16801	1.47938	789	324		1O				E2f1
Mecr	26922	1.83715	775	310		1O			2M	E2f1
Eif1ay	66235	1.24531	570	105						E2f1
Shbg	20415	1.01309	553	88
Gpr152	269053	1.21111	468	3				2N
Brd8	78656	1.43557	857	393	MYB		1S		1M
5830405N20Rik	67596	1.01369	598	134
Spata19	75469	1.03011	558	94
Olfr1366	258280	0.996803	555	91
Exosc4	109075	1.75573	465	1		2O	1S		2M	E2f1
Col4a5		0.91502	464	0
Sftpc	20389	1.18663	464	0
Sgsh	27029	1.26064	846	383
Sfrp1	20377	2.10446	807	344		2O	1S	3N		E2f1
Glyat	107146	1.42086	776	313
Thsd7b	210417	1.07268	759	296
9930021D14Rik	319259	1.04599	657	194					1M
Sstr1	20605	1.02073	546	83		1O
Figla	26910	1.38303	513	50
1700060H10Rik		1.58266	483	20						E2f1
Cyb561d1	72023	1.26311	473	10
Cdc2l5	69562	1.00458	467	4
Zfp777	72306	1.48675	465	2
Galnt2	108148	1.53801	981	519			1S
Vps35	65114	1.49938	959	497					2M
Il20ra	237313	1.0305	898	436		1O	1S	2N
LOC100041290	100041290	2.37421	813	351
Serpina4-ps1		1.18506	609	147
Kcnh2	16511	1.42577	463	1						E2f1
Olfr1085	258583	0.967899	463	1
Adck1	72113	1.83482	462	0					1M	E2f1
Pcdhgb2	93700	1.10386	462	0		1O			1M
Uhrf1	18140	2.03	462	0				1N	2M	E2f1
Tgfb1	21803	1.32786	871	410
Prpf39	328110	1.02393	782	321		1O		1N
OTTMUSG00000000480	626299	1.08074	645	184
1700040I03Rik	73327	1.5479	596	135
Popdc3	78977	1.16698	468	7		1O	1S	1N
Reps1	19707	1.55896	465	4		1O	1S
Dpysl2	12934	2.24123	461	0
Rhot1	59040	1.58317	461	0					1M	E2f1
Slc6a1	232333	1.15901	461	0		1O	2S	3N
EG547347	547347	1.02041	1064	604
Abcg8	67470	0.975533	819	359
AI449175	234362	1.37306	656	196			1S		1M	E2f1
Zmpste24	230709	1.30106	602	142		2O			1M	E2f1
Cd200		1.04984	531	71
Psrc1	56742	1.56051	529	69	MYB	1O			2M	E2f1
Nr5a2	26424	2.34598	495	35		2O	1S	2N		E2f1
Timm22	56322	0.949785	495	35					1M	E2f1
Mrpl37	56280	1.82214	466	6			1S	3N	1M	E2f1
1700049G17Rik	73430	1.33929	460	0
H19	14955	0.830614	460	0
1700023I07Rik	76705	1.05122	501	42
Dck	13178	1.71011	474	15					1M	E2f1
Pcdhb16	93887	1.05736	468	9
Olfr1453	258695	1.01426	465	6
Frag1	233575	1.52346	460	1						E2f1
Casp1	12362	0.80615	459	0
Casp14	12365	0.987788	459	0
Mov10l1	83456	1.25156	459	0					1M
Timp2	21858	0.642351	459	0				1N		E2f1
Trim36	28105	1.33266	943	485		1O	2S	1N
Prhoxnb	231903	1.05305	791	333
Reg3g	19695	1.08515	712	254			1S	2N
Svs5	20944	1.14558	635	177
LOC100047009		2.20015	631	173
4932417H02Rik	74370	1.11649	506	48		2O	1S	1N	2M	E2f1
Zdhhc7	102193	1.22602	490	32
Acaa1b	235674	1.626	458	0
Asna1	56495	1.80526	458	0						E2f1
Il1rl1	17082	0.707991	458	0
Olfr907	258801	0.985967	458	0
LOC100045300	100045300	1.44289	917	460
Podnl1	244550	1.09292	874	417						E2f1
Olfr872	258553	1.08924	792	335
Gsn	227753	0.961455	782	325		1O	1S	1N
Hmx1	15371	1.06964	763	306
Muc1	17829	1.27209	551	94		1O	2S
Gnb4	14696	1.54445	472	15		1O				E2f1
Dcps	69305	2.07534	457	0					1M	E2f1
Fgf13	14168	1.17651	457	0
Hist1h4j	319159	0.830476	457	0		1O	2S	1N		E2f1
Rasl11b	68939	0.71321	457	0				1N	2M	E2f1
[truncated: 2,009 more rows]
