# Supplementary material for: The B-MYB Transcriptional Network Guides Cell Cycle Progression and Fate Decisions to Sustain Self-Renewal and the Identity of Pluripotent Stem Cells
Source: PLoS One. 2012 Aug 24;7(8):e42350. doi: 10.1371/journal.pone.0042350 (PMC3427317; doi:10.1371/journal.pone.0042350)
Supplement: Table S6 — ChIP-chip datasets derived from hybridizations to Affymetrix GeneChip Mouse Promoter 1.0R Arrays. (XLS) [file pone.0042350.s006.xls]

## Sheet: Table S6
Table S6 - B-MYB target genes identified from ChIP-chip analyses
No Samples where B-MYB bound to promoter	Gene ID	Gene Name	Chromosome	5' Sequence location	3' Sequence Location	Probe Length	Chromosome Orientation	No binding sites	Location relative to Start site of Txn	Location in Gene	Undiff 166	Undiff 167	Undiff 1	shRNA Ctl	Fold above threshold - 166	Fold above threshold - 16	Fold above threshold - Undiff 1	Fold above threshold - shRNA Ctl	Web link		Alternative Gene Name	Gene ID	Gene ID	Gene ID
4	GeneID:55989	Nol5	1	59741850	59768354	26504	+	7	311, 311, 349, 313, 329, 407, 329	in gene, in gene, in gene, in gene, in gene, in gene, in gene	1	1	1	1	5.622	4.622	3.497	4.307	http://genome.ucsc.edu/cgi-bin/hgTracks?db=mm9&position=chr1:59739850-59770354	MSSP, SIK	nucleolar protein 5	NM_018868	1450986_at	NP_061356
4	GeneID:68818	Zfand2b	1	75165320	75168199	2879	+	7	-354, -388, -369, -388, -388, -369, -369	upstream, upstream, upstream, upstream, upstream, upstream, upstream	1	1	1	1	3.744	3.323	3.472	4.71	http://genome.ucsc.edu/cgi-bin/hgTracks?db=mm9&position=chr1:75163320-75170199		zinc finger, AN1 type domain 2B	NM_026846	1424521_at, 1451390_s_at	NP_081122
4	GeneID:74104	Abcb6	1	75168214	75176857	8643	-	7	11891, 11925, 11906, 11925, 11925, 11906, 11906	downstream, downstream, downstream, downstream, downstream, downstream, downstream	1	1	1	1	3.744	3.323	3.472	4.71	http://genome.ucsc.edu/cgi-bin/hgTracks?db=mm9&position=chr1:75166214-75178857		ATP-binding cassette, sub-family B (MDR/TAP), member 6	NM_023732	1422524_at	NP_076221
4	GeneID:70750	Fvt1	1	108621479	108656228	34749	-	8	-382, -364, -364, -401, -433, -364, 44602, -382	upstream, upstream, upstream, upstream, upstream, upstream, downstream, upstream	1	1	1	1	3.062	3.065	2.99	3.309	http://genome.ucsc.edu/cgi-bin/hgTracks?db=mm9&position=chr1:108619479-108658228		follicular lymphoma variant translocation 1	NM_027534	1428559_at	NP_081810
4	GeneID:17684	Cited2	10	17443052	17445462	2410	+	7	-809, -809, -958, -958, -976, -1013, -993	upstream, upstream, upstream, upstream, upstream, upstream, upstream	1	1	1	1	3.463	3.52	3.037	4.061	http://genome.ucsc.edu/cgi-bin/hgTracks?db=mm9&position=chr10:17441052-17447462	ER154-like, Mrg1, p35srj	Cbp/p300-interacting transactivator, with Glu/Asp-rich carboxy-terminal domain, 2	NM_010828	1421267_a_at	NP_034958
4	GeneID:71371	Arid5b	10	67558341	67741474	183133	-	7	1340, 1303, 1347, 1400, 1322, 1322, 1357	in gene, in gene, in gene, in gene, in gene, in gene, in gene	1	1	1	1	2.963	2.674	2.547	3.357	http://genome.ucsc.edu/cgi-bin/hgTracks?db=mm9&position=chr10:67556341-67743474	4930580B11, Mrf2, Mrf2alpha, Mrf2beta	AT rich interactive domain 5B (Mrf1 like)	NM_023598	1420972_at, 1420973_at, 1434283_at, 1442176_at, 1445423_at	NP_076087
4	GeneID:380660	8430416H19Rik	10	106402138	106560724	158586	-	9	-271, -271, -271, -995, -234, -271, -271, -1034, -574	upstream, upstream, upstream, upstream, upstream, upstream, upstream, upstream, upstream	1	1	1	1	8.137	6.998	5.28	7.209	http://genome.ucsc.edu/cgi-bin/hgTracks?db=mm9&position=chr10:106400138-106562724		RIKEN cDNA 8430416H19 gene	NM_198636		NP_941038
4	GeneID:15366	Hmmr	11	40515256	40546924	31668	-	9	38216, 331, 66, 259, 225, 223, 359, 38198, 188	downstream, in gene, in gene, in gene, in gene, in gene, in gene, downstream, in gene	1	1	1	1	4.88	4.093	3.174	3.73	http://genome.ucsc.edu/cgi-bin/hgTracks?db=mm9&position=chr11:40513256-40548924	CD168	hyaluronan mediated motility receptor (RHAMM)	NM_013552	1425815_a_at, 1427541_x_at, 1429871_at, 1450156_a_at, 1450157_a_at	NP_038580
4	GeneID:52653	Nudcd2	11	40547144	40553548	6404	+	7	-551, -286, -479, -445, -443, -579, -408	upstream, upstream, upstream, upstream, upstream, upstream, upstream	1	1	1	1	4.767	4.465	4.34	3.908	http://genome.ucsc.edu/cgi-bin/hgTracks?db=mm9&position=chr11:40545144-40555548	RP23-382C18.4	NudC domain containing 2	NM_026023	1418566_s_at, 1449140_at	NP_080299
4	GeneID:100093690	Trnas-gcu	11	68876544	68876625	81	-	17	1266, -2758, 6874, 8942, 8942, 8727, 8764, 8780, 8780, 4800, 8701, 10223, 289, 289, 340, 289, 289	downstream, upstream, downstream, downstream, downstream, downstream, downstream, downstream, downstream, downstream, downstream, downstream, downstream, downstream, downstream, downstream, downstream	1	1	1	1	2.698	2.787	2.453	3.458	http://genome.ucsc.edu/cgi-bin/hgTracks?db=mm9&position=chr11:68874544-68878625		transfer RNA serine (anticodon GCU)
4	GeneID:27419	Naglu	11	100931439	100938966	7527	+	7	12067, 12118, 12136, 12119, 12030, 11769, 11822	downstream, downstream, downstream, downstream, downstream, downstream, downstream	1	1	1	1	4.143	4.57	3.083	3.823	http://genome.ucsc.edu/cgi-bin/hgTracks?db=mm9&position=chr11:100929439-100940966		alpha-N-acetylglucosaminidase (Sanfilippo disease IIIB)	NM_013792	1417706_at	NP_038820
4	GeneID:15485	Hsd17b1	11	100939725	100941819	2094	+	7	3781, 3832, 3850, 3833, 3744, 3483, 3536	downstream, downstream, downstream, downstream, downstream, downstream, downstream	1	1	1	1	4.143	4.57	3.083	3.823	http://genome.ucsc.edu/cgi-bin/hgTracks?db=mm9&position=chr11:100937725-100943819	17HSDB1, 17beta-HSD, E2DH	hydroxysteroid (17-beta) dehydrogenase 1	NM_010475	1449392_at	NP_034605
4	GeneID:71743	Coasy	11	100943939	100947933	3994	+	7	-433, -382, -364, -381, -470, -731, -678	upstream, upstream, upstream, upstream, upstream, upstream, upstream	1	1	1	1	4.143	4.57	3.083	3.823	http://genome.ucsc.edu/cgi-bin/hgTracks?db=mm9&position=chr11:100941939-100949933	Dpck, Ppat, Ukr1	Coenzyme A synthase	NM_027896	1423701_at, 1443829_x_at	NP_082172
4	GeneID:21428	Mlx	11	100948624	100953521	4897	+	7	-5118, -5067, -5049, -5066, -5155, -5416, -5363	upstream, upstream, upstream, upstream, upstream, upstream, upstream	1	1	1	1	4.143	4.57	3.083	3.823	http://genome.ucsc.edu/cgi-bin/hgTracks?db=mm9&position=chr11:100946624-100955521		MAX-like protein X	NM_011550	1418437_a_at, 1425930_a_at	NP_035680
4	GeneID:19183	Psmc3ip	11	100953471	100956717	3246	-	7	13211, 13160, 13142, 13159, 13248, 13509, 13456	downstream, downstream, downstream, downstream, downstream, downstream, downstream	1	1	1	1	4.143	4.57	3.083	3.823	http://genome.ucsc.edu/cgi-bin/hgTracks?db=mm9&position=chr11:100951471-100958717	HOP2, Tbpip	proteasome (prosome, macropain) 26S subunit, ATPase 3, interacting protein	NM_008949	1425271_at, 1442058_s_at	NP_032975
4	GeneID:21877	Tk1	11	117676840	117687267	10427	-	7	-363, -346, -363, -397, -363, -346, -346	upstream, upstream, upstream, upstream, upstream, upstream, upstream	1	1	1	1	3.411	3.571	3.448	4.694	http://genome.ucsc.edu/cgi-bin/hgTracks?db=mm9&position=chr11:117674840-117689267	Tk1a, Tk1b	thymidine kinase 1	NM_009387	1416258_at	NP_033413
4	GeneID:71562	Afmid	11	117687238	117701219	13981	+	7	392, 375, 392, 426, 392, 375, 375	in gene, in gene, in gene, in gene, in gene, in gene, in gene	1	1	1	1	3.411	3.571	3.448	4.694	http://genome.ucsc.edu/cgi-bin/hgTracks?db=mm9&position=chr11:117685238-117703219	Ammd, Kf, formylase	arylformamidase	NM_027827	1428885_at, 1431722_a_at, 1447638_at, 1452944_at	NP_082103
4	GeneID:217558	6030408C04Rik	12	52449344	52474758	25414	+	7	599, 288, 314, 288, 288, 360, 314	in gene, in gene, in gene, in gene, in gene, in gene, in gene	1	1	1	1	3.958	3.601	3.045	3.851	http://genome.ucsc.edu/cgi-bin/hgTracks?db=mm9&position=chr12:52447344-52476758	9030416F18, mKIAA1333	RIKEN cDNA 6030408C04 gene	NM_001015099	1434699_at, 1434700_at, 1455355_at	NP_001015099
4	GeneID:100093645	Trnam-cau	13	21802863	21802934	71	+	23	6221, 6221, 6256, 7438, -9513, -9513, -9533, -9513, -9533, -9478, 8978, -393, -4177, -393, -4141, -178, -215, -231, -231, 3749, -152, -1674, -592	downstream, downstream, downstream, downstream, upstream, upstream, upstream, upstream, upstream, upstream, downstream, upstream, upstream, upstream, upstream, upstream, upstream, upstream, upstream, downstream, upstream, upstream, upstream	1	1	1	1	2.529	2.713	2.139	3.025	http://genome.ucsc.edu/cgi-bin/hgTracks?db=mm9&position=chr13:21800863-21804934		transfer RNA methionine (anticodon CAU)
4	GeneID:100093685	Trnar-ucg	13	23618325	23618397	72	-	11	-4284, -8068, -4284, -8032, -4069, -4106, -4122, -4122, -142, -4043, -5565	upstream, upstream, upstream, upstream, upstream, upstream, upstream, upstream, upstream, upstream, upstream	1	1	1	1	2.8	3.37	2.182	3.399	http://genome.ucsc.edu/cgi-bin/hgTracks?db=mm9&position=chr13:23616325-23620397		transfer RNA arginine (anticodon UCG)
4	GeneID:69386	Hist1h4h	13	23622919	23623388	469	+	11	-238, 3546, -238, 3510, -453, -416, -400, -400, -4380, -479, 1043	upstream, downstream, upstream, downstream, upstream, upstream, upstream, upstream, upstream, upstream, downstream	1	1	1	1	2.8	3.37	2.182	3.399	http://genome.ucsc.edu/cgi-bin/hgTracks?db=mm9&position=chr13:23620919-23625388		histone cluster 1, H4h	NM_153173	1428014_at	NP_694813
4	GeneID:319173	Hist1h2af	13	23625780	23626172	392	+	17	-3099, 685, 10346, -3099, 649, 9037, 10326, -3314, -3277, 10370, -3261, 10360, -3261, -7241, -3340, -1818, 10275	upstream, downstream, downstream, upstream, downstream, downstream, downstream, upstream, upstream, downstream, upstream, downstream, upstream, upstream, upstream, upstream, downstream	1	1	1	1	2.915	3.352	2.144	3.294	http://genome.ucsc.edu/cgi-bin/hgTracks?db=mm9&position=chr13:23623780-23628172	H2a-221	histone cluster 1, H2af	NM_175661		NP_783592
4	GeneID:97908	Hist1h3g	13	23627287	23627778	491	+	17	-4606, -822, 8839, -4606, -858, 7530, 8819, -4821, -4784, 8863, -4768, 8853, -4768, -8748, -4847, -3325, 8768	upstream, upstream, downstream, upstream, upstream, downstream, downstream, upstream, upstream, downstream, upstream, downstream, upstream, upstream, upstream, upstream, downstream	1	1	1	1	2.915	3.352	2.144	3.294	http://genome.ucsc.edu/cgi-bin/hgTracks?db=mm9&position=chr13:23625287-23629778	H3.1-221	histone cluster 1, H3g	NM_145073		NP_659539
4	GeneID:109620	Dsp	13	38243163	38290446	47283	+	8	4418, 4435, 4454, 4488, 4488, 4454, 4435, 53337	in gene, in gene, in gene, in gene, in gene, in gene, in gene, downstream	1	1	1	1	4.594	3.589	3.549	4.543	http://genome.ucsc.edu/cgi-bin/hgTracks?db=mm9&position=chr13:38241163-38292446	DP	desmoplakin	XM_001481272, XM_621314, XM_896350	1427610_at, 1435493_at, 1435494_s_at	XP_001481322, XP_621314, XP_901443
4	GeneID:107767	Scamp1	13	94971388	95055236	83848	-	7	-710, -658, -677, -693, -677, -729, -726	upstream, upstream, upstream, upstream, upstream, upstream, upstream	1	1	1	1	4.934	3.724	3.392	4.555	http://genome.ucsc.edu/cgi-bin/hgTracks?db=mm9&position=chr13:94969388-95057236		secretory carrier membrane protein 1	NM_029153	1426775_s_at, 1453054_at	NP_083429
4	GeneID:328365	Zmiz1	14	26278778	26484205	205427	+	7	-725, -725, -796, -850, -671, -741, -796	upstream, upstream, upstream, upstream, upstream, upstream, upstream	1	1	1	1	11.3	11.19	12.737	11.998	http://genome.ucsc.edu/cgi-bin/hgTracks?db=mm9&position=chr14:26276778-26486205	E330020C23	zinc finger, MIZ-type containing 1	NM_183208	1441823_at, 1444505_at, 1455984_at	NP_899031
4	GeneID:328364	I920194n01	14	26279681	26280610	929	+	7	-1628, -1628, -1699, -1753, -1574, -1644, -1699	upstream, upstream, upstream, upstream, upstream, upstream, upstream	1	1	1	1	11.3	11.19	12.737	11.998	http://genome.ucsc.edu/cgi-bin/hgTracks?db=mm9&position=chr14:26277681-26282610		RIKEN cDNA I920194N01gene	XM_001472051		XP_001472101
4	GeneID:52535	Mett11d1	14	52504517	52511543	7026	+	7	-647, -647, -647, -647, -647, -647, -647	upstream, upstream, upstream, upstream, upstream, upstream, upstream	1	1	1	1	3.316	3.461	5.411	8.393	http://genome.ucsc.edu/cgi-bin/hgTracks?db=mm9&position=chr14:52502517-52513543		methyltransferase 11 domain containing 1	NM_001029990	1419815_at, 1428191_s_at, 1452699_at, 1456157_at	NP_001025161
4	GeneID:214922	Slc39a2	14	52513315	52515868	2553	+	7	-9445, -9445, -9445, -9445, -9445, -9445, -9445	upstream, upstream, upstream, upstream, upstream, upstream, upstream	1	1	1	1	3.316	3.461	5.411	8.393	http://genome.ucsc.edu/cgi-bin/hgTracks?db=mm9&position=chr14:52511315-52517868	Zip2	solute carrier family 39 (zinc transporter), member 2	NM_001039676	1443163_at	NP_001034765
4	GeneID:108912	Cdca2	14	68294678	68325482	30804	-	8	-7777, -7728, -7586, -7514, -7505, -8336, -7552, -7795	upstream, upstream, upstream, upstream, upstream, upstream, upstream, upstream	1	1	1	1	6.479	5.179	3.738	4.386	http://genome.ucsc.edu/cgi-bin/hgTracks?db=mm9&position=chr14:68292678-68327482		cell division cycle associated 2	NM_175384	1437251_at, 1455983_at	NP_780593
4	GeneID:105440	Kctd9	14	68334342	68360218	25876	+	8	-1083, -1132, -1274, -1346, -1355, -524, -1308, -1065	upstream, upstream, upstream, upstream, upstream, upstream, upstream, upstream	1	1	1	1	6.479	5.179	3.738	4.386	http://genome.ucsc.edu/cgi-bin/hgTracks?db=mm9&position=chr14:68332342-68362218		potassium channel tetramerisation domain containing 9	NM_134073	1418399_at	NP_598834
4	GeneID:77877	6030458C11Rik	15	12738170	12754396	16226	-	7	-9153, -9173, -9173, -9194, -9173, -9194, -9090	upstream, upstream, upstream, upstream, upstream, upstream, upstream	1	1	1	1	4.93	4.669	4.442	5.393	http://genome.ucsc.edu/cgi-bin/hgTracks?db=mm9&position=chr15:12736170-12756396		RIKEN cDNA 6030458C11 gene	NM_029998	1428013_at, 1433860_at	NP_084274
4	GeneID:14000	Rnasen	15	12763645	12865001	101356	+	7	-96, -76, -76, -55, -76, -55, -159	upstream, upstream, upstream, upstream, upstream, upstream, upstream	1	1	1	1	4.93	4.669	4.442	5.393	http://genome.ucsc.edu/cgi-bin/hgTracks?db=mm9&position=chr15:12761645-12867001	Rn3	ribonuclease III, nuclear	NM_026799	1428656_at, 1438440_at, 1438505_s_at	NP_081075
4	GeneID:105847	Tmem112b	15	89181439	89185915	4476	-	7	-1180, -1094, -1018, -871, -1304, -907, -1176	upstream, upstream, upstream, upstream, upstream, upstream, upstream	1	1	1	1	3.733	4.285	3.147	5.44	http://genome.ucsc.edu/cgi-bin/hgTracks?db=mm9&position=chr15:89179439-89187915		transmembrane protein 112B	NM_178919	1433100_at, 1454619_at	NP_849250
4	GeneID:52683	Ncaph2	15	89186203	89203257	17054	+	7	892, 806, 730, 583, 1016, 619, 888	in gene, in gene, in gene, in gene, in gene, in gene, in gene	1	1	1	1	3.733	4.285	3.147	5.44	http://genome.ucsc.edu/cgi-bin/hgTracks?db=mm9&position=chr15:89184203-89205257		non-SMC condensin II complex, subunit H2	NM_025795	1423698_at, 1423699_at, 1429477_at	NP_080071
4	GeneID:22143	Tuba1b	15	98761860	98764821	2961	-	14	654, -686, 635, -706, -3085, -3028, 708, -3028, 729, -3085, -3011, 690, -796, -2954	in gene, upstream, in gene, upstream, upstream, upstream, in gene, upstream, in gene, upstream, upstream, in gene, upstream, upstream	1	1	1	1	3.214	2.988	2.607	3.633	http://genome.ucsc.edu/cgi-bin/hgTracks?db=mm9&position=chr15:98759860-98766821		tubulin, alpha 1B	NM_011654	1423846_x_at	NP_035784
4	GeneID:73242	2610110G12Rik	17	36036797	36046990	10193	-	7	-7048, -7097, -7116, -7116, -7116, -7148, -7113	upstream, upstream, upstream, upstream, upstream, upstream, upstream	1	1	1	1	2.768	3.071	3.006	4.406	http://genome.ucsc.edu/cgi-bin/hgTracks?db=mm9&position=chr17:36034797-36048990		RIKEN cDNA 2610110G12 gene	NM_028476	1429006_s_at, 1429603_at, 1435381_at, 1452979_at	NP_082752
4	GeneID:66973	Mrps18b	17	36047330	36053314	5984	-	7	-724, -773, -792, -792, -792, -824, -789	upstream, upstream, upstream, upstream, upstream, upstream, upstream	1	1	1	1	2.768	3.071	3.006	4.406	http://genome.ucsc.edu/cgi-bin/hgTracks?db=mm9&position=chr17:36045330-36055314		mitochondrial ribosomal protein S18B	NM_025878	1451164_a_at	NP_080154
4	GeneID:100043673	LOC100043673	17	36053524	36055965	2441	+	7	514, 563, 582, 582, 582, 614, 579	in gene, in gene, in gene, in gene, in gene, in gene, in gene	1	1	1	1	2.768	3.071	3.006	4.406	http://genome.ucsc.edu/cgi-bin/hgTracks?db=mm9&position=chr17:36051524-36057965		hypothetical protein LOC100043673	XM_001480942		XP_001480992
4	GeneID:52040	Ppp1r10	17	36053943	36069228	15285	+	7	95, 144, 163, 163, 163, 195, 160	in gene, in gene, in gene, in gene, in gene, in gene, in gene	1	1	1	1	2.768	3.071	3.006	4.406	http://genome.ucsc.edu/cgi-bin/hgTracks?db=mm9&position=chr17:36051943-36071228	CAT53, FB19, PNUTS	protein phosphatase 1, regulatory subunit 10	NM_175934	1426726_at, 1426727_s_at, 1430560_at	NP_787948
4	GeneID:76781	Mettl4	17	95126420	95149232	22812	-	8	453, -634, -634, -653, -621, -634, -704, -634	in gene, upstream, upstream, upstream, upstream, upstream, upstream, upstream	1	1	1	1	3.097	2.638	2.193	3.316	http://genome.ucsc.edu/cgi-bin/hgTracks?db=mm9&position=chr17:95124420-95151232	HsT661	methyltransferase like 4	NM_176917	1429493_at, 1453165_at	NP_795891
4	GeneID:77022	2700099C18Rik	17	95151536	95174471	22935	+	8	-2757, -1670, -1670, -1651, -1683, -1670, -1600, -1670	upstream, upstream, upstream, upstream, upstream, upstream, upstream, upstream	1	1	1	1	3.097	2.638	2.193	3.316	http://genome.ucsc.edu/cgi-bin/hgTracks?db=mm9&position=chr17:95149536-95176471		RIKEN cDNA 2700099C18 gene	XR_005146, XR_034894	1427141_at, 1445682_at
4	GeneID:20358	Sema6a	18	47404908	47528522	123614	-	8	-781, -765, -729, -711, -729, -765, -768, -2071	upstream, upstream, upstream, upstream, upstream, upstream, upstream, upstream	1	1	1	1	2.678	2.606	2.948	4.349	http://genome.ucsc.edu/cgi-bin/hgTracks?db=mm9&position=chr18:47402908-47530522	9330158E07, Sema6A-1, VIa	sema domain, transmembrane domain (TM), and cytoplasmic domain, (semaphorin) 6A	NM_018744	1421414_a_at, 1425903_at, 1436458_at	NP_061214
4	GeneID:14870	Gstp1	19	4035411	4037912	2501	-	7	-8686, -8686, -8703, -8686, -8703, -8686, -8686	upstream, upstream, upstream, upstream, upstream, upstream, upstream	1	1	1	1	3.931	4.065	3.015	3.867	http://genome.ucsc.edu/cgi-bin/hgTracks?db=mm9&position=chr19:4033411-4039912	GstpiB	glutathione S-transferase, pi 1	NM_013541	1449575_a_at	NP_038569
4	GeneID:14869	Gstp2	19	4040288	4042221	1933	-	7	-4377, -4377, -4394, -4377, -4394, -4377, -4377	upstream, upstream, upstream, upstream, upstream, upstream, upstream	1	1	1	1	3.931	4.065	3.015	3.867	http://genome.ucsc.edu/cgi-bin/hgTracks?db=mm9&position=chr19:4038288-4044221	GSTpiA	glutathione S-transferase, pi 2	NM_181796		NP_861461
4	GeneID:16319	Incenp	19	9946836	9973959	27123	-	7	64, -28, -173, -300, -281, -388, -281	in gene, upstream, upstream, upstream, upstream, upstream, upstream	1	1	1	1	7.137	6.564	4.526	5.789	http://genome.ucsc.edu/cgi-bin/hgTracks?db=mm9&position=chr19:9944836-9975959	C130081E20	inner centromere protein	NM_016692	1423092_at, 1423093_at, 1439436_x_at, 1441314_at	NP_057901
4	GeneID:54525	Syt7	19	10463973	10522934	58961	+	7	-1268, -1143, -997, -1031, -1176, -1177, -1195	upstream, upstream, upstream, upstream, upstream, upstream, upstream	1	1	1	1	15.29	13.239	9.211	10.861	http://genome.ucsc.edu/cgi-bin/hgTracks?db=mm9&position=chr19:10461973-10524934		synaptotagmin VII	NM_018801, NM_173067, NM_173068	1423012_at, 1441927_at, 1446641_at	NP_061271, NP_775090, NP_775091
4	GeneID:67188	2700046G09Rik	19	32463697	32465674	1977	+	7	-362, -362, -358, -362, -362, -358, -336	upstream, upstream, upstream, upstream, upstream, upstream, upstream	1	1	1	1	4.326	5.099	5.938	5.28	http://genome.ucsc.edu/cgi-bin/hgTracks?db=mm9&position=chr19:32461697-32467674		RIKEN cDNA 2700046G09 gene	XR_035347, XR_035355	1431163_at
4	GeneID:71085	Arhgap19	19	41844075	41876524	32449	-	9	613, -159, 541, -160, -979, -1037, -943, -1037, -924	in gene, upstream, in gene, upstream, upstream, upstream, upstream, upstream, upstream	1	1	1	1	2.692	2.726	2.47	3.167	http://genome.ucsc.edu/cgi-bin/hgTracks?db=mm9&position=chr19:41842075-41878524	mFLJ00368	Rho GTPase activating protein 19	NM_027667	1431982_at, 1434911_s_at	NP_081943
4	GeneID:20878	Aurka	2	172181696	172196006	14310	-	7	230, 230, 265, 265, 265, 265, 265	in gene, in gene, in gene, in gene, in gene, in gene, in gene	1	1	1	1	7.65	8.437	6.806	9.998	http://genome.ucsc.edu/cgi-bin/hgTracks?db=mm9&position=chr2:172179696-172198006	AIRK1, Ark1, Aurora-A, Ayk1, IAK	aurora kinase A	NM_011497	1424511_at, 1440129_at	NP_035627
4	GeneID:67337	Cstf1	2	172196503	172206586	10083	+	7	-727, -727, -762, -762, -762, -762, -762	upstream, upstream, upstream, upstream, upstream, upstream, upstream	1	1	1	1	7.65	8.437	6.806	9.998	http://genome.ucsc.edu/cgi-bin/hgTracks?db=mm9&position=chr2:172194503-172208586		cleavage stimulation factor, 3' pre-RNA, subunit 1	NM_024199	1417117_at, 1448597_at	NP_077161
4	GeneID:56802	Nespas	2	174106738	174120937	14199	-	8	-538, -539, -539, -538, -539, -556, 11463, -556	upstream, upstream, upstream, upstream, upstream, upstream, in gene, upstream	1	1	1	1	3.315	2.91	3.127	3.591	http://genome.ucsc.edu/cgi-bin/hgTracks?db=mm9&position=chr2:174104738-174122937	Gnas-as	neuroendocrine secretory protein antisense	NR_002846	1427788_at
4	GeneID:14683	Gnas	2	174109821	174172245	62424	+	8	11654, 11655, 11655, 11654, 11655, 11672, -347, 11672	in gene, in gene, in gene, in gene, in gene, in gene, upstream, in gene	1	1	1	1	3.315	2.91	3.127	3.591	http://genome.ucsc.edu/cgi-bin/hgTracks?db=mm9&position=chr2:174107821-174174245	GPSA, GSP, Gnas1, Oed-Sml, P1, P2, P3, PHP1A, PHP1B, POH	GNAS (guanine nucleotide binding protein, alpha stimulating) complex locus	NM_001077507, NM_001077510, NM_010309, NM_019690, NM_022000, NM_201616, NM_201617, NR_003258	1421740_at, 1427789_s_at, 1443375_at, 1444767_at, 1450186_s_at, 1453413_at	NP_001070975, NP_001070978, NP_034439, NP_062664, NP_068840, NP_963910, NP_963911
4	GeneID:170753	Zfp704	3	9427023	9610085	183062	-	7	-740, -796, -813, -834, -871, -850, -850	upstream, upstream, upstream, upstream, upstream, upstream, upstream	1	1	1	1	5.048	4.728	4.843	5.184	http://genome.ucsc.edu/cgi-bin/hgTracks?db=mm9&position=chr3:9425023-9612085	C030026M03, C030034L19Rik	zinc finger protein 704	NM_133218	1417848_at, 1417849_at	NP_573481
4	GeneID:74012	Rap2b	3	61168429	61172625	4196	+	7	-316, -280, -315, -334, -280, -369, -315	upstream, upstream, upstream, upstream, upstream, upstream, upstream	1	1	1	1	4.438	3.753	6.458	6.243	http://genome.ucsc.edu/cgi-bin/hgTracks?db=mm9&position=chr3:61166429-61174625		RAP2B, member of RAS oncogene family	NM_028712	1417914_at, 1417915_at, 1439548_at, 1448885_at	NP_082988
4	GeneID:11303	Abca1	4	53043661	53172767	129106	-	7	-5367, -5367, -5367, -5426, -5367, -5367, -5367	upstream, upstream, upstream, upstream, upstream, upstream, upstream	1	1	1	1	4.192	4.173	2.906	5.88	http://genome.ucsc.edu/cgi-bin/hgTracks?db=mm9&position=chr4:53041661-53174767		ATP-binding cassette, sub-family A (ABC1), member 1	NM_013454	1421839_at, 1421840_at, 1450392_at	NP_038482
4	GeneID:13858	Eps15	4	108952908	109058299	105391	+	12	-1388, -412, -1352, -412, -412, -412, -1388, -412, -1388, -429, -1371, -429	upstream, upstream, upstream, upstream, upstream, upstream, upstream, upstream, upstream, upstream, upstream, upstream	1	1	1	1	3.907	4.364	4.37	5.142	http://genome.ucsc.edu/cgi-bin/hgTracks?db=mm9&position=chr4:108950908-109060299		epidermal growth factor receptor pathway substrate 15	NM_007943	1419251_at, 1430152_at, 1440729_at	NP_031969
4	GeneID:52276	Cdca8	4	124595709	124614147	18438	-	7	140, 54, 138, 64, 140, 29, 230	in gene, in gene, in gene, in gene, in gene, in gene, in gene	1	1	1	1	4.556	5.089	3.887	3.72	http://genome.ucsc.edu/cgi-bin/hgTracks?db=mm9&position=chr4:124593709-124616147	BOR, MESRGP	cell division cycle associated 8	NM_026560	1428480_at, 1428481_s_at, 1436847_s_at	NP_080836
4	GeneID:194268	9930104L06Rik	4	124614292	124621905	7613	+	7	-285, -199, -283, -209, -285, -174, -375	upstream, upstream, upstream, upstream, upstream, upstream, upstream	1	1	1	1	4.556	5.089	3.887	3.72	http://genome.ucsc.edu/cgi-bin/hgTracks?db=mm9&position=chr4:124612292-124623905		RIKEN cDNA 9930104L06 gene	NM_177573	1454913_at	NP_808241
4	GeneID:93760	Arid1a	4	133234923	133309526	74603	-	14	-4045, -4045, -3749, -4707, -3453, -4015, -3438, -4015, -1568, -3744, -4707, -1619, -3764, -4707	upstream, upstream, upstream, upstream, upstream, upstream, upstream, upstream, upstream, upstream, upstream, upstream, upstream, upstream	1	1	1	1	3.987	3.656	3.542	4.163	http://genome.ucsc.edu/cgi-bin/hgTracks?db=mm9&position=chr4:133232923-133311526	Osa1	AT rich interactive domain 1A (Swi1 like)	NM_001080819	1447104_at	NP_001074288
4	GeneID:80291	BC003324	5	124913274	124928244	14970	-	8	-4907, -5512, -5458, -5458, -5276, -5458, -5478, -5439	upstream, upstream, upstream, upstream, upstream, upstream, upstream, upstream	1	1	1	1	4.331	3.585	3.452	3.874	http://genome.ucsc.edu/cgi-bin/hgTracks?db=mm9&position=chr5:124911274-124930244		cDNA sequence BC003324	NM_030259	1423134_at	NP_084535
4	GeneID:76167	6330548G22Rik	5	124933164	124941131	7967	+	8	-13, 592, 538, 538, 356, 538, 558, 519	upstream, in gene, in gene, in gene, in gene, in gene, in gene, in gene	1	1	1	1	4.331	3.585	3.452	3.874	http://genome.ucsc.edu/cgi-bin/hgTracks?db=mm9&position=chr5:124931164-124943131		RIKEN cDNA 6330548G22 gene	NM_029532	1430041_at	NP_083808
4	GeneID:75695	2900002H16Rik	5	124943089	124981400	38311	-	9	48249, 47644, -8812, 47698, 47698, 47880, 47698, 47678, 47717	downstream, downstream, upstream, downstream, downstream, downstream, downstream, downstream, downstream	1	1	1	1	3.303	2.605	2.636	2.836	http://genome.ucsc.edu/cgi-bin/hgTracks?db=mm9&position=chr5:124941089-124983400		RIKEN cDNA 2900002H16 gene	NM_021430	1438438_at, 1447852_x_at, 1450449_a_at, 1453404_at	NP_067405
4	GeneID:73239	3110054G05Rik	6	38482560	38483885	1325	-	8	-669, -669, 973, 5184, 957, 973, 1042, -466	upstream, upstream, in gene, downstream, in gene, in gene, in gene, upstream	1	1	1	1	2.331	2.41	2.229	3.229	http://genome.ucsc.edu/cgi-bin/hgTracks?db=mm9&position=chr6:38480560-38485885		RIKEN cDNA 3110054G05 gene	XM_001472971	1432581_at, 1432582_at	XP_001473021
4	GeneID:100093688	Trnar-ccu	6	38483931	38484003	72	+	8	623, 623, -1019, -5230, -1003, -1019, -1088, 420	downstream, downstream, upstream, upstream, upstream, upstream, upstream, downstream	1	1	1	1	2.331	2.41	2.229	3.229	http://genome.ucsc.edu/cgi-bin/hgTracks?db=mm9&position=chr6:38481931-38486003		transfer RNA arginine (anticodon CCU)
4	GeneID:66117	1110001J03Rik	6	38484861	38489449	4588	+	8	-307, -307, -1949, -6160, -1933, -1949, -2018, -510	upstream, upstream, upstream, upstream, upstream, upstream, upstream, upstream	1	1	1	1	2.331	2.41	2.229	3.229	http://genome.ucsc.edu/cgi-bin/hgTracks?db=mm9&position=chr6:38482861-38491449		RIKEN cDNA 1110001J03 gene	NM_025363	1416367_at	NP_079639
4	GeneID:66797	Cntnap2	6	45010087	47251368	2241281	+	7	2183730, 2183730, 2184037, 2183997, 2183981, 2183992, 2183729	in gene, in gene, in gene, in gene, in gene, in gene, in gene	1	1	1	1	6.327	6.078	4.813	5.672	http://genome.ucsc.edu/cgi-bin/hgTracks?db=mm9&position=chr6:45008087-47253368	Caspr2, mKIAA0868	contactin associated protein-like 2	NM_001004357, NM_025771	1422798_at, 1437782_at, 1450758_at	NP_001004357, NP_080047
4	GeneID:15403	Hoxa6	6	52156364	52158623	2259	-	7	-8713, -8754, -8694, -8712, -8731, -8776, -8738	upstream, upstream, upstream, upstream, upstream, upstream, upstream	1	1	1	1	3.548	3.772	3.006	3.494	http://genome.ucsc.edu/cgi-bin/hgTracks?db=mm9&position=chr6:52154364-52160623		homeo box A6	NM_010454		NP_034584
4	GeneID:15404	Hoxa7	6	52165622	52168572	2950	-	7	1236, 1195, 1255, 1237, 1218, 1173, 1211	in gene, in gene, in gene, in gene, in gene, in gene, in gene	1	1	1	1	3.548	3.772	3.006	3.494	http://genome.ucsc.edu/cgi-bin/hgTracks?db=mm9&position=chr6:52163622-52170572		homeo box A7	NM_010455	1449499_at	NP_034585
4	GeneID:15405	Hoxa9	6	52174053	52177369	3316	-	7	10033, 9992, 10052, 10034, 10015, 9970, 10008	downstream, downstream, downstream, downstream, downstream, downstream, downstream	1	1	1	1	3.548	3.772	3.006	3.494	http://genome.ucsc.edu/cgi-bin/hgTracks?db=mm9&position=chr6:52172053-52179369	D6a9	homeo box A9	NM_010456	1421579_at, 1455626_at	NP_034586
4	GeneID:94047	Cecr6	6	120438957	120443825	4868	-	7	-434, -434, -471, -451, -471, -451, -471	upstream, upstream, upstream, upstream, upstream, upstream, upstream	1	1	1	1	6.039	5.851	4.451	4.611	http://genome.ucsc.edu/cgi-bin/hgTracks?db=mm9&position=chr6:120436957-120445825		cat eye syndrome chromosome region, candidate 6 homolog (human)	NM_033567	1419224_at	NP_291045
4	GeneID:232811	Suv420h2	7	4691790	4699089	7299	+	7	14988, 14988, 14988, 14988, 14988, 14988, 14988	downstream, downstream, downstream, downstream, downstream, downstream, downstream	1	1	1	1	4.912	4.491	4.055	6.149	http://genome.ucsc.edu/cgi-bin/hgTracks?db=mm9&position=chr7:4689790-4701089	Suv4-20h2	suppressor of variegation 4-20 homolog 2 (Drosophila)	NM_146177	1424059_at	NP_666289
4	GeneID:333182	Cox6b2	7	4703396	4704696	1300	-	7	-2082, -2082, -2082, -2082, -2082, -2082, -2082	upstream, upstream, upstream, upstream, upstream, upstream, upstream	1	1	1	1	4.912	4.491	4.055	6.149	http://genome.ucsc.edu/cgi-bin/hgTracks?db=mm9&position=chr7:4701396-4706696	COXVIB2	cytochrome c oxidase subunit VIb polypeptide 2	NM_183405, NM_183406	1435275_at	NP_899664, NP_899665
4	GeneID:243822	4930401F20Rik	7	4704831	4722904	18073	-	7	16126, 16126, 16126, 16126, 16126, 16126, 16126	in gene, in gene, in gene, in gene, in gene, in gene, in gene	1	1	1	1	4.912	4.491	4.055	6.149	http://genome.ucsc.edu/cgi-bin/hgTracks?db=mm9&position=chr7:4702831-4724904		RIKEN cDNA 4930401F20 gene	NM_172895		NP_766483
4	GeneID:101861	Ints4	7	104629533	104689904	60371	+	7	-414, -559, -365, -403, -400, -381, -728	upstream, upstream, upstream, upstream, upstream, upstream, upstream	1	1	1	1	3.245	4.011	3.024	4.7	http://genome.ucsc.edu/cgi-bin/hgTracks?db=mm9&position=chr7:104627533-104691904		integrator complex subunit 4	NM_027256	1423806_at	NP_081532
4	GeneID:320100	Tnfrsf19l	7	107994362	108011909	17547	-	7	-790, -790, -790, -790, -790, -790, -790	upstream, upstream, upstream, upstream, upstream, upstream, upstream	1	1	1	1	3.128	3.043	3.758	5.466	http://genome.ucsc.edu/cgi-bin/hgTracks?db=mm9&position=chr7:107992362-108013909	RELT	tumor necrosis factor receptor superfamily, member 19-like	NM_177073	1455116_at	NP_796047
4	GeneID:207212	Arhgef17	7	108018260	108080675	62415	-	7	67976, 67976, 67976, 67976, 67976, 67976, 67976	downstream, downstream, downstream, downstream, downstream, downstream, downstream	1	1	1	1	3.128	3.043	3.758	5.466	http://genome.ucsc.edu/cgi-bin/hgTracks?db=mm9&position=chr7:108016260-108082675	8030463K16, mKIAA0337	Rho guanine nucleotide exchange factor (GEF) 17	NM_001081116	1419938_s_at, 1419939_at, 1433682_at, 1442357_at, 1447441_at	NP_001074585
4	GeneID:71876	Mlf1ip	8	47637423	47664938	27515	+	7	-358, -358, -509, -527, -339, -477, -477	upstream, upstream, upstream, upstream, upstream, upstream, upstream	1	1	1	1	7.697	7.903	7.205	8.434	http://genome.ucsc.edu/cgi-bin/hgTracks?db=mm9&position=chr8:47635423-47666938		myeloid leukemia factor 1 interacting protein	NM_027973	1428518_at, 1452816_at	NP_082249
4	GeneID:70885	Ints10	8	71317853	71351543	33690	+	7	-324, -201, -343, -343, -396, -343, -343	upstream, upstream, upstream, upstream, upstream, upstream, upstream	1	1	1	1	4.159	3.891	4.367	3.501	http://genome.ucsc.edu/cgi-bin/hgTracks?db=mm9&position=chr8:71315853-71353543		integrator complex subunit 10	NM_027590	1439712_at	NP_081866
4	GeneID:16795	Large	8	75338498	75876455	537957	-	8	-1677, -2553, -1677, -1659, -1676, -1718, -1677, -1659	upstream, upstream, upstream, upstream, upstream, upstream, upstream, upstream	1	1	1	1	7.495	6.747	5.481	5.669	http://genome.ucsc.edu/cgi-bin/hgTracks?db=mm9&position=chr8:75336498-75878455	BPFD#36, Gyltl1a, froggy, mKIAA0609	like-glycosyltransferase	NM_010687	1417435_at, 1417436_at, 1441642_at, 1442420_at, 1443212_at	NP_034817
4	GeneID:100039001	LOC100039001	8	75875064	75877621	2557	-	8	-511, -1387, -511, -493, -510, -552, -511, -493	upstream, upstream, upstream, upstream, upstream, upstream, upstream, upstream	1	1	1	1	7.495	6.747	5.481	5.669	http://genome.ucsc.edu/cgi-bin/hgTracks?db=mm9&position=chr8:75873064-75879621		hypothetical protein LOC100039001	XM_001472068		XP_001472118
4	GeneID:214162	Mll1	9	44611438	44689357	77919	-	7	-549, -549, -549, -549, -533, -549, -567	upstream, upstream, upstream, upstream, upstream, upstream, upstream	1	1	1	1	3.496	2.663	3.48	5.546	http://genome.ucsc.edu/cgi-bin/hgTracks?db=mm9&position=chr9:44609438-44691357	6430520K01, ALL-1, Cxxc7, HRX, HTRX1, mKIAA4050	myeloid/lymphoid or mixed-lineage leukemia 1	NM_001081049	1427283_at, 1452377_at	NP_001074518
4	GeneID:27425	Atp5l	9	44721352	44728781	7429	-	7	-498, -516, -569, -584, -532, -550, -550	upstream, upstream, upstream, upstream, upstream, upstream, upstream	1	1	1	1	17.018	18.74	13.287	11.345	http://genome.ucsc.edu/cgi-bin/hgTracks?db=mm9&position=chr9:44719352-44730781		ATP synthase, H+ transporting, mitochondrial F0 complex, subunit g	NM_013795	1448203_at	NP_038823
4	GeneID:100040481	LOC100040481	9	61218604	61220000	1396	+	7	-2211, -2020, -2187, -2094, -2299, -2211, -2227	upstream, upstream, upstream, upstream, upstream, upstream, upstream	1	1	1	1	3.021	3.241	3.159	4.066	http://genome.ucsc.edu/cgi-bin/hgTracks?db=mm9&position=chr9:61216604-61222000		hypothetical protein LOC100040481	XM_001475306		XP_001475356
4	GeneID:21887	Tle3	9	61221479	61264791	43312	+	7	-5086, -4895, -5062, -4969, -5174, -5086, -5102	upstream, upstream, upstream, upstream, upstream, upstream, upstream	1	1	1	1	3.021	3.241	3.159	4.066	http://genome.ucsc.edu/cgi-bin/hgTracks?db=mm9&position=chr9:61219479-61266791	ESG, Grg3a, Grg3b, mKIAA1547	transducin-like enhancer of split 3, homolog of Drosophila E(spl)	NM_009389	1419654_at, 1419655_at, 1449554_at	NP_033415
4	GeneID:16779	Lamb2	9	108382277	108392860	10583	+	7	-465, -498, -622, -639, -518, -479, -518	upstream, upstream, upstream, upstream, upstream, upstream, upstream	1	1	1	1	13.113	12.657	7.913	10.141	http://genome.ucsc.edu/cgi-bin/hgTracks?db=mm9&position=chr9:108380277-108394860		laminin, beta 2	NM_008483	1416513_at	NP_032509
4	GeneID:11878	Arx	X	90531985	90543696	11711	+	8	-565, -565, -511, -547, -565, -1542, -492, -565	upstream, upstream, upstream, upstream, upstream, upstream, upstream, upstream	1	1	1	1	5.724	5.281	4.191	4.071	http://genome.ucsc.edu/cgi-bin/hgTracks?db=mm9&position=chrX:90529985-90545696		aristaless related homeobox gene (Drosophila)	NM_007492	1420926_at, 1441175_at, 1450042_at	NP_031518
4	GeneID:74117	Actr3	1	127289483	127332067	42584	-	6	-675, -774, -713, -695, -713, -695	upstream, upstream, upstream, upstream, upstream, upstream	1	1	1	1	3.204	3.138	3.182	3.612	http://genome.ucsc.edu/cgi-bin/hgTracks?db=mm9&position=chr1:127287483-127334067	Arp3	ARP3 actin-related protein 3 homolog (yeast)	NM_023735	1426392_a_at, 1434968_a_at, 1452051_at	NP_076224
4	GeneID:226539	Dars2	1	162970744	163000763	30019	-	7	-281, -335, -299, -388, 232, -650, -413	upstream, upstream, upstream, upstream, in gene, upstream, upstream	1	1	1	1	5.485	5.711	3.005	3.81	http://genome.ucsc.edu/cgi-bin/hgTracks?db=mm9&position=chr1:162968744-163002763		aspartyl-tRNA synthetase 2 (mitochondrial)	NM_172644	1433838_at	NP_766232
4	GeneID:70454	Cenpl	1	163001072	163016457	15385	+	7	-28, 26, -10, 79, -541, 341, 104	upstream, in gene, upstream, in gene, upstream, in gene, in gene	1	1	1	1	5.485	5.711	3.005	3.81	http://genome.ucsc.edu/cgi-bin/hgTracks?db=mm9&position=chr1:162999072-163018457		centromere protein L	NM_027429	1429326_at	NP_081705
4	GeneID:100093677	Trnad-guc	10	92915723	92915794	71	-	17	141, 469, 1271, 224, 1253, -5185, -5185, -5205, -5185, -5205, -5150, -363, -363, -383, -363, -383, -328	downstream, downstream, downstream, downstream, downstream, upstream, upstream, upstream, upstream, upstream, upstream, upstream, upstream, upstream, upstream, upstream, upstream	1	1	1	1	2.677	2.528	2.574	3.725	http://genome.ucsc.edu/cgi-bin/hgTracks?db=mm9&position=chr10:92913723-92917794		transfer RNA aspartic acid (anticodon GUC)
4	GeneID:100093650	Trnas-aga	11	68850979	68851060	81	+	16	3976, 4778, 3731, 4760, -3578, -3578, -3598, -3578, -3598, -3543, 242, 242, 222, 242, 222, 277	downstream, downstream, downstream, downstream, upstream, upstream, upstream, upstream, upstream, upstream, downstream, downstream, downstream, downstream, downstream, downstream	1	1	1	1	2.826	2.579	2.741	3.648	http://genome.ucsc.edu/cgi-bin/hgTracks?db=mm9&position=chr11:68848979-68853060		transfer RNA serine (anticodon AGA)
4	GeneID:100093640	Trnal-uag	11	68937743	68937824	81	+	9	-187, -28, -152, -7005, -6988, -5830, -6988, -6971, -7025	upstream, upstream, upstream, upstream, upstream, upstream, upstream, upstream, upstream	1	1	1	1	2.774	2.49	2.175	3.264	http://genome.ucsc.edu/cgi-bin/hgTracks?db=mm9&position=chr11:68935743-68939824		transfer RNA leucine (anticodon UAG)
4	GeneID:100093671	Trnaq-cug	11	68938109	68938180	71	-	9	624, 465, 589, -6721, -6721, -6741, -6721, -6741, -6686	downstream, downstream, downstream, upstream, upstream, upstream, upstream, upstream, upstream	1	1	1	1	3.177	2.753	2.594	3.682	http://genome.ucsc.edu/cgi-bin/hgTracks?db=mm9&position=chr11:68936109-68940180		transfer RNA glutamine (anticodon CUG)
4	GeneID:83796	Smarcd2	11	106124500	106128936	4436	-	6	-9229, -9229, -9264, -9228, -9229, -9229	upstream, upstream, upstream, upstream, upstream, upstream	1	1	1	1	5.063	4.644	2.812	3.388	http://genome.ucsc.edu/cgi-bin/hgTracks?db=mm9&position=chr11:106122500-106130936	Baf60b	SWI/SNF related, matrix associated, actin dependent regulator of chromatin, subfamily d, member 2	NM_031878	1426192_at, 1448400_a_at, 1448401_at	NP_114084
4	GeneID:75870	Tcam1	11	106137986	106149451	11465	+	6	179, 179, 214, 178, 179, 179	in gene, in gene, in gene, in gene, in gene, in gene	1	1	1	1	5.063	4.644	2.812	3.388	http://genome.ucsc.edu/cgi-bin/hgTracks?db=mm9&position=chr11:106135986-106151451		testicular cell adhesion molecule 1	NM_029467	1421540_at, 1435410_at	NP_083743
4	GeneID:319370	1110014K08Rik	11	116295408	116300391	4983	+	6	-381, -540, -345, -398, -486, -584	upstream, upstream, upstream, upstream, upstream, upstream	1	1	1	1	3.778	3.887	3.393	4.179	http://genome.ucsc.edu/cgi-bin/hgTracks?db=mm9&position=chr11:116293408-116302391	RP23-184G6.6	RIKEN cDNA 1110014K08 gene	NM_176902	1436747_at, 1443835_x_at	NP_795876
4	GeneID:217341	Qrich2	11	116302639	116315661	13022	-	6	20634, 20793, 20598, 20651, 20739, 20837	downstream, downstream, downstream, downstream, downstream, downstream	1	1	1	1	3.778	3.887	3.393	4.179	http://genome.ucsc.edu/cgi-bin/hgTracks?db=mm9&position=chr11:116300639-116317661		glutamine rich 2	NM_001033267	1442902_at	NP_001028439
4	GeneID:104836	Cbll1	12	32171761	32184405	12644	-	6	-732, -787, -916, -916, -843, -898	upstream, upstream, upstream, upstream, upstream, upstream	1	1	1	1	4.326	4.057	3.417	3.628	http://genome.ucsc.edu/cgi-bin/hgTracks?db=mm9&position=chr12:32169761-32186405	Hakai, c-Cbl-like	Casitas B-lineage lymphoma-like 1	NM_134048	1421122_at, 1437203_at	NP_598809
4	GeneID:17187	Max	12	78038256	78063172	24916	-	6	-791, -831, -847, -847, -902, -828	upstream, upstream, upstream, upstream, upstream, upstream	1	1	1	1	2.654	3.221	2.563	3.67	http://genome.ucsc.edu/cgi-bin/hgTracks?db=mm9&position=chr12:78036256-78065172		Max protein	NM_008558	1423501_at	NP_032584
4	GeneID:193452	Zfp184	13	22036963	22052354	15391	+	6	-4341, -4341, -4321, -4341, -4321, -4376	upstream, upstream, upstream, upstream, upstream, upstream	1	1	1	1	3.557	3.204	3.043	3.718	http://genome.ucsc.edu/cgi-bin/hgTracks?db=mm9&position=chr13:22034963-22054354		zinc finger protein 184 (Kruppel-like)	NM_183014	1441997_at	NP_898835
4	GeneID:100093667	Trnay-gua	13	23517515	23517603	88	-	35	170, 375, 39, 525, -336, -941, -1146, -810, -1296, -435, 1616, 1821, 1485, 1971, 1110, 3262, 3467, 3131, 3617, 2756, 7513, 7718, 7382, 7868, 7007, 427, 410, -748, 410, 393, 447, 295, 261, 295, 295	downstream, downstream, in gene, downstream, upstream, upstream, upstream, upstream, upstream, upstream, downstream, downstream, downstream, downstream, downstream, downstream, downstream, downstream, downstream, downstream, downstream, downstream, downstream, downstream, downstream, downstream, downstream, upstream, downstream, downstream, downstream, downstream, downstream, downstream, downstre…	1	1	1	1	2.808	2.866	2.301	2.984	http://genome.ucsc.edu/cgi-bin/hgTracks?db=mm9&position=chr13:23515515-23519603		transfer RNA tyrosine (anticodon GUA)
4	GeneID:100093660	Trnat-ugu	14	51708325	51708397	72	+	6	1266, 1249, 91, 1249, 1232, 1286	downstream, downstream, downstream, downstream, downstream, downstream	1	1	1	1	2.762	2.583	2.191	3.073	http://genome.ucsc.edu/cgi-bin/hgTracks?db=mm9&position=chr14:51706325-51710397		transfer RNA threonine (anticodon UGU)
4	GeneID:100093656	Trnap-ugg	14	51710322	51710393	71	+	6	-731, -748, -1906, -748, -765, -711	upstream, upstream, upstream, upstream, upstream, upstream	1	1	1	1	2.762	2.583	2.191	3.073	http://genome.ucsc.edu/cgi-bin/hgTracks?db=mm9&position=chr14:51708322-51712393		transfer RNA proline (anticodon UGG)
4	GeneID:58809	Rnase4	14	51710871	51725815	14944	+	6	-1280, -1297, -2455, -1297, -1314, -1260	upstream, upstream, upstream, upstream, upstream, upstream	1	1	1	1	2.762	2.583	2.191	3.073	http://genome.ucsc.edu/cgi-bin/hgTracks?db=mm9&position=chr14:51708871-51727815	RNase 4	ribonuclease, RNase A family 4	NM_021472, NM_201239	1422603_at	NP_067447, NP_957691
4	GeneID:11727	Ang1	14	51716088	51721680	5592	+	6	-6497, -6514, -7672, -6514, -6531, -6477	upstream, upstream, upstream, upstream, upstream, upstream	1	1	1	1	2.762	2.583	2.191	3.073	http://genome.ucsc.edu/cgi-bin/hgTracks?db=mm9&position=chr14:51714088-51723680	Ang, Rnase5, Rnase5a	angiogenin, ribonuclease A family, member 1	NM_007447	1438936_s_at, 1438937_x_at, 1450717_at	NP_031473
4	GeneID:80859	Nfkbiz	16	55811491	55838967	27476	-	6	-413, -352, -352, -317, -449, -449	upstream, upstream, upstream, upstream, upstream, upstream	1	1	1	1	4.393	4.632	4.03	4.015	http://genome.ucsc.edu/cgi-bin/hgTracks?db=mm9&position=chr16:55809491-55840967	INAP, Mail	nuclear factor of kappa light polypeptide gene enhancer in B-cells inhibitor, zeta	NM_030612	1417483_at, 1448728_a_at	NP_085115
4	GeneID:385658	Gm1752	16	55843294	55895398	52104	-	6	56018, 56079, 56079, 56114, 55982, 55982	downstream, downstream, downstream, downstream, downstream, downstream	1	1	1	1	4.393	4.632	4.03	4.015	http://genome.ucsc.edu/cgi-bin/hgTracks?db=mm9&position=chr16:55841294-55897398		gene model 1752, (NCBI)	XM_001003685, XM_925022	1436941_at	XP_001003685, XP_930115
4	GeneID:76497	Ppp1r11	17	37086232	37097974	11742	-	6	1707, 1707, 1597, 1601, 1597, 1689	in gene, in gene, in gene, in gene, in gene, in gene	1	1	1	1	3.366	3.114	2.762	3.458	http://genome.ucsc.edu/cgi-bin/hgTracks?db=mm9&position=chr17:37084232-37099974	HCG-V, HCGV, Tcte5	protein phosphatase 1, regulatory (inhibitor) subunit 11	NM_029632	1417060_at, 1448565_at	NP_083908
4	GeneID:66136	Znrd1	17	37091303	37095373	4070	-	6	-894, -894, -1004, -1000, -1004, -912	upstream, upstream, upstream, upstream, upstream, upstream	1	1	1	1	3.366	3.114	2.762	3.458	http://genome.ucsc.edu/cgi-bin/hgTracks?db=mm9&position=chr17:37089303-37097373	Rpa12	zinc ribbon domain containing, 1	NM_023162	1422517_a_at	NP_075651
4	GeneID:76416	1700022C21Rik	17	37095537	37102568	7031	+	6	730, 730, 840, 836, 840, 748	in gene, in gene, in gene, in gene, in gene, in gene	1	1	1	1	3.366	3.114	2.762	3.458	http://genome.ucsc.edu/cgi-bin/hgTracks?db=mm9&position=chr17:37093537-37104568		RIKEN cDNA 1700022C21 gene	NM_029602	1424999_at	NP_083878
4	GeneID:12532	Cdc25c	18	34892651	34911187	18536	-	6	195, 195, 109, 177, -5880, 248	in gene, in gene, in gene, in gene, upstream, in gene	1	1	1	1	2.266	2.045	1.983	2.299	http://genome.ucsc.edu/cgi-bin/hgTracks?db=mm9&position=chr18:34890651-34913187		cell division cycle 25 homolog C (S. pombe)	NM_009860	1422252_a_at, 1456077_x_at	NP_033990
4	GeneID:66306	2810012G03Rik	18	34918560	34933414	14854	+	6	-7568, -7568, -7482, -7550, -1493, -7621	upstream, upstream, upstream, upstream, upstream, upstream	1	1	1	1	2.266	2.045	1.983	2.299	http://genome.ucsc.edu/cgi-bin/hgTracks?db=mm9&position=chr18:34916560-34935414	Fam53C	RIKEN cDNA 2810012G03 gene	NM_175104	1452669_at	NP_780313
4	GeneID:100041879	LOC100041879	18	34918599	34919262	663	-	6	8270, 8270, 8184, 8252, 2195, 8323	downstream, downstream, downstream, downstream, downstream, downstream	1	1	1	1	2.266	2.045	1.983	2.299	http://genome.ucsc.edu/cgi-bin/hgTracks?db=mm9&position=chr18:34916599-34921262		hypothetical protein LOC100041879	XM_001477557		XP_001477607
4	GeneID:50764	Fbxo15	18	85104417	85150784	46367	+	6	-679, -680, -735, -752, -749, -697	upstream, upstream, upstream, upstream, upstream, upstream	1	1	1	1	3.227	2.821	3.317	3.17	http://genome.ucsc.edu/cgi-bin/hgTracks?db=mm9&position=chr18:85102417-85152784	Fbx15, ecat3	F-box protein 15	NM_015798	1427238_at	NP_056613
4	GeneID:56488	Nxt1	2	148498378	148501759	3381	+	8	8060, 7957, 5990, 8115, 5934, 5990, 5952, 8099	downstream, downstream, downstream, downstream, downstream, downstream, downstream, downstream	1	1	1	1	3.054	3.035	2.797	4.413	http://genome.ucsc.edu/cgi-bin/hgTracks?db=mm9&position=chr2:148496378-148503759		NTF2-related export protein 1	NM_019761	1422488_at	NP_062735
4	GeneID:74533	Gzf1	2	148506900	148518683	11783	+	8	-462, -565, -2532, -407, -2588, -2532, -2570, -423	upstream, upstream, upstream, upstream, upstream, upstream, upstream, upstream	1	1	1	1	3.054	3.035	2.797	4.413	http://genome.ucsc.edu/cgi-bin/hgTracks?db=mm9&position=chr2:148504900-148520683	mGZF1	GDNF-inducible zinc finger protein 1	NM_028986	1428348_at	NP_083262
4	GeneID:66471	Anp32e	3	95733214	95750898	17684	+	6	-453, -471, -528, -528, -560, -489	upstream, upstream, upstream, upstream, upstream, upstream	1	1	1	1	4.294	3.933	2.873	4.447	http://genome.ucsc.edu/cgi-bin/hgTracks?db=mm9&position=chr3:95731214-95752898	CPD1, LANP-L, LANPL, mLANP-L	acidic (leucine-rich) nuclear phosphoprotein 32 family, member E	NM_023210	1420592_a_at, 1447680_at, 1451356_at	NP_075699
4	GeneID:100043724	LOC100043724	3	121932897	121943075	10178	-	6	-3551, -3517, -3498, -3498, -3498, -3569	upstream, upstream, upstream, upstream, upstream, upstream	1	1	1	1	2.966	2.561	2.865	3.55	http://genome.ucsc.edu/cgi-bin/hgTracks?db=mm9&position=chr3:121930897-121945075		similar to Glyceraldehyde-3-phosphate dehydrogenase (GAPDH)	XM_001481013, XM_001481014, XM_001481018		XP_001481063, XP_001481064, XP_001481068
4	GeneID:14630	Gclm	3	121948510	121969566	21056	+	6	-1884, -1918, -1937, -1937, -1937, -1866	upstream, upstream, upstream, upstream, upstream, upstream	1	1	1	1	2.966	2.561	2.865	3.55	http://genome.ucsc.edu/cgi-bin/hgTracks?db=mm9&position=chr3:121946510-121971566		glutamate-cysteine ligase , modifier subunit	NM_008129	1418627_at	NP_032155
4	GeneID:108943	Rg9mtd2	3	137806502	137822785	16283	+	7	-103, 930, 949, 872, 842, 887, 949	upstream, in gene, in gene, in gene, in gene, in gene, in gene	1	1	1	1	3.655	3.165	2.551	3.467	http://genome.ucsc.edu/cgi-bin/hgTracks?db=mm9&position=chr3:137804502-137824785	Rnmtd2	RNA (guanine-9-) methyltransferase domain containing 2	NM_175389	1427375_at, 1435035_at, 1447781_s_at	NP_780598
4	GeneID:73804	Kif2c	4	116832266	116855169	22903	-	7	182, 251, 288, 325, 250, 27521, 235	in gene, in gene, in gene, in gene, in gene, downstream, in gene	1	1	1	1	3.247	2.856	2.341	3.677	http://genome.ucsc.edu/cgi-bin/hgTracks?db=mm9&position=chr4:116830266-116857169	ESTM5, Knsl6, MCAK	kinesin family member 2C	NM_134471	1432392_at, 1437611_x_at, 1454221_a_at	NP_608301
4	GeneID:100040018	LOC100040018	6	4843224	4844897	1673	-	7	2738, 1352, 2738, 2916, 2738, 2738, 2738	downstream, in gene, downstream, downstream, downstream, downstream, downstream	1	1	1	1	3.965	3.427	2.178	3.135	http://genome.ucsc.edu/cgi-bin/hgTracks?db=mm9&position=chr6:4841224-4846897		similar to Chain A, Crystal Structure Of Glia Maturation Factor-Gamma (Gmfg) From Mus Musculus At 1.50 A Resolution	XM_001473951		XP_001474001
4	GeneID:232989	Hnrpul1	7	26507053	26539739	32686	-	7	-1044, -2015, -1060, -1096, -1024, -1060, -1028	upstream, upstream, upstream, upstream, upstream, upstream, upstream	1	1	1	1	2.806	3.067	1.894	3.071	http://genome.ucsc.edu/cgi-bin/hgTracks?db=mm9&position=chr7:26505053-26541739	E1B-AP5, E1BAP5	heterogeneous nuclear ribonucleoprotein U-like 1	NM_144922, NM_178089	1451984_at	NP_659171, NP_835190
4	GeneID:26362	Axl	7	26542292	26573560	31268	-	7	32777, 31806, 32761, 32725, 32797, 32761, 32793	downstream, downstream, downstream, downstream, downstream, downstream, downstream	1	1	1	1	2.806	3.067	1.894	3.071	http://genome.ucsc.edu/cgi-bin/hgTracks?db=mm9&position=chr7:26540292-26575560	Ark, Tyro7	AXL receptor tyrosine kinase	NM_009465	1423586_at, 1438621_x_at	NP_033491
4	GeneID:280621	BC089491	7	29069671	29076153	6482	-	6	69, 19, 35, 53, 0, 0	in gene, in gene, in gene, in gene, in gene, in gene	1	1	1	1	4.346	4.607	4.278	3.998	http://genome.ucsc.edu/cgi-bin/hgTracks?db=mm9&position=chr7:29067671-29078153	Selv	cDNA sequence BC089491	NM_175033	1456100_at	NP_778198
4	GeneID:13389	Dll3	7	29078574	29086804	8230	-	6	10720, 10670, 10686, 10704, 10651, 10651	downstream, downstream, downstream, downstream, downstream, downstream	1	1	1	1	4.346	4.607	4.278	3.998	http://genome.ucsc.edu/cgi-bin/hgTracks?db=mm9&position=chr7:29076574-29088804	pudgy	delta-like 3 (Drosophila)	NM_007866	1449236_at	NP_031892
4	GeneID:70209	Tmem143	7	53152445	53172783	20338	+	6	26149, 26167, 26149, 26129, 26167, 26149	downstream, downstream, downstream, downstream, downstream, downstream	1	1	1	1	4.391	4.26	2.763	3.519	http://genome.ucsc.edu/cgi-bin/hgTracks?db=mm9&position=chr7:53150445-53174783		transmembrane protein 143	NM_144801	1442690_at, 1451304_at	NP_659050
4	GeneID:13732	Emp3	7	53173434	53176774	3340	-	6	-1820, -1838, -1820, -1800, -1838, -1820	upstream, upstream, upstream, upstream, upstream, upstream	1	1	1	1	4.391	4.26	2.763	3.519	http://genome.ucsc.edu/cgi-bin/hgTracks?db=mm9&position=chr7:53171434-53178774	H-4, H4, HNMP-1, MI-35, Ymp	epithelial membrane protein 3	NM_010129	1417104_at	NP_034259
4	GeneID:211535	BC013491	7	53183768	53204326	20558	+	6	-5174, -5156, -5174, -5194, -5156, -5174	upstream, upstream, upstream, upstream, upstream, upstream	1	1	1	1	4.391	4.26	2.763	3.519	http://genome.ucsc.edu/cgi-bin/hgTracks?db=mm9&position=chr7:53181768-53206326		cDNA sequence BC013491	NM_001033243	1427710_at	NP_001028415
4	GeneID:68544	2310036O22Rik	8	87550732	87554185	3453	+	6	9520, 9520, 9520, 9520, 9520, 9504	downstream, downstream, downstream, downstream, downstream, downstream	1	1	1	1	3.293	3.407	2.714	4.139	http://genome.ucsc.edu/cgi-bin/hgTracks?db=mm9&position=chr8:87548732-87556185		RIKEN cDNA 2310036O22 gene	NM_026760	1428201_at	NP_081036
4	GeneID:212999	Tnpo2	8	87560814	87581479	20665	+	6	-562, -562, -562, -562, -562, -578	upstream, upstream, upstream, upstream, upstream, upstream	1	1	1	1	3.293	3.407	2.714	4.139	http://genome.ucsc.edu/cgi-bin/hgTracks?db=mm9&position=chr8:87558814-87583479	IPO3, Knpb2b, Kpnb2b, TRN2	transportin 2 (importin 3, karyopherin beta 2b)	NM_145390	1425592_at, 1425593_at, 1437283_at	NP_663365
4	GeneID:80707	Wwox	8	116963596	117876608	913012	+	6	-271, -271, -464, -287, -430, -609	upstream, upstream, upstream, upstream, upstream, upstream	1	1	1	1	3.369	3.227	3.456	3.74	http://genome.ucsc.edu/cgi-bin/hgTracks?db=mm9&position=chr8:116961596-117878608	WOX1	WW domain-containing oxidoreductase	NM_019573	1416334_at, 1431942_at, 1431960_at, 1438517_at, 1442651_at, 1446412_at	NP_062519
4	GeneID:102595	Plekhq1	9	65402191	65427847	25656	-	7	-7000, -7000, -8554, -7151, -7459, -7169, -6982	upstream, upstream, upstream, upstream, upstream, upstream, upstream	1	1	1	1	4.106	3.756	2.478	3.358	http://genome.ucsc.edu/cgi-bin/hgTracks?db=mm9&position=chr9:65400191-65429847		pleckstrin homology domain containing, family Q member 1	NM_153119	1427103_at	NP_694759
4	GeneID:208084	Pif1	9	65435012	65443769	8757	+	7	-165, -165, 1389, -14, 294, 4, -183	upstream, upstream, in gene, upstream, in gene, in gene, upstream	1	1	1	1	4.106	3.756	2.478	3.358	http://genome.ucsc.edu/cgi-bin/hgTracks?db=mm9&position=chr9:65433012-65445769	4631410M14	PIF1 5'-to-3' DNA helicase homolog (S. cerevisiae)	NM_172453	1436738_at, 1438149_at, 1439297_at	NP_766041
4	GeneID:628040	EG628040	X	8903513	8905475	1962	-	6	-5536, -5414, -5536, -5536, -5536, -5536	upstream, upstream, upstream, upstream, upstream, upstream	1	1	1	1	2.679	2.862	2.606	2.925	http://genome.ucsc.edu/cgi-bin/hgTracks?db=mm9&position=chrX:8901513-8907475		predicted gene, EG628040	XM_892769, XM_907399		XP_897862, XP_912492
4	GeneID:100042834	LOC100042834	X	8906101	8909733	3632	-	6	-1278, -1156, -1278, -1278, -1278, -1278	upstream, upstream, upstream, upstream, upstream, upstream	1	1	1	1	2.679	2.862	2.606	2.925	http://genome.ucsc.edu/cgi-bin/hgTracks?db=mm9&position=chrX:8904101-8911733		hypothetical protein LOC100042834	XM_001476540		XP_001476590
4	GeneID:16513	Kcnj10	1	174271341	174304216	32875	+	5	34889, 34889, 34853, 34872, 34907	downstream, downstream, downstream, downstream, downstream	1	1	1	1	2.991	2.648	2.861	4.436	http://genome.ucsc.edu/cgi-bin/hgTracks?db=mm9&position=chr1:174269341-174306216	BIR10, BIRK-1, Kir1.2, Kir4.1	potassium inwardly-rectifying channel, subfamily J, member 10	NM_001039484	1419601_at	NP_001034573
4	GeneID:67556	Pigm	1	174306687	174310664	3977	+	5	-457, -457, -493, -474, -439	upstream, upstream, upstream, upstream, upstream	1	1	1	1	2.991	2.648	2.861	4.436	http://genome.ucsc.edu/cgi-bin/hgTracks?db=mm9&position=chr1:174304687-174312664		phosphatidylinositol glycan anchor biosynthesis, class M	NM_026234	1418964_at	NP_080510
4	GeneID:83430	Il23a	10	127733196	127735140	1944	-	5	-5304, -5304, -5285, -5304, -5339	upstream, upstream, upstream, upstream, upstream	1	1	1	1	3.482	2.922	2.528	4.031	http://genome.ucsc.edu/cgi-bin/hgTracks?db=mm9&position=chr10:127731196-127737140	p19	interleukin 23, alpha subunit p19	NM_031252	1419529_at	NP_112542
4	GeneID:103135	Usp52	10	127740391	127758403	18012	+	5	53, 53, 34, 53, 88	in gene, in gene, in gene, in gene, in gene	1	1	1	1	3.482	2.922	2.528	4.031	http://genome.ucsc.edu/cgi-bin/hgTracks?db=mm9&position=chr10:127738391-127760403	mKIAA0710	ubiquitin specific peptidase 52	NM_133992	1426700_a_at	NP_598753
4	GeneID:22210	Ube2b	11	51799064	51813889	14825	-	5	-3460, -3515, -3478, -3460, -3478	upstream, upstream, upstream, upstream, upstream	1	1	1	1	3.997	3.398	2.675	4.68	http://genome.ucsc.edu/cgi-bin/hgTracks?db=mm9&position=chr11:51797064-51815889	2610301N02Rik, E2-14k, HR6B, Rad6b	ubiquitin-conjugating enzyme E2B, RAD6 homology (S. cerevisiae)	NM_009458	1423106_at, 1423107_at, 1430177_at, 1439477_at	NP_033484
4	GeneID:213084	Cdkl3	11	51817824	51851667	33843	+	5	-475, -420, -457, -475, -457	upstream, upstream, upstream, upstream, upstream	1	1	1	1	3.997	3.398	2.675	4.68	http://genome.ucsc.edu/cgi-bin/hgTracks?db=mm9&position=chr11:51815824-51853667		cyclin-dependent kinase-like 3	NM_153785	1442496_at, 1456052_at	NP_722480
4	GeneID:21973	Top2a	11	98854717	98885429	30712	-	5	298, 277, 534, 463, 463	in gene, in gene, in gene, in gene, in gene	1	1	1	1	3.411	2.914	3.33	3.766	http://genome.ucsc.edu/cgi-bin/hgTracks?db=mm9&position=chr11:98852717-98887429		topoisomerase (DNA) II alpha	NM_011623	1427724_at, 1442454_at, 1454694_a_at	NP_035753
4	GeneID:69847	Wnk4	11	101121925	101138723	16798	+	5	18654, 18706, -7223, 18655, -7127	downstream, downstream, upstream, downstream, upstream	1	1	1	1	2.211	2.389	2.195	2.299	http://genome.ucsc.edu/cgi-bin/hgTracks?db=mm9&position=chr11:101119925-101140723	PHA2B	WNK lysine deficient protein kinase 4	NM_175638	1427196_at, 1444133_at	NP_783569
4	GeneID:56702	Hist1h1b	13	21871752	21872423	671	-	6	-3507, -3306, -3610, -3375, -1924, -3628	upstream, upstream, upstream, upstream, upstream, upstream	1	1	1	1	3.113	2.776	2.312	3.334	http://genome.ucsc.edu/cgi-bin/hgTracks?db=mm9&position=chr13:21869752-21874423	H1.5, H1B, H1s-3	histone cluster 1, H1b	NM_020034		NP_064418
4	GeneID:319153	Hist1h3i	13	21874784	21875266	482	-	6	-664, -463, -767, -532, 919, -785	upstream, upstream, upstream, upstream, downstream, upstream	1	1	1	1	3.113	2.776	2.312	3.334	http://genome.ucsc.edu/cgi-bin/hgTracks?db=mm9&position=chr13:21872784-21877266	H3-H	histone cluster 1, H3i	NM_178207	1443475_at	NP_835514
4	GeneID:319170	Hist1h2an	13	21878695	21879087	392	-	6	3157, 3358, 3054, 3289, 4740, 3036	downstream, downstream, downstream, downstream, downstream, downstream	1	1	1	1	3.113	2.776	2.312	3.334	http://genome.ucsc.edu/cgi-bin/hgTracks?db=mm9&position=chr13:21876695-21881087		histone cluster 1, H2an	NM_178184		NP_835491
4	GeneID:319188	Hist1h2bp	13	21879384	21879764	380	+	6	-3454, -3655, -3351, -3586, -5037, -3333	upstream, upstream, upstream, upstream, upstream, upstream	1	1	1	1	3.113	2.776	2.312	3.334	http://genome.ucsc.edu/cgi-bin/hgTracks?db=mm9&position=chr13:21877384-21881764		histone cluster 1, H2bp	NM_178202	1427762_x_at	NP_835509
4	GeneID:66197	Cks2	13	51740694	51746023	5329	+	9	-530, 464, -586, 447, 789, 807, -586, 771, 7087	upstream, in gene, upstream, in gene, in gene, in gene, upstream, in gene, downstream	1	1	1	1	2.826	2.737	2.206	3.02	http://genome.ucsc.edu/cgi-bin/hgTracks?db=mm9&position=chr13:51738694-51748023	CKSHS2	CDC28 protein kinase regulatory subunit 2	NM_025415	1417457_at, 1417458_s_at	NP_079691
4	GeneID:75420	Secisbp2	13	51747083	51779015	31932	+	9	-6919, -5925, -6975, -5942, -5600, -5582, -6975, -5618, 698	upstream, upstream, upstream, upstream, upstream, upstream, upstream, upstream, in gene	1	1	1	1	2.826	2.737	2.206	3.02	http://genome.ucsc.edu/cgi-bin/hgTracks?db=mm9&position=chr13:51745083-51781015	SBP2	SECIS binding protein 2	NM_029279	1428496_at, 1428497_at	NP_083555
4	GeneID:268749	Rnf31	14	56210627	56222508	11881	+	5	13851, 13851, 13688, 13870, 13851	downstream, downstream, downstream, downstream, downstream	1	1	1	1	2.372	2.519	2.331	2.93	http://genome.ucsc.edu/cgi-bin/hgTracks?db=mm9&position=chr14:56208627-56224508	Flj10111, HOIP, Paul, mFLJ00217	ring finger protein 31	NM_194346	1455051_at	NP_919327
4	GeneID:16391	Isgf3g	14	56223416	56228867	5451	+	5	1062, 1062, 899, 1081, 1062	in gene, in gene, in gene, in gene, in gene	1	1	1	1	2.372	2.519	2.331	2.93	http://genome.ucsc.edu/cgi-bin/hgTracks?db=mm9&position=chr14:56221416-56230867	Irf-9, p48	interferon dependent positive acting transcription factor 3 gamma	NM_008394	1421322_a_at	NP_032420
4	GeneID:16551	Kif11	19	37450893	37496349	45456	+	5	542, 630, 601, 637, 601	in gene, in gene, in gene, in gene, in gene	1	1	1	1	5.878	5.459	3.723	4.815	http://genome.ucsc.edu/cgi-bin/hgTracks?db=mm9&position=chr19:37448893-37498349	Eg5, Kif8	kinesin family member 11	NM_010615	1435306_a_at, 1452314_at, 1452315_at	NP_034745
4	GeneID:15201	Hells	19	39005480	39042767	37287	+	5	-591, -730, -804, -804, -826	upstream, upstream, upstream, upstream, upstream	1	1	1	1	2.637	3.181	2.557	3.081	http://genome.ucsc.edu/cgi-bin/hgTracks?db=mm9&position=chr19:39003480-39044767	LSH, PASG, YFK8	helicase, lymphoid specific	NM_008234	1417541_at, 1430139_at, 1453361_at	NP_032260
4	GeneID:228482	Arhgap11a	2	113671649	113688818	17169	-	5	-428, -282, -379, -465, -444	upstream, upstream, upstream, upstream, upstream	1	1	1	1	5.795	5.598	2.8	3.764	http://genome.ucsc.edu/cgi-bin/hgTracks?db=mm9&position=chr2:113669649-113690818	GAP (1-12), mKIAA0013	Rho GTPase activating protein 11A	NM_181416	1438434_at	NP_852081
4	GeneID:271842	Rpusd2	2	118860526	118865505	4979	+	5	11752, 11752, 11701, 11752, 11752	downstream, downstream, downstream, downstream, downstream	1	1	1	1	4.836	3.638	3.536	4.392	http://genome.ucsc.edu/cgi-bin/hgTracks?db=mm9&position=chr2:118858526-118867505	9.63e+16	RNA pseudouridylate synthase domain containing 2	NM_173450	1429442_at, 1439960_at, 1453138_at	NP_775626
4	GeneID:76464	Casc5	2	118872855	118929857	57002	+	5	-577, -577, -628, -577, -577	upstream, upstream, upstream, upstream, upstream	1	1	1	1	4.836	3.638	3.536	4.392	http://genome.ucsc.edu/cgi-bin/hgTracks?db=mm9&position=chr2:118870855-118931857		cancer susceptibility candidate 5	NM_029617		NP_083893
4	GeneID:72475	Ssbp3	4	106584075	106722299	138224	+	5	-1190, -1155, -1155, -1190, -1132	upstream, upstream, upstream, upstream, upstream	1	1	1	1	2.318	2.802	2.555	2.592	http://genome.ucsc.edu/cgi-bin/hgTracks?db=mm9&position=chr4:106582075-106724299	LAST, SSDP1	single-stranded DNA binding protein 3	NM_023672, NM_198438	1425940_a_at, 1427917_s_at, 1439136_at, 1443554_at	NP_076161, NP_940840
4	GeneID:72181	Nsun4	4	115705447	115726481	21034	-	5	257, 257, 313, 293, 257	in gene, in gene, in gene, in gene, in gene	1	1	1	1	3.156	3.01	2.937	3.184	http://genome.ucsc.edu/cgi-bin/hgTracks?db=mm9&position=chr4:115703447-115728481	RP23-383D12.4	NOL1/NOP2/Sun domain family, member 4	NM_028142	1424839_a_at, 1429110_a_at, 1445570_at	NP_082418
4	GeneID:231252	Chrna9	5	66358363	66368725	10362	+	5	-446, -446, -446, -446, -446	upstream, upstream, upstream, upstream, upstream	1	1	1	1	4.736	4.121	2.391	2.452	http://genome.ucsc.edu/cgi-bin/hgTracks?db=mm9&position=chr5:66356363-66370725		cholinergic receptor, nicotinic, alpha polypeptide 9	NM_001081104	1430086_at, 1438837_at	NP_001074573
4	GeneID:22190	Ubc	5	125866347	125870100	3753	-	6	-2990, -2971, -2971, -2990, -2990, -4323	upstream, upstream, upstream, upstream, upstream, upstream	1	1	1	1	2.473	1.941	2.498	3.003	http://genome.ucsc.edu/cgi-bin/hgTracks?db=mm9&position=chr5:125864347-125872100	TI-225	ubiquitin C	XM_001471699	1420494_x_at, 1425965_at, 1425966_x_at, 1432827_x_at, 1437666_x_at, 1454373_x_at	XP_001471749
4	GeneID:14056	Ezh2	6	47480280	47545019	64739	-	5	-873, -835, -833, -815, -853	upstream, upstream, upstream, upstream, upstream	1	1	1	1	4.223	4.216	2.715	3.743	http://genome.ucsc.edu/cgi-bin/hgTracks?db=mm9&position=chr6:47478280-47547019	Enx-1, mKIAA4065	enhancer of zeste homolog 2 (Drosophila)	NM_007971	1416544_at, 1444263_at	NP_031997
4	GeneID:67200	Ccdc77	6	120274716	120307378	32662	-	5	153, 169, 169, 153, 153	in gene, in gene, in gene, in gene, in gene	1	1	1	1	3.349	3.042	2.711	3.244	http://genome.ucsc.edu/cgi-bin/hgTracks?db=mm9&position=chr6:120272716-120309378		coiled-coil domain containing 77	NM_026028	1425734_a_at, 1429150_at, 1454228_a_at	NP_080304
4	GeneID:214899	Jarid1a	6	120312354	120394592	82238	+	5	-5129, -5145, -5145, -5129, -5129	upstream, upstream, upstream, upstream, upstream	1	1	1	1	3.349	3.042	2.711	3.244	http://genome.ucsc.edu/cgi-bin/hgTracks?db=mm9&position=chr6:120310354-120396592	RBP2	jumonji, AT rich interactive domain 1A (Rbp2 like)	XM_359326, XM_925213, XM_979596	1437105_at, 1437106_at, 1441318_at, 1444842_at, 1445541_at, 1452360_a_at	XP_359326, XP_930306, XP_984690
4	GeneID:13619	Phc1	6	122267749	122287033	19284	-	7	-4435, -4335, -4299, -4527, 28817, -4528, -6636	upstream, upstream, upstream, upstream, downstream, upstream, upstream	1	1	1	1	2.225	2.279	1.931	3.082	http://genome.ucsc.edu/cgi-bin/hgTracks?db=mm9&position=chr6:122265749-122289033	Edr, Mph1, Rae-28, rae28	polyhomeotic-like 1 (Drosophila)	NM_001042623, NM_007905	1423212_at	NP_001036088, NP_031931
4	GeneID:408022	Ccdc111	8	47660948	47702554	41606	-	5	-1095, -1078, -1059, -1059, -1061	upstream, upstream, upstream, upstream, upstream	1	1	1	1	3.015	2.813	2.619	3.639	http://genome.ucsc.edu/cgi-bin/hgTracks?db=mm9&position=chr8:47658948-47704554		coiled-coil domain containing 111	NM_001001184	1439788_at	NP_001001184
4	GeneID:12367	Casp3	8	47702803	47724071	21268	+	5	846, 829, 810, 810, 812	in gene, in gene, in gene, in gene, in gene	1	1	1	1	3.015	2.813	2.619	3.639	http://genome.ucsc.edu/cgi-bin/hgTracks?db=mm9&position=chr8:47700803-47726071	Apopain, CPP32, Caspase-3, Lice, Yama	caspase 3	NM_009810	1426165_a_at, 1430192_at	NP_033940
4	GeneID:16201	Ilf3	9	21172447	21209805	37358	+	5	-553, -588, -636, -590, -571	upstream, upstream, upstream, upstream, upstream	1	1	1	1	4.787	5.018	2.762	3.05	http://genome.ucsc.edu/cgi-bin/hgTracks?db=mm9&position=chr9:21170447-21211805	MPHOSPH4, NF90	interleukin enhancer binding factor 3	NM_001042707, NM_001042708, NM_001042709, NM_010561	1422546_at, 1436802_at, 1443150_at	NP_001036172, NP_001036173, NP_001036174, NP_034691
4	GeneID:235044	BC018242	9	21742718	21753351	10633	+	5	17835, 17853, 17853, 17853, 18026	downstream, downstream, downstream, downstream, downstream	1	1	1	1	2.676	2.831	2.898	4.703	http://genome.ucsc.edu/cgi-bin/hgTracks?db=mm9&position=chr9:21740718-21755351	PRG-4	cDNA sequence BC018242	NM_144935	1424757_at	NP_659184
4	GeneID:66962	2310047B19Rik	9	21759870	21762710	2840	+	5	683, 701, 701, 701, 874	in gene, in gene, in gene, in gene, in gene	1	1	1	1	2.676	2.831	2.898	4.703	http://genome.ucsc.edu/cgi-bin/hgTracks?db=mm9&position=chr9:21757870-21764710		RIKEN cDNA 2310047B19 gene	XM_150151, XM_913186	1452201_at	XP_150151, XP_918279
4	GeneID:13857	Epor	9	21763343	21768020	4677	-	5	7467, 7449, 7449, 7449, 7276	downstream, downstream, downstream, downstream, downstream	1	1	1	1	2.676	2.831	2.898	4.703	http://genome.ucsc.edu/cgi-bin/hgTracks?db=mm9&position=chr9:21761343-21770020		erythropoietin receptor	NM_010149	1423344_at	NP_034279
4	GeneID:14860	Gsta4	9	78039824	78057156	17332	+	6	-273, -354, 62, -354, -475, 200	upstream, upstream, in gene, upstream, upstream, in gene	1	1	1	1	3.728	3.249	2.785	2.899	http://genome.ucsc.edu/cgi-bin/hgTracks?db=mm9&position=chr9:78037824-78059156	5.7, GST, GST 5.7, mGsta4	glutathione S-transferase, alpha 4	NM_010357	1416368_at	NP_034487
4	GeneID:237082	Nxt2	X	138662750	138674230	11480	+	5	-688, -804, -853, -623, -757	upstream, upstream, upstream, upstream, upstream	1	1	1	1	3.977	3.316	3.301	3.083	http://genome.ucsc.edu/cgi-bin/hgTracks?db=mm9&position=chrX:138660750-138676230	P15-2	nuclear transport factor 2-like export factor 2	NM_172782		NP_766370
4	GeneID:621893	Hist2h2ab	3	96023839	96024231	392	+	4	-151, -257, -275, -312	upstream, upstream, upstream, upstream	1	1	1	1	3.5	2.676	2.409	3.018	http://genome.ucsc.edu/cgi-bin/hgTracks?db=mm9&position=chr3:96021839-96026231	H2a-613a	histone cluster 2, H2ab	NM_178213		NP_835585
4	GeneID:319176	Hist2h2ac	3	96024378	96024767	389	-	4	1079, 1185, 1203, 1240	downstream, downstream, downstream, downstream	1	1	1	1	3.5	2.676	2.409	3.018	http://genome.ucsc.edu/cgi-bin/hgTracks?db=mm9&position=chr3:96022378-96026767	H2a-613b	histone cluster 2, H2ac	NM_175662		NP_783593
4	GeneID:319190	Hist2h2be	3	96025044	96027661	2617	+	4	-1356, -1462, -1480, -1517	upstream, upstream, upstream, upstream	1	1	1	1	3.5	2.676	2.409	3.018	http://genome.ucsc.edu/cgi-bin/hgTracks?db=mm9&position=chr3:96023044-96029661	H2b-613	histone cluster 2, H2be	NM_178214	1447854_s_at, 1455095_at	NP_835586
4	GeneID:66441	2010012C16Rik	6	131234407	131243262	8855	-	4	-374, -341, -307, -339	upstream, upstream, upstream, upstream	1	1	1	1	3.209	3.281	2.645	3.103	http://genome.ucsc.edu/cgi-bin/hgTracks?db=mm9&position=chr6:131232407-131245262	mago, magoh	RIKEN cDNA 2010012C16 gene	NM_025564	1450943_at	NP_079840
4	GeneID:243659	Styk1	6	131249162	131263845	14683	-	4	20209, 20242, 20276, 20244	downstream, downstream, downstream, downstream	1	1	1	1	3.209	3.281	2.645	3.103	http://genome.ucsc.edu/cgi-bin/hgTracks?db=mm9&position=chr6:131247162-131265845	9130025L13, Nok	serine/threonine/tyrosine kinase 1	NM_172891	1437190_at	NP_766479
4	GeneID:77011	5730590G19Rik	7	86805082	86843034	37952	+	4	-675, -675, -577, -675	upstream, upstream, upstream, upstream	1	1	1	1	3.196	2.812	2.963	3.63	http://genome.ucsc.edu/cgi-bin/hgTracks?db=mm9&position=chr7:86803082-86845034		RIKEN cDNA 5730590G19 gene	NM_029835	1435497_at, 1439723_at	NP_084111
4	GeneID:18817	Plk1	7	129302951	129313389	10438	+	6	-304, 512, -251, 476, 419, 368	upstream, in gene, upstream, in gene, in gene, in gene	1	1	1	1	3.366	3.058	2.429	2.692	http://genome.ucsc.edu/cgi-bin/hgTracks?db=mm9&position=chr7:129300951-129315389	STPK13	polo-like kinase 1 (Drosophila)	NM_011121	1443408_at, 1448191_at	NP_035251
4	GeneID:26918	Ern2	7	129313407	129329730	16323	-	4	26267, 26303, 26360, 26411	downstream, downstream, downstream, downstream	1	1	1	1	3.954	3.682	2.992	3.236	http://genome.ucsc.edu/cgi-bin/hgTracks?db=mm9&position=chr7:129311407-129331730	Ern1, Ire1	endoplasmic reticulum (ER) to nucleus signalling 2	NM_012016	1450139_at	NP_036146
4	GeneID:94178	Mcoln1	8	3500519	3515232	14713	+	4	15109, 15109, 15034, 15034	downstream, downstream, downstream, downstream	1	1	1	1	2.682	2.485	2.758	2.777	http://genome.ucsc.edu/cgi-bin/hgTracks?db=mm9&position=chr8:3498519-3517232	TRPML1, mucolipidin	mucolipin 1	NM_053177	1416671_a_at, 1416672_s_at, 1431305_at	NP_444407
4	GeneID:50767	Pnpla6	8	3515384	3544267	28883	+	4	244, 244, 169, 169	in gene, in gene, in gene, in gene	1	1	1	1	2.682	2.485	2.758	2.777	http://genome.ucsc.edu/cgi-bin/hgTracks?db=mm9&position=chr8:3513384-3546267	MSws	patatin-like phospholipase domain containing 6	NM_015801	1416517_at, 1427379_at	NP_056616
3	GeneID:544736	Glipr1l3	10	111578870	111597262	18392	-	6	-2999, -3035, -3017, -2937, -3599, -2937	upstream, upstream, upstream, upstream, upstream, upstream	1	1	0	1	4.993	2.782	3.269	3.32	http://genome.ucsc.edu/cgi-bin/hgTracks?db=mm9&position=chr10:111576870-111599262		GLI pathogenesis-related 1 like 3	XM_001480631, XM_916012		XP_001480681, XP_921105
3	GeneID:353025	Caps2	10	111600677	111653611	52934	+	6	-416, -380, -398, -478, 184, -478	upstream, upstream, upstream, upstream, in gene, upstream	1	1	0	1	4.993	2.782	3.269	3.32	http://genome.ucsc.edu/cgi-bin/hgTracks?db=mm9&position=chr10:111598677-111655611		calcyphosphine 2	NM_178278	1441845_at	NP_840062
3	GeneID:327954	Dnahc2	11	69234311	69362610	128299	-	6	1526, 1668, 1542, 1542, 1632, 1572	in gene, in gene, in gene, in gene, in gene, in gene	0	1	1	1	2.581	2.481	3.395	5.148	http://genome.ucsc.edu/cgi-bin/hgTracks?db=mm9&position=chr11:69232311-69364610	4930564A01, D130094J20, RP23-56I20.8	dynein, axonemal, heavy chain 2	NM_001081330	1438763_at, 1454103_at	NP_001074799
3	GeneID:13643	Efnb3	11	69367627	69373680	6053	-	6	12596, 12738, 12612, 12612, 12702, 12642	downstream, downstream, downstream, downstream, downstream, downstream	0	1	1	1	2.581	2.481	3.395	5.148	http://genome.ucsc.edu/cgi-bin/hgTracks?db=mm9&position=chr11:69365627-69375680	EFL-6, ELF-3, Elk-L3, LERK-8, NLERK-2	ephrin B3	NM_007911	1423085_at	NP_031937
3	GeneID:16665	Krt15	11	99993331	99997172	3841	-	6	-8952, -9058, -9022, -9022, -9058, -9058	upstream, upstream, upstream, upstream, upstream, upstream	1	0	1	1	2.539	1.787	4.188	5.317	http://genome.ucsc.edu/cgi-bin/hgTracks?db=mm9&position=chr11:99991331-99999172	K15	keratin 15	NM_008469	1422667_at	NP_032495
3	GeneID:16669	Krt19	11	100002124	100007233	5109	-	6	1109, 1003, 1039, 1039, 1003, 1003	in gene, in gene, in gene, in gene, in gene, in gene	1	0	1	1	2.539	1.787	4.188	5.317	http://genome.ucsc.edu/cgi-bin/hgTracks?db=mm9&position=chr11:100000124-100009233	EndoC, K19	keratin 19	NM_008471	1417156_at	NP_032497
3	GeneID:98999	AI481105	2	166861293	166888515	27222	-	6	-952, -1026, -1060, -1060, -1044, -989	upstream, upstream, upstream, upstream, upstream, upstream	1	1	0	1	3.685	4.072	2.086	3.368	http://genome.ucsc.edu/cgi-bin/hgTracks?db=mm9&position=chr2:166859293-166890515	RP23-19L12.5	expressed sequence AI481105	NM_001033196	1427091_at	NP_001028368
3	GeneID:68949	1500012F01Rik	2	166888434	166891362	2928	+	6	1033, 1107, 1141, 1141, 1125, 1070	in gene, in gene, in gene, in gene, in gene, in gene	1	1	0	1	3.685	4.072	2.086	3.368	http://genome.ucsc.edu/cgi-bin/hgTracks?db=mm9&position=chr2:166886434-166893362		RIKEN cDNA 1500012F01 gene	NM_001081005	1455010_at	NP_001074474
3	GeneID:20257	Stmn2	3	8509527	8561604	52077	+	6	1370, 1336, 1352, 1370, 1370, 1336	in gene, in gene, in gene, in gene, in gene, in gene	1	0	1	1	3.444	2.759	2.917	3.717	http://genome.ucsc.edu/cgi-bin/hgTracks?db=mm9&position=chr3:8507527-8563604	SCG10, Stmb2	stathmin-like 2	NM_025285	1423280_at, 1423281_at	NP_079561
3	GeneID:74383	Ubap2l	3	89804062	89856387	52325	-	6	-760, -745, -857, -780, -803, -760	upstream, upstream, upstream, upstream, upstream, upstream	1	1	0	1	3.402	3.122	2.293	3.44	http://genome.ucsc.edu/cgi-bin/hgTracks?db=mm9&position=chr3:89802062-89858387	Nice-4, mKIAA0144	ubiquitin associated protein 2-like	NM_028475, NM_153489	1430993_at, 1433541_a_at, 1435882_at, 1448017_at, 1454643_at	NP_082751, NP_705693
3	GeneID:99650	4933434E20Rik	3	89856759	89866369	9610	+	6	388, 373, 485, 408, 431, 388	in gene, in gene, in gene, in gene, in gene, in gene	1	1	0	1	3.402	3.122	2.293	3.44	http://genome.ucsc.edu/cgi-bin/hgTracks?db=mm9&position=chr3:89854759-89868369	NICE-3, NS5ATP4	RIKEN cDNA 4933434E20 gene	NM_025762, NM_027500	1448463_at, 1453733_a_at	NP_080038, NP_081776
3	GeneID:73545	1700094D03Rik	3	89866718	89869798	3080	+	6	-9571, -9586, -9474, -9551, -9528, -9571	upstream, upstream, upstream, upstream, upstream, upstream	1	1	0	1	3.402	3.122	2.293	3.44	http://genome.ucsc.edu/cgi-bin/hgTracks?db=mm9&position=chr3:89864718-89871798		RIKEN cDNA 1700094D03 gene	XM_892960, XM_910384	1429907_at, 1447556_x_at	XP_898053, XP_915477
3	GeneID:20148	Dhrs3	4	144482980	144518112	35132	+	6	2420, 2233, 2420, 2179, 2072, 2179	in gene, in gene, in gene, in gene, in gene, in gene	1	0	1	1	2.707	2.426	3.805	4.917	http://genome.ucsc.edu/cgi-bin/hgTracks?db=mm9&position=chr4:144480980-144520112	Rsdr1, retSDR1	dehydrogenase/reductase (SDR family) member 3	NM_011303	1448390_a_at	NP_035433
3	GeneID:216285	Cart1	10	102470481	102491411	20930	-	6	1016, -999, 1031, 1070, 901, 1017	in gene, upstream, in gene, in gene, in gene, in gene	1	1	0	1	2.831	2.532	1.974	2.111	http://genome.ucsc.edu/cgi-bin/hgTracks?db=mm9&position=chr10:102468481-102493411	C130005I02	cartilage homeo protein 1	NM_172553	1435022_at, 1456454_at	NP_766141
3	GeneID:13139	Dgka	10	128157190	128181112	23922	-	5	-1309, 5319, 5319, 5319, 5319	upstream, in gene, in gene, in gene, in gene	1	0	1	1	2.032	2.586	2.198	2.485	http://genome.ucsc.edu/cgi-bin/hgTracks?db=mm9&position=chr10:128155190-128183112	80kDa	diacylglycerol kinase, alpha	NM_016811	1418578_at	NP_058091
3	GeneID:100043669	LOC100043669	10	128180402	128181937	1535	-	5	-484, 6144, 6144, 6144, 6144	upstream, downstream, downstream, downstream, downstream	1	0	1	1	2.032	2.586	2.198	2.485	http://genome.ucsc.edu/cgi-bin/hgTracks?db=mm9&position=chr10:128178402-128183937		hypothetical protein LOC100043669	XM_001480976		XP_001481026
3	GeneID:78428	Wibg	10	128185018	128203146	18128	+	5	-2597, -9225, -9225, -9225, -9225	upstream, upstream, upstream, upstream, upstream	1	0	1	1	2.032	2.586	2.198	2.485	http://genome.ucsc.edu/cgi-bin/hgTracks?db=mm9&position=chr10:128183018-128205146	Pym	within bgcn homolog (Drosophila)	NM_030100	1453315_at	NP_084376
3	GeneID:74330	Dnajc14	10	128242732	128256502	13770	+	5	16619, 16718, 16557, 16517, 16703	downstream, downstream, downstream, downstream, downstream	1	1	0	1	3.388	3.233	2.04	3.335	http://genome.ucsc.edu/cgi-bin/hgTracks?db=mm9&position=chr10:128240732-128258502	DNAJ, DRIP78, HDJ3, LIP6	DnaJ (Hsp40) homolog, subfamily C, member 14	NM_028873	1426553_at, 1437546_at, 1437547_s_at	NP_083149
3	GeneID:66844	Ormdl2	10	128254958	128258650	3692	-	5	-701, -800, -639, -599, -785	upstream, upstream, upstream, upstream, upstream	1	1	0	1	3.388	3.233	2.04	3.335	http://genome.ucsc.edu/cgi-bin/hgTracks?db=mm9&position=chr10:128252958-128260650		ORM1-like 2 (S. cerevisiae)	NM_024180	1424235_at	NP_077142
3	GeneID:66118	1110005A23Rik	10	128258975	128314673	55698	+	5	376, 475, 314, 274, 460	in gene, in gene, in gene, in gene, in gene	1	1	0	1	3.388	3.233	2.04	3.335	http://genome.ucsc.edu/cgi-bin/hgTracks?db=mm9&position=chr10:128256975-128316673	Cip29	RIKEN cDNA 1110005A23 gene	NM_025364	1416095_x_at	NP_079640
3	GeneID:20742	Spnb2	11	29999395	30119772	120377	-	5	22198, 22181, 22181, 22198, 22181	in gene, in gene, in gene, in gene, in gene	1	0	1	1	2.779	2.037	2.676	2.976	http://genome.ucsc.edu/cgi-bin/hgTracks?db=mm9&position=chr11:29997395-30121772	SPTB2, SPTBN1, elf1, elf3, mKIAA4049	spectrin beta 2	NM_009260, NM_175836	1419255_at, 1419256_at, 1439299_at, 1441507_at, 1444089_at, 1451830_a_at, 1452143_at	NP_033286, NP_787030
3	GeneID:100093675	Trnak-cuu	11	48647385	48647457	72	-	7	95, 9889, 113, 9872, -209, -584, -160	downstream, downstream, downstream, downstream, upstream, upstream, upstream	1	1	0	1	2.319	2.225	2.326	2.696	http://genome.ucsc.edu/cgi-bin/hgTracks?db=mm9&position=chr11:48645385-48649457		transfer RNA lysine (anticodon CUU)
3	GeneID:12192	Zfp36l1	12	81208747	81214000	5253	-	5	891, 891, 891, 891, 926	in gene, in gene, in gene, in gene, in gene	0	1	1	1	2.568	3.268	2.947	3.469	http://genome.ucsc.edu/cgi-bin/hgTracks?db=mm9&position=chr12:81206747-81216000	Berg36, Brf1, ERF1, TIS11b, cMG1	zinc finger protein 36, C3H type-like 1	NM_007564	1422528_a_at, 1450644_at	NP_031590
3	GeneID:100093662	Trnaa-agc	13	23523281	23523353	72	+	12	-5848, -6053, -5717, -6203, -5342, 228, 210, 210, -137, -171, -137, -137	upstream, upstream, upstream, upstream, upstream, downstream, downstream, downstream, upstream, upstream, upstream, upstream	1	1	0	1	2.917	2.848	2.206	2.876	http://genome.ucsc.edu/cgi-bin/hgTracks?db=mm9&position=chr13:23521281-23525353		transfer RNA alanine (anticodon AGC)
3	GeneID:319182	Hist1h2bh	13	23634841	23635221	380	-	8	8756, -905, 8792, 404, -885, -929, -919, -834	downstream, upstream, downstream, downstream, upstream, upstream, upstream, upstream	1	1	0	1	3.21	3.435	1.952	2.832	http://genome.ucsc.edu/cgi-bin/hgTracks?db=mm9&position=chr13:23632841-23637221	H2b-221	histone cluster 1, H2bh	NM_178197		NP_835504
3	GeneID:260423	Hist1h3f	13	23635834	23637681	1847	+	8	-9369, 292, -9405, -1017, 272, 316, 306, 221	upstream, in gene, upstream, upstream, in gene, in gene, in gene, in gene	1	1	0	1	3.21	3.435	1.952	2.832	http://genome.ucsc.edu/cgi-bin/hgTracks?db=mm9&position=chr13:23633834-23639681	H3.2-221	histone cluster 1, H3f	NM_013548		NP_038576
3	GeneID:319157	Hist1h4f	13	23643201	23643512	311	-	6	7386, 8695, 7406, 7362, 7372, 7457	downstream, downstream, downstream, downstream, downstream, downstream	1	1	0	1	3.145	3.315	2.067	3.084	http://genome.ucsc.edu/cgi-bin/hgTracks?db=mm9&position=chr13:23641201-23645512		histone cluster 1, H4f	NM_175655	1422947_at	NP_783586
3	GeneID:26886	Cenph	13	101529641	101545854	16213	-	5	-9971, -10008, -9944, -9960, -9960	upstream, upstream, upstream, upstream, upstream	1	1	0	1	3.421	2.586	2.076	3	http://genome.ucsc.edu/cgi-bin/hgTracks?db=mm9&position=chr13:101527641-101547854	CENP-H, ENP	centromere protein H	NM_021886	1422016_a_at	NP_068686
3	GeneID:268697	Ccnb1	13	101548694	101556441	7747	-	5	616, 579, 643, 627, 627	in gene, in gene, in gene, in gene, in gene	1	1	0	1	3.421	2.586	2.076	3	http://genome.ucsc.edu/cgi-bin/hgTracks?db=mm9&position=chr13:101546694-101558441		cyclin B1	NM_172301	1419943_s_at, 1419944_at	NP_758505
3	GeneID:18712	Pim1	17	29627757	29632401	4644	+	5	1910, 1910, 1928, 1928, 1943	in gene, in gene, in gene, in gene, in gene	0	1	1	1	2.094	2.411	2.289	2.991	http://genome.ucsc.edu/cgi-bin/hgTracks?db=mm9&position=chr17:29625757-29634401		proviral integration site 1	NM_008842	1423006_at, 1435458_at	NP_032868
3	GeneID:80905	Polh	17	46308942	46339574	30632	-	5	400, 476, 411, 436, 417	in gene, in gene, in gene, in gene, in gene	1	1	0	1	3.709	4.026	2.69	3.945	http://genome.ucsc.edu/cgi-bin/hgTracks?db=mm9&position=chr17:46306942-46341574	RAD30A, XPV	polymerase (DNA directed), eta (RAD 30 related)	NM_030715	1420988_at, 1447837_x_at, 1450075_at	NP_109640
3	GeneID:72322	Xpo5	17	46339804	46379248	39444	+	5	-630, -706, -641, -666, -647	upstream, upstream, upstream, upstream, upstream	1	1	0	1	3.709	4.026	2.69	3.945	http://genome.ucsc.edu/cgi-bin/hgTracks?db=mm9&position=chr17:46337804-46381248	Exp5, RanBp21, mKIAA1291	exportin 5	NM_028198	1428560_at, 1451468_s_at	NP_082474
3	GeneID:20662	Sos1	17	80793092	80879793	86701	-	6	-2904, -539, -538, -522, -502, -2918	upstream, upstream, upstream, upstream, upstream, upstream	0	1	1	1	2.371	2.229	2.617	2.846	http://genome.ucsc.edu/cgi-bin/hgTracks?db=mm9&position=chr17:80791092-80881793	9630010N06	Son of sevenless homolog 1 (Drosophila)	NM_009231	1421884_at, 1421885_at, 1421886_at, 1434389_at	NP_033257
3	GeneID:68434	1010001N08Rik	18	11049085	11051521	2436	-	6	-92, 1070, 2392, 591, 533, 1211	upstream, in gene, in gene, in gene, in gene, in gene	0	1	1	1	2.124	2.179	2.127	2.256	http://genome.ucsc.edu/cgi-bin/hgTracks?db=mm9&position=chr18:11047085-11053521		RIKEN cDNA 1010001N08 gene	XM_001473782, XM_001475178		XP_001473832, XP_001475228
3	GeneID:14465	Gata6	18	11052508	11085633	33125	+	6	-895, -2057, -3379, -1578, -1520, -2198	upstream, upstream, upstream, upstream, upstream, upstream	0	1	1	1	2.124	2.179	2.127	2.256	http://genome.ucsc.edu/cgi-bin/hgTracks?db=mm9&position=chr18:11050508-11087633	GATA-6	GATA binding protein 6	NM_010258	1425463_at, 1425464_at, 1443081_at	NP_034388
3	GeneID:56386	B4galt6	18	20844504	20904905	60401	-	6	63453, -2946, -2929, -1598, -3164, -3044	downstream, upstream, upstream, upstream, upstream, upstream	1	1	0	1	2.489	2.151	2.078	2.766	http://genome.ucsc.edu/cgi-bin/hgTracks?db=mm9&position=chr18:20842504-20906905		UDP-Gal:betaGlcNAc beta 1,4-galactosyltransferase, polypeptide 6	NM_019737	1441169_at	NP_062711
3	GeneID:70466	Ckap2l	2	129094617	129122900	28283	-	6	-379, 853, -362, -379, -379, -362	upstream, in gene, upstream, upstream, upstream, upstream	1	1	0	1	3.299	3.672	2.704	3.327	http://genome.ucsc.edu/cgi-bin/hgTracks?db=mm9&position=chr2:129092617-129124900		cytoskeleton associated protein 2-like	NM_181589	1435938_at, 1453769_at	NP_853620
3	GeneID:16175	Il1a	2	129125346	129135708	10362	-	6	12429, 13661, 12446, 12429, 12429, 12446	downstream, downstream, downstream, downstream, downstream, downstream	1	1	0	1	3.299	3.672	2.704	3.327	http://genome.ucsc.edu/cgi-bin/hgTracks?db=mm9&position=chr2:129123346-129137708		interleukin 1 alpha	NM_010554	1421473_at	NP_034684
3	GeneID:56700	0610031J06Rik	3	88128945	88132553	3608	+	5	10146, 10164, 10146, 10081, 10008	downstream, downstream, downstream, downstream, downstream	1	1	0	1	3.474	2.744	2.791	4.14	http://genome.ucsc.edu/cgi-bin/hgTracks?db=mm9&position=chr3:88126945-88134553	NCU-G1	RIKEN cDNA 0610031J06 gene	NM_020003	1416830_at	NP_064387
3	GeneID:71913	Tmem79	3	88132575	88138355	5780	-	5	-736, -754, -736, -671, -598	upstream, upstream, upstream, upstream, upstream	1	1	0	1	3.474	2.744	2.791	4.14	http://genome.ucsc.edu/cgi-bin/hgTracks?db=mm9&position=chr3:88130575-88140355		transmembrane protein 79	NM_024246	1430483_a_at	NP_077208
3	GeneID:229512	Smg5	3	88140182	88166259	26077	+	5	-1091, -1073, -1091, -1156, -1229	upstream, upstream, upstream, upstream, upstream	1	1	0	1	3.474	2.744	2.791	4.14	http://genome.ucsc.edu/cgi-bin/hgTracks?db=mm9&position=chr3:88138182-88168259	mKIAA1089	Smg-5 homolog, nonsense mediated mRNA decay factor (C. elegans)	NM_178246	1434546_at, 1451797_at	NP_839977
3	GeneID:72201	Otud6b	4	14736652	14753531	16879	-	5	-632, -604, -652, -652, -632	upstream, upstream, upstream, upstream, upstream	1	1	0	1	3.192	3.937	2.868	3.043	http://genome.ucsc.edu/cgi-bin/hgTracks?db=mm9&position=chr4:14734652-14755531		OTU domain containing 6B	NM_152812	1428277_at	NP_690025
3	GeneID:233405	Vps33b	7	87414541	87436465	21924	+	6	25545, 25565, 25565, 25545, 24021, 25565	downstream, downstream, downstream, downstream, downstream, downstream	1	1	0	1	3.741	4.134	1.569	4.591	http://genome.ucsc.edu/cgi-bin/hgTracks?db=mm9&position=chr7:87412541-87438465		vacuolar protein sorting 33B (yeast)	NM_178070	1427933_at	NP_835171
3	GeneID:233406	Prc1	7	87439403	87461145	21742	+	6	683, 703, 703, 683, -841, 703	in gene, in gene, in gene, in gene, upstream, in gene	1	1	0	1	3.741	4.134	1.569	4.591	http://genome.ucsc.edu/cgi-bin/hgTracks?db=mm9&position=chr7:87437403-87463145		protein regulator of cytokinesis 1	NM_145150	1423774_a_at, 1423775_s_at	NP_660132
3	GeneID:100039508	LOC100039508	8	45806143	46020493	214350	+	5	215999, 216102, 216001, 216086, 216046	downstream, downstream, downstream, downstream, downstream	1	1	0	1	2.979	3.4	2.227	3.153	http://genome.ucsc.edu/cgi-bin/hgTracks?db=mm9&position=chr8:45804143-46022493		similar to cyclic nucleotide gated channel beta 1	XM_001473026		XP_001473076
3	GeneID:53376	Usp2	9	43875104	43903710	28606	+	5	-501, -303, -306, -339, -339	upstream, upstream, upstream, upstream, upstream	1	1	0	1	4.9	3.532	3.188	3.885	http://genome.ucsc.edu/cgi-bin/hgTracks?db=mm9&position=chr9:43873104-43905710	Ubp41	ubiquitin specific peptidase 2	NM_016808, NM_198091, NM_198092	1417168_a_at, 1417169_at	NP_058088, NP_932759, NP_932760
3	GeneID:56397	Morf4l2	X	133267481	133276148	8667	-	5	-882, -828, -882, -828, -861	upstream, upstream, upstream, upstream, upstream	1	1	0	1	2.85	2.759	3.216	3.832	http://genome.ucsc.edu/cgi-bin/hgTracks?db=mm9&position=chrX:133265481-133278148	MRGX, Sid393p, mKIAA0026	mortality factor 4 like 2	NM_019768	1415778_at, 1439413_x_at	NP_062742
3	GeneID:436230	BC065397	X	133276321	133277682	1361	+	5	709, 655, 709, 655, 688	in gene, in gene, in gene, in gene, in gene	1	1	0	1	2.85	2.759	3.216	3.832	http://genome.ucsc.edu/cgi-bin/hgTracks?db=mm9&position=chrX:133274321-133279682	parl7	cDNA sequence BC065397	NM_001033001	1438330_at	NP_001028173
3	GeneID:26754	Cops5	1	10014911	10027987	13076	-	4	-685, -595, -672, -730	upstream, upstream, upstream, upstream	1	1	0	1	2.54	2.579	1.658	2.792	http://genome.ucsc.edu/cgi-bin/hgTracks?db=mm9&position=chr1:10012911-10029987	CSN5, Jab1, Mov34, Sgn5	COP9 (constitutive photomorphogenic) homolog, subunit 5 (Arabidopsis thaliana)	NM_013715	1439243_x_at	NP_038743
3	GeneID:211660	Cspp1	1	10028299	10126849	98550	+	4	373, 283, 360, 418	in gene, in gene, in gene, in gene	1	1	0	1	2.54	2.579	1.658	2.792	http://genome.ucsc.edu/cgi-bin/hgTracks?db=mm9&position=chr1:10026299-10128849		centrosome and spindle pole associated protein 1	NM_026493	1420340_at, 1431405_a_at, 1440219_at, 1442642_at, 1453608_at, 1454989_at	NP_080769
3	GeneID:66977	Nuf2	1	171428065	171461595	33530	-	4	-316, -297, -280, -316	upstream, upstream, upstream, upstream	1	0	1	1	3.669	2.227	2.716	4.176	http://genome.ucsc.edu/cgi-bin/hgTracks?db=mm9&position=chr1:171426065-171463595	NUF2R	NUF2, NDC80 kinetochore complex component, homolog (S. cerevisiae)	NM_023284	1430811_a_at	NP_075773
3	GeneID:226641	Atf6	1	172634588	172797902	163314	-	4	-578, -643, -662, -588	upstream, upstream, upstream, upstream	1	1	0	1	3.579	3.282	2.62	3.996	http://genome.ucsc.edu/cgi-bin/hgTracks?db=mm9&position=chr1:172632588-172799902	9630036G24, Atf6alpha	activating transcription factor 6	NM_001081304	1435444_at, 1453288_at, 1456021_at	NP_001074773
3	GeneID:80915	Dusp12	1	172804319	172815671	11352	-	4	17191, 17126, 17107, 17181	downstream, downstream, downstream, downstream	1	1	0	1	3.579	3.282	2.62	3.996	http://genome.ucsc.edu/cgi-bin/hgTracks?db=mm9&position=chr1:172802319-172817671	LMW-DSP4, T-DSP4, VH1, mVH1	dual specificity phosphatase 12	NM_023173	1420636_a_at, 1430891_at, 1441436_at	NP_075662
3	GeneID:209558	Enpp3	10	24493708	24555899	62191	-	4	787, 858, 381, 576	in gene, in gene, in gene, in gene	1	1	0	1	2.774	2.689	2.326	2.653	http://genome.ucsc.edu/cgi-bin/hgTracks?db=mm9&position=chr10:24491708-24557899	CD203c	ectonucleotide pyrophosphatase/phosphodiesterase 3	NM_134005	1425353_at, 1427302_at, 1427303_at, 1439260_a_at, 1452384_at	NP_598766
3	GeneID:12534	Cdc2a	10	68799383	68815660	16277	-	4	1312, 1312, 1332, 1332	in gene, in gene, in gene, in gene	1	1	0	1	2.478	2.876	2.212	3.17	http://genome.ucsc.edu/cgi-bin/hgTracks?db=mm9&position=chr10:68797383-68817660	CDK1, Cdc2, p34<CDC2>	cell division cycle 2 homolog A (S. pombe)	NM_007659	1448314_at	NP_031685
3	GeneID:100039696	LOC100039696	10	68814780	68815800	1020	+	4	-432, -432, -452, -452	upstream, upstream, upstream, upstream	1	1	0	1	2.478	2.876	2.212	3.17	http://genome.ucsc.edu/cgi-bin/hgTracks?db=mm9&position=chr10:68812780-68817800		hypothetical protein LOC100039696	XM_001473349		XP_001473399
3	GeneID:20852	Stat6	10	127080042	127098043	18001	+	6	24460, 25758, 25742, 25742, 24594, 25705	downstream, downstream, downstream, downstream, downstream, downstream	1	1	0	1	2.954	2.724	2.011	2.797	http://genome.ucsc.edu/cgi-bin/hgTracks?db=mm9&position=chr10:127078042-127100043		signal transducer and activator of transcription 6	NM_009284	1421708_a_at, 1426353_at	NP_033310
3	GeneID:17937	Nab2	10	127097975	127103734	5759	-	6	-768, -2066, -2050, -2050, -902, -2013	upstream, upstream, upstream, upstream, upstream, upstream	1	1	0	1	2.954	2.724	2.011	2.797	http://genome.ucsc.edu/cgi-bin/hgTracks?db=mm9&position=chr10:127095975-127105734		Ngfi-A binding protein 2	NM_008668	1417930_at	NP_032694
3	GeneID:210035	BC030440	10	127114121	127132224	18103	+	6	-9619, -8321, -8337, -8337, -9485, -8374	upstream, upstream, upstream, upstream, upstream, upstream	1	1	0	1	2.954	2.724	2.011	2.797	http://genome.ucsc.edu/cgi-bin/hgTracks?db=mm9&position=chr10:127112121-127134224		cDNA sequence BC030440	NM_173732	1436460_at	NP_776093
3	GeneID:58172	Sertad2	11	20443256	20553026	109770	+	4	-1132, -1076, -1132, -1059	upstream, upstream, upstream, upstream	1	1	0	1	2.679	2.875	1.858	2.454	http://genome.ucsc.edu/cgi-bin/hgTracks?db=mm9&position=chr11:20441256-20555026	Kiaa0127, MNCb-1504, SEI-2, Sei2, TRIP-Br2, mKIAA0127	SERTA domain containing 2	NM_001038625, NM_021372	1417209_at, 1444645_at, 1454815_at	NP_001033714, NP_067347
3	GeneID:100093692	Trnag-gcc	11	68932296	68932366	70	-	9	-5190, -5349, -5225, 6635, 6635, 6670, 7852, 9467, 8689	upstream, upstream, upstream, downstream, downstream, downstream, downstream, downstream, downstream	1	1	0	1	2.353	2.178	2.04	2.72	http://genome.ucsc.edu/cgi-bin/hgTracks?db=mm9&position=chr11:68930296-68934366		transfer RNA glycine (anticodon GCC)
3	GeneID:20370	Sez6	11	77744445	77792550	48105	+	4	51212, 51212, 51194, 51193	downstream, downstream, downstream, downstream	1	1	0	1	3.145	3.011	2.379	2.993	http://genome.ucsc.edu/cgi-bin/hgTracks?db=mm9&position=chr11:77742445-77794550	BSRP-C, mKIAA4158, sez-6	seizure related gene 6	NM_021286	1420885_a_at, 1427674_a_at	NP_067261
3	GeneID:100043518	LOC100043518	11	77795689	77796867	1178	+	4	-32, -32, -50, -51	upstream, upstream, upstream, upstream	1	1	0	1	3.145	3.011	2.379	2.993	http://genome.ucsc.edu/cgi-bin/hgTracks?db=mm9&position=chr11:77793689-77798867		hypothetical protein LOC100043518	XM_001480841		XP_001480891
3	GeneID:268448	Phf12	11	77796715	77844038	47323	+	4	-1058, -1058, -1076, -1077	upstream, upstream, upstream, upstream	1	1	0	1	3.145	3.011	2.379	2.993	http://genome.ucsc.edu/cgi-bin/hgTracks?db=mm9&position=chr11:77794715-77846038	F630045O13, PF1, mKIAA1523	PHD finger protein 12	NM_174852	1434922_at, 1453579_at	NP_777277
3	GeneID:70218	3000004C01Rik	11	102766843	102786406	19563	-	8	595, -673, 559, -655, 559, -692, 725, -625	in gene, upstream, in gene, upstream, in gene, upstream, in gene, upstream	1	1	0	1	3.044	3.129	2.057	3.159	http://genome.ucsc.edu/cgi-bin/hgTracks?db=mm9&position=chr11:102764843-102788406		RIKEN cDNA 3000004C01 gene	NM_197959	1453226_at	NP_932063
3	GeneID:83602	Gtf2a1	12	92797155	92828927	31772	-	4	-196, -179, -181, -168	upstream, upstream, upstream, upstream	1	1	0	1	3.876	3.533	1.768	2.528	http://genome.ucsc.edu/cgi-bin/hgTracks?db=mm9&position=chr12:92795155-92830927	TfIIAa/b	general transcription factor II A, 1	NM_031391, NM_175335	1421357_at, 1433511_at, 1454631_at	NP_113568, NP_780544
3	GeneID:30946	Abt1	13	23510230	23515735	5505	-	5	-1698, -1493, -1829, -1343, -2204	upstream, upstream, upstream, upstream, upstream	1	1	0	1	2.729	2.883	2.375	2.896	http://genome.ucsc.edu/cgi-bin/hgTracks?db=mm9&position=chr13:23508230-23517735		activator of basal transcription	NM_013924	1424751_at	NP_038952
3	GeneID:50708	Hist1h1c	13	23830676	23832235	1559	+	9	1482, 5851, 6967, 6967, 6823, 1698, 3332, 5958, 6916	in gene, downstream, downstream, downstream, downstream, downstream, downstream, downstream, downstream	1	1	0	1	3.067	2.238	1.994	2.914	http://genome.ucsc.edu/cgi-bin/hgTracks?db=mm9&position=chr13:23828676-23834235	H1.2, H1c, H1var1, His1a	histone cluster 1, H1c	NM_015786	1416101_a_at, 1436994_a_at, 1438204_at	NP_056601
3	GeneID:319148	Hist1h3c	13	23836911	23837390	479	-	10	5232, 863, -253, -253, -109, 5016, 3382, 756, -202, -7886	downstream, downstream, upstream, upstream, upstream, downstream, downstream, downstream, upstream, upstream	1	1	0	1	2.886	2.147	1.982	2.822	http://genome.ucsc.edu/cgi-bin/hgTracks?db=mm9&position=chr13:23834911-23839390	H3-143	histone cluster 1, H3c	NM_175653		NP_783584
3	GeneID:319178	Hist1h2bb	13	23838603	23839071	468	+	10	-6445, -2076, -960, -960, -1104, -6229, -4595, -1969, -1011, 6673	upstream, upstream, upstream, upstream, upstream, upstream, upstream, upstream, upstream, downstream	1	1	0	1	2.886	2.147	1.982	2.822	http://genome.ucsc.edu/cgi-bin/hgTracks?db=mm9&position=chr13:23836603-23841071	H2b-143	histone cluster 1, H2bb	NM_175664		NP_783595
3	GeneID:319172	Hist1h2ab	13	23842957	23843462	505	+	8	-6430, -5314, -5314, -5458, -8949, -6323, -5365, 2319	upstream, upstream, upstream, upstream, upstream, upstream, upstream, downstream	1	1	0	1	2.923	2.11	1.956	2.615	http://genome.ucsc.edu/cgi-bin/hgTracks?db=mm9&position=chr13:23840957-23845462	H2A.1, H2a-53	histone cluster 1, H2ab	NM_175660		NP_783591
3	GeneID:319150	Hist1h3b	13	23844249	23844659	410	+	7	-7722, -6606, -6606, -6750, -7615, -6657, 1027	upstream, upstream, upstream, upstream, upstream, upstream, downstream	1	1	0	1	3.4	2.355	1.853	2.67	http://genome.ucsc.edu/cgi-bin/hgTracks?db=mm9&position=chr13:23842249-23846659	H3-53	histone cluster 1, H3b	NM_178203		NP_835510
3	GeneID:105171	Arrdc3	13	81022683	81035303	12620	+	4	463, 514, 462, 481	in gene, in gene, in gene, in gene	1	1	0	1	3.283	2.913	1.938	2.933	http://genome.ucsc.edu/cgi-bin/hgTracks?db=mm9&position=chr13:81020683-81037303	mKIAA1376	arrestin domain containing 3	NM_001042591	1454617_at	NP_001036056
3	GeneID:224132	Dirc2	16	35694989	35769442	74453	-	4	-1525, -1526, -1577, -1543	upstream, upstream, upstream, upstream	1	1	0	1	3.259	2.456	2.163	3.343	http://genome.ucsc.edu/cgi-bin/hgTracks?db=mm9&position=chr16:35692989-35771442	RCC4	disrupted in renal carcinoma 2 (human)	NM_153550	1454654_at	NP_705778
3	GeneID:66667	Hspbap1	16	35770472	35828548	58076	+	4	495, 496, 547, 513	in gene, in gene, in gene, in gene	1	1	0	1	3.259	2.456	2.163	3.343	http://genome.ucsc.edu/cgi-bin/hgTracks?db=mm9&position=chr16:35768472-35830548		Hspb associated protein 1	NM_175111	1428566_at, 1428567_at, 1441900_x_at, 1442842_at	NP_780320
3	GeneID:74201	Lrriq2	16	55902376	55934961	32585	-	4	1000, 1000, 964, 1101	in gene, in gene, in gene, in gene	1	1	0	1	3.356	3.03	2.285	3.195	http://genome.ucsc.edu/cgi-bin/hgTracks?db=mm9&position=chr16:55900376-55936961		leucine-rich repeats and IQ motif containing 2	NM_028815	1429670_a_at, 1446188_at, 1454945_at, 1456121_at	NP_083091
3	GeneID:338467	Morc3	16	93832529	93876318	43789	+	5	-449, -449, -467, -433, 50576	upstream, upstream, upstream, upstream, downstream	1	1	0	1	2.423	2.697	1.956	3	http://genome.ucsc.edu/cgi-bin/hgTracks?db=mm9&position=chr16:93830529-93878318	NXP2	microrchidia 3	NM_001045529	1420091_s_at, 1420092_at, 1452224_at	NP_001038994
3	GeneID:14251	Flot1	17	35960302	35969732	9430	+	5	18509, 18509, 18734, 16836, 18904	downstream, downstream, downstream, downstream, downstream	1	1	0	1	2.721	1.914	1.835	2.785	http://genome.ucsc.edu/cgi-bin/hgTracks?db=mm9&position=chr17:35958302-35971732		flotillin 1	NM_008027	1448559_at	NP_032053
3	GeneID:22154	Tubb5	17	35970865	35975177	4312	-	5	-3634, -3634, -3859, -1961, -4029	upstream, upstream, upstream, upstream, upstream	1	1	0	1	2.721	1.914	1.835	2.785	http://genome.ucsc.edu/cgi-bin/hgTracks?db=mm9&position=chr17:35968865-35977177	M(beta)5	tubulin, beta 5	NM_011655	1416256_a_at, 1455719_at	NP_035785
3	GeneID:240087	Mdc1	17	35978443	35996615	18172	+	5	368, 368, 593, -1305, 763	in gene, in gene, in gene, upstream, in gene	1	1	0	1	2.721	1.914	1.835	2.785	http://genome.ucsc.edu/cgi-bin/hgTracks?db=mm9&position=chr17:35976443-35998615	6820401C03, Nfbd1, mKIAA0170	mediator of DNA damage checkpoint 1	NM_001010833	1434837_at	NP_001010833
3	GeneID:19208	Ptcra	17	46892610	46900661	8051	-	4	-8435, -9809, -9792, -8450	upstream, upstream, upstream, upstream	1	1	0	1	2.984	2.471	1.989	2.64	http://genome.ucsc.edu/cgi-bin/hgTracks?db=mm9&position=chr17:46890610-46902661	pT-alpha, pT[a], pTalpha	pre T-cell antigen receptor alpha	NM_011195	1421760_at	NP_035325
3	GeneID:67101	2310039H08Rik	17	46909584	46910356	772	+	4	-488, 886, 869, -473	upstream, downstream, downstream, upstream	1	1	0	1	2.984	2.471	1.989	2.64	http://genome.ucsc.edu/cgi-bin/hgTracks?db=mm9&position=chr17:46907584-46912356		RIKEN cDNA 2310039H08 gene	NM_025966	1417348_at	NP_080242
3	GeneID:66229	Rpl7l1	17	46910856	46919605	8749	-	4	10509, 9135, 9152, 10494	downstream, downstream, downstream, downstream	1	1	0	1	2.984	2.471	1.989	2.64	http://genome.ucsc.edu/cgi-bin/hgTracks?db=mm9&position=chr17:46908856-46921605		ribosomal protein L7-like 1	NM_025433	1426386_at, 1439780_at, 1452049_at	NP_079709
3	GeneID:21815	Tgif1	17	71193555	71200538	6983	-	8	1376, -1135, 1255, -1153, -943, 1230, -1010, -4171	in gene, upstream, in gene, upstream, upstream, in gene, upstream, upstream	1	1	0	1	2.539	2.422	2.234	3.072	http://genome.ucsc.edu/cgi-bin/hgTracks?db=mm9&position=chr17:71191555-71202538		TG interacting factor 1	NM_009372	1422286_a_at	NP_033398
3	GeneID:67052	Ndc80	17	71845445	71876197	30752	-	5	411, 463, 392, 463, -1823	in gene, in gene, in gene, in gene, upstream	1	1	0	1	2.408	2.095	2.001	2.678	http://genome.ucsc.edu/cgi-bin/hgTracks?db=mm9&position=chr17:71843445-71878197	HEC, HEC1	NDC80 homolog, kinetochore complex component (S. cerevisiae)	NM_023294	1417445_at	NP_075783
3	GeneID:78656	Brd8	18	34758269	34784464	26195	-	4	-201, -180, 78, -180	upstream, upstream, in gene, upstream	1	1	0	1	3.921	2.638	2.504	3.434	http://genome.ucsc.edu/cgi-bin/hgTracks?db=mm9&position=chr18:34756269-34786464	SMAP	bromodomain containing 8	NM_030147	1427192_a_at, 1427193_at, 1429526_at, 1451137_a_at, 1452350_at, 1456351_at	NP_084423
3	GeneID:19348	Kif20a	18	34784649	34792931	8282	+	4	16, -5, -263, -5	in gene, upstream, upstream, upstream	1	1	0	1	3.921	2.638	2.504	3.434	http://genome.ucsc.edu/cgi-bin/hgTracks?db=mm9&position=chr18:34782649-34794931		kinesin family member 20A	NM_009004	1449207_a_at	NP_033030
3	GeneID:52563	Cdc23	18	34791337	34811390	20053	-	4	26725, 26746, 27004, 26746	downstream, downstream, downstream, downstream	1	1	0	1	3.921	2.638	2.504	3.434	http://genome.ucsc.edu/cgi-bin/hgTracks?db=mm9&position=chr18:34789337-34813390	6030435O18	CDC23 (cell division cycle 23, yeast, homolog)	NM_178347	1433430_s_at, 1443087_at	NP_848124
3	GeneID:20044	Rps14	18	60934303	60938198	3895	+	4	719, -399, -3722, 955	in gene, upstream, upstream, in gene	1	1	0	1	2.146	2.298	2.072	2.216	http://genome.ucsc.edu/cgi-bin/hgTracks?db=mm9&position=chr18:60932303-60940198		ribosomal protein S14	NM_020600	1436586_x_at	NP_065625
3	GeneID:107071	Wdr74	19	8810329	8815114	4785	+	4	5164, 5092, 5163, 5164	downstream, downstream, downstream, downstream	1	1	0	1	2.95	2.628	2.003	3.147	http://genome.ucsc.edu/cgi-bin/hgTracks?db=mm9&position=chr19:8808329-8817114		WD repeat domain 74	NM_134139	1416890_at	NP_598900
3	GeneID:74307	1700092M07Rik	19	8815208	8815715	507	+	4	285, 213, 284, 285	in gene, in gene, in gene, in gene	1	1	0	1	2.95	2.628	2.003	3.147	http://genome.ucsc.edu/cgi-bin/hgTracks?db=mm9&position=chr19:8813208-8817715		RIKEN cDNA 1700092M07 gene	XM_897786, XM_920535		XP_902879, XP_925628
3	GeneID:56389	Stx5a	19	8816310	8830132	13822	+	4	-817, -889, -818, -817	upstream, upstream, upstream, upstream	1	1	0	1	2.95	2.628	2.003	3.147	http://genome.ucsc.edu/cgi-bin/hgTracks?db=mm9&position=chr19:8814310-8832132	Stx5	syntaxin 5A	NM_019829	1419952_at, 1448267_at, 1449679_s_at	NP_062803
3	GeneID:70387	Ttc9c	19	8883565	8893784	10219	-	4	224, 241, 274, 361	in gene, in gene, in gene, in gene	1	1	0	1	2.968	2.583	2.318	3.124	http://genome.ucsc.edu/cgi-bin/hgTracks?db=mm9&position=chr19:8881565-8895784		tetratricopeptide repeat domain 9C	NM_027412	1430569_at, 1432245_s_at, 1434001_at, 1443948_at	NP_081688
3	GeneID:68693	Hnrpul2	19	8893891	8908632	14741	+	4	-331, -348, -381, -468	upstream, upstream, upstream, upstream	1	1	0	1	2.968	2.583	2.318	3.124	http://genome.ucsc.edu/cgi-bin/hgTracks?db=mm9&position=chr19:8891891-8910632		heterogeneous nuclear ribonucleoprotein U-like 2	NM_001081196	1415765_at, 1434551_at	NP_001074665
3	GeneID:240641	Mphosph1	19	34996848	35050221	53373	+	4	394, 394, 433, 509	in gene, in gene, in gene, in gene	1	1	0	1	5.2	3.584	2.068	3.063	http://genome.ucsc.edu/cgi-bin/hgTracks?db=mm9&position=chr19:34994848-35052221	B130024C23	M-phase phosphoprotein 1	NM_183046	1419792_at, 1439695_a_at, 1440924_at, 1449612_x_at	NP_898867
3	GeneID:76479	Smndc1	19	53453704	53465063	11359	-	4	-660, -621, -660, -660	upstream, upstream, upstream, upstream	1	1	0	1	3.462	2.316	2.145	2.583	http://genome.ucsc.edu/cgi-bin/hgTracks?db=mm9&position=chr19:53451704-53467063		survival motor neuron domain containing 1	NM_172429	1429043_at, 1452999_at	NP_766017
3	GeneID:17354	Mllt10	2	17976898	18134017	157119	+	4	9852, 9852, -6459, 9886	in gene, in gene, upstream, in gene	1	1	1	0	2.339	2.106	2.263	2.252	http://genome.ucsc.edu/cgi-bin/hgTracks?db=mm9&position=chr2:17974898-18136017	Af10, mKIAA4140	myeloid/lymphoid or mixed lineage-leukemia translocation to 10 homolog (Drosophila)	NM_010804	1420869_at, 1420870_at, 1438525_at, 1442070_at, 1443500_at	NP_034934
3	GeneID:24136	Zeb2	2	44839154	44968799	129645	-	4	-3369, -3374, -3369, -3369	upstream, upstream, upstream, upstream	1	1	1	0	3.433	3.874	2.567	2.258	http://genome.ucsc.edu/cgi-bin/hgTracks?db=mm9&position=chr2:44837154-44970799	SIP1, Zfxh1b, mKIAA0569	zinc finger E-box binding homeobox 2	NM_015753	1422748_at, 1434298_at, 1442393_at, 1445518_at, 1454200_at, 1456389_at	NP_056568
3	GeneID:15431	Hoxd11	2	74520450	74522195	1745	+	8	-9442, 4586, 9801, -9460, 4568, 8345, -9442, 9871	upstream, downstream, downstream, upstream, downstream, downstream, upstream, downstream	1	1	0	1	2.798	2.76	1.904	2.262	http://genome.ucsc.edu/cgi-bin/hgTracks?db=mm9&position=chr2:74518450-74524195		homeo box D11	NM_008273	1450584_at	NP_032299
3	GeneID:70645	Oip5	2	119435268	119444241	8973	-	5	-906, -1453, -1017, -906, -1084	upstream, upstream, upstream, upstream, upstream	1	1	0	1	2.898	2.662	2.033	3.183	http://genome.ucsc.edu/cgi-bin/hgTracks?db=mm9&position=chr2:119433268-119446241	Lint-25	Opa interacting protein 5	NM_001042653	1430617_at	NP_001036118
3	GeneID:108907	Nusap1	2	119444034	119475896	31862	+	5	1113, 1660, 1224, 1113, 1291	in gene, in gene, in gene, in gene, in gene	1	1	0	1	2.898	2.662	2.033	3.183	http://genome.ucsc.edu/cgi-bin/hgTracks?db=mm9&position=chr2:119442034-119477896	ANKT, BM037, LNP, NuSAP, Q0310, SAPL	nucleolar and spindle associated protein 1	NM_001042652, NM_133851	1416309_at, 1416310_at, 1442830_at	NP_001036117, NP_598612
3	GeneID:13605	Ect2	3	26996148	27052758	56610	-	7	712, -895, -2438, -464, -1816, -2421, -658	in gene, upstream, upstream, upstream, upstream, upstream, upstream	1	1	0	1	3.144	2.666	2.287	2.504	http://genome.ucsc.edu/cgi-bin/hgTracks?db=mm9&position=chr3:26994148-27054758	mKIAA4037	ect2 oncogene	NM_007900	1419513_a_at	NP_031926
3	GeneID:22724	Zbtb7b	3	89181568	89197125	15557	-	4	-2207, -2320, -2304, -2303	upstream, upstream, upstream, upstream	1	1	0	1	2.965	2.774	2.575	2.814	http://genome.ucsc.edu/cgi-bin/hgTracks?db=mm9&position=chr3:89179568-89199125	c-Krox	zinc finger and BTB domain containing 7B	NM_009565	1420663_at, 1455071_at	NP_033591
3	GeneID:57275	Lenep	3	89204910	89206715	1805	-	4	7383, 7270, 7286, 7287	downstream, downstream, downstream, downstream	1	1	0	1	2.965	2.774	2.575	2.814	http://genome.ucsc.edu/cgi-bin/hgTracks?db=mm9&position=chr3:89202910-89208715	Lep503	lens epithelial protein	NM_020517	1422309_a_at	NP_065263
3	GeneID:319945	Flad1	3	89206595	89215785	9190	-	6	16453, -6739, 16340, 16356, 16357, -8853	downstream, upstream, downstream, downstream, downstream, upstream	1	1	0	1	2.722	2.593	2.075	2.503	http://genome.ucsc.edu/cgi-bin/hgTracks?db=mm9&position=chr3:89204595-89217785	Pp591	RFad1, flavin adenine dinucleotide synthetase, homolog (yeast)	NM_177041	1424421_at	NP_796015
3	GeneID:229700	Rbm15	3	107129028	107136207	7179	-	4	-95, -130, -165, -148	upstream, upstream, upstream, upstream	1	1	0	1	5.088	5.1	2.221	2.813	http://genome.ucsc.edu/cgi-bin/hgTracks?db=mm9&position=chr3:107127028-107138207	mKIAA1438	RNA binding motif protein 15	NM_001045807	1434514_at	NP_001039272
3	GeneID:68753	Mybphl	3	108167829	108182975	15146	+	4	19373, 19340, 19253, 19166	downstream, downstream, downstream, downstream	1	1	0	1	2.798	2.879	1.962	2.729	http://genome.ucsc.edu/cgi-bin/hgTracks?db=mm9&position=chr3:108165829-108184975	RP23-27B23.6	myosin binding protein H-like	NM_026831	1430269_at	NP_081107
3	GeneID:56742	Psrc1	3	108186761	108191087	4326	+	4	441, 408, 321, 234	in gene, in gene, in gene, in gene	1	1	0	1	2.798	2.879	1.962	2.729	http://genome.ucsc.edu/cgi-bin/hgTracks?db=mm9&position=chr3:108184761-108193087	Dda3, RP23-27B23.8	proline/serine-rich coiled-coil 1	NM_019976	1417323_at, 1425416_s_at, 1451698_at	NP_064360
3	GeneID:53883	Celsr2	3	108193766	108218412	24646	-	4	31210, 31243, 31330, 31417	downstream, downstream, downstream, downstream	1	1	0	1	2.798	2.879	1.962	2.729	http://genome.ucsc.edu/cgi-bin/hgTracks?db=mm9&position=chr3:108191766-108220412	EGFL2, Flamingo1, mKIAA0279, mfmi1	cadherin EGF LAG seven-pass G-type receptor 2	NM_001004177, NM_017392	1422073_a_at, 1435336_at	NP_001004177, NP_059088
3	GeneID:76131	Depdc1a	3	159158415	159192540	34125	+	4	174, 157, -3, 84	in gene, in gene, upstream, in gene	1	1	0	1	3.992	3.819	2.336	3.554	http://genome.ucsc.edu/cgi-bin/hgTracks?db=mm9&position=chr3:159156415-159194540	Depdc1	DEP domain containing 1a	NM_029523	1424292_at	NP_083799
3	GeneID:76959	Chmp5	4	40895586	40912335	16749	+	4	23089, 139, 151, 139	downstream, in gene, in gene, in gene	1	0	1	1	2.263	2.414	2.114	2.205	http://genome.ucsc.edu/cgi-bin/hgTracks?db=mm9&position=chr4:40893586-40914335	RP23-28I8.4	chromatin modifying protein 5	NM_029814	1432270_a_at	NP_084090
3	GeneID:18507	Pax5	4	44544378	44723312	178934	-	4	-2349, -2365, -2381, -2381	upstream, upstream, upstream, upstream	1	1	0	1	3.097	2.983	2.079	2.608	http://genome.ucsc.edu/cgi-bin/hgTracks?db=mm9&position=chr4:44542378-44725312	BSAP, EBB-1, KLP	paired box gene 5	NM_008782	1421765_at	NP_032808
3	GeneID:70602	5730488B01Rik	4	44715672	44717982	2310	+	4	9989, 10005, 10021, 10021	downstream, downstream, downstream, downstream	1	1	0	1	3.097	2.983	2.079	2.608	http://genome.ucsc.edu/cgi-bin/hgTracks?db=mm9&position=chr4:44713672-44719982		RIKEN cDNA 5730488B01 gene	XM_001473604, XM_001473976	1432886_at, 1454401_at	XP_001473654, XP_001474026
3	GeneID:545622	Ptpn3	4	57252396	57313215	60819	-	5	-880, -2189, -908, -2049, -1049	upstream, upstream, upstream, upstream, upstream	1	1	0	1	3.016	2.73	2.412	2.721	http://genome.ucsc.edu/cgi-bin/hgTracks?db=mm9&position=chr4:57250396-57315215	PTP-H1, PTPCL	protein tyrosine phosphatase, non-receptor type 3	NM_011207	1455450_at	NP_035337
3	GeneID:107581	Col16a1	4	129725132	129776519	51387	+	5	59914, 60391, 53847, 53847, 60475	downstream, downstream, downstream, downstream, downstream	1	1	0	1	2.306	2.542	1.988	2.928	http://genome.ucsc.edu/cgi-bin/hgTracks?db=mm9&position=chr4:129723132-129778519	CA1F	procollagen, type XVI, alpha 1	NM_028266	1427986_a_at	NP_082542
3	GeneID:67898	Pef1	4	129784800	129805378	20578	+	5	246, 723, -5821, -5821, 807	in gene, in gene, upstream, upstream, in gene	1	1	0	1	2.306	2.542	1.988	2.928	http://genome.ucsc.edu/cgi-bin/hgTracks?db=mm9&position=chr4:129782800-129807378	Peflin	penta-EF hand domain containing 1	NM_026441	1448644_at	NP_080717
3	GeneID:83491	Pramel1	4	142984331	142990063	5732	+	4	-3, -20, -166, 30	upstream, upstream, upstream, in gene	1	1	0	1	3.314	2.343	2.575	2.708	http://genome.ucsc.edu/cgi-bin/hgTracks?db=mm9&position=chr4:142982331-142992063		preferentially expressed antigen in melanoma-like 1	NM_031377	1421713_at	NP_113554
3	GeneID:50912	Exosc10	4	147932567	147956506	23939	+	4	32513, 32460, 1770, 1770	downstream, downstream, in gene, in gene	1	1	0	1	2.134	2.049	2.071	2.351	http://genome.ucsc.edu/cgi-bin/hgTracks?db=mm9&position=chr4:147930567-147958506	PM-Scl, PM/Scl-100, RRP6, p2, p3, p4	exosome component 10	NM_016699	1423587_a_at, 1431832_x_at, 1437294_at, 1454021_a_at	NP_057908
3	GeneID:19744	Rheb	5	24308641	24348179	39538	-	4	-1199, -1014, -1126, -1293	upstream, upstream, upstream, upstream	1	1	0	1	3.04	2.912	2.137	2.675	http://genome.ucsc.edu/cgi-bin/hgTracks?db=mm9&position=chr5:24306641-24350179		RAS-homolog enriched in brain	NM_053075	1416636_at	NP_444305
3	GeneID:272158	Poln	5	34349847	34512097	162250	-	4	365, 384, 364, 330	in gene, in gene, in gene, in gene	1	1	0	1	2.577	2.325	2.209	2.82	http://genome.ucsc.edu/cgi-bin/hgTracks?db=mm9&position=chr5:34347847-34514097	POL4P	DNA polymerase N	NM_181857	1446582_at	NP_862905
3	GeneID:231123	BC023882	5	34496545	34512073	15528	-	4	341, 360, 340, 306	in gene, in gene, in gene, in gene	1	1	0	1	2.577	2.325	2.209	2.82	http://genome.ucsc.edu/cgi-bin/hgTracks?db=mm9&position=chr5:34494545-34514073		cDNA sequence BC023882	NM_146159	1423919_at	NP_666271
3	GeneID:17122	Mxd4	5	34519229	34530359	11130	-	4	18627, 18646, 18626, 18592	downstream, downstream, downstream, downstream	1	1	0	1	2.577	2.325	2.209	2.82	http://genome.ucsc.edu/cgi-bin/hgTracks?db=mm9&position=chr5:34517229-34532359		Max dimerization protein 4	NM_010753	1422574_at, 1434378_a_at, 1434379_at	NP_034883
3	GeneID:53890	Sart3	5	114192455	114221658	29203	-	4	-617, -522, -694, -677	upstream, upstream, upstream, upstream	1	1	0	1	2.437	2.608	2.006	3.632	http://genome.ucsc.edu/cgi-bin/hgTracks?db=mm9&position=chr5:114190455-114223658	mKIAA0156	squamous cell carcinoma antigen recognized by T-cells 3	NM_016926	1417547_at, 1417548_at	NP_058622
3	GeneID:100041786	LOC100041786	5	114217103	114217446	343	+	4	5172, 5077, 5249, 5232	downstream, downstream, downstream, downstream	1	1	0	1	2.437	2.608	2.006	3.632	http://genome.ucsc.edu/cgi-bin/hgTracks?db=mm9&position=chr5:114215103-114219446		similar to 40S ribosomal protein S28	XM_001478306		XP_001478356
3	GeneID:66383	Iscu	5	114222821	114228291	5470	+	4	-546, -641, -469, -486	upstream, upstream, upstream, upstream	1	1	0	1	2.437	2.608	2.006	3.632	http://genome.ucsc.edu/cgi-bin/hgTracks?db=mm9&position=chr5:114220821-114230291	Nifu	IscU iron-sulfur cluster scaffold homolog (E. coli)	NM_025526	1452579_at	NP_079802
3	GeneID:12704	Cit	5	116295665	116456352	160687	+	4	-1050, -1050, -1050, -1067	upstream, upstream, upstream, upstream	1	1	0	1	3.89	3.004	2.315	4.055	http://genome.ucsc.edu/cgi-bin/hgTracks?db=mm9&position=chr5:116293665-116458352	CRIK, CRIK-SK, Cit-k	citron	NM_007708	1426028_a_at, 1427669_a_at	NP_031734
3	GeneID:70650	Zcchc8	5	124149807	124170949	21142	-	4	-390, -407, -477, -461	upstream, upstream, upstream, upstream	1	1	0	1	3.79	3.317	2.25	2.646	http://genome.ucsc.edu/cgi-bin/hgTracks?db=mm9&position=chr5:124147807-124172949		zinc finger, CCHC domain containing 8	NM_027494	1423755_at, 1441639_at	NP_081770
3	GeneID:208606	Rsrc2	5	124178439	124199421	20982	-	6	28082, -526, 28065, -526, 27995, 28011	downstream, upstream, downstream, upstream, downstream, downstream	1	1	0	1	3.681	3.411	2.15	2.765	http://genome.ucsc.edu/cgi-bin/hgTracks?db=mm9&position=chr5:124176439-124201421		arginine/serine-rich coiled-coil 2	NM_001005523, NM_001005525, NM_025438	1442083_at, 1443559_at, 1451640_a_at, 1454074_a_at	NP_001005523, NP_001005525, NP_079714
3	GeneID:53379	Hnrpa2b1	6	51410433	51419893	9460	-	5	1109, -349, -380, 3987, 3969	in gene, upstream, upstream, in gene, in gene	1	1	0	1	2.615	2.405	1.928	2.409	http://genome.ucsc.edu/cgi-bin/hgTracks?db=mm9&position=chr6:51408433-51421893	hnrnp-A	heterogeneous nuclear ribonucleoprotein A2/B1	NM_016806, NM_182650	1420365_a_at, 1433829_a_at, 1433830_at, 1434047_x_at	NP_058086, NP_872591
3	GeneID:12417	Cbx3	6	51420615	51433703	13088	+	5	-1831, -373, -342, -4709, -4691	upstream, upstream, upstream, upstream, upstream	1	1	0	1	2.615	2.405	1.928	2.409	http://genome.ucsc.edu/cgi-bin/hgTracks?db=mm9&position=chr6:51418615-51435703	HP1g, M32	chromobox homolog 3 (Drosophila HP1 gamma)	NM_007624	1432628_at, 1454305_at	NP_031650
3	GeneID:211651	Fancd2	6	113481679	113546279	64600	+	4	71560, 71560, 71560, 71560	downstream, downstream, downstream, downstream	1	1	0	1	2.434	2.225	1.334	2.636	http://genome.ucsc.edu/cgi-bin/hgTracks?db=mm9&position=chr6:113479679-113548279	FA-D2, FA4, FACD, FAD, FANCD	Fanconi anemia, complementation group D2	NM_001033244	1430916_at, 1438339_at, 1439091_at, 1442092_at	NP_001028416
3	GeneID:70979	4931417G12Rik	6	113546756	113550647	3891	-	4	-2592, -2592, -2592, -2592	upstream, upstream, upstream, upstream	1	1	0	1	2.434	2.225	1.334	2.636	http://genome.ucsc.edu/cgi-bin/hgTracks?db=mm9&position=chr6:113544756-113552647		RIKEN cDNA 4931417G12 gene	NM_027633	1429865_at	NP_081909
3	GeneID:101314	6720456B07Rik	6	113554766	113566945	12179	+	4	-1527, -1527, -1527, -1527	upstream, upstream, upstream, upstream	1	1	0	1	2.434	2.225	1.334	2.636	http://genome.ucsc.edu/cgi-bin/hgTracks?db=mm9&position=chr6:113552766-113568945		RIKEN cDNA 6720456B07 gene	NM_133937	1423188_a_at, 1423189_at, 1444806_at, 1446299_at	NP_598698
3	GeneID:68465	Adipor2	6	119303168	119367501	64333	-	4	-666, -666, -404, -683	upstream, upstream, upstream, upstream	1	0	1	1	2.956	2.402	2.528	3.524	http://genome.ucsc.edu/cgi-bin/hgTracks?db=mm9&position=chr6:119301168-119369501	ADCR2, Paqr2	adiponectin receptor 2	NM_197985	1434329_s_at, 1437864_at	NP_932102
3	GeneID:68298	Ncapd2	6	125118025	125141604	23579	-	6	-120, -4663, -96, -4643, 353, -4867	upstream, upstream, upstream, upstream, in gene, upstream	1	1	0	1	2.672	2.562	2.113	2.432	http://genome.ucsc.edu/cgi-bin/hgTracks?db=mm9&position=chr6:125116025-125143604	CAP-D2, CNAP1, mKIAA0159	non-SMC condensin I complex, subunit D2	NM_146171	1423847_at	NP_666283
3	GeneID:66493	Mrpl51	6	125142218	125144410	2192	+	6	-494, 4049, -518, 4029, -967, 4253	upstream, downstream, upstream, downstream, upstream, downstream	1	1	0	1	2.672	2.562	2.113	2.432	http://genome.ucsc.edu/cgi-bin/hgTracks?db=mm9&position=chr6:125140218-125146410	CDA09, HSPC241	mitochondrial ribosomal protein L51	NM_025595	1416877_a_at, 1416878_at, 1416879_at	NP_079871
3	GeneID:232430	Crebl2	6	134780217	134807901	27684	+	4	-1004, -1146, -1146, -1146	upstream, upstream, upstream, upstream	1	1	0	1	2.737	2.658	1.9	3.061	http://genome.ucsc.edu/cgi-bin/hgTracks?db=mm9&position=chr6:134778217-134809901	B230205M03	cAMP responsive element binding protein-like 2	NM_177687	1435085_at, 1442738_at	NP_808355
3	GeneID:54343	Atf7ip	6	136467372	136555900	88528	+	5	100, 100, 484, -523, 519	in gene, in gene, in gene, upstream, in gene	1	1	0	1	6.38	5.721	2.437	2.841	http://genome.ucsc.edu/cgi-bin/hgTracks?db=mm9&position=chr6:136465372-136557900	AM, Mcaf1	activating transcription factor 7 interacting protein	NM_019426	1449192_at, 1454973_at	NP_062299
3	GeneID:330463	Zfp78	7	6316015	6335315	19300	+	4	19455, 19396, 19435, 19396	downstream, downstream, downstream, downstream	1	1	0	1	2.623	2.238	2.292	2.352	http://genome.ucsc.edu/cgi-bin/hgTracks?db=mm9&position=chr7:6314015-6337315	A330079D15, KRAB12, Zfp77	zinc finger protein 78	NM_001025163, NM_177888	1446349_at	NP_001020334, NP_808556
3	GeneID:22690	Zfp28	7	6336037	6348462	12425	+	4	-567, -626, -587, -626	upstream, upstream, upstream, upstream	1	1	0	1	2.623	2.238	2.292	2.352	http://genome.ucsc.edu/cgi-bin/hgTracks?db=mm9&position=chr7:6334037-6350462	mkr-5	zinc finger protein 28	NM_175247	1427587_at, 1431265_at, 1439503_at, 1439504_s_at	NP_780456
3	GeneID:110959	Nudt19	7	36332204	36340947	8743	-	4	18554, 18574, 18558, -5546	downstream, downstream, downstream, upstream	1	1	1	0	3.408	2.996	2.323	2.304	http://genome.ucsc.edu/cgi-bin/hgTracks?db=mm9&position=chr7:36330204-36342947		nudix (nucleoside diphosphate linked moiety X)-type motif 19	NM_033080	1432332_a_at, 1434216_a_at	NP_149071
3	GeneID:387168	Mirn150	7	52377126	52377190	64	+	5	3685, 5777, 5790, 5793, 5849	downstream, downstream, downstream, downstream, downstream	1	1	0	1	2.407	2.463	2.005	3.119	http://genome.ucsc.edu/cgi-bin/hgTracks?db=mm9&position=chr7:52375126-52379190	mmu-mir-150	microRNA 150
3	GeneID:27207	Rps11	7	52377756	52379752	1996	-	5	-1059, -3151, -3164, -3167, -3223	upstream, upstream, upstream, upstream, upstream	1	1	0	1	2.407	2.463	2.005	3.119	http://genome.ucsc.edu/cgi-bin/hgTracks?db=mm9&position=chr7:52375756-52381752		ribosomal protein S11	NM_013725	1424000_a_at	NP_038753
3	GeneID:27212	Rnu35b	7	52378395	52378481	86	-	5	-2330, -4422, -4435, -4438, -4494	upstream, upstream, upstream, upstream, upstream	1	1	0	1	2.407	2.463	2.005	3.119	http://genome.ucsc.edu/cgi-bin/hgTracks?db=mm9&position=chr7:52376395-52380481	U35	RNA, U35b small nucleolar	NR_000004
3	GeneID:22121	Rpl13a	7	52381146	52384105	2959	-	5	3294, 1202, 1189, 1186, 1130	downstream, in gene, in gene, in gene, in gene	1	1	0	1	2.407	2.463	2.005	3.119	http://genome.ucsc.edu/cgi-bin/hgTracks?db=mm9&position=chr7:52379146-52386105	tum-antigen	ribosomal protein L13a	NM_009438	1417608_a_at, 1433928_a_at, 1455001_x_at, 1455485_x_at	NP_033464
3	GeneID:27211	Rnu35a	7	52381717	52381805	88	-	5	994, -1098, -1111, -1114, -1170	downstream, upstream, upstream, upstream, upstream	1	1	0	1	2.407	2.463	2.005	3.119	http://genome.ucsc.edu/cgi-bin/hgTracks?db=mm9&position=chr7:52379717-52383805	U35	RNA, U35a small nucleolar	NR_000003
3	GeneID:27210	Rnu34	7	52381973	52382038	65	-	5	1227, -865, -878, -881, -937	downstream, upstream, upstream, upstream, upstream	1	1	0	1	2.407	2.463	2.005	3.119	http://genome.ucsc.edu/cgi-bin/hgTracks?db=mm9&position=chr7:52379973-52384038	U34	RNA, U34 small nucleolar	NR_002455
3	GeneID:27208	Rnu33	7	52382234	52382315	81	-	5	1504, -588, -601, -604, -660	downstream, upstream, upstream, upstream, upstream	1	1	0	1	2.407	2.463	2.005	3.119	http://genome.ucsc.edu/cgi-bin/hgTracks?db=mm9&position=chr7:52380234-52384315	U33	RNA, U33 small nucleolar	NR_001277
3	GeneID:27209	Rnu32	7	52382753	52382833	80	-	5	2022, -70, -83, -86, -142	downstream, upstream, upstream, upstream, upstream	1	1	0	1	2.407	2.463	2.005	3.119	http://genome.ucsc.edu/cgi-bin/hgTracks?db=mm9&position=chr7:52380753-52384833	U32	RNA, U32 small nucleolar	NR_000002
3	GeneID:14256	Flt3l	7	52386784	52391655	4871	-	5	10844, 8752, 8739, 8736, 8680	downstream, downstream, downstream, downstream, downstream	1	1	0	1	2.407	2.463	2.005	3.119	http://genome.ucsc.edu/cgi-bin/hgTracks?db=mm9&position=chr7:52384784-52393655	Flt3lg, Ly72L	FMS-like tyrosine kinase 3 ligand	NM_013520	1422115_a_at	NP_038548
3	GeneID:11972	Atp6v0d1	8	108048370	108089940	41570	-	4	-483, -516, -531, -516	upstream, upstream, upstream, upstream	1	1	0	1	2.746	2.718	2.137	2.878	http://genome.ucsc.edu/cgi-bin/hgTracks?db=mm9&position=chr8:108046370-108091940	Ac39, P39, VATX, Vma6	ATPase, H+ transporting, lysosomal V0 subunit D1	NM_013477	1415671_at, 1442216_at	NP_038505
3	GeneID:11604	Agrp	8	108090598	108092198	1600	-	4	1775, 1742, 1727, 1742	downstream, downstream, downstream, downstream	1	1	0	1	2.746	2.718	2.137	2.878	http://genome.ucsc.edu/cgi-bin/hgTracks?db=mm9&position=chr8:108088598-108094198	Art	agouti related protein	NM_007427	1421690_s_at	NP_031453
3	GeneID:18117	Cox4nb	8	123177814	123192012	14198	-	4	789, 808, 789, 808	in gene, in gene, in gene, in gene	1	0	1	1	2.315	2.307	2.482	3.508	http://genome.ucsc.edu/cgi-bin/hgTracks?db=mm9&position=chr8:123175814-123194012		COX4 neighbor	NM_010926	1434952_at, 1448677_at	NP_035056
3	GeneID:12857	Cox4i1	8	123192190	123198109	5919	+	4	-967, -986, -967, -986	upstream, upstream, upstream, upstream	1	0	1	1	2.315	2.307	2.482	3.508	http://genome.ucsc.edu/cgi-bin/hgTracks?db=mm9&position=chr8:123190190-123200109		cytochrome c oxidase subunit IV isoform 1	NM_009941	1448322_a_at	NP_034071
3	GeneID:11797	Birc2	9	7818227	7835255	17028	-	6	-1043, -2504, -2442, -2553, -1043, -2578	upstream, upstream, upstream, upstream, upstream, upstream	1	1	0	1	2.896	2.237	1.983	2.92	http://genome.ucsc.edu/cgi-bin/hgTracks?db=mm9&position=chr9:7816227-7837255	Api1, HIAP1, HIAP2, IAP1, IAP2, MIAP1, MIAP2, MIHB, MIHC, RNF48, cIAP1, cIAP2, mcIAP1	baculoviral IAP repeat-containing 2	NM_007465	1418854_at	NP_031491
3	GeneID:68743	Anln	9	22136456	22193632	57176	-	8	1256, -815, -1557, 1187, 1187, -1592, 1151, -1572	in gene, upstream, upstream, in gene, in gene, upstream, in gene, upstream	1	1	0	1	2.798	2.604	2.151	2.787	http://genome.ucsc.edu/cgi-bin/hgTracks?db=mm9&position=chr9:22134456-22195632	ANILLIN, Scraps	anillin, actin binding protein (scraps homolog, Drosophila)	NM_028390	1433543_at, 1439648_at	NP_082666
3	GeneID:67049	Pus3	9	35367051	35374768	7717	+	4	10122, 10503, 9880, 9818	downstream, downstream, downstream, downstream	1	1	0	1	3.434	3.011	2.377	3.684	http://genome.ucsc.edu/cgi-bin/hgTracks?db=mm9&position=chr9:35365051-35376768		pseudouridine synthase 3	NM_023292	1418491_a_at, 1433104_at	NP_075781
3	GeneID:627480	EG627480	9	35381695	35381985	290	-	4	4812, 4431, 5054, 5116	downstream, downstream, downstream, downstream	1	1	0	1	3.434	3.011	2.377	3.684	http://genome.ucsc.edu/cgi-bin/hgTracks?db=mm9&position=chr9:35379695-35383985		predicted gene, EG627480	XM_892150, XM_915164		XP_897243, XP_920257
3	GeneID:22258	Usp4	9	108250199	108294857	44658	+	5	44686, -9105, 44720, -9408, -9408	downstream, upstream, downstream, upstream, upstream	1	1	0	1	2.702	2.638	2.208	2.916	http://genome.ucsc.edu/cgi-bin/hgTracks?db=mm9&position=chr9:108248199-108296857	mKIAA4155	ubiquitin specific peptidase 4 (proto-oncogene)	NM_011678	1442319_at, 1450892_a_at	NP_035808
3	GeneID:12229	Btk	X	131076950	131117655	40705	-	4	-2941, -2910, -2925, -2925	upstream, upstream, upstream, upstream	1	1	0	1	3.826	3.658	2.573	2.756	http://genome.ucsc.edu/cgi-bin/hgTracks?db=mm9&position=chrX:131074950-131119655		Bruton agammaglobulinemia tyrosine kinase	NM_013482	1422755_at	NP_038510
3	GeneID:19982	Rpl36a	X	131120224	131122599	2375	+	4	372, 341, 356, 356	in gene, in gene, in gene, in gene	1	1	0	1	3.826	3.658	2.573	2.756	http://genome.ucsc.edu/cgi-bin/hgTracks?db=mm9&position=chrX:131118224-131124599	L44L	ribosomal protein L36a	NM_019865	1416807_at	NP_063918
3	GeneID:11605	Gla	X	131122708	131135544	12836	-	5	14948, 14979, 14964, 14964, 532	downstream, downstream, downstream, downstream, in gene	1	1	0	1	2.898	2.962	2.537	2.797	http://genome.ucsc.edu/cgi-bin/hgTracks?db=mm9&position=chrX:131120708-131137544		galactosidase, alpha	NM_013463	1418248_at, 1449006_at	NP_038491
3	GeneID:638995	EG638995	1	30929497	30930631	1134	+	4	1998, 1959, 1886, 2690	downstream, downstream, downstream, downstream	1	1	0	1	2.811	2.424	2.025	3.256	http://genome.ucsc.edu/cgi-bin/hgTracks?db=mm9&position=chr1:30927497-30932631		predicted gene, EG638995	XM_923633, XM_980826		XP_928726, XP_985920
3	GeneID:14367	Fzd5	1	64777132	64784324	7192	-	3	-3632, -3632, -3632	upstream, upstream, upstream	0	1	1	1	1.877	3.462	2.835	2.913	http://genome.ucsc.edu/cgi-bin/hgTracks?db=mm9&position=chr1:64775132-64786324	Fz5	frizzled homolog 5 (Drosophila)	NM_001042659, NM_022721	1422937_at, 1455604_at	NP_001036124, NP_073558
3	GeneID:16008	Igfbp2	1	72869757	72899048	29291	+	3	831, 868, 833	in gene, in gene, in gene	1	1	0	1	3.217	3.68	2.537	2.682	http://genome.ucsc.edu/cgi-bin/hgTracks?db=mm9&position=chr1:72867757-72901048		insulin-like growth factor binding protein 2	NM_008342	1454159_a_at	NP_032368
3	GeneID:71001	4931440L10Rik	1	136437518	136453089	15571	-	4	776, 704, -1135, 652	in gene, in gene, upstream, in gene	1	1	0	1	2.929	3.047	1.747	2.272	http://genome.ucsc.edu/cgi-bin/hgTracks?db=mm9&position=chr1:136435518-136455089		RIKEN cDNA 4931440L10 gene	XR_033519, XR_033559	1430094_at
3	GeneID:75605	Jarid1b	1	136456772	136529454	72682	+	4	-4459, -4387, -2548, -4335	upstream, upstream, upstream, upstream	1	1	0	1	2.929	3.047	1.747	2.272	http://genome.ucsc.edu/cgi-bin/hgTracks?db=mm9&position=chr1:136454772-136531454	PLU-1, PUT1, RBBP2H1A, Rb-Bp2, mKIAA4034	jumonji, AT rich interactive domain 1B (Rbp2 like)	NM_152895	1427142_s_at, 1427143_at, 1442278_at	NP_690855
3	GeneID:15939	Ier5	1	156944656	156946766	2110	-	3	-176, -235, -442	upstream, upstream, upstream	1	1	0	1	3.409	2.68	2.182	2.559	http://genome.ucsc.edu/cgi-bin/hgTracks?db=mm9&position=chr1:156942656-156948766		immediate early response 5	NM_010500	1417612_at, 1417613_at	NP_034630
3	GeneID:320110	B230369F24Rik	1	180245164	180245590	426	-	3	-2411, -2566, -2302	upstream, upstream, upstream	1	1	0	1	2.74	2.562	2.029	2.253	http://genome.ucsc.edu/cgi-bin/hgTracks?db=mm9&position=chr1:180243164-180247590		RIKEN cDNA B230369F24 gene		1443055_at
3	GeneID:669454	LOC669454	1	180247224	180249233	2009	+	3	777, 932, 668	in gene, in gene, in gene	1	1	0	1	2.74	2.562	2.029	2.253	http://genome.ucsc.edu/cgi-bin/hgTracks?db=mm9&position=chr1:180245224-180251233		similar to RIKEN cDNA B230369F24 gene	XM_001473597, XM_001478186		XP_001473647, XP_001478236
3	GeneID:66359	2310005N03Rik	1	180249284	180252824	3540	+	3	-1283, -1128, -1392	upstream, upstream, upstream	1	1	0	1	2.74	2.562	2.029	2.253	http://genome.ucsc.edu/cgi-bin/hgTracks?db=mm9&position=chr1:180247284-180254824		RIKEN cDNA 2310005N03 gene	NM_025511	1428619_at	NP_079787
3	GeneID:98386	Lbr	1	183745466	183772463	26997	-	3	-849, -893, -961	upstream, upstream, upstream	1	1	0	1	2.906	3.345	2.593	3.205	http://genome.ucsc.edu/cgi-bin/hgTracks?db=mm9&position=chr1:183743466-183774463		lamin B receptor	NM_133815	1415829_at	NP_598576
3	GeneID:433384	EG433384	1	183782419	183816406	33987	-	3	43094, 43050, 42982	downstream, downstream, downstream	1	1	0	1	2.906	3.345	2.593	3.205	http://genome.ucsc.edu/cgi-bin/hgTracks?db=mm9&position=chr1:183780419-183818406		predicted gene, EG433384	XR_035218, XR_035284
3	GeneID:83397	Akap12	10	5987070	6080163	93093	-	4	1844, -1403, 1543, -1385	in gene, upstream, in gene, upstream	1	1	0	1	2.543	2.475	1.703	2.607	http://genome.ucsc.edu/cgi-bin/hgTracks?db=mm9&position=chr10:5985070-6082163	SSeCKS	A kinase (PRKA) anchor protein (gravin) 12	NM_031185	1419706_a_at	NP_112462
3	GeneID:103199	A530089I17Rik	10	40907978	41023047	115069	-	3	-334, -350, -390	upstream, upstream, upstream	1	1	0	1	2.779	2.498	1.385	2.351	http://genome.ucsc.edu/cgi-bin/hgTracks?db=mm9&position=chr10:40905978-41025047	Sac3	RIKEN cDNA A530089I17 gene	NM_133999	1419577_at, 1446866_at	NP_598760
3	GeneID:20464	Sim1	10	50615457	50708958	93501	+	3	-1611, -1662, 291	upstream, upstream, in gene	1	1	0	1	2.185	2.336	1.961	2.287	http://genome.ucsc.edu/cgi-bin/hgTracks?db=mm9&position=chr10:50613457-50710958		single-minded homolog 1 (Drosophila)	NM_011376	1420736_at, 1449967_at	NP_035506
3	GeneID:631906	EG631906	10	62883718	62884524	806	-	3	-8348, -8710, -6755	upstream, upstream, upstream	1	1	0	1	3.121	2.769	1.893	2.562	http://genome.ucsc.edu/cgi-bin/hgTracks?db=mm9&position=chr10:62881718-62886524		predicted gene, EG631906	XM_905848, XM_975147		XP_910941, XP_980241
3	GeneID:100093652	Trnas-uga	10	62892224	62892305	81	-	4	-567, -929, 1026, 8524	upstream, upstream, downstream, downstream	1	1	0	1	2.586	2.446	2.025	2.639	http://genome.ucsc.edu/cgi-bin/hgTracks?db=mm9&position=chr10:62890224-62894305		transfer RNA serine (anticodon UGA)
3	GeneID:216033	Ctnna3	10	62892846	64465690	1572844	+	3	26, 388, -1567	in gene, in gene, upstream	1	1	0	1	3.121	2.769	1.893	2.562	http://genome.ucsc.edu/cgi-bin/hgTracks?db=mm9&position=chr10:62890846-64467690	4933408A16	catenin (cadherin associated protein), alpha 3	NM_177612	1441560_at, 1444477_at	NP_808280
3	GeneID:56371	Fzr1	10	80829624	80841115	11491	-	3	-771, -736, -771	upstream, upstream, upstream	1	0	1	1	3.32	2.893	2.399	3.331	http://genome.ucsc.edu/cgi-bin/hgTracks?db=mm9&position=chr10:80827624-80843115	Cdh1, FZR, FZR2, Fyr, HCDH, HCDH1	fizzy/cell division cycle 20 related 1 (Drosophila)	NM_019757	1419451_at	NP_062731
3	GeneID:102115	Dohh	10	80847256	80851097	3841	+	3	-5370, -5405, -5370	upstream, upstream, upstream	1	0	1	1	3.32	2.893	2.399	3.331	http://genome.ucsc.edu/cgi-bin/hgTracks?db=mm9&position=chr10:80845256-80853097		deoxyhypusine hydroxylase/monooxygenase	NM_133964	1417322_at, 1436402_at	NP_598725
3	GeneID:20856	Stc2	11	31259441	31270061	10620	-	3	-911, -967, -774	upstream, upstream, upstream	1	0	1	1	2.891	1.782	2.326	2.783	http://genome.ucsc.edu/cgi-bin/hgTracks?db=mm9&position=chr11:31257441-31272061	mustc2	stanniocalcin 2	NM_011491	1419503_at, 1445186_at, 1449484_at	NP_035621
3	GeneID:216853	Wdr79	11	69375256	69392826	17570	-	3	-1487, -1431, -1488	upstream, upstream, upstream	1	1	0	1	3.393	3.045	1.913	3.149	http://genome.ucsc.edu/cgi-bin/hgTracks?db=mm9&position=chr11:69373256-69394826	RP23-56I20.3	WD repeat domain 79	NM_144824	1423808_at	NP_659073
3	GeneID:100043030	LOC100043030	11	69387322	69387686	364	+	3	6991, 6935, 6992	downstream, downstream, downstream	1	1	0	1	3.393	3.045	1.913	3.149	http://genome.ucsc.edu/cgi-bin/hgTracks?db=mm9&position=chr11:69385322-69389686		similar to ribosomal protein S27 (metallopanstimulin 1)	XM_001479913		XP_001479963
3	GeneID:22059	Trp53	11	69393483	69405373	11890	+	3	830, 774, 831	in gene, in gene, in gene	1	1	0	1	3.393	3.045	1.913	3.149	http://genome.ucsc.edu/cgi-bin/hgTracks?db=mm9&position=chr11:69391483-69407373	p53	transformation related protein 53	NM_011640	1426538_a_at, 1427739_a_at, 1438808_at	NP_035770
3	GeneID:67181	Dullard	11	69794670	69804103	9433	+	3	10115, 10115, 10134	downstream, downstream, downstream	1	1	0	1	3.893	2.935	2.22	2.716	http://genome.ucsc.edu/cgi-bin/hgTracks?db=mm9&position=chr11:69792670-69806103		Dullard homolog (Xenopus laevis)	NM_026017	1452100_at	NP_080293
3	GeneID:56486	Gabarap	11	69804872	69808448	3576	+	4	-87, -87, -68, 10217	upstream, upstream, upstream, downstream	1	1	0	1	2.844	2.392	1.869	2.873	http://genome.ucsc.edu/cgi-bin/hgTracks?db=mm9&position=chr11:69802872-69810448		gamma-aminobutyric acid receptor associated protein	NM_019749	1416937_at	NP_062723
3	GeneID:78246	Phf23	11	69809279	69813418	4139	+	4	-4494, -4494, -4475, 5810	upstream, upstream, upstream, downstream	1	1	0	1	2.844	2.392	1.869	2.873	http://genome.ucsc.edu/cgi-bin/hgTracks?db=mm9&position=chr11:69807279-69815418	JUNE-1, RP23-172M21.13	PHD finger protein 23	NM_030064	1428997_at	NP_084340
3	GeneID:13543	Dvl2	11	69814128	69823611	9483	+	4	-9343, -9343, -9324, 961	upstream, upstream, upstream, in gene	1	1	0	1	2.844	2.392	1.869	2.873	http://genome.ucsc.edu/cgi-bin/hgTracks?db=mm9&position=chr11:69812128-69825611		dishevelled 2, dsh homolog (Drosophila)	NM_007888	1417207_at, 1448616_at	NP_031914
3	GeneID:55978	Ift20	11	78349938	78354975	5037	+	3	13698, 13698, -1273	downstream, downstream, upstream	1	1	0	1	2.178	2.509	1.858	2.527	http://genome.ucsc.edu/cgi-bin/hgTracks?db=mm9&position=chr11:78347938-78356975	RP23-399H5.8	intraflagellar transport 20 homolog (Chlamydomonas)	NM_018854	1451412_a_at	NP_061342
3	GeneID:69071	Tmem97	11	78355319	78364237	8918	-	3	601, 601, 15572	in gene, in gene, downstream	1	1	0	1	2.178	2.509	1.858	2.527	http://genome.ucsc.edu/cgi-bin/hgTracks?db=mm9&position=chr11:78353319-78366237	RP23-399H5.9	transmembrane protein 97	NM_133706	1416376_at	NP_598467
3	GeneID:103737	Pex12	11	83108147	83112479	4332	-	3	-3509, -3492, -3437	upstream, upstream, upstream	1	1	0	1	3.249	2.543	2.153	2.575	http://genome.ucsc.edu/cgi-bin/hgTracks?db=mm9&position=chr11:83106147-83114479		peroxisomal biogenesis factor 12	NM_134025	1416259_at	NP_598786
3	GeneID:71770	Ap2b1	11	83116199	83218537	102338	+	3	-211, -228, -283	upstream, upstream, upstream	1	1	0	1	3.249	2.543	2.153	2.575	http://genome.ucsc.edu/cgi-bin/hgTracks?db=mm9&position=chr11:83114199-83220537		adaptor-related protein complex 2, beta 1 subunit	NM_001035854, NM_027915	1427077_a_at, 1445142_at, 1446566_at, 1452292_at	NP_001030931, NP_082191
3	GeneID:140486	Igf2bp1	11	95824046	95867226	43180	-	3	2184, 2160, 43173	in gene, in gene, in gene	1	1	1	0	2.388	2.122	2.146	2.072	http://genome.ucsc.edu/cgi-bin/hgTracks?db=mm9&position=chr11:95822046-95869226	CRD-BP, IMP-1, Neilsen	insulin-like growth factor 2 mRNA binding protein 1	NM_009951	1418761_at, 1445788_at, 1449210_at, 1455223_at	NP_034081
3	GeneID:74479	Snx11	11	96628869	96638845	9976	-	4	-663, -681, 1081, -645	upstream, upstream, in gene, upstream	1	1	0	1	2.855	2.67	2.322	3.357	http://genome.ucsc.edu/cgi-bin/hgTracks?db=mm9&position=chr11:96626869-96640845		sorting nexin 11	NM_028965	1424031_at	NP_083241
3	GeneID:100093681	Trnac-gca	11	97658386	97658457	71	+	6	1418, 1418, 487, 487, -145, 532	downstream, downstream, downstream, downstream, upstream, downstream	1	1	0	1	2.465	2.417	2.112	2.546	http://genome.ucsc.edu/cgi-bin/hgTracks?db=mm9&position=chr11:97656386-97660457		transfer RNA cysteine (anticodon GCA)
3	GeneID:76377	2810410L24Rik	11	120046657	120047990	1333	+	3	1142, 1142, 1142	in gene, in gene, in gene	1	1	0	1	2.923	2.471	3.054	2.932	http://genome.ucsc.edu/cgi-bin/hgTracks?db=mm9&position=chr11:120044657-120049990		RIKEN cDNA 2810410L24 gene	XR_035387, XR_035443	1429510_at, 1438972_x_at
3	GeneID:100042332	LOC100042332	11	120048686	120050393	1707	-	3	2594, 2594, 2594	downstream, downstream, downstream	1	1	0	1	2.923	2.471	3.054	2.932	http://genome.ucsc.edu/cgi-bin/hgTracks?db=mm9&position=chr11:120046686-120052393		hypothetical protein LOC100042332	XM_001477964		XP_001478014
3	GeneID:100043384	LOC100043384	11	120049272	120051204	1932	+	3	-1473, -1473, -1473	upstream, upstream, upstream	1	1	0	1	2.923	2.471	3.054	2.932	http://genome.ucsc.edu/cgi-bin/hgTracks?db=mm9&position=chr11:120047272-120053204		hypothetical protein LOC100043384	XM_001480749		XP_001480799
3	GeneID:11845	Arf6	12	70473175	70474770	1595	+	3	1584, -9699, -9895	in gene, upstream, upstream	1	0	1	1	2.583	2.083	2.291	2.41	http://genome.ucsc.edu/cgi-bin/hgTracks?db=mm9&position=chr12:70471175-70476770		ADP-ribosylation factor 6	NM_007481	1418822_a_at, 1418823_at, 1418824_at	NP_031507
3	GeneID:56444	Actr10	12	72038894	72063269	24375	+	3	31494, 31869, 31445	downstream, downstream, downstream	1	1	0	1	2.679	2.349	2.457	2.881	http://genome.ucsc.edu/cgi-bin/hgTracks?db=mm9&position=chr12:72036894-72065269	Actr11, Arp11	ARP10 actin-related protein 10 homolog (S. cerevisiae)	NM_019785	1417157_at	NP_062759
3	GeneID:19167	Psma3	12	72075680	72095908	20228	+	3	-5292, -4917, -5341	upstream, upstream, upstream	1	1	0	1	2.679	2.349	2.457	2.881	http://genome.ucsc.edu/cgi-bin/hgTracks?db=mm9&position=chr12:72073680-72097908		proteasome (prosome, macropain) subunit, alpha type 3	NM_011184	1448442_a_at	NP_035314
3	GeneID:207615	Wdr37	13	8802214	8870976	68762	-	3	1362, 1362, 1348	in gene, in gene, in gene	1	1	0	1	3.756	3.07	2.176	3.216	http://genome.ucsc.edu/cgi-bin/hgTracks?db=mm9&position=chr13:8800214-8872976	6430603N07, mKIAA0982	WD repeat domain 37	NM_001039388, NM_001039389, NM_172445	1432614_at, 1432615_at, 1434076_at, 1434077_at, 1453024_at, 1454823_at, 1455278_at	NP_001034477, NP_001034478, NP_766033
3	GeneID:319185	Hist1h2bl	13	21807632	21808012	380	-	4	-1072, -1072, -1107, -2289	upstream, upstream, upstream, upstream	1	1	0	1	2.517	2.379	1.884	2.637	http://genome.ucsc.edu/cgi-bin/hgTracks?db=mm9&position=chr13:21805632-21810012	H2b-291a	histone cluster 1, H2bl	NM_178199		NP_835506
3	GeneID:319191	Hist1h2ai	13	21808291	21808683	392	+	4	793, 793, 828, 2010	downstream, downstream, downstream, downstream	1	1	0	1	2.517	2.379	1.884	2.637	http://genome.ucsc.edu/cgi-bin/hgTracks?db=mm9&position=chr13:21806291-21810683	H2a-291A	histone cluster 1, H2ai	NM_178182		NP_835489
3	GeneID:319152	Hist1h3h	13	21809497	21809984	487	+	4	-413, -413, -378, 804	upstream, upstream, upstream, downstream	1	1	0	1	2.517	2.379	1.884	2.637	http://genome.ucsc.edu/cgi-bin/hgTracks?db=mm9&position=chr13:21807497-21811984	H3-291	histone cluster 1, H3h	NM_178206		NP_835513
3	GeneID:319186	Hist1h2bm	13	21813967	21814347	380	+	4	-4883, -4883, -4848, -3666	upstream, upstream, upstream, upstream	1	1	0	1	2.517	2.379	1.884	2.637	http://genome.ucsc.edu/cgi-bin/hgTracks?db=mm9&position=chr13:21811967-21816347	H2b-291b	histone cluster 1, H2bm	NM_178200		NP_835507
3	GeneID:319181	Hist1h2bg	13	23663265	23663883	618	+	3	-8623, -8802, 10865	upstream, upstream, downstream	1	1	0	1	2.804	2.377	1.907	2.35	http://genome.ucsc.edu/cgi-bin/hgTracks?db=mm9&position=chr13:23661265-23665883		histone cluster 1, H2bg	NM_178196		NP_835503
3	GeneID:12593	Cdyl	13	35751749	35965493	213744	+	4	78807, 79462, 78792, 79033	in gene, in gene, in gene, in gene	1	1	0	1	2.714	2.542	2.132	2.702	http://genome.ucsc.edu/cgi-bin/hgTracks?db=mm9&position=chr13:35749749-35967493		chromodomain protein, Y chromosome-like	NM_009881	1418070_at, 1418071_s_at, 1448935_at	NP_034011
3	GeneID:16468	Jarid2	13	44826272	45016350	190078	+	4	-2914, 2130, 1719, 2056	upstream, in gene, in gene, in gene	1	1	0	1	2.733	2.084	1.945	2.492	http://genome.ucsc.edu/cgi-bin/hgTracks?db=mm9&position=chr13:44824272-45018350	jumonji	jumonji, AT rich interactive domain 2	NM_021878	1422698_s_at, 1446082_at, 1450710_at	NP_068678
3	GeneID:19206	Ptch1	13	63612841	63666828	53987	-	4	-3362, -1496, -1513, -3415	upstream, upstream, upstream, upstream	1	1	0	1	2.236	2.33	1.883	3.035	http://genome.ucsc.edu/cgi-bin/hgTracks?db=mm9&position=chr13:63610841-63668828	Ptc, Ptc1, Ptch	patched homolog 1	NM_008957	1428853_at, 1439663_at, 1447039_at, 1450824_at	NP_032983
3	GeneID:21807	Tsc22d1	14	76815628	76907568	91940	+	3	89263, 89245, 89225	in gene, in gene, in gene	1	1	0	1	3.587	3.211	1.656	2.768	http://genome.ucsc.edu/cgi-bin/hgTracks?db=mm9&position=chr14:76813628-76909568	TSC, TSC-22	TSC22 domain family, member 1	NM_009366, NM_207652	1425742_a_at, 1433899_x_at, 1447360_at, 1454758_a_at, 1454971_x_at, 1456132_x_at	NP_033392, NP_997535
3	GeneID:13709	Elf1	14	79881001	79982283	101282	+	3	105621, 105621, 105639	downstream, downstream, downstream	1	1	0	1	2.772	2.86	2.008	2.721	http://genome.ucsc.edu/cgi-bin/hgTracks?db=mm9&position=chr14:79879001-79984283	Elf-1, Sts1, mElf-1, p70	E74-like factor 1	NM_007920	1417540_at, 1439319_at	NP_031946
3	GeneID:67955	Sugt1	14	79987563	80030604	43041	+	3	-941, -941, -923	upstream, upstream, upstream	1	1	0	1	2.772	2.86	2.008	2.721	http://genome.ucsc.edu/cgi-bin/hgTracks?db=mm9&position=chr14:79985563-80032604	SGT1	SGT1, suppressor of G2 allele of SKP1 (S. cerevisiae)	NM_026474	1426424_at, 1426425_at, 1446757_at	NP_080750
3	GeneID:76789	2410129H14Rik	14	99433769	99445299	11530	-	3	-981, -921, -1058	upstream, upstream, upstream	1	1	0	1	3.336	2.68	1.715	2.578	http://genome.ucsc.edu/cgi-bin/hgTracks?db=mm9&position=chr14:99431769-99447299		RIKEN cDNA 2410129H14 gene	NM_175245	1434663_at, 1434664_at, 1446290_at, 1455052_a_at	NP_780454
3	GeneID:77744	6720463M24Rik	14	99445596	99473326	27730	+	3	684, 624, 761	in gene, in gene, in gene	1	1	0	1	3.336	2.68	1.715	2.578	http://genome.ucsc.edu/cgi-bin/hgTracks?db=mm9&position=chr14:99443596-99475326		RIKEN cDNA 6720463M24 gene	NM_175265	1429478_at, 1433807_at	NP_780474
3	GeneID:72662	Dis3	14	99476489	99498959	22470	-	3	-400, -418, -400	upstream, upstream, upstream	1	1	0	1	3.397	2.534	2.317	3.062	http://genome.ucsc.edu/cgi-bin/hgTracks?db=mm9&position=chr14:99474489-99500959		DIS3 mitotic control homolog (S. cerevisiae)	NM_028315	1426609_at	NP_082591
3	GeneID:52023	D14Ertd581e	14	99498652	99653712	155060	+	3	707, 725, 707	in gene, in gene, in gene	1	1	0	1	3.397	2.534	2.317	3.062	http://genome.ucsc.edu/cgi-bin/hgTracks?db=mm9&position=chr14:99496652-99655712	Pibf1	DNA segment, Chr 14, ERATO Doi 581, expressed	NM_029320, NM_029454	1430698_a_at, 1431618_a_at, 1454041_at	NP_083596, NP_083730
3	GeneID:66435	Ugcgl2	14	119384207	119498656	114449	-	3	92209, 92245, 92264	in gene, in gene, in gene	1	1	0	1	2.994	2.209	1.712	2.825	http://genome.ucsc.edu/cgi-bin/hgTracks?db=mm9&position=chr14:119382207-119500656		UDP-glucose ceramide glucosyltransferase-like 2	NM_001081252	1429836_at, 1431602_a_at	NP_001074721
3	GeneID:75646	Rai14	15	10498733	10643295	144562	-	3	-1983, 23819, -2039	upstream, in gene, upstream	1	1	0	1	2.167	2.402	2.043	1.967	http://genome.ucsc.edu/cgi-bin/hgTracks?db=mm9&position=chr15:10496733-10645295	Ankycorbin, Norpeg, mKIAA1334	retinoic acid induced 14	NM_030690	1417400_at, 1417401_at, 1441030_at, 1444777_at	NP_109615
3	GeneID:211401	Mtss1	15	58774802	58913544	138742	-	3	-1017, -949, -1023	upstream, upstream, upstream	1	1	0	1	3.457	3.317	2.057	2.661	http://genome.ucsc.edu/cgi-bin/hgTracks?db=mm9&position=chr15:58772802-58915544	Mim, mKIAA0429	metastasis suppressor 1	NM_144800	1424826_s_at, 1434036_at, 1440847_at, 1443729_at, 1446284_at, 1451496_at	NP_659049
3	GeneID:26934	Racgap1	15	99450927	99482052	31125	-	3	-563, -618, -962	upstream, upstream, upstream	1	1	0	1	3.027	2.948	2.013	3.885	http://genome.ucsc.edu/cgi-bin/hgTracks?db=mm9&position=chr15:99448927-99484052	Band25, GTPase, MgcRacGAP, gtl11, mKIAA1478	Rac GTPase-activating protein 1	NM_012025	1421546_a_at, 1441889_x_at, 1451358_a_at	NP_036155
3	GeneID:223989	4921513D23Rik	16	14110626	14159367	48741	-	3	-3650, -3650, -1848	upstream, upstream, upstream	1	1	0	1	2.212	2.499	1.465	1.942	http://genome.ucsc.edu/cgi-bin/hgTracks?db=mm9&position=chr16:14108626-14161367	E030019O05, LKAP, mKIAA0430	RIKEN cDNA 4921513D23 gene	NM_001081154	1445862_at, 1447110_at, 1455381_at	NP_001074623
3	GeneID:723916	Mirn484	16	14159718	14159784	66	+	3	3299, 3299, 1497	downstream, downstream, downstream	1	1	0	1	2.212	2.499	1.465	1.942	http://genome.ucsc.edu/cgi-bin/hgTracks?db=mm9&position=chr16:14157718-14161784	mmu-mir-484	microRNA 484
3	GeneID:67203	Nde1	16	14169568	14192659	23091	+	3	-6551, -6551, -8353	upstream, upstream, upstream	1	1	0	1	2.212	2.499	1.465	1.942	http://genome.ucsc.edu/cgi-bin/hgTracks?db=mm9&position=chr16:14167568-14194659	Nude, mNudE	nuclear distribution gene E homolog 1 (A nidulans)	NM_023317	1435737_a_at	NP_075806
3	GeneID:106344	Rfc4	16	23114021	23127803	13782	-	4	22972, 731, 18855, 766	downstream, in gene, downstream, in gene	1	0	1	1	2.219	1.36	1.805	2.011	http://genome.ucsc.edu/cgi-bin/hgTracks?db=mm9&position=chr16:23112021-23129803	A1, RFC37	replication factor C (activator 1) 4	NM_145480	1424321_at, 1438161_s_at	NP_663455
3	GeneID:15205	Hes1	16	30065443	30067882	2439	+	3	-518, -520, -518	upstream, upstream, upstream	1	1	0	1	2.747	3.324	1.454	2.804	http://genome.ucsc.edu/cgi-bin/hgTracks?db=mm9&position=chr16:30063443-30069882		hairy and enhancer of split 1 (Drosophila)	NM_008235	1418102_at	NP_032261
3	GeneID:11964	Atp6v1a	16	44085517	44139132	53615	-	3	-342, -342, -4704	upstream, upstream, upstream	1	1	0	1	2.496	2.288	1.819	2.322	http://genome.ucsc.edu/cgi-bin/hgTracks?db=mm9&position=chr16:44083517-44141132	Atp6a2, Atp6v1a1, VA68, VPP2	ATPase, H+ transporting, lysosomal V1 subunit A	NM_007508	1422508_at, 1445916_at, 1450634_at	NP_031534
3	GeneID:72117	Nat13	16	44139922	44163477	23555	+	3	-448, -448, 3914	upstream, upstream, in gene	1	1	0	1	2.496	2.288	1.819	2.322	http://genome.ucsc.edu/cgi-bin/hgTracks?db=mm9&position=chr16:44137922-44165477		N-acetyltransferase 13	NM_028108	1428409_at, 1428410_at, 1428970_at	NP_082384
3	GeneID:66497	2610528E23Rik	16	57302113	57606956	304843	-	3	-415, -415, -767	upstream, upstream, upstream	1	1	0	1	3.848	2.78	1.98	2.376	http://genome.ucsc.edu/cgi-bin/hgTracks?db=mm9&position=chr16:57300113-57608956		RIKEN cDNA 2610528E23 gene	NM_025599	1428519_at, 1446296_at	NP_079875
3	GeneID:67374	Jam2	16	84774678	84825012	50334	+	3	1316, 1331, -2167	in gene, in gene, upstream	1	1	0	1	2.351	2.155	1.621	2.502	http://genome.ucsc.edu/cgi-bin/hgTracks?db=mm9&position=chr16:84772678-84827012	JAM-2, JAM-B, VE-JAM	junction adhesion molecule 2	NM_023844	1419288_at, 1431416_a_at, 1431417_at, 1436568_at, 1449408_at	NP_076333
3	GeneID:14450	Gart	16	91621640	91647217	25577	-	4	381, 1587, 381, 363	in gene, in gene, in gene, in gene	1	1	0	1	3.462	2.952	1.959	2.502	http://genome.ucsc.edu/cgi-bin/hgTracks?db=mm9&position=chr16:91619640-91649217		phosphoribosylglycinamide formyltransferase	NM_010256	1416283_at, 1424435_a_at, 1424436_at, 1441911_x_at	NP_034386
3	GeneID:20658	Son	16	91648069	91679437	31368	+	4	-1233, -2439, -1233, -1215	upstream, upstream, upstream, upstream	1	1	0	1	3.462	2.952	1.959	2.502	http://genome.ucsc.edu/cgi-bin/hgTracks?db=mm9&position=chr16:91646069-91681437	mKIAA1019	Son cell proliferation protein	NM_019973, NM_178880	1420951_a_at, 1420952_at, 1435862_at, 1439074_a_at	NP_064357, NP_849211
3	GeneID:57773	Wdr4	17	31632569	31649202	16633	-	3	-280, -314, -371	upstream, upstream, upstream	1	1	0	1	2.833	2.647	1.75	2.645	http://genome.ucsc.edu/cgi-bin/hgTracks?db=mm9&position=chr17:31630569-31651202		WD repeat domain 4	NM_021322	1423138_at, 1423139_at, 1434522_at, 1445109_at	NP_067297
3	GeneID:78330	1500032D16Rik	17	31657060	31668271	11211	+	3	-7578, -7544, -7487	upstream, upstream, upstream	1	1	0	1	2.833	2.647	1.75	2.645	http://genome.ucsc.edu/cgi-bin/hgTracks?db=mm9&position=chr17:31655060-31670271		RIKEN cDNA 1500032D16 gene	NM_001083891, NM_030087	1424628_a_at	NP_001077360, NP_084363
3	GeneID:18037	Nfkbie	17	45692665	45700118	7453	+	3	15787, 15720, 15968	downstream, downstream, downstream	1	1	0	1	2.748	2.481	1.591	2.562	http://genome.ucsc.edu/cgi-bin/hgTracks?db=mm9&position=chr17:45690665-45702118	IKBE	nuclear factor of kappa light polypeptide gene enhancer in B-cells inhibitor, epsilon	NM_008690	1431843_a_at	NP_032716
3	GeneID:73836	Slc35b2	17	45701101	45704618	3517	+	3	7351, 7284, 7532	downstream, downstream, downstream	1	1	0	1	2.748	2.481	1.591	2.562	http://genome.ucsc.edu/cgi-bin/hgTracks?db=mm9&position=chr17:45699101-45706618		solute carrier family 35, member B2	NM_028662	1423927_at, 1429007_at	NP_082938
3	GeneID:15516	Hsp90ab1	17	45704727	45710210	5483	-	3	1758, 1825, 1577	in gene, in gene, in gene	1	1	0	1	2.748	2.481	1.591	2.562	http://genome.ucsc.edu/cgi-bin/hgTracks?db=mm9&position=chr17:45702727-45712210	90kDa, Hsp84	heat shock protein 90kDa alpha (cytosolic), class B member 1	NM_008302	1416364_at, 1416365_at	NP_032328
3	GeneID:12211	Birc6	17	74927635	75103113	175478	+	4	-1240, -605, -605, -1240	upstream, upstream, upstream, upstream	1	1	0	1	3.822	2.913	2.095	2.849	http://genome.ucsc.edu/cgi-bin/hgTracks?db=mm9&position=chr17:74925635-75105113	mKIAA1289	baculoviral IAP repeat-containing 6	NM_007566	1419562_at, 1419563_at, 1427488_a_at, 1437789_at, 1442495_at, 1442959_at	NP_031592
3	GeneID:12314	Calm2	17	87832757	87846182	13425	-	3	-1015, -1015, -1035	upstream, upstream, upstream	1	1	0	1	2.786	2.822	1.811	2.703	http://genome.ucsc.edu/cgi-bin/hgTracks?db=mm9&position=chr17:87830757-87848182		calmodulin 2	NM_007589	1422414_a_at, 1423807_a_at	NP_031615
3	GeneID:436583	EG436583	18	35716684	35716881	197	+	3	5831, 5867, 5867	downstream, downstream, downstream	1	1	0	1	3.611	2.896	2.088	2.973	http://genome.ucsc.edu/cgi-bin/hgTracks?db=mm9&position=chr18:35714684-35718881	RNU19, U19	predicted gene, EG436583	NR_002905
3	GeneID:17184	Matr3	18	35721922	35751063	29141	+	4	593, 37570, 629, 629	in gene, downstream, in gene, in gene	1	1	0	1	3.21	2.513	1.775	2.465	http://genome.ucsc.edu/cgi-bin/hgTracks?db=mm9&position=chr18:35719922-35753063	mKIAA0723	matrin 3	NM_010771	1434888_a_at, 1438368_a_at, 1450874_at	NP_034901
3	GeneID:13664	Eif1a	18	46757358	46769862	12504	+	3	376, 376, 429	in gene, in gene, in gene	1	1	0	1	2.904	3.073	2.682	2.451	http://genome.ucsc.edu/cgi-bin/hgTracks?db=mm9&position=chr18:46755358-46771862	eIF-1A	eukaryotic translation initiation factor 1A	NM_010120	1427479_at	NP_034250
3	GeneID:328977	Zfp532	18	65739884	65848587	108703	+	4	-1352, 43350, -1330, -1349	upstream, in gene, upstream, upstream	1	1	0	1	2.766	2.319	2.082	2.262	http://genome.ucsc.edu/cgi-bin/hgTracks?db=mm9&position=chr18:65737884-65850587	mKIAA1629	zinc finger protein 532	NM_207255	1435669_at, 1441243_at, 1444851_at	NP_997138
3	GeneID:72124	Seh1l	18	67934530	67955141	20611	+	3	24742, 24760, 24742	downstream, downstream, downstream	1	1	0	1	4.482	4.947	3.236	4.54	http://genome.ucsc.edu/cgi-bin/hgTracks?db=mm9&position=chr18:67932530-67957141	SEC13L, SEH1A, SEH1B, Seh1	SEH1-like (S. cerevisiae	NM_001039088, NM_028112	1419967_at, 1420386_at, 1424199_at, 1424200_s_at, 1424201_a_at, 1424202_at, 1441857_x_at	NP_001034177, NP_082388
3	GeneID:52036	Saps3	19	3454928	3575720	120792	-	3	-771, -753, -753	upstream, upstream, upstream	1	1	0	1	2.727	2.314	2.087	2.485	http://genome.ucsc.edu/cgi-bin/hgTracks?db=mm9&position=chr19:3452928-3577720	Pp6r3, Sapl, mKIAA1558	SAPS domain family, member 3	NM_029456	1423881_at, 1429939_at, 1439161_at, 1447118_at, 1454030_at	NP_083732
3	GeneID:100043581	LOC100043581	19	3573969	3575718	1749	+	3	2522, 2504, 2504	downstream, downstream, downstream	1	1	0	1	2.727	2.314	2.087	2.485	http://genome.ucsc.edu/cgi-bin/hgTracks?db=mm9&position=chr19:3571969-3577718		hypothetical protein LOC100043581	XM_001480817		XP_001480867
3	GeneID:16973	Lrp5	19	3584869	3686554	101685	-	3	110063, 110081, 110081	downstream, downstream, downstream	1	1	0	1	2.727	2.314	2.087	2.485	http://genome.ucsc.edu/cgi-bin/hgTracks?db=mm9&position=chr19:3582869-3688554	BMND1, HBM, LR3, LRP7, OPPG, mKIAA4142	low density lipoprotein receptor-related protein 5	NM_008513		NP_032539
3	GeneID:353282	Sfmbt2	2	10294209	10516787	222578	+	6	-2125, -1148, -1766, -1148, -6548, -1733	upstream, upstream, upstream, upstream, upstream, upstream	1	1	0	1	2.426	2.505	1.998	2.473	http://genome.ucsc.edu/cgi-bin/hgTracks?db=mm9&position=chr2:10292209-10518787		Scm-like with four mbt domains 2	NM_177386	1434353_at, 1443176_at	NP_796360
3	GeneID:15430	Hoxd10	2	74530028	74533160	3132	+	5	-4992, 223, -5010, -1233, 293	upstream, in gene, upstream, upstream, in gene	1	1	0	1	2.809	2.713	1.767	2.206	http://genome.ucsc.edu/cgi-bin/hgTracks?db=mm9&position=chr2:74528028-74535160		homeo box D10	NM_013554	1418606_at	NP_038582
3	GeneID:15438	Hoxd9	2	74535820	74538265	2445	+	3	-5569, -7025, -5499	upstream, upstream, upstream	1	1	0	1	2.587	2.48	1.612	2.126	http://genome.ucsc.edu/cgi-bin/hgTracks?db=mm9&position=chr2:74533820-74540265		homeo box D9	NM_013555	1419126_at	NP_038583
3	GeneID:55935	Fnbp4	2	90585527	90621178	35651	+	4	-199, 1084, 1125, 1125	upstream, in gene, in gene, in gene	1	1	0	1	2.935	2.659	2.057	2.542	http://genome.ucsc.edu/cgi-bin/hgTracks?db=mm9&position=chr2:90583527-90623178	FBP30, Fnbp30, mKIAA1014	formin binding protein 4	NM_018828	1423191_at, 1438700_at	NP_061298
3	GeneID:76894	Mett5d1	2	108932457	109118447	185990	-	3	-3115, -3153, -3355	upstream, upstream, upstream	1	1	0	1	3.161	2.966	2.146	2.501	http://genome.ucsc.edu/cgi-bin/hgTracks?db=mm9&position=chr2:108930457-109120447		methyltransferase 5 domain containing 1	NM_029790	1428900_s_at, 1446837_at, 1452950_at	NP_084066
3	GeneID:228421	Kif18a	2	109120895	109181904	61009	+	3	667, 705, 907	in gene, in gene, in gene	1	1	0	1	3.161	2.966	2.146	2.501	http://genome.ucsc.edu/cgi-bin/hgTracks?db=mm9&position=chr2:109118895-109183904		kinesin family member 18A	NM_139303	1424107_at	NP_647464
3	GeneID:12236	Bub1b	2	118423992	118467327	43335	+	3	342, 323, -471	in gene, in gene, upstream	1	1	0	1	2.506	2.592	1.769	2.227	http://genome.ucsc.edu/cgi-bin/hgTracks?db=mm9&position=chr2:118421992-118469327	BUBR1	budding uninhibited by benzimidazoles 1 homolog, beta (S. cerevisiae)	NM_009773	1416961_at, 1447362_at, 1447363_s_at	NP_033903
3	GeneID:20667	Sox12	2	152219347	152223782	4435	-	3	-4388, -4388, -1780	upstream, upstream, upstream	1	1	0	1	2.476	2.732	1.806	1.972	http://genome.ucsc.edu/cgi-bin/hgTracks?db=mm9&position=chr2:152217347-152225782		SRY-box containing gene 12	NM_011438	1439754_at, 1455562_at	NP_035568
3	GeneID:22348	Slc32a1	2	158436494	158441483	4989	+	3	2504, 2289, 2434	in gene, in gene, in gene	1	1	0	1	2.625	2.921	1.508	2.613	http://genome.ucsc.edu/cgi-bin/hgTracks?db=mm9&position=chr2:158434494-158443483	VGAT	solute carrier family 32 (GABA vesicular transporter), member 1	NM_009508	1422756_at, 1441203_at, 1447573_at, 1447574_s_at, 1456457_at	NP_033534
3	GeneID:71878	2310007D09Rik	2	158607144	158612372	5228	+	3	14238, 14187, 14238	downstream, downstream, downstream	1	1	0	1	2.745	2.378	1.902	2.536	http://genome.ucsc.edu/cgi-bin/hgTracks?db=mm9&position=chr2:158605144-158614372		RIKEN cDNA 2310007D09 gene	NM_027975	1452924_at	NP_082251
3	GeneID:71715	Dhx35	2	158620556	158683950	63394	+	3	826, 775, 826	in gene, in gene, in gene	1	1	0	1	2.745	2.378	1.902	2.536	http://genome.ucsc.edu/cgi-bin/hgTracks?db=mm9&position=chr2:158618556-158685950	Ddx35	DEAH (Asp-Glu-Ala-His) box polypeptide 35	NM_145742	1452693_at	NP_665685
3	GeneID:17210	Mcl1	3	95462643	95467102	4459	+	4	1384, 1219, -2842, 1384	in gene, in gene, upstream, in gene	1	1	0	1	2.556	2.327	1.662	2.885	http://genome.ucsc.edu/cgi-bin/hgTracks?db=mm9&position=chr3:95460643-95469102	Mcl-1	myeloid cell leukemia sequence 1	NM_008562	1416880_at, 1416881_at, 1437527_x_at, 1448503_at, 1456243_x_at, 1456381_x_at	NP_032588
3	GeneID:67495	2010200O16Rik	3	108359343	108365297	5954	-	5	-416, -9896, -418, -9841, -9689	upstream, upstream, upstream, upstream, upstream	1	1	0	1	2.615	2.653	1.915	2.308	http://genome.ucsc.edu/cgi-bin/hgTracks?db=mm9&position=chr3:108357343-108367297		RIKEN cDNA 2010200O16 gene	NM_026198	1429042_at, 1452998_at	NP_080474
3	GeneID:99730	Taf13	3	108374617	108384986	10369	+	5	-8904, 576, -8902, 521, 369	upstream, in gene, upstream, in gene, in gene	1	1	0	1	2.615	2.653	1.915	2.308	http://genome.ucsc.edu/cgi-bin/hgTracks?db=mm9&position=chr3:108372617-108386986	TAFII18	TAF13 RNA polymerase II, TATA box binding protein (TBP)-associated factor	NM_025444	1448707_at	NP_079720
3	GeneID:51788	H2afz	3	137527563	137529886	2323	+	3	1527, 1527, 1546	in gene, in gene, in gene	1	1	0	1	3.452	2.904	1.879	2.85	http://genome.ucsc.edu/cgi-bin/hgTracks?db=mm9&position=chr3:137525563-137531886	H2A.Z	H2A histone family, member Z	NM_016750	1416415_a_at, 1438091_a_at, 1438092_x_at, 1456032_x_at	NP_058030
3	GeneID:70604	Dnajb14	3	137530749	137572316	41567	+	4	-1659, -1659, 50076, -1640	upstream, upstream, downstream, upstream	1	1	0	1	2.557	2.741	2.045	2.104	http://genome.ucsc.edu/cgi-bin/hgTracks?db=mm9&position=chr3:137528749-137574316		DnaJ (Hsp40) homolog, subfamily B, member 14	XM_001473173, XM_924518	1430561_at	XP_001473223, XP_929611
3	GeneID:14211	Smc2	4	52452121	52501132	49011	+	3	516, 533, -891	in gene, in gene, upstream	1	1	0	1	2.723	2.214	2.013	2.61	http://genome.ucsc.edu/cgi-bin/hgTracks?db=mm9&position=chr4:52450121-52503132	CAP-E, CAPE	structural maintenance of chromosomes 2	NM_008017	1429658_a_at, 1429659_at, 1429660_s_at, 1448635_at	NP_032043
3	GeneID:18477	Prdx1	4	116358204	116372605	14401	+	5	1142, 22501, 22573, 1160, 22555	in gene, downstream, downstream, in gene, downstream	1	1	0	1	2.74	2.348	1.976	2.533	http://genome.ucsc.edu/cgi-bin/hgTracks?db=mm9&position=chr4:116356204-116374605	MSP23, NkefA, OSF-3, PAG, PrxI, TDX2, TPx-A, Tdpx2	peroxiredoxin 1	NM_011034	1416000_a_at, 1433866_x_at, 1434731_x_at, 1436691_x_at	NP_035164
3	GeneID:67096	Mmachc	4	116375040	116380926	5886	-	3	221, 149, 167	in gene, in gene, in gene	1	1	0	1	2.71	2.556	1.989	2.734	http://genome.ucsc.edu/cgi-bin/hgTracks?db=mm9&position=chr4:116373040-116382926		methylmalonic aciduria cblC type, with homocystinuria	NM_025962	1418915_at	NP_080238
3	GeneID:68394	0610037D15Rik	4	116381535	116387709	6174	+	4	-830, -758, 11313, -776	upstream, upstream, downstream, upstream	1	1	0	1	2.209	2.66	1.721	2.333	http://genome.ucsc.edu/cgi-bin/hgTracks?db=mm9&position=chr4:116379535-116389709		RIKEN cDNA 0610037D15 gene	NM_026714	1425043_s_at, 1453639_s_at	NP_080990
3	GeneID:242736	4732496O08Rik	4	143002329	143010990	8661	+	3	172, 172, 172	in gene, in gene, in gene	1	1	0	1	3.661	4.095	2.573	3.882	http://genome.ucsc.edu/cgi-bin/hgTracks?db=mm9&position=chr4:143000329-143012990		RIKEN cDNA 4732496O08 gene	NM_172877	1434566_a_at, 1434567_at, 1439160_at	NP_766465
3	GeneID:231464	Cnot6l	5	96504756	96591009	86253	-	3	-1253, -1091, -1374	upstream, upstream, upstream	1	1	0	1	2.923	3.477	1.976	4.216	http://genome.ucsc.edu/cgi-bin/hgTracks?db=mm9&position=chr5:96502756-96593009		CCR4-NOT transcription complex, subunit 6-like	NM_144910, NM_178854	1425480_at, 1425481_at, 1434311_at, 1443595_at, 1451723_at	NP_659159, NP_849185
3	GeneID:20750	Spp1	5	104865225	104870062	4837	+	4	-1484, -920, -1613, -1484	upstream, upstream, upstream, upstream	1	1	0	1	3.797	2.881	1.876	2.631	http://genome.ucsc.edu/cgi-bin/hgTracks?db=mm9&position=chr5:104863225-104872062	BNSP, BSPI, Bsp, ETA-1, OP, minopontin	secreted phosphoprotein 1	NM_009263	1449254_at	NP_033289
3	GeneID:83704	Slc12a9	5	137755787	137774730	18943	-	3	26734, 26770, -950	downstream, downstream, upstream	1	1	0	1	2.607	2.131	1.586	2.557	http://genome.ucsc.edu/cgi-bin/hgTracks?db=mm9&position=chr5:137753787-137776730	CIP1	solute carrier family 12 (potassium/chloride transporters), member 9	NM_031406	1418103_at, 1442599_at	NP_113583
3	GeneID:381680	BC055004	5	138668135	138694591	26456	+	3	28603, 28493, 28475	downstream, downstream, downstream	1	1	0	1	2.215	2.576	1.969	2.58	http://genome.ucsc.edu/cgi-bin/hgTracks?db=mm9&position=chr5:138666135-138696591		cDNA sequence BC055004	NM_001013773		NP_001013795
3	GeneID:66096	0910001L09Rik	5	138696959	138700627	3668	+	3	-221, -331, -349	upstream, upstream, upstream	1	1	0	1	2.215	2.576	1.969	2.58	http://genome.ucsc.edu/cgi-bin/hgTracks?db=mm9&position=chr5:138694959-138702627		RIKEN cDNA 0910001L09 gene	NM_001081108	1434214_at	NP_001074577
3	GeneID:231807	BC037034	5	138700886	138704413	3527	-	3	7675, 7785, 7803	downstream, downstream, downstream	1	1	0	1	2.215	2.576	1.969	2.58	http://genome.ucsc.edu/cgi-bin/hgTracks?db=mm9&position=chr5:138698886-138706413		cDNA sequence BC037034	NM_153161	1454820_at	NP_694801
3	GeneID:330217	Gal3st4	5	138706153	138713982	7829	-	3	17244, 17354, 17372	downstream, downstream, downstream	1	1	0	1	2.215	2.576	1.969	2.58	http://genome.ucsc.edu/cgi-bin/hgTracks?db=mm9&position=chr5:138704153-138715982		galactose-3-O-sulfotransferase 4	NM_001033416	1435606_at	NP_001028588
3	GeneID:53621	Cnot4	6	34995176	35083715	88539	-	3	-598, -598, -615	upstream, upstream, upstream	1	1	0	1	2.712	2.546	2.274	2.526	http://genome.ucsc.edu/cgi-bin/hgTracks?db=mm9&position=chr6:34993176-35085715	Not4h, Not4hp	CCR4-NOT transcription complex, subunit 4	NM_016877	1420999_at, 1421000_at, 1436645_a_at, 1437586_at, 1443169_at, 1450083_at	NP_058573
3	GeneID:54484	Mkrn1	6	39347819	39370385	22566	-	4	4068, 1164, 1059, 1219	in gene, in gene, in gene, in gene	1	1	0	1	2.604	2.438	1.654	2.515	http://genome.ucsc.edu/cgi-bin/hgTracks?db=mm9&position=chr6:39345819-39372385	RFP	makorin, ring finger protein, 1	NM_018810	1418434_at, 1418435_at, 1434853_x_at, 1441879_x_at, 1451425_a_at, 1455504_a_at	NP_061280
3	GeneID:621427	ENSMUSG00000068601	6	39370567	39370866	299	+	4	-4250, -1346, -1241, -1401	upstream, upstream, upstream, upstream	1	1	0	1	2.604	2.438	1.654	2.515	http://genome.ucsc.edu/cgi-bin/hgTracks?db=mm9&position=chr6:39368567-39372866	Anmkrn1	predicted gene, ENSMUSG00000068601	XM_001474075		XP_001474125
3	GeneID:232341	Wnk1	6	119874356	119987797	113441	-	3	-1871, -1637, -1873	upstream, upstream, upstream	1	1	0	1	2.855	2.874	2.299	3.015	http://genome.ucsc.edu/cgi-bin/hgTracks?db=mm9&position=chr6:119872356-119989797	mKIAA0344	WNK lysine deficient protein kinase 1	NM_198703	1433676_at, 1436746_at, 1437888_at, 1439970_at	NP_941992
3	GeneID:22225	Usp5	6	124765037	124779465	14428	-	3	-400, -402, -402	upstream, upstream, upstream	1	1	0	1	3.941	3.807	2.074	3.419	http://genome.ucsc.edu/cgi-bin/hgTracks?db=mm9&position=chr6:124763037-124781465	ISOT, ISOT-1	ubiquitin specific peptidase 5 (isopeptidase T)	NM_013700	1448311_at	NP_038728
3	GeneID:14793	Cdca3	6	124780253	124783716	3463	+	3	-388, -386, -386	upstream, upstream, upstream	1	1	0	1	3.941	3.807	2.074	3.419	http://genome.ucsc.edu/cgi-bin/hgTracks?db=mm9&position=chr6:124778253-124785716	C8, Tome-1	cell division cycle associated 3	NM_013538	1448000_at, 1448001_x_at, 1452040_a_at	NP_038566
3	GeneID:14695	Gnb3	6	124784258	124790293	6035	-	3	10428, 10426, 10426	downstream, downstream, downstream	1	1	0	1	3.941	3.807	2.074	3.419	http://genome.ucsc.edu/cgi-bin/hgTracks?db=mm9&position=chr6:124782258-124792293		guanine nucleotide binding protein, beta 3	NM_013530	1449159_at	NP_038558
3	GeneID:67246	2810474O19Rik	6	149257953	149284178	26225	+	3	-1247, -1247, -1247	upstream, upstream, upstream	1	1	0	1	3.308	2.895	2.296	3.406	http://genome.ucsc.edu/cgi-bin/hgTracks?db=mm9&position=chr6:149255953-149286178	GET, mKIAA1551	RIKEN cDNA 2810474O19 gene	NM_026054	1427334_s_at, 1429588_at, 1437110_at, 1452397_at	NP_080330
3	GeneID:15388	Hnrpl	7	29595932	29607263	11331	+	3	-856, -895, -843	upstream, upstream, upstream	1	1	0	1	3.117	3.009	1.987	2.738	http://genome.ucsc.edu/cgi-bin/hgTracks?db=mm9&position=chr7:29593932-29609263		heterogeneous nuclear ribonucleoprotein L	NM_177301	1424101_at, 1445594_at	NP_796275
3	GeneID:71981	2410004F06Rik	7	36254117	36322763	68646	-	3	370, 390, 374	in gene, in gene, in gene	1	1	1	0	4.719	4.011	2.716	2.486	http://genome.ucsc.edu/cgi-bin/hgTracks?db=mm9&position=chr7:36252117-36324763	ECAT8	RIKEN cDNA 2410004F06 gene	NM_001082581, NM_028034	1453219_a_at	NP_001076050, NP_082310
3	GeneID:668572	2610021A01Rik	7	48854631	48888456	33825	+	3	582, 496, 638	in gene, in gene, in gene	1	1	0	1	2.904	2.736	2.325	3.017	http://genome.ucsc.edu/cgi-bin/hgTracks?db=mm9&position=chr7:48852631-48890456		RIKEN cDNA 2610021A01 gene	XR_030795, XR_031644	1435891_x_at, 1438786_a_at
3	GeneID:66065	Hsd17b14	7	52817567	52822691	5124	+	3	6697, 6658, 6658	downstream, downstream, downstream	1	1	0	1	3.123	2.805	2.206	2.831	http://genome.ucsc.edu/cgi-bin/hgTracks?db=mm9&position=chr7:52815567-52824691	retSDR3	hydroxysteroid (17-beta) dehydrogenase 14	NM_025330	1429802_at, 1447678_at	NP_079606
3	GeneID:12036	Bcat2	7	52825733	52845078	19345	+	3	-1469, -1508, -1508	upstream, upstream, upstream	1	1	0	1	3.123	2.805	2.206	2.831	http://genome.ucsc.edu/cgi-bin/hgTracks?db=mm9&position=chr7:52823733-52847078	Bcat-2, Eca40	branched chain aminotransferase 2, mitochondrial	NM_009737	1425764_a_at	NP_033867
3	GeneID:22390	Wee1	7	117265573	117286813	21240	+	3	1491, 1427, -4854	in gene, in gene, upstream	1	1	0	1	2.876	3.022	1.681	1.995	http://genome.ucsc.edu/cgi-bin/hgTracks?db=mm9&position=chr7:117263573-117288813		wee 1 homolog (S. pombe)	NM_009516	1416773_at, 1416774_at	NP_033542
3	GeneID:57437	Golga7	8	24351798	24367552	15754	-	3	-300, -300, -300	upstream, upstream, upstream	1	1	0	1	2.857	2.689	1.848	2.34	http://genome.ucsc.edu/cgi-bin/hgTracks?db=mm9&position=chr8:24349798-24369552	GCP16, GOLGA3AP1, HSPC041	golgi autoantigen, golgin subfamily a, 7	NM_001042484, NM_020585	1415672_at	NP_001035949, NP_065610
3	GeneID:58198	Sall1	8	91552142	91566338	14196	-	3	-2287, -2308, -2324	upstream, upstream, upstream	1	1	0	1	3.072	3.021	1.973	2.543	http://genome.ucsc.edu/cgi-bin/hgTracks?db=mm9&position=chr8:91550142-91568338	Msal-3	sal-like 1 (Drosophila)	NM_021390	1450489_at	NP_067365
3	GeneID:100041089	LOC100041089	8	91562636	91565980	3344	+	3	5989, 6010, 6026	downstream, downstream, downstream	1	1	0	1	3.072	3.021	1.973	2.543	http://genome.ucsc.edu/cgi-bin/hgTracks?db=mm9&position=chr8:91560636-91567980		hypothetical protein LOC100041089	XM_001476646		XP_001476696
3	GeneID:18021	Nfatc3	8	108583503	108654437	70934	+	3	78214, 78253, 78163	downstream, downstream, downstream	1	1	0	1	2.33	2.928	1.874	2.881	http://genome.ucsc.edu/cgi-bin/hgTracks?db=mm9&position=chr8:108581503-108656437	NFAT4, NFATx	nuclear factor of activated T-cells, cytoplasmic, calcineurin-dependent 3	NM_010901	1419976_s_at, 1452497_a_at	NP_035031
3	GeneID:77411	Rbm35b	8	108655083	108660874	5791	-	3	-843, -882, -792	upstream, upstream, upstream	1	1	0	1	2.33	2.928	1.874	2.881	http://genome.ucsc.edu/cgi-bin/hgTracks?db=mm9&position=chr8:108653083-108662874		RNA binding motif protein 35b	NM_176838	1419977_s_at, 1433683_at	NP_789808
3	GeneID:108837	Ibtk	9	85580963	85637766	56803	-	3	-4263, -4238, -4133	upstream, upstream, upstream	1	1	0	1	2.247	2.42	1.493	2.362	http://genome.ucsc.edu/cgi-bin/hgTracks?db=mm9&position=chr9:85578963-85639766	BTKI, mKIAA1417	inhibitor of Bruton agammaglobulinemia tyrosine kinase	NM_001081282	1434282_at, 1439285_at, 1454905_at	NP_001074751
3	GeneID:71295	4933431K14Rik	9	85642685	85644036	1351	+	3	-656, -681, -786	upstream, upstream, upstream	1	1	0	1	2.247	2.42	1.493	2.362	http://genome.ucsc.edu/cgi-bin/hgTracks?db=mm9&position=chr9:85640685-85646036		RIKEN cDNA 4933431K14 gene	XM_001472662, XM_001480966	1453204_at	XP_001472712, XP_001481016
3	GeneID:237107	Gnl3l	X	147417684	147451791	34107	-	3	-500, -569, -532	upstream, upstream, upstream	1	0	1	1	2.944	2.648	2.501	2.771	http://genome.ucsc.edu/cgi-bin/hgTracks?db=mm9&position=chrX:147415684-147453791		guanine nucleotide binding protein-like 3 (nucleolar)-like	NM_198110	1439009_at	NP_932778
2	GeneID:16869	Lhx1	11	84332881	84339036	6155	-	5	-2586, -2493, -2533, -2648, -2476	upstream, upstream, upstream, upstream, upstream	0	0	1	1	1.227	1.526	2.994	3.045	http://genome.ucsc.edu/cgi-bin/hgTracks?db=mm9&position=chr11:84330881-84341036	Lim1	LIM homeobox protein 1	NM_008498	1421951_at, 1450428_at	NP_032524
2	GeneID:11694	Alx3	3	107397949	107408687	10738	+	5	1927, 1911, 1927, 1911, 1911	in gene, in gene, in gene, in gene, in gene	0	0	1	1	2.496	2.281	2.854	3.685	http://genome.ucsc.edu/cgi-bin/hgTracks?db=mm9&position=chr3:107395949-107410687		aristaless 3	NM_007441	1420555_at	NP_031467
2	GeneID:20218	Khdrbs1	4	129392103	129419526	27423	-	6	-769, -754, -800, -821, 1543, -783	upstream, upstream, upstream, upstream, in gene, upstream	0	0	1	1	2.266	2.171	2.327	2.918	http://genome.ucsc.edu/cgi-bin/hgTracks?db=mm9&position=chr4:129390103-129421526	p62	KH domain containing, RNA binding, signal transduction associated 1	NM_011317	1418628_at, 1418629_a_at, 1418630_at, 1434541_x_at, 1437389_x_at, 1438461_at, 1438462_x_at	NP_035447
2	GeneID:54200	Sult2b1	7	52985353	53014892	29539	-	5	19345, 19345, 19290, 19345, 19345	in gene, in gene, in gene, in gene, in gene	0	0	1	1	2.1	2.023	3.441	5.169	http://genome.ucsc.edu/cgi-bin/hgTracks?db=mm9&position=chr7:52983353-53016892	SULT2B	sulfotransferase family, cytosolic, 2B, member 1	NM_017465	1417335_at	NP_059493
2	GeneID:64290	Foxb1	9	69605559	69608634	3075	-	5	-1438, -1205, -2970, -1474, -1326	upstream, upstream, upstream, upstream, upstream	0	0	1	1	2.083	2.031	2.145	2.251	http://genome.ucsc.edu/cgi-bin/hgTracks?db=mm9&position=chr9:69603559-69610634	C43, Hfh-e5.1	forkhead box B1	NM_022378	1420705_at	NP_071773
2	GeneID:100093674	Trnak-uuu	1	134930539	134930611	72	+	9	-9057, -9057, -9231, 9494, 9494, 9668, 1194, 1035, 1159	upstream, upstream, upstream, downstream, downstream, downstream, downstream, downstream, downstream	1	0	0	1	2.349	2.227	2.407	3.989	http://genome.ucsc.edu/cgi-bin/hgTracks?db=mm9&position=chr1:134928539-134932611		transfer RNA lysine (anticodon UUU)
2	GeneID:100093682	Trnaw-cca	10	23496889	23496960	71	-	9	-8959, -8776, -8813, -373, 429, -618, 411, 1709, -2315	upstream, upstream, upstream, upstream, downstream, upstream, downstream, downstream, upstream	0	1	0	1	1.981	2.076	2.286	3.038	http://genome.ucsc.edu/cgi-bin/hgTracks?db=mm9&position=chr10:23494889-23498960		transfer RNA tryptophan (anticodon CCA)
2	GeneID:21907	Nr2e1	10	42281777	42303394	21617	-	4	-1824, -1863, -1824, -1824	upstream, upstream, upstream, upstream	0	0	1	1	2.059	2.041	2.416	2.625	http://genome.ucsc.edu/cgi-bin/hgTracks?db=mm9&position=chr10:42279777-42305394	Mtl1, Mtll, TLL, XTLL, fierce	nuclear receptor subfamily 2, group E, member 1	NM_152229	1434921_at	NP_689415
2	GeneID:28193	Reep3	10	66474256	66559605	85349	-	6	-1324, -2610, -1324, -2592, -1303, -2610	upstream, upstream, upstream, upstream, upstream, upstream	1	0	0	1	2.424	2.279	2.133	3.35	http://genome.ucsc.edu/cgi-bin/hgTracks?db=mm9&position=chr10:66472256-66561605		receptor accessory protein 3	NM_178606	1424778_at, 1424779_at, 1424780_a_at, 1424781_at, 1433976_at	NP_848721
2	GeneID:216445	Arhgap9	10	126760783	126766999	6216	+	4	15823, 15765, 15875, 15839	downstream, downstream, downstream, downstream	0	0	1	1	1.972	1.796	2.304	2.595	http://genome.ucsc.edu/cgi-bin/hgTracks?db=mm9&position=chr10:126758783-126768999		Rho GTPase activating protein 9	NM_146011	1419810_x_at, 1424249_a_at, 1436097_x_at, 1449619_s_at	NP_666123
2	GeneID:14632	Gli1	10	126766938	126778635	11697	-	4	2029, 2087, 1977, 2013	in gene, in gene, in gene, in gene	0	0	1	1	1.972	1.796	2.304	2.595	http://genome.ucsc.edu/cgi-bin/hgTracks?db=mm9&position=chr10:126764938-126780635		GLI-Kruppel family member GLI1	NM_010296	1449058_at	NP_034426
2	GeneID:16326	Inhbe	10	126786458	126788828	2370	-	4	12222, 12280, 12170, 12206	downstream, downstream, downstream, downstream	0	0	1	1	1.972	1.796	2.304	2.595	http://genome.ucsc.edu/cgi-bin/hgTracks?db=mm9&position=chr10:126784458-126790828		inhibin beta E	NM_008382	1422144_at	NP_032408
2	GeneID:100093649	Trnav-cac	11	48632044	48632116	72	+	6	5524, 5541, -847, 8215, -4144, -4144	downstream, downstream, upstream, downstream, upstream, upstream	1	0	0	1	2.125	1.748	2.13	2.6	http://genome.ucsc.edu/cgi-bin/hgTracks?db=mm9&position=chr11:48630044-48634116		transfer RNA valine (anticodon CAC)
2	GeneID:100093691	Trnag-acc	11	48637230	48637303	73	+	4	10132, 338, 10114, 355	downstream, downstream, downstream, downstream	1	0	0	1	2.14	2.163	2.261	2.604	http://genome.ucsc.edu/cgi-bin/hgTracks?db=mm9&position=chr11:48635230-48639303		transfer RNA glycine (anticodon ACC)
2	GeneID:100039945	LOC100039945	11	48638620	48640157	1537	-	4	-7205, 2589, -7187, 2572	upstream, downstream, upstream, downstream	1	0	0	1	2.14	2.163	2.261	2.604	http://genome.ucsc.edu/cgi-bin/hgTracks?db=mm9&position=chr11:48636620-48642157		similar to putative oral cancer suppressor	XM_001474176		XP_001474226
2	GeneID:94089	Trim7	11	48643941	48654919	10978	+	4	3421, -6373, 3403, -6356	in gene, upstream, in gene, upstream	1	0	0	1	2.14	2.163	2.261	2.604	http://genome.ucsc.edu/cgi-bin/hgTracks?db=mm9&position=chr11:48641941-48656919		tripartite motif protein 7	NM_053166	1421398_at, 1425743_at, 1439352_at	NP_444396
2	GeneID:100093642	Trnai-aau	11	68850505	68850578	73	+	12	4450, 5252, 4205, 5234, 536, -3488, -3966, -5260, -3522, 5540, -6819, -6819	downstream, downstream, downstream, downstream, downstream, upstream, upstream, upstream, upstream, downstream, upstream, upstream	1	0	0	1	2.108	1.986	2.13	2.859	http://genome.ucsc.edu/cgi-bin/hgTracks?db=mm9&position=chr11:68848505-68852578		transfer RNA isoleucine (anticodon AAU)
2	GeneID:100093658	Trnat-agu	11	68851355	68851428	73	+	11	3600, 4402, 3355, 4384, 960, -3064, 4472, -4590, 7769, 7769, -9862	downstream, downstream, downstream, downstream, downstream, upstream, downstream, upstream, downstream, downstream, upstream	1	0	0	1	2.074	1.877	2.169	2.882	http://genome.ucsc.edu/cgi-bin/hgTracks?db=mm9&position=chr11:68849355-68853428		transfer RNA threonine (anticodon AGU)
2	GeneID:27225	Ddx24	12	104646193	104663990	17797	-	4	-850, -850, -850, -850	upstream, upstream, upstream, upstream	0	0	1	1	1.621	1.691	2.434	2.352	http://genome.ucsc.edu/cgi-bin/hgTracks?db=mm9&position=chr12:104644193-104665990		DEAD (Asp-Glu-Ala-Asp) box polypeptide 24	NM_020494	1415713_a_at, 1441631_at	NP_065240
2	GeneID:52668	D12Ertd647e	12	104672421	104678417	5996	+	4	-7581, -7581, -7581, -7581	upstream, upstream, upstream, upstream	0	0	1	1	1.621	1.691	2.434	2.352	http://genome.ucsc.edu/cgi-bin/hgTracks?db=mm9&position=chr12:104670421-104680417	ISG12a	DNA segment, Chr 12, ERATO Doi 647, expressed	NM_026790, NM_194066, NM_194067, NM_194068, NM_194069	1452956_a_at, 1454757_s_at	NP_081066, NP_919042, NP_919043, NP_919044, NP_919045
2	GeneID:22195	Ube2l3	16	17152108	17201585	49477	-	4	-6204, -6319, -6319, -4391	upstream, upstream, upstream, upstream	0	0	1	1	1.585	2.4	2.703	2.224	http://genome.ucsc.edu/cgi-bin/hgTracks?db=mm9&position=chr16:17150108-17203585	UbcM4	ubiquitin-conjugating enzyme E2L 3	NM_009456	1417907_at, 1417908_s_at, 1448879_at, 1448880_at	NP_033482
2	GeneID:239731	Gm603	16	17209078	17214014	4936	+	4	-1289, -1174, -1174, -3102	upstream, upstream, upstream, upstream	0	0	1	1	1.585	2.4	2.703	2.224	http://genome.ucsc.edu/cgi-bin/hgTracks?db=mm9&position=chr16:17207078-17216014	mKIAA1666	gene model 603, (NCBI)	NM_001033338	1443875_at	NP_001028510
2	GeneID:106766	AW049765	17	56136500	56144993	8493	-	4	-2359, -2359, -2359, -2319	upstream, upstream, upstream, upstream	0	1	0	1	2.261	2.981	2.221	3.461	http://genome.ucsc.edu/cgi-bin/hgTracks?db=mm9&position=chr17:56134500-56146993	Stap2	expressed sequence AW049765	NM_145934	1424148_a_at, 1451261_s_at	NP_666046
2	GeneID:68047	Mpnd	17	56148654	56156204	7550	+	4	-1302, -1302, -1302, -1342	upstream, upstream, upstream, upstream	0	1	0	1	2.261	2.981	2.221	3.461	http://genome.ucsc.edu/cgi-bin/hgTracks?db=mm9&position=chr17:56146654-56158204		MPN domain containing	NM_026530	1451357_at	NP_080806
2	GeneID:20405	Sh3gl1	17	56156173	56175999	19826	-	4	28647, 28647, 28647, 28687	downstream, downstream, downstream, downstream	0	1	0	1	2.261	2.981	2.221	3.461	http://genome.ucsc.edu/cgi-bin/hgTracks?db=mm9&position=chr17:56154173-56177999	EEN, SH3P8	SH3-domain GRB2-like 1	NM_013664	1416338_at	NP_038692
2	GeneID:67788	6330577E15Rik	19	47806246	47810078	3832	+	4	943, 889, 889, 889	in gene, in gene, in gene, in gene	0	0	1	1	1.838	1.664	2.685	2.756	http://genome.ucsc.edu/cgi-bin/hgTracks?db=mm9&position=chr19:47804246-47812078		RIKEN cDNA 6330577E15 gene	NM_026377	1425194_a_at	NP_080653
2	GeneID:70806	D19Ertd652e	19	47811347	47915279	103932	-	7	108090, 108144, 5031, 108144, 4974, 108144, 5011	downstream, downstream, in gene, downstream, in gene, downstream, in gene	0	0	1	1	1.761	1.834	2.281	2.719	http://genome.ucsc.edu/cgi-bin/hgTracks?db=mm9&position=chr19:47809347-47917279		DNA segment, Chr 19, ERATO Doi 652, expressed	XM_001479249, XM_129357	1430911_at	XP_001479299, XP_129357
2	GeneID:56194	Prpf40a	2	52997509	53050221	52712	-	4	-5511, -5511, -5241, -5511	upstream, upstream, upstream, upstream	1	1	0	0	2.758	2.315	1.6	2.25	http://genome.ucsc.edu/cgi-bin/hgTracks?db=mm9&position=chr2:52995509-53052221	FBP11, Fnbp11	PRP40 pre-mRNA processing factor 40 homolog A (yeast)	NM_018785	1420916_at, 1420917_at, 1429436_at, 1429437_at, 1442171_at, 1447466_at, 1450035_a_at	NP_061255
2	GeneID:65103	Arl6ip6	2	53051145	53078060	26915	+	4	4587, 4587, 4317, 4587	in gene, in gene, in gene, in gene	1	1	0	0	2.758	2.315	1.6	2.25	http://genome.ucsc.edu/cgi-bin/hgTracks?db=mm9&position=chr2:53049145-53080060	Aip-6	ADP-ribosylation factor-like 6 interacting protein 6	NM_022989	1424020_at	NP_075365
2	GeneID:229279	Hnrpa3	2	75497334	75507464	10130	+	4	866, 1360, 1360, 1323	in gene, in gene, in gene, in gene	1	0	0	1	2.302	2.131	1.63	2.817	http://genome.ucsc.edu/cgi-bin/hgTracks?db=mm9&position=chr2:75495334-75509464	hnRNPA3	heterogeneous nuclear ribonucleoprotein A3	NM_146130, NM_198090	1452712_at, 1452774_at	NP_666242, NP_932758
2	GeneID:100093679	Trnae-cuc	3	96962008	96962079	71	+	6	2137, 3264, 1925, 1875, 7, 1874	downstream, downstream, downstream, downstream, in gene, downstream	1	0	0	1	2.584	2.007	2.106	2.703	http://genome.ucsc.edu/cgi-bin/hgTracks?db=mm9&position=chr3:96960008-96964079		transfer RNA glutamic acid (anticodon CUC)
2	GeneID:66659	Acp6	3	96962714	96980491	17777	+	6	1431, 2558, 1219, 1169, -699, 1168	in gene, in gene, in gene, in gene, upstream, in gene	1	0	0	1	2.584	2.007	2.106	2.703	http://genome.ucsc.edu/cgi-bin/hgTracks?db=mm9&position=chr3:96960714-96982491	ACPL1, mPACPL1	acid phosphatase 6, lysophosphatidic	NM_019800	1444410_at, 1448445_at	NP_062774
2	GeneID:67123	Ubap1	4	41296086	41336799	40713	+	4	895, 1132, 1107, 1107	in gene, in gene, in gene, in gene	0	1	0	1	2.273	2.667	2.333	2.999	http://genome.ucsc.edu/cgi-bin/hgTracks?db=mm9&position=chr4:41294086-41338799	NAG20, Ubap	ubiquitin-associated protein 1	NM_023305	1423185_a_at, 1444624_at, 1450893_a_at	NP_075794
2	GeneID:231093	9430057O19Rik	5	31191225	31209039	17814	+	4	-474, -508, -474, -474	upstream, upstream, upstream, upstream	0	1	0	1	3.295	3.349	2.156	3.247	http://genome.ucsc.edu/cgi-bin/hgTracks?db=mm9&position=chr5:31189225-31211039	4930455N08	RIKEN cDNA 9430057O19 gene	NM_001048192, NM_174849	1439465_x_at	NP_001041657, NP_777274
2	GeneID:16873	Lhx5	5	120881910	120891466	9556	+	4	971, -1845, -1881, -1865	in gene, upstream, upstream, upstream	1	0	1	0	2.023	1.439	2.028	1.855	http://genome.ucsc.edu/cgi-bin/hgTracks?db=mm9&position=chr5:120879910-120893466	Lim2	LIM homeobox protein 5	NM_008499	1420348_at	NP_032525
2	GeneID:22255	Uncx4.1	5	140019863	140024133	4270	+	4	1412, 1501, 1483, 1501	in gene, in gene, in gene, in gene	0	1	0	1	2.036	2.819	2.011	2.822	http://genome.ucsc.edu/cgi-bin/hgTracks?db=mm9&position=chr5:140017863-140026133		Unc4.1 homeobox (C. elegans)	NM_013702	1419633_at	NP_038730
2	GeneID:14794	Spsb2	6	124758959	124760632	1673	+	4	-4221, -4221, -4203, -4239	upstream, upstream, upstream, upstream	0	0	1	1	2.244	2.36	3.147	4.149	http://genome.ucsc.edu/cgi-bin/hgTracks?db=mm9&position=chr6:124756959-124762632	C9, SSB2	splA/ryanodine receptor domain and SOCS box containing 2	NM_013539	1422106_a_at, 1451585_x_at	NP_038567
2	GeneID:21991	Tpi1	6	124760733	124764430	3697	-	4	9692, 9692, 9674, 9710	downstream, downstream, downstream, downstream	0	0	1	1	2.244	2.36	3.147	4.149	http://genome.ucsc.edu/cgi-bin/hgTracks?db=mm9&position=chr6:124758733-124766430	Tpi	triosephosphate isomerase 1	NM_009415	1415918_a_at, 1435659_a_at, 1452927_x_at	NP_033441
2	GeneID:16768	Lag3	6	124854379	124861723	7344	-	4	-7491, -7368, -7561, -7388	upstream, upstream, upstream, upstream	0	0	1	1	2.347	2.772	2.963	3.781	http://genome.ucsc.edu/cgi-bin/hgTracks?db=mm9&position=chr6:124852379-124863723	CD223, LAG-3	lymphocyte-activation gene 3	NM_008479	1449911_at	NP_032505
2	GeneID:69202	Ptms	6	124863699	124867949	4250	-	4	-1265, -1142, -1335, -1162	upstream, upstream, upstream, upstream	0	0	1	1	2.347	2.772	2.963	3.781	http://genome.ucsc.edu/cgi-bin/hgTracks?db=mm9&position=chr6:124861699-124869949		parathymosin	NM_026988	1428707_at, 1428708_x_at, 1452508_x_at	NP_081264
2	GeneID:14751	Gpi1	7	34987177	35015281	28104	-	4	-4391, -4391, -4448, -4391	upstream, upstream, upstream, upstream	0	1	0	1	2.119	2.421	2.27	3.483	http://genome.ucsc.edu/cgi-bin/hgTracks?db=mm9&position=chr7:34985177-35017281	Amf, Gpi1s	glucose phosphate isomerase 1	NM_008155	1420997_a_at	NP_032181
2	GeneID:233103	4931406P16Rik	7	35021733	35070628	48895	-	4	50956, 50956, 50899, 50956	downstream, downstream, downstream, downstream	0	1	0	1	2.119	2.421	2.27	3.483	http://genome.ucsc.edu/cgi-bin/hgTracks?db=mm9&position=chr7:35019733-35072628	mKIAA0355	RIKEN cDNA 4931406P16 gene	NM_172741	1433993_at, 1433994_at, 1438798_at	NP_766329
2	GeneID:12443	Ccnd1	7	152115836	152125830	9994	-	4	-955, -1068, -1013, -1029	upstream, upstream, upstream, upstream	1	0	0	1	2.965	2.853	2.584	4.204	http://genome.ucsc.edu/cgi-bin/hgTracks?db=mm9&position=chr7:152113836-152127830	Cyl-1, PRAD1, bcl-1	cyclin D1	NM_007631	1417419_at, 1417420_at, 1448698_at	NP_031657
2	GeneID:97165	Hmgb2	8	59990673	59993284	2611	+	4	-1105, -1105, -1105, -1277	upstream, upstream, upstream, upstream	0	1	0	1	3.16	3.163	2.638	4.871	http://genome.ucsc.edu/cgi-bin/hgTracks?db=mm9&position=chr8:59988673-59995284	HMG-2	high mobility group box 2	NM_008252	1438307_at	NP_032278
2	GeneID:68291	Mto1	9	78296027	78321959	25932	+	5	32115, 31456, 32115, 31456, 32115	downstream, downstream, downstream, downstream, downstream	0	1	0	1	2.598	3.084	2.657	3.676	http://genome.ucsc.edu/cgi-bin/hgTracks?db=mm9&position=chr9:78294027-78323959		mitochondrial translation optimization 1 homolog (S. cerevisiae)	NM_026658	1416991_at, 1431739_at	NP_080934
2	GeneID:13627	Eef1a1	9	78326260	78329531	3271	-	5	1389, 2048, 1389, 2048, 1389	in gene, in gene, in gene, in gene, in gene	0	1	0	1	2.598	3.084	2.657	3.676	http://genome.ucsc.edu/cgi-bin/hgTracks?db=mm9&position=chr9:78324260-78331531		eukaryotic translation elongation factor 1 alpha 1	NM_010106	1424635_at	NP_034236
2	GeneID:56289	Rassf1	9	107456987	107464591	7604	+	4	15334, 15316, 15336, 15336	downstream, downstream, downstream, downstream	0	0	1	1	2.566	2.489	3.05	4	http://genome.ucsc.edu/cgi-bin/hgTracks?db=mm9&position=chr9:107454987-107466591	123F2, NORE2A, RDA32, REH3P21, Rassf1A, Rassf1B, Rassf1C	Ras association (RalGDS/AF-6) domain family 1	NM_019713	1441737_s_at, 1448855_at	NP_062687
2	GeneID:80385	Tusc2	9	107465586	107468439	2853	+	4	6735, 6717, 6737, 6737	downstream, downstream, downstream, downstream	0	0	1	1	2.566	2.489	3.05	4	http://genome.ucsc.edu/cgi-bin/hgTracks?db=mm9&position=chr9:107463586-107470439	Fus1, Lgcc, PAP	tumor suppressor candidate 2	NM_019742	1417593_at	NP_062716
2	GeneID:15587	Hyal2	9	107471494	107475109	3615	+	4	827, 809, 829, 829	in gene, in gene, in gene, in gene	0	0	1	1	2.566	2.489	3.05	4	http://genome.ucsc.edu/cgi-bin/hgTracks?db=mm9&position=chr9:107469494-107477109		hyaluronoglucosaminidase 2	NM_010489	1448679_at	NP_034619
2	GeneID:15586	Hyal1	9	107479283	107482468	3185	+	4	-6962, -6980, -6960, -6960	upstream, upstream, upstream, upstream	0	0	1	1	2.566	2.489	3.05	4	http://genome.ucsc.edu/cgi-bin/hgTracks?db=mm9&position=chr9:107477283-107484468	Hya1	hyaluronoglucosaminidase 1	NM_008317	1449954_at	NP_032343
2	GeneID:383491	Prdm14	1	13103509	13117244	13735	-	3	1305, 1322, 1212	in gene, in gene, in gene	0	1	0	1	2.588	2.989	2.12	2.705	http://genome.ucsc.edu/cgi-bin/hgTracks?db=mm9&position=chr1:13101509-13119244		PR domain containing 14	NM_001081209	1444390_at	NP_001074678
2	GeneID:21749	Terf1	1	15795739	15833510	37771	+	3	-209, -522, -209	upstream, upstream, upstream	1	0	0	1	2.993	2.424	2.074	3.347	http://genome.ucsc.edu/cgi-bin/hgTracks?db=mm9&position=chr1:15793739-15835510	Pin2, Trf1	telomeric repeat binding factor 1	NM_009352	1418380_at, 1431332_a_at, 1443527_at	NP_033378
2	GeneID:20042	Rps12	10	23504991	23507006	2015	-	3	1087, 1270, 1233	in gene, in gene, in gene	0	1	0	1	1.965	2.442	1.967	2.776	http://genome.ucsc.edu/cgi-bin/hgTracks?db=mm9&position=chr10:23502991-23509006		ribosomal protein S12	NM_011295	1416453_x_at, 1433432_x_at, 1447205_x_at, 1448344_at	NP_035425
2	GeneID:21917	Tmpo	10	90610316	90634327	24011	-	3	1622, 1622, 1384	in gene, in gene, in gene	0	1	0	1	2.242	2.271	1.587	2.352	http://genome.ucsc.edu/cgi-bin/hgTracks?db=mm9&position=chr10:90608316-90636327	LAP2, TP	thymopoietin	NM_001080129, NM_001080130, NM_001080131, NM_001080132, NM_001080134, NM_011605	1421237_at, 1426020_at, 1426349_s_at, 1428976_at, 1452036_a_at	NP_001073598, NP_001073599, NP_001073600, NP_001073601, NP_001073603, NP_035735
2	GeneID:192678	Rassf3	10	120847406	120913306	65900	-	3	-848, -732, -732	upstream, upstream, upstream	1	0	1	0	2.8	2.951	2.77	2.939	http://genome.ucsc.edu/cgi-bin/hgTracks?db=mm9&position=chr10:120845406-120915306		Ras association (RalGDS/AF-6) domain family 3	NM_138956	1417015_at, 1448546_at, 1448547_at	NP_620406
2	GeneID:64934	Pes1	11	3863978	3880007	16029	+	3	-160, -141, -175	upstream, upstream, upstream	1	1	0	0	3.385	2.538	1.805	1.71	http://genome.ucsc.edu/cgi-bin/hgTracks?db=mm9&position=chr11:3861978-3882007		pescadillo homolog 1, containing BRCT domain (zebrafish)	NM_022889	1416172_at, 1416173_at	NP_075027
2	GeneID:100093664	Trnaa-ugc	11	48647931	48648002	71	-	3	640, 658, 10268	downstream, downstream, downstream	1	0	0	1	2.445	2.014	2.298	2.576	http://genome.ucsc.edu/cgi-bin/hgTracks?db=mm9&position=chr11:48645931-48650002		transfer RNA alanine (anticodon UGC)
2	GeneID:668206	LOC668206	11	60506012	60509361	3349	-	3	-3627, -3612, -3612	upstream, upstream, upstream	0	1	0	1	2.358	2.789	1.941	2.205	http://genome.ucsc.edu/cgi-bin/hgTracks?db=mm9&position=chr11:60504012-60511361		similar to ubiquitin A-52 residue ribosomal protein fusion product 1	XM_001000017	1435782_at	XP_001000017
2	GeneID:16897	Llgl1	11	60513342	60527688	14346	+	3	-354, -369, -369	upstream, upstream, upstream	0	1	0	1	2.358	2.789	1.941	2.205	http://genome.ucsc.edu/cgi-bin/hgTracks?db=mm9&position=chr11:60511342-60529688	Llglh, Mgl1	lethal giant larvae homolog 1 (Drosophila)	NM_008502	1416621_at	NP_032528
2	GeneID:22187	Ubb	11	62364184	62366719	2535	+	5	776, 1359, 1359, -3770, 1289	in gene, in gene, in gene, upstream, in gene	0	1	0	1	2.863	4.161	2.372	2.994	http://genome.ucsc.edu/cgi-bin/hgTracks?db=mm9&position=chr11:62362184-62368719		ubiquitin B	NM_011664	1435643_x_at, 1453723_x_at	NP_035794
2	GeneID:84653	Hes7	11	68933955	68936761	2806	+	3	3601, 3760, 3636	downstream, downstream, downstream	1	0	0	1	2.797	2.303	2.145	3.647	http://genome.ucsc.edu/cgi-bin/hgTracks?db=mm9&position=chr11:68931955-68938761		hairy and enhancer of split 7 (Drosophila)	NM_033041	1422950_at	NP_149030
2	GeneID:100093687	Trnar-ucu	11	68936984	68937070	86	-	3	-486, -645, -521	upstream, upstream, upstream	1	0	0	1	2.797	2.303	2.145	3.647	http://genome.ucsc.edu/cgi-bin/hgTracks?db=mm9&position=chr11:68934984-68939070		transfer RNA arginine (anticodon UCU)
2	GeneID:23801	Aloxe3	11	68939879	68962616	22737	+	3	-2323, -2164, -2288	upstream, upstream, upstream	1	0	0	1	2.797	2.303	2.145	3.647	http://genome.ucsc.edu/cgi-bin/hgTracks?db=mm9&position=chr11:68937879-68964616	e-LOX-3	arachidonate lipoxygenase 3	NM_011786	1449237_at	NP_035916
2	GeneID:17428	Mnt	11	74644426	74659212	14786	+	3	-460, -480, -424	upstream, upstream, upstream	1	1	0	0	2.884	2.738	2.265	2.064	http://genome.ucsc.edu/cgi-bin/hgTracks?db=mm9&position=chr11:74642426-74661212	Rox	max binding protein	NM_010813	1418192_at	NP_034943
2	GeneID:217127	Myst2	11	95135573	95171515	35942	-	3	-419, -1069, -806	upstream, upstream, upstream	0	1	0	1	3.027	2.952	2.247	2.754	http://genome.ucsc.edu/cgi-bin/hgTracks?db=mm9&position=chr11:95133573-95173515	Hbo1, Hboa	MYST histone acetyltransferase 2	NM_177619	1433433_at, 1440746_at, 1447631_at	NP_808287
2	GeneID:19014	Pparbp	11	98013468	98054607	41139	-	3	-8649, -8649, -8633	upstream, upstream, upstream	1	1	0	0	4.764	3.132	2.184	2.268	http://genome.ucsc.edu/cgi-bin/hgTracks?db=mm9&position=chr11:98011468-98056607	CRSP210, DRIP205, MED1, PBP, TRAP220	peroxisome proliferator activated receptor binding protein	NM_001080118, NM_013634, NM_134027	1421906_at, 1421907_at, 1439408_a_at, 1446250_at, 1447450_at, 1448708_at, 1450402_at, 1453972_x_at	NP_001073587, NP_038662, NP_598788
2	GeneID:100039982	LOC100039982	11	98064101	98064612	511	-	3	1356, 1356, 1372	downstream, downstream, downstream	1	1	0	0	4.764	3.132	2.184	2.268	http://genome.ucsc.edu/cgi-bin/hgTracks?db=mm9&position=chr11:98062101-98066612		hypothetical protein LOC100039982	XM_001473891		XP_001473941
2	GeneID:69131	Crkrs	11	98064628	98108018	43390	+	3	-1372, -1372, -1388	upstream, upstream, upstream	1	1	0	0	4.764	3.132	2.184	2.268	http://genome.ucsc.edu/cgi-bin/hgTracks?db=mm9&position=chr11:98062628-98110018	Pksc	Cdc2-related kinase, arginine/serine-rich	NM_026952	1425555_at, 1425556_at, 1438831_at, 1440858_at, 1443294_at, 1455567_at, 1455964_at	NP_081228
2	GeneID:14786	Grb7	11	98308148	98316687	8539	+	4	2533, 1468, 1485, 2533	in gene, in gene, in gene, in gene	1	0	0	1	2.615	2.533	2.576	2.737	http://genome.ucsc.edu/cgi-bin/hgTracks?db=mm9&position=chr11:98306148-98318687	mKIAA4028	growth factor receptor bound protein 7	NM_010346	1448227_at	NP_034476
2	GeneID:52469	Ccdc56	11	101139284	101140262	978	-	3	-317, -369, -318	upstream, upstream, upstream	1	1	0	0	2.741	2.916	1.841	2.186	http://genome.ucsc.edu/cgi-bin/hgTracks?db=mm9&position=chr11:101137284-101142262	HSPC009	coiled-coil domain containing 56	NM_026618	1419812_s_at, 1423840_at	NP_080894
2	GeneID:68107	Cntd1	11	101140517	101150015	9498	+	3	62, 114, 63	in gene, in gene, in gene	1	1	0	0	2.741	2.916	1.841	2.186	http://genome.ucsc.edu/cgi-bin/hgTracks?db=mm9&position=chr11:101138517-101152015	4921513J16Rik, Cntd	cyclin N-terminal domain containing 1	NM_026562	1432480_a_at, 1439405_x_at	NP_080838
2	GeneID:56208	Becn1	11	101149581	101163581	14000	-	3	23002, 22950, 23001	downstream, downstream, downstream	1	1	0	0	2.741	2.916	1.841	2.186	http://genome.ucsc.edu/cgi-bin/hgTracks?db=mm9&position=chr11:101147581-101165581	4921513J16Rik, 5430417M23Rik	beclin 1 (coiled-coil, myosin-like BCL2-interacting protein)	NM_019584	1430358_at, 1435219_x_at, 1437006_x_at, 1455880_s_at	NP_062530
2	GeneID:16647	Kpna2	11	106849943	106860839	10896	-	3	659, 754, -209	in gene, in gene, upstream	1	1	0	0	3.346	3.086	1.883	2.216	http://genome.ucsc.edu/cgi-bin/hgTracks?db=mm9&position=chr11:106847943-106862839	IPOA1	karyopherin (importin) alpha 2	NM_010655	1415860_at	NP_034785
2	GeneID:104799	AI413782	12	88579825	88605194	25369	-	3	-3412, -3385, -3347	upstream, upstream, upstream	1	0	0	1	2.765	2.325	2.193	3.038	http://genome.ucsc.edu/cgi-bin/hgTracks?db=mm9&position=chr12:88577825-88607194		expressed sequence AI413782	NM_134044	1416096_at, 1438983_x_at	NP_598805
2	GeneID:217737	Ahsa1	12	88607678	88614902	7224	+	3	928, 901, 863	in gene, in gene, in gene	1	0	0	1	2.765	2.325	2.193	3.038	http://genome.ucsc.edu/cgi-bin/hgTracks?db=mm9&position=chr12:88605678-88616902	p38	AHA1, activator of heat shock protein ATPase homolog 1 (yeast)	NM_146036	1424147_at, 1444500_at	NP_666148
2	GeneID:100093646	Trnav-aac	13	22107660	22107732	72	-	4	-9838, -6541, -6541, 657	upstream, upstream, upstream, downstream	1	0	0	1	2.144	1.872	2.199	2.812	http://genome.ucsc.edu/cgi-bin/hgTracks?db=mm9&position=chr13:22105660-22109732		transfer RNA valine (anticodon AAC)
2	GeneID:100093683	Trnar-acg	13	22113013	22113085	72	-	3	-4485, -1188, -1188	upstream, upstream, upstream	1	0	0	1	2.276	1.67	2.42	3.053	http://genome.ucsc.edu/cgi-bin/hgTracks?db=mm9&position=chr13:22111013-22115085		transfer RNA arginine (anticodon ACG)
2	GeneID:100093653	Trnas-cga	13	22114288	22114369	81	-	3	-3201, 96, 96	upstream, downstream, downstream	1	0	0	1	2.276	1.67	2.42	3.053	http://genome.ucsc.edu/cgi-bin/hgTracks?db=mm9&position=chr13:22112288-22116369		transfer RNA serine (anticodon CGA)
2	GeneID:73181	Nfatc4	14	56443845	56452780	8935	+	3	-1040, -1058, -1111	upstream, upstream, upstream	1	1	0	0	4.803	4.668	2.096	2.658	http://genome.ucsc.edu/cgi-bin/hgTracks?db=mm9&position=chr14:56441845-56454780	Nfat3	nuclear factor of activated T-cells, cytoplasmic, calcineurin-dependent 4	NM_023699	1423380_s_at, 1432821_at, 1454369_a_at	NP_076188
2	GeneID:50759	Fbxo16	14	65885538	65940339	54801	+	3	-383, -365, -397	upstream, upstream, upstream	0	0	1	1	2.088	2.419	2.213	2.981	http://genome.ucsc.edu/cgi-bin/hgTracks?db=mm9&position=chr14:65883538-65942339	Fbx16	F-box protein 16	NM_015795	1418953_at	NP_056610
2	GeneID:12224	Klf5	14	99697910	99712631	14721	+	3	2119, 2357, 2313	in gene, in gene, in gene	0	1	0	1	2.743	2.689	2.462	3.425	http://genome.ucsc.edu/cgi-bin/hgTracks?db=mm9&position=chr14:99695910-99714631	CKLF, IKLF	Kruppel-like factor 5	NM_009769	1430255_at, 1451021_a_at, 1451739_at	NP_033899
2	GeneID:68059	Tm9sf2	14	122506304	122558825	52521	+	3	778, -793, -934	in gene, upstream, upstream	1	0	0	1	2.44	2.064	1.574	2.059	http://genome.ucsc.edu/cgi-bin/hgTracks?db=mm9&position=chr14:122504304-122560825	P76	transmembrane 9 superfamily member 2	NM_080556	1423295_at, 1455875_x_at	NP_542123
2	GeneID:19387	Rangap1	15	81534683	81560331	25648	-	3	-242, -321, -310	upstream, upstream, upstream	1	1	0	0	4.748	4.262	2.239	2.758	http://genome.ucsc.edu/cgi-bin/hgTracks?db=mm9&position=chr15:81532683-81562331	mKIAA1835	RAN GTPase activating protein 1	NM_011241	1423749_s_at, 1444581_at, 1451092_a_at	NP_035371
2	GeneID:224619	Traf7	17	24645795	24664775	18980	-	3	-900, -825, -901	upstream, upstream, upstream	0	1	0	1	2.464	2.944	2.362	4.01	http://genome.ucsc.edu/cgi-bin/hgTracks?db=mm9&position=chr17:24643795-24666775	RFWD1	Tnf receptor-associated factor 7	NM_153792	1424320_a_at	NP_722487
2	GeneID:328778	Rab26	17	24665999	24670833	4834	-	3	5158, 5233, 5157	downstream, downstream, downstream	0	1	0	1	2.464	2.944	2.362	4.01	http://genome.ucsc.edu/cgi-bin/hgTracks?db=mm9&position=chr17:24663999-24672833		RAB26, member RAS oncogene family	XM_283428, XM_914497	1435500_at	XP_283428, XP_919590
2	GeneID:80880	Ankrd47	17	33947468	33959859	12391	+	4	-6656, 1432, 1432, 14279	upstream, in gene, in gene, downstream	1	0	0	1	3.289	2.338	2.053	2.327	http://genome.ucsc.edu/cgi-bin/hgTracks?db=mm9&position=chr17:33945468-33961859	NG28	ankyrin repeat domain 47	NM_030697	1440114_x_at, 1448839_at	NP_109622
2	GeneID:12894	Cpt1a	19	3323348	3385732	62384	+	3	1055, 1020, 1205	in gene, in gene, in gene	1	0	0	1	2.936	2.06	2.032	3.129	http://genome.ucsc.edu/cgi-bin/hgTracks?db=mm9&position=chr19:3321348-3387732	C730027G07, CPTI	carnitine palmitoyltransferase 1a, liver	NM_013495	1434866_x_at, 1438156_x_at	NP_038523
2	GeneID:74126	Syvn1	19	6046662	6053709	7047	+	3	13010, 13136, 13136	downstream, downstream, downstream	1	0	0	1	2.783	2	2.547	3.744	http://genome.ucsc.edu/cgi-bin/hgTracks?db=mm9&position=chr19:6044662-6055709	D530017H19Rik, Hrd1	synovial apoptosis inhibitor 1, synoviolin	NM_028769	1428070_at, 1443609_s_at, 1446774_at	NP_083045
2	GeneID:18120	Mrpl49	19	6053630	6057751	4121	-	3	-1921, -2047, -2047	upstream, upstream, upstream	1	0	0	1	2.783	2	2.547	3.744	http://genome.ucsc.edu/cgi-bin/hgTracks?db=mm9&position=chr19:6051630-6059751		mitochondrial ribosomal protein L49	NM_026246	1423218_a_at, 1423219_a_at	NP_080522
2	GeneID:14109	Fau	19	6057949	6059520	1571	+	3	1723, 1849, 1849	downstream, downstream, downstream	1	0	0	1	2.783	2	2.547	3.744	http://genome.ucsc.edu/cgi-bin/hgTracks?db=mm9&position=chr19:6055949-6061520	MNSFbeta	Finkel-Biskis-Reilly murine sarcoma virus (FBR-MuSV) ubiquitously expressed (fox derived)	NM_007990	1417452_a_at	NP_032016
2	GeneID:29805	Znhit2	19	6061207	6062468	1261	+	3	-1535, -1409, -1409	upstream, upstream, upstream	1	0	0	1	2.783	2	2.547	3.744	http://genome.ucsc.edu/cgi-bin/hgTracks?db=mm9&position=chr19:6059207-6064468	C11orf5, Fon	zinc finger, HIT domain containing 2	NM_013859	1416651_at	NP_038887
2	GeneID:73166	Tm7sf2	19	6062821	6067850	5029	-	3	8178, 8052, 8052	downstream, downstream, downstream	1	0	0	1	2.783	2	2.547	3.744	http://genome.ucsc.edu/cgi-bin/hgTracks?db=mm9&position=chr19:6060821-6069850	ANG1	transmembrane 7 superfamily member 2	NM_028454		NP_082730
2	GeneID:68505	1110014N23Rik	19	6067842	6077187	9345	-	3	17515, 17389, 17389	downstream, downstream, downstream	1	0	0	1	2.783	2	2.547	3.744	http://genome.ucsc.edu/cgi-bin/hgTracks?db=mm9&position=chr19:6065842-6079187		RIKEN cDNA 1110014N23 gene	NM_001081041	1429834_a_at, 1438205_at, 1454825_at	NP_001074510
2	GeneID:226026	Smc5	19	23283221	23348367	65146	-	3	-387, -387, -387	upstream, upstream, upstream	1	0	0	1	3.012	2.176	2.144	2.515	http://genome.ucsc.edu/cgi-bin/hgTracks?db=mm9&position=chr19:23281221-23350367	mKIAA0594	structural maintenance of chromosomes 5	NM_153808	1426270_at, 1426271_at	NP_722503
2	GeneID:52874	D19Bwg1357e	19	27463192	27504310	41118	-	3	-548, -567, -567	upstream, upstream, upstream	1	0	0	1	2.755	1.943	1.774	2.674	http://genome.ucsc.edu/cgi-bin/hgTracks?db=mm9&position=chr19:27461192-27506310		DNA segment, Chr 19, Brigham & Women's Genetics 1357 expressed	NM_177474	1426931_s_at, 1426932_at, 1434173_s_at	NP_803425
2	GeneID:18089	Nkx2-3	19	43686815	43690382	3567	+	3	1315, 1299, 1296	in gene, in gene, in gene	0	1	0	1	2.357	2.812	2.531	2.64	http://genome.ucsc.edu/cgi-bin/hgTracks?db=mm9&position=chr19:43684815-43692382	Nkx-2.3, Nkx2.3, tinman	NK2 transcription factor related, locus 3 (Drosophila)	NM_008699	1425827_at, 1427741_x_at, 1452528_a_at	NP_032725
2	GeneID:30050	Fbxw2	2	34660700	34681708	21008	-	3	-288, 22372, 25603	upstream, downstream, downstream	1	0	0	1	2.161	2.044	1.936	2.315	http://genome.ucsc.edu/cgi-bin/hgTracks?db=mm9&position=chr2:34658700-34683708	2700071L08Rik, FBW2, Fwd2, MD6	F-box and WD-40 domain protein 2	NM_013890	1423442_a_at, 1424884_at, 1432411_a_at, 1436487_x_at, 1438131_at, 1451524_at, 1453867_at	NP_038918
2	GeneID:26423	Nr5a1	2	38548180	38570062	21882	-	3	3186, 3237, 3220	in gene, in gene, in gene	1	0	0	1	2.795	2.69	2.092	2.427	http://genome.ucsc.edu/cgi-bin/hgTracks?db=mm9&position=chr2:38546180-38572062	Ad4BP, ELP, ELP-3, Ftz-F1, SF-1, SF1	nuclear receptor subfamily 5, group A, member 1	NM_139051	1418315_at, 1421730_at	NP_620639
2	GeneID:100041071	LOC100041071	2	38852257	38853805	1548	-	4	-5865, -5847, -5828, -8768	upstream, upstream, upstream, upstream	1	0	0	1	2.344	2.261	2.109	2.816	http://genome.ucsc.edu/cgi-bin/hgTracks?db=mm9&position=chr2:38850257-38855805		hypothetical protein LOC100041071	XM_001475741		XP_001475791
2	GeneID:76646	1700123D08Rik	2	38852996	38861688	8692	+	4	6674, 6656, 6637, 9577	in gene, in gene, in gene, downstream	1	0	0	1	2.344	2.261	2.109	2.816	http://genome.ucsc.edu/cgi-bin/hgTracks?db=mm9&position=chr2:38850996-38863688	RP23-244N6.3	RIKEN cDNA 1700123D08 gene	NM_029687	1436587_at, 1453396_at	NP_083963
2	GeneID:66489	Rpl35	2	38857101	38860651	3550	-	4	981, 999, 1018, -1922	in gene, in gene, in gene, upstream	1	0	0	1	2.344	2.261	2.109	2.816	http://genome.ucsc.edu/cgi-bin/hgTracks?db=mm9&position=chr2:38855101-38862651		ribosomal protein L35	NM_025592	1416243_a_at, 1434231_x_at, 1436840_x_at, 1454833_at, 1454856_x_at, 1455950_x_at	NP_079868
2	GeneID:74192	Arpc5l	2	38863659	38871392	7733	+	4	-3989, -4007, -4026, -1086	upstream, upstream, upstream, upstream	1	0	0	1	2.344	2.261	2.109	2.816	http://genome.ucsc.edu/cgi-bin/hgTracks?db=mm9&position=chr2:38861659-38873392	ARC16-2	actin related protein 2/3 complex, subunit 5-like	NM_028809	1436421_s_at, 1441190_at, 1452044_at	NP_083085
2	GeneID:381373	Sp9	2	73109983	73113383	3400	+	3	441, 476, 441	in gene, in gene, in gene	0	1	0	1	2.536	2.729	2.778	2.72	http://genome.ucsc.edu/cgi-bin/hgTracks?db=mm9&position=chr2:73107983-73115383		trans-acting transcription factor 9	NM_001005343		NP_001005343
2	GeneID:15433	Hoxd13	2	74506367	74509655	3288	+	3	4641, 4623, 4641	downstream, downstream, downstream	1	1	0	0	2.764	2.902	2.314	2.431	http://genome.ucsc.edu/cgi-bin/hgTracks?db=mm9&position=chr2:74504367-74511655	spdh	homeo box D13	NM_008275	1422239_at, 1440626_at	NP_032301
2	GeneID:15432	Hoxd12	2	74513087	74515762	2675	+	5	-2079, 11949, -2097, 11931, -2079	upstream, downstream, upstream, downstream, upstream	1	1	0	0	3.009	3.041	2.195	2.399	http://genome.ucsc.edu/cgi-bin/hgTracks?db=mm9&position=chr2:74511087-74517762		homeo box D12	NM_008274	1450553_at	NP_032300
2	GeneID:402728	Pax6os1	2	105376237	105510487	134250	-	3	-7106, -5557, -5344	upstream, upstream, upstream	1	1	0	0	2.271	2.245	1.592	2.015	http://genome.ucsc.edu/cgi-bin/hgTracks?db=mm9&position=chr2:105374237-105512487	Pax6os	Pax6 opposite strand transcript 1	NR_002867	1440445_at
2	GeneID:18508	Pax6	2	105516602	105537226	20624	+	3	991, -558, -771	in gene, upstream, upstream	1	1	0	0	2.271	2.245	1.592	2.015	http://genome.ucsc.edu/cgi-bin/hgTracks?db=mm9&position=chr2:105514602-105539226	AEY11	paired box gene 6	NM_013627	1419271_at, 1425960_s_at, 1437816_at, 1452526_a_at, 1456342_at	NP_038655
2	GeneID:18088	Nkx2-2	2	147003282	147012138	8856	-	3	-1342, -1428, -1358	upstream, upstream, upstream	1	1	0	0	2.684	2.716	1.833	2.355	http://genome.ucsc.edu/cgi-bin/hgTracks?db=mm9&position=chr2:147001282-147014138	Nkx-2.2, Nkx2.2, tinman	NK2 transcription factor related, locus 2 (Drosophila)	NM_001077632, NM_010919	1421112_at	NP_001071100, NP_035049
2	GeneID:100043816	LOC100043816	2	147012118	147019978	7860	-	3	6498, 6412, 6482	in gene, in gene, in gene	1	1	0	0	2.684	2.716	1.833	2.355	http://genome.ucsc.edu/cgi-bin/hgTracks?db=mm9&position=chr2:147010118-147021978		hypothetical protein LOC100043816	XM_001481082		XP_001481132
2	GeneID:76927	1700021C14Rik	3	88086682	88100760	14078	-	4	174, -922, 423, 608	in gene, upstream, in gene, in gene	1	0	0	1	2.785	2.312	1.956	2.416	http://genome.ucsc.edu/cgi-bin/hgTracks?db=mm9&position=chr3:88084682-88102760		RIKEN cDNA 1700021C14 gene	NM_029801	1429961_at	NP_084077
2	GeneID:12462	Cct3	3	88101057	88125688	24631	+	4	-471, 625, -720, -905	upstream, in gene, upstream, upstream	1	0	0	1	2.785	2.312	1.956	2.416	http://genome.ucsc.edu/cgi-bin/hgTracks?db=mm9&position=chr3:88099057-88127688	Cctg, TriC-P5	chaperonin subunit 3 (gamma)	NM_009836	1416024_x_at, 1426067_x_at, 1439679_at, 1448178_a_at, 1449645_s_at, 1451915_at	NP_033966
2	GeneID:97114	Hist2h3c2	3	96042039	96043050	1011	-	6	-8865, -3653, 1157, -3740, -5613, -8862	upstream, upstream, downstream, upstream, upstream, upstream	1	0	0	1	2.441	1.939	1.919	3.221	http://genome.ucsc.edu/cgi-bin/hgTracks?db=mm9&position=chr3:96040039-96045050	H3-614, H3.2-614, Hist2h3ca1, Hist2h3ca2	histone cluster 2, H3c2	NM_054045	1422155_at	NP_473386
2	GeneID:15267	Hist2h2aa1	3	96043639	96044216	577	-	6	-7699, -2487, 2323, -2574, -4447, -7696	upstream, upstream, downstream, upstream, upstream, upstream	1	0	0	1	2.441	1.939	1.919	3.221	http://genome.ucsc.edu/cgi-bin/hgTracks?db=mm9&position=chr3:96041639-96046216	H2a-615	histone cluster 2, H2aa1	NM_013549	1418366_at, 1418367_x_at	NP_038577
2	GeneID:15077	Hist2h3c1	3	96049477	96052432	2955	+	6	2438, -2774, -7584, -2687, -814, 2435	in gene, upstream, upstream, upstream, upstream, in gene	1	0	0	1	2.441	1.939	1.919	3.221	http://genome.ucsc.edu/cgi-bin/hgTracks?db=mm9&position=chr3:96047477-96054432	H3-615, Hist2h3ca1	histone cluster 2, H3c1	NM_178216	1427864_at, 1431231_at	NP_835734
2	GeneID:12017	Bag1	4	40883450	40895270	11820	-	3	-455, -467, -455	upstream, upstream, upstream	0	0	1	1	2.102	2.485	2.669	2.982	http://genome.ucsc.edu/cgi-bin/hgTracks?db=mm9&position=chr4:40881450-40897270	Rap46	Bcl2-associated athanogene 1	NM_009736	1416394_at	NP_033866
2	GeneID:66440	Cdc26	4	62055623	62069657	14034	-	4	-994, -900, 500, -942	upstream, upstream, in gene, upstream	0	0	1	1	2.36	2.228	2.258	3.1	http://genome.ucsc.edu/cgi-bin/hgTracks?db=mm9&position=chr4:62053623-62071657		cell division cycle 26	NM_139291	1423987_at, 1438605_at	NP_647452
2	GeneID:70052	Prpf4	4	62069817	62088024	18207	+	4	834, 740, -660, 782	in gene, in gene, upstream, in gene	0	0	1	1	2.36	2.228	2.258	3.1	http://genome.ucsc.edu/cgi-bin/hgTracks?db=mm9&position=chr4:62067817-62090024	bN189G18.1	PRP4 pre-mRNA processing factor 4 homolog (yeast)	NM_027297	1429724_at, 1438481_at	NP_081573
2	GeneID:67770	5830433M19Rik	4	94166772	94223475	56703	-	3	-376, -306, -376	upstream, upstream, upstream	1	1	0	0	3.324	3.275	2.175	2.467	http://genome.ucsc.edu/cgi-bin/hgTracks?db=mm9&position=chr4:94164772-94225475		RIKEN cDNA 5830433M19 gene	NM_026368	1424591_at	NP_080644
2	GeneID:18786	Plaa	4	94231830	94269938	38108	-	5	46087, -416, 46157, -383, 46087	downstream, upstream, downstream, upstream, downstream	1	1	0	0	3.22	3.278	1.954	2.153	http://genome.ucsc.edu/cgi-bin/hgTracks?db=mm9&position=chr4:94229830-94271938	2410007N06, PLAP	phospholipase A2, activating protein	NM_172695	1426019_at, 1429707_at, 1435001_at, 1444647_at	NP_766283
2	GeneID:66526	2210012G02Rik	4	106806767	106850971	44204	-	3	425, -1286, -1630	in gene, upstream, upstream	0	1	0	1	1.981	2.03	1.756	2.256	http://genome.ucsc.edu/cgi-bin/hgTracks?db=mm9&position=chr4:106804767-106852971		RIKEN cDNA 2210012G02 gene	NM_025617	1418662_at, 1431067_at	NP_079893
2	GeneID:56374	Tmem59	4	106851297	106873592	22295	+	3	-751, 960, 1304	upstream, in gene, in gene	0	1	0	1	1.981	2.03	1.756	2.256	http://genome.ucsc.edu/cgi-bin/hgTracks?db=mm9&position=chr4:106849297-106875592	MTDCF1	transmembrane protein 59	NM_029565	1432150_at, 1450046_at	NP_083841
2	GeneID:71817	Tmem50a	4	134453764	134470831	17067	-	3	-8303, -7749, -7637	upstream, upstream, upstream	1	0	0	1	2.179	1.897	2.046	2.874	http://genome.ucsc.edu/cgi-bin/hgTracks?db=mm9&position=chr4:134451764-134472831	CAM, RP23-79J18.2, Smp1	transmembrane protein 50A	NM_027935	1453155_at	NP_082211
2	GeneID:27981	D4Wsu53e	4	134479555	134483288	3733	+	3	-421, -975, -1087	upstream, upstream, upstream	1	0	0	1	2.179	1.897	2.046	2.874	http://genome.ucsc.edu/cgi-bin/hgTracks?db=mm9&position=chr4:134477555-134485288		DNA segment, Chr 4, Wayne State University 53, expressed	NM_023665	1417001_a_at, 1448538_a_at	NP_076154
2	GeneID:68592	Syf2	4	134486895	134493452	6557	+	3	-7761, -8315, -8427	upstream, upstream, upstream	1	0	0	1	2.179	1.897	2.046	2.874	http://genome.ucsc.edu/cgi-bin/hgTracks?db=mm9&position=chr4:134484895-134495452	RP23-79J18.4, mp29, p29	SYF2 homolog, RNA splicing factor (S. cerevisiae)	NM_026780	1424104_at	NP_081056
2	GeneID:231051	Mll3	5	24777612	25004601	226989	-	3	-1252, -1232, -1345	upstream, upstream, upstream	1	1	0	0	3.045	2.591	1.963	2.288	http://genome.ucsc.edu/cgi-bin/hgTracks?db=mm9&position=chr5:24775612-25006601	mKIAA1506	myeloid/lymphoid or mixed-lineage leukemia 3	NM_001081383	1427150_at, 1434178_at, 1434179_at	NP_001074852
2	GeneID:17701	Msx1	5	38211730	38215824	4094	-	3	-3156, -4973, 2538	upstream, upstream, in gene	1	1	0	0	2.258	2.48	1.835	1.949	http://genome.ucsc.edu/cgi-bin/hgTracks?db=mm9&position=chr5:38209730-38217824	Hox7, Hox7.1, msh	homeo box, msh-like 1	NM_010835	1417127_at, 1448601_s_at	NP_034965
2	GeneID:11787	Apbb2	5	66693127	67009910	316783	-	3	-1204, -1295, -1149	upstream, upstream, upstream	1	0	0	1	2.5	2.251	2.278	3.138	http://genome.ucsc.edu/cgi-bin/hgTracks?db=mm9&position=chr5:66691127-67011910	FE65L1, TR2L	amyloid beta (A4) precursor protein-binding, family B, member 2	NM_009686	1426719_at, 1426720_at, 1440135_at, 1446481_at, 1452342_at	NP_033816
2	GeneID:100039895	LOC100039895	5	123457588	123465083	7495	-	3	-830, -813, -777	upstream, upstream, upstream	0	0	1	1	2.378	2.567	2.95	3.993	http://genome.ucsc.edu/cgi-bin/hgTracks?db=mm9&position=chr5:123455588-123467083		hypothetical protein LOC100039895	XM_001473736		XP_001473786
2	GeneID:109305	Tmem142a	5	123465083	123480461	15378	+	3	830, 813, 777	in gene, in gene, in gene	0	0	1	1	2.378	2.567	2.95	3.993	http://genome.ucsc.edu/cgi-bin/hgTracks?db=mm9&position=chr5:123463083-123482461	Orai1, orai-1	transmembrane protein 142A	NM_175423	1424989_at, 1424990_at	NP_780632
2	GeneID:23912	Rhof	5	123568189	123582638	14449	-	4	-7892, -7569, -570, -7461	upstream, upstream, upstream, upstream	0	0	1	1	2.305	2.303	2.025	2.663	http://genome.ucsc.edu/cgi-bin/hgTracks?db=mm9&position=chr5:123566189-123584638	Rif	ras homolog gene family, member f	NM_175092	1434794_at, 1441510_at, 1455902_x_at	NP_780301
2	GeneID:74366	4932422M17Rik	5	123585487	123591572	6085	+	4	5043, 4720, -2279, 4612	in gene, in gene, upstream, in gene	0	0	1	1	2.305	2.303	2.025	2.663	http://genome.ucsc.edu/cgi-bin/hgTracks?db=mm9&position=chr5:123583487-123593572		RIKEN cDNA 4932422M17 gene	XM_001473799	1437562_at, 1453828_at	XP_001473849
2	GeneID:21871	Atp6v0a2	5	125192580	125203018	10438	+	3	-1427, -1427, -1262	upstream, upstream, upstream	1	1	0	0	4.335	3.48	3.296	4	http://genome.ucsc.edu/cgi-bin/hgTracks?db=mm9&position=chr5:125190580-125205018	ATP6a2, Atp6n1d, Stv1, TJ6M, TJ6s	ATPase, H+ transporting, lysosomal V0 subunit A2	NM_011596	1424513_at, 1434791_at, 1449870_a_at	NP_035726
2	GeneID:18025	Nfe2l3	6	51382669	51408767	26098	+	3	36115, 33237, 33255	downstream, downstream, downstream	1	0	0	1	2.548	2.375	2.08	2.796	http://genome.ucsc.edu/cgi-bin/hgTracks?db=mm9&position=chr6:51380669-51410767	Nrf3	nuclear factor, erythroid derived 2, like 3	NM_010903	1417520_at, 1453614_a_at, 1454240_at	NP_035033
2	GeneID:13796	Emx1	6	85137925	85154352	16427	+	3	1178, 987, 893	in gene, in gene, in gene	1	0	1	0	2.262	2.151	3.11	2.167	http://genome.ucsc.edu/cgi-bin/hgTracks?db=mm9&position=chr6:85135925-85156352		empty spiracles homolog 1 (Drosophila)	NM_010131	1441777_at, 1444216_at	NP_034261
2	GeneID:22689	Zfp27	7	30678356	30691123	12767	-	4	520, -2844, 486, -2790	in gene, upstream, in gene, upstream	0	0	1	1	2.088	1.867	2.152	4.028	http://genome.ucsc.edu/cgi-bin/hgTracks?db=mm9&position=chr7:30676356-30693123	mkr-4, mszf76	zinc finger protein 27	NM_001037707, NM_011754	1440835_at	NP_001032796, NP_035884
2	GeneID:233168	AI987944	7	48629142	48648630	19488	-	3	398, 398, 398	in gene, in gene, in gene	0	1	0	1	1.697	3.195	2.033	2.992	http://genome.ucsc.edu/cgi-bin/hgTracks?db=mm9&position=chr7:48627142-48650630		expressed sequence AI987944	NM_183167	1455914_at	NP_898990
2	GeneID:269902	EG269902	7	48654748	48754787	100039	-	3	106555, 106555, 106555	downstream, downstream, downstream	0	1	0	1	1.697	3.195	2.033	2.992	http://genome.ucsc.edu/cgi-bin/hgTracks?db=mm9&position=chr7:48652748-48756787	D430014M15	predicted gene, EG269902	NM_177764		NP_808432
2	GeneID:434178	BC063263	7	49728751	49761123	32372	-	3	554, 622, 622	in gene, in gene, in gene	0	1	0	1	1.804	2.364	1.854	3.254	http://genome.ucsc.edu/cgi-bin/hgTracks?db=mm9&position=chr7:49726751-49763123		cDNA sequence BC063263	XM_485924, XM_916641	1454885_at	XP_485924, XP_921734
2	GeneID:20637	Snrp70	7	52631824	52651017	19193	-	4	21092, 9633, -6913, -6913	downstream, in gene, upstream, upstream	1	0	0	1	2.495	2.08	1.457	2.389	http://genome.ucsc.edu/cgi-bin/hgTracks?db=mm9&position=chr7:52629824-52653017	70kDa, SNRNP70, U1-70	U1 small nuclear ribonucleoprotein polypeptide A	NM_009224	1429009_at, 1429010_at, 1429011_x_at, 1451104_a_at	NP_033250
2	GeneID:269941	Chsy1	7	73254401	73318684	64283	+	3	-1013, -879, -897	upstream, upstream, upstream	1	0	0	1	3.197	1.994	2.598	2.812	http://genome.ucsc.edu/cgi-bin/hgTracks?db=mm9&position=chr7:73252401-73320684	mKIAA0990	carbohydrate (chondroitin) synthase 1	NM_001081163	1434316_at	NP_001074632
2	GeneID:19771	Rlbp1	7	86519757	86529671	9914	-	3	-7201, -7201, -7201	upstream, upstream, upstream	1	1	0	0	2.531	2.579	2.116	2.63	http://genome.ucsc.edu/cgi-bin/hgTracks?db=mm9&position=chr7:86517757-86531671	CRALBP	retinaldehyde binding protein 1	NM_020599	1418310_a_at	NP_065624
2	GeneID:208836	BC025462	7	86537224	86595150	57926	+	3	-352, -352, -352	upstream, upstream, upstream	1	1	0	0	2.531	2.579	2.116	2.63	http://genome.ucsc.edu/cgi-bin/hgTracks?db=mm9&position=chr7:86535224-86597150		cDNA sequence BC025462	NM_145946	1425941_a_at, 1427953_at	NP_666058
2	GeneID:54208	Arl6ip1	7	125262414	125273077	10663	-	3	781, 782, 744	in gene, in gene, in gene	1	0	0	1	3.248	3.125	2.749	3.843	http://genome.ucsc.edu/cgi-bin/hgTracks?db=mm9&position=chr7:125260414-125275077	AIP-6, ARMER, Aip-1, Arl6ip, mKIAA0069	ADP-ribosylation factor-like 6 interacting protein 1	NM_019419	1423818_a_at, 1423819_s_at, 1451131_at	NP_062292
2	GeneID:233789	2610207I05Rik	7	125274826	125387151	112325	-	3	114855, 114856, 114818	downstream, downstream, downstream	1	0	0	1	3.248	3.125	2.749	3.843	http://genome.ucsc.edu/cgi-bin/hgTracks?db=mm9&position=chr7:125272826-125389151	mKIAA0421	RIKEN cDNA 2610207I05 gene	NM_001031814	1428539_at, 1442925_at, 1455657_at	NP_001026984
2	GeneID:66141	Ifitm3	7	148195489	148196643	1154	-	3	949, 858, 844	in gene, in gene, in gene	0	1	0	1	2.08	2.595	2.551	4.143	http://genome.ucsc.edu/cgi-bin/hgTracks?db=mm9&position=chr7:148193489-148198643	Cd225, Cdw217, IP15, mil-1	interferon induced transmembrane protein 3	NM_025378	1423754_at	NP_079654
2	GeneID:213002	Ifitm6	7	148201711	148202791	1080	-	3	7097, 7006, 6992	downstream, downstream, downstream	0	1	0	1	2.08	2.595	2.551	4.143	http://genome.ucsc.edu/cgi-bin/hgTracks?db=mm9&position=chr7:148199711-148204791	A330075D07, Fgls5, fragilis5	interferon induced transmembrane protein 6	NM_001033632	1440865_at	NP_001028804
2	GeneID:22702	Zfp42	8	44380425	44392314	11889	-	5	910, 785, -1032, 926, -1861	in gene, in gene, upstream, in gene, upstream	1	0	0	1	2.281	1.584	2.045	3.154	http://genome.ucsc.edu/cgi-bin/hgTracks?db=mm9&position=chr8:44378425-44394314		zinc finger protein 42	NM_009556	1418362_at	NP_033582
2	GeneID:75747	Sesn3	9	14080745	14130578	49833	+	3	-621, -603, -641	upstream, upstream, upstream	1	0	0	1	3.124	2.188	2.778	3.627	http://genome.ucsc.edu/cgi-bin/hgTracks?db=mm9&position=chr9:14078745-14132578	SEST3	sestrin 3	NM_030261	1449303_at, 1453313_at	NP_084537
2	GeneID:14531	Gcm1	9	77899765	77913431	13666	+	3	-4814, -5078, -4814	upstream, upstream, upstream	0	0	1	1	2.582	1.967	2.441	2.768	http://genome.ucsc.edu/cgi-bin/hgTracks?db=mm9&position=chr9:77897765-77915431	GCMa, Gcm-rs2, glide	glial cells missing homolog 1 (Drosophila)	NM_008103	1420601_at	NP_032129
2	GeneID:11848	Rhoa	9	108208536	108240265	31729	+	3	32558, 32255, 32255	downstream, downstream, downstream	0	1	0	1	2.554	2.932	2.44	3.427	http://genome.ucsc.edu/cgi-bin/hgTracks?db=mm9&position=chr9:108206536-108242265		ras homolog gene family, member A	NM_016802	1437628_s_at	NP_058082
2	GeneID:14775	Gpx1	9	108241607	108242671	1064	+	3	-513, -816, -816	upstream, upstream, upstream	0	1	0	1	2.554	2.932	2.44	3.427	http://genome.ucsc.edu/cgi-bin/hgTracks?db=mm9&position=chr9:108239607-108244671	CGPx, GPx-1, GSHPx-1	glutathione peroxidase 1	NM_008160		NP_032186
2	GeneID:235661	Dync1li1	9	114597949	114632906	34957	+	4	41815, 1444, 1325, 41815	downstream, in gene, in gene, downstream	0	1	0	1	1.892	2.213	2.191	2.806	http://genome.ucsc.edu/cgi-bin/hgTracks?db=mm9&position=chr9:114595949-114634906	LIC-1	dynein cytoplasmic 1 light intermediate chain 1	NM_146229	1424947_at	NP_666341
2	GeneID:26926	Aifm1	X	45828121	45866603	38482	-	3	-415, -576, -433	upstream, upstream, upstream	1	0	0	1	2.547	2.466	2.736	3.697	http://genome.ucsc.edu/cgi-bin/hgTracks?db=mm9&position=chrX:45826121-45868603	AIF, AIFsh2, mAIF	apoptosis-inducing factor, mitochondrion-associated 1	NM_012019	1418127_a_at	NP_036149
2	GeneID:19337	Rab33a	X	45872647	45883409	10762	+	3	-5629, -5468, -5611	upstream, upstream, upstream	1	0	0	1	2.547	2.466	2.736	3.697	http://genome.ucsc.edu/cgi-bin/hgTracks?db=mm9&position=chrX:45870647-45885409		RAB33A, member of RAS oncogene family	NM_011228	1417529_at	NP_035358
2	GeneID:211484	Tsga10	1	37811621	37921924	110303	-	2	-7574, -7574	upstream, upstream	1	0	0	1	2.701	2.109	1.89	2.759	http://genome.ucsc.edu/cgi-bin/hgTracks?db=mm9&position=chr1:37809621-37923924	Mtsga10	testis specific 10	NM_207228	1436045_at, 1447283_at	NP_997111
2	GeneID:623661	EG623661	1	37929051	37934232	5181	+	2	447, 447	in gene, in gene	1	0	0	1	2.701	2.109	1.89	2.759	http://genome.ucsc.edu/cgi-bin/hgTracks?db=mm9&position=chr1:37927051-37936232		predicted gene, EG623661	NM_001037918	1451552_at	NP_001033007
2	GeneID:69028	Mitd1	1	37935735	37947256	11521	-	2	17758, 17758	downstream, downstream	1	0	0	1	2.701	2.109	1.89	2.759	http://genome.ucsc.edu/cgi-bin/hgTracks?db=mm9&position=chr1:37933735-37949256		MIT, microtubule interacting and transport, domain containing 1	NM_026913	1426133_a_at, 1439261_x_at	NP_081189
2	GeneID:18143	Npas2	1	39251044	39419031	167987	+	2	174350, 174511	downstream, downstream	0	1	0	1	2.098	2.934	2.245	2.708	http://genome.ucsc.edu/cgi-bin/hgTracks?db=mm9&position=chr1:39249044-39421031	MOP4	neuronal PAS domain protein 2	NM_008719	1421036_at, 1421037_at	NP_032745
2	GeneID:114641	Rpl31	1	39424764	39428752	3988	+	2	630, 791	in gene, in gene	0	1	0	1	2.098	2.934	2.245	2.708	http://genome.ucsc.edu/cgi-bin/hgTracks?db=mm9&position=chr1:39422764-39430752		ribosomal protein L31	NM_053257	1428212_x_at, 1436144_at, 1436924_x_at, 1441304_at	NP_444487
2	GeneID:54610	Tbc1d8	1	39428345	39535580	107235	-	2	110186, 110025	downstream, downstream	0	1	0	1	2.098	2.934	2.245	2.708	http://genome.ucsc.edu/cgi-bin/hgTracks?db=mm9&position=chr1:39426345-39537580	AD3, HBLP1, VRP	TBC1 domain family, member 8	NM_018775	1416996_at, 1445031_at, 1455683_a_at	NP_061245
2	GeneID:15510	Hspd1	1	55134679	55144689	10010	-	2	-1060, 1413	upstream, in gene	1	1	0	0	2.692	2.124	1.62	1.933	http://genome.ucsc.edu/cgi-bin/hgTracks?db=mm9&position=chr1:55132679-55146689	60kDa	heat shock protein 1 (chaperonin)	NM_010477	1426351_at	NP_034607
2	GeneID:15528	Hspe1	1	55145161	55148150	2989	+	2	588, -1885	in gene, upstream	1	1	0	0	2.692	2.124	1.62	1.933	http://genome.ucsc.edu/cgi-bin/hgTracks?db=mm9&position=chr1:55143161-55150150	10kDa, mt-cpn10	heat shock protein 1 (chaperonin 10)	NM_008303	1450668_s_at	NP_032329
2	GeneID:57750	Wdr12	1	60133712	60154722	21010	-	2	348, 366	in gene, in gene	1	1	0	0	2.709	2.446	1.484	1.852	http://genome.ucsc.edu/cgi-bin/hgTracks?db=mm9&position=chr1:60131712-60156722	Ytm1, Ytm1p	WD repeat domain 12	NM_021312	1417270_at, 1448646_at	NP_067287
2	GeneID:241066	Carf	1	60155125	60207878	52753	+	2	-751, -769	upstream, upstream	1	1	0	0	2.709	2.446	1.484	1.852	http://genome.ucsc.edu/cgi-bin/hgTracks?db=mm9&position=chr1:60153125-60209878	Als2cr8	calcium response factor	NM_139150	1425313_at	NP_631889
2	GeneID:93691	Klf7	1	64082237	64167963	85726	-	2	-1234, -1251	upstream, upstream	1	1	0	0	2.941	2.958	2.265	2.792	http://genome.ucsc.edu/cgi-bin/hgTracks?db=mm9&position=chr1:64080237-64169963		Kruppel-like factor 7 (ubiquitous)	NM_033563	1419354_at, 1419355_at, 1419356_at, 1449439_at	NP_291041
2	GeneID:22626	Slc23a3	1	75122115	75130464	8349	-	2	-8269, -8288	upstream, upstream	1	0	0	1	2.381	2.387	1.926	2.416	http://genome.ucsc.edu/cgi-bin/hgTracks?db=mm9&position=chr1:75120115-75132464	SVCT3	solute carrier family 23 (nucleobase transporters), member 3	NM_194333		NP_919314
2	GeneID:69171	1810031K17Rik	1	75131789	75138942	7153	-	2	209, 190	in gene, in gene	1	0	0	1	2.381	2.387	1.926	2.416	http://genome.ucsc.edu/cgi-bin/hgTracks?db=mm9&position=chr1:75129789-75140942		RIKEN cDNA 1810031K17 gene	NM_026977	1427879_at	NP_081253
2	GeneID:227298	BC038286	1	75139360	75144483	5123	+	2	-627, -608	upstream, upstream	1	0	0	1	2.381	2.387	1.926	2.416	http://genome.ucsc.edu/cgi-bin/hgTracks?db=mm9&position=chr1:75137360-75146483		cDNA sequence BC038286	NM_170755	1452164_at	NP_739561
2	GeneID:98415	Nucks1	1	133807111	133829549	22438	+	2	-654, -635	upstream, upstream	1	1	0	0	3.767	5.116	2.264	2.4	http://genome.ucsc.edu/cgi-bin/hgTracks?db=mm9&position=chr1:133805111-133831549	Nucks	nuclear casein kinase and cyclin-dependent kinase substrate 1	NM_175294	1433519_at, 1434668_at, 1435753_a_at, 1444952_a_at, 1444953_at, 1447924_at	NP_780503
2	GeneID:329260	Dennd1b	1	140860363	141068489	208126	+	2	449, 542	in gene, in gene	1	0	0	1	2.298	2.042	1.686	2.49	http://genome.ucsc.edu/cgi-bin/hgTracks?db=mm9&position=chr1:140858363-141070489		DENN/MADD domain containing 1B	NM_181347, NM_183217	1430406_at, 1444951_at, 1453384_at	NP_851992, NP_899040
2	GeneID:381306	BC055324	1	165884137	165924912	40775	-	2	-482, -520	upstream, upstream	1	1	0	0	2.9	2.511	1.741	2.053	http://genome.ucsc.edu/cgi-bin/hgTracks?db=mm9&position=chr1:165882137-165926912		cDNA sequence BC055324	NM_201364	1434365_a_at, 1437186_at	NP_958752
2	GeneID:69962	2810422O20Rik	1	165925076	165927374	2298	+	2	318, 356	in gene, in gene	1	1	0	0	2.9	2.511	1.741	2.053	http://genome.ucsc.edu/cgi-bin/hgTracks?db=mm9&position=chr1:165923076-165929374		RIKEN cDNA 2810422O20 gene	NM_027279	1429137_at	NP_081555
2	GeneID:11545	Parp1	1	182499106	182531385	32279	+	2	611, 648	in gene, in gene	1	1	0	0	3.08	2.964	1.571	2.506	http://genome.ucsc.edu/cgi-bin/hgTracks?db=mm9&position=chr1:182497106-182533385	PARP, PPOL, parp-1, sPARP-1	poly (ADP-ribose) polymerase family, member 1	NM_007415	1422502_at, 1422503_s_at, 1435368_a_at, 1443573_at	NP_031441
2	GeneID:23924	Katna1	10	7445820	7482947	37127	+	2	657, 657	in gene, in gene	0	1	1	0	2.182	3.816	2.556	2.19	http://genome.ucsc.edu/cgi-bin/hgTracks?db=mm9&position=chr10:7443820-7484947		katanin p60 (ATPase-containing) subunit A1	NM_011835	1450949_at	NP_035965
2	GeneID:15182	Hdac2	10	36694350	36721694	27344	+	2	-851, -797	upstream, upstream	1	1	0	0	2.594	2.376	1.915	2.116	http://genome.ucsc.edu/cgi-bin/hgTracks?db=mm9&position=chr10:36692350-36723694	YAF1, mRPD3	histone deacetylase 2	NM_008229	1439704_at, 1445684_s_at, 1449080_at	NP_032255
2	GeneID:17118	Marcks	10	36853049	36858732	5683	-	2	-5002, -1489	upstream, upstream	1	1	0	0	2.337	2.392	1.993	1.9	http://genome.ucsc.edu/cgi-bin/hgTracks?db=mm9&position=chr10:36851049-36860732	PKCSL	myristoylated alanine rich protein kinase C substrate	NM_008538	1415971_at, 1415972_at, 1415973_at, 1430311_at, 1437034_x_at, 1456028_x_at	NP_032564
2	GeneID:100040846	LOC100040846	10	36860890	36871119	10229	+	2	2844, -669	in gene, upstream	1	1	0	0	2.337	2.392	1.993	1.9	http://genome.ucsc.edu/cgi-bin/hgTracks?db=mm9&position=chr10:36858890-36873119		hypothetical protein LOC100040846	XM_001475382		XP_001475432
2	GeneID:78334	Cdc2l6	10	40069143	40201951	132808	+	2	-808, -788	upstream, upstream	1	1	0	0	2.777	2.729	1.991	2.303	http://genome.ucsc.edu/cgi-bin/hgTracks?db=mm9&position=chr10:40067143-40203951	CDK11, mKIAA1028	cell division cycle 2-like 6 (CDK8-like)	NM_198164	1434997_at, 1442225_at	NP_937807
2	GeneID:103268	2410017P07Rik	10	41438652	41529681	91029	-	2	414, 405	in gene, in gene	1	1	0	0	3.275	3.539	2.178	2.461	http://genome.ucsc.edu/cgi-bin/hgTracks?db=mm9&position=chr10:41436652-41531681		RIKEN cDNA 2410017P07 gene	NM_026643	1430848_a_at, 1441563_at, 1454047_a_at	NP_080919
2	GeneID:76551	Ccdc6	10	69559869	69655948	96079	+	2	-861, -992	upstream, upstream	1	1	0	0	2.781	2.689	1.7	2.416	http://genome.ucsc.edu/cgi-bin/hgTracks?db=mm9&position=chr10:69557869-69657948		coiled-coil domain containing 6	XM_618775, XM_908442	1428311_at	XP_618775, XP_913535
2	GeneID:59004	Pias4	10	80616033	80630559	14526	-	3	-9633, -5573, -9580	upstream, upstream, upstream	1	1	0	0	2.436	2.41	1.882	2.348	http://genome.ucsc.edu/cgi-bin/hgTracks?db=mm9&position=chr10:80614033-80632559	PIASY, Pias-gamma, Piasg	protein inhibitor of activated STAT 4	NM_021501	1418861_at, 1455394_at	NP_067476
2	GeneID:13629	Eef2	10	80639405	80645241	5836	+	3	787, -3273, 734	in gene, upstream, in gene	1	1	0	0	2.436	2.41	1.882	2.348	http://genome.ucsc.edu/cgi-bin/hgTracks?db=mm9&position=chr10:80637405-80647241		eukaryotic translation elongation factor 2	NM_007907	1424736_at, 1440784_at	NP_031933
2	GeneID:13144	Dapk3	10	80646750	80655743	8993	+	2	-6558, -6611	upstream, upstream	1	1	0	0	2.649	2.474	2.135	2.533	http://genome.ucsc.edu/cgi-bin/hgTracks?db=mm9&position=chr10:80644750-80657743		death-associated kinase 3	NM_007828	1423446_at	NP_031854
2	GeneID:67125	Tspan31	10	126504346	126507317	2971	-	2	-8224, -8102	upstream, upstream	1	1	0	0	2.391	2.596	2.238	2.007	http://genome.ucsc.edu/cgi-bin/hgTracks?db=mm9&position=chr10:126502346-126509317		tetraspanin 31	NM_025982	1416556_at, 1430029_a_at, 1455853_x_at	NP_080258
2	GeneID:216439	Centg1	10	126515963	126530225	14262	+	2	-422, -544	upstream, upstream	1	1	0	0	2.391	2.596	2.238	2.007	http://genome.ucsc.edu/cgi-bin/hgTracks?db=mm9&position=chr10:126513963-126532225	mKIAA0167	centaurin, gamma 1	NM_001033263	1419789_at	NP_001028435
2	GeneID:216443	Mars	10	126733282	126748695	15413	-	2	-414, -414	upstream, upstream	1	1	0	0	3.831	3.781	1.744	2.61	http://genome.ucsc.edu/cgi-bin/hgTracks?db=mm9&position=chr10:126731282-126750695	MTRNS, MetRS	methionine-tRNA synthetase	NM_001003913	1455951_at	NP_001003913
2	GeneID:116848	Baz2a	10	127529839	127566359	36520	+	2	13288, 3647	in gene, in gene	1	0	0	1	3.461	3.329	1.593	1.998	http://genome.ucsc.edu/cgi-bin/hgTracks?db=mm9&position=chr10:127527839-127568359	Tip5, Walp3, mKIAA0314	bromodomain adjacent to zinc finger domain, 2A	NM_054078	1427209_at, 1427210_at, 1438192_s_at	NP_473419
2	GeneID:100043085	LOC100043085	10	127529903	127534876	4973	-	2	-8251, 1390	upstream, in gene	1	0	0	1	3.461	3.329	1.593	1.998	http://genome.ucsc.edu/cgi-bin/hgTracks?db=mm9&position=chr10:127527903-127536876		similar to proline-rich protein BstNI subfamily 2	XM_001479461		XP_001479511
2	GeneID:27370	Rps26	10	128061592	128063539	1947	-	2	-4, 35	upstream, in gene	1	1	0	0	2.508	2.41	1.707	1.843	http://genome.ucsc.edu/cgi-bin/hgTracks?db=mm9&position=chr10:128059592-128065539		ribosomal protein S26	NM_013765	1415876_a_at	NP_038793
2	GeneID:22781	Ikzf4	10	128069471	128083049	13578	-	2	19506, 19545	downstream, downstream	1	1	0	0	2.508	2.41	1.707	1.843	http://genome.ucsc.edu/cgi-bin/hgTracks?db=mm9&position=chr10:128067471-128085049	Eos, Znfn1a4	IKAROS family zinc finger 4	NM_011772	1438274_at	NP_035902
2	GeneID:78887	Sfi1	11	3031853	3093466	61613	-	2	104, -182	in gene, upstream	1	1	0	0	2.553	2.657	1.214	1.144	http://genome.ucsc.edu/cgi-bin/hgTracks?db=mm9&position=chr11:3029853-3095466	RP23-191E3.10, mKIAA0542	Sfi1 homolog, spindle assembly associated (yeast)	NM_030207	1428778_at, 1441414_at	NP_084483
2	GeneID:74203	Eif4enif1	11	3102765	3144584	41819	+	2	-9403, -9117	upstream, upstream	1	1	0	0	2.553	2.657	1.214	1.144	http://genome.ucsc.edu/cgi-bin/hgTracks?db=mm9&position=chr11:3100765-3146584	Clast4	eukaryotic translation initiation factor 4E nuclear import factor 1	NM_023743	1431075_a_at, 1439169_at	NP_076232
2	GeneID:77605	H2afv	11	6327229	6344442	17213	-	3	-744, 626, -726	upstream, in gene, upstream	1	1	0	0	2.326	2.515	1.789	1.964	http://genome.ucsc.edu/cgi-bin/hgTracks?db=mm9&position=chr11:6325229-6346442	H2av	H2A histone family, member V	XM_001476068, XM_907680	1428029_a_at, 1436596_at	XP_001476118, XP_912773
2	GeneID:665283	LOC665283	11	6353134	6354045	911	+	3	-7948, -9318, -7966	upstream, upstream, upstream	1	1	0	0	2.326	2.515	1.789	1.964	http://genome.ucsc.edu/cgi-bin/hgTracks?db=mm9&position=chr11:6351134-6356045		similar to SMT3 suppressor of mif two 3 homolog 2	XM_975835		XP_980929
2	GeneID:21379	Tbrg4	11	6516426	6526026	9600	-	2	-464, -464	upstream, upstream	1	0	0	1	2.945	1.653	2.328	2.72	http://genome.ucsc.edu/cgi-bin/hgTracks?db=mm9&position=chr11:6514426-6528026	Cpr2, TB-12, mKIAA0948	transforming growth factor beta regulated gene 4	NM_134011	1417658_at, 1442793_s_at, 1448795_a_at, 1448796_s_at	NP_598772
2	GeneID:22373	Wap	11	6535486	6538652	3166	-	2	12162, 12162	downstream, downstream	1	0	0	1	2.945	1.653	2.328	2.72	http://genome.ucsc.edu/cgi-bin/hgTracks?db=mm9&position=chr11:6533486-6540652		whey acidic protein	NM_011709	1448386_a_at	NP_035839
2	GeneID:66249	Pno1	11	17103201	17111592	8391	-	2	-321, -253	upstream, upstream	1	1	0	0	3.635	2.832	1.693	2.028	http://genome.ucsc.edu/cgi-bin/hgTracks?db=mm9&position=chr11:17101201-17113592	RP23-32H19.2	partner of NOB1 homolog (S. cerevisiae)	NM_025443	1450735_at	NP_079719
2	GeneID:103784	AI553587	11	17111896	17135203	23307	+	2	17, -51	in gene, upstream	1	1	0	0	3.635	2.832	1.693	2.028	http://genome.ucsc.edu/cgi-bin/hgTracks?db=mm9&position=chr11:17109896-17137203	HZGJ, RP23-32H19.3	expressed sequence AI553587	NM_178909	1447230_at, 1454922_at	NP_849240
2	GeneID:17268	Meis1	11	18780431	18918683	138252	-	2	-2247, -2229	upstream, upstream	1	0	0	1	2.479	1.995	2.048	2.298	http://genome.ucsc.edu/cgi-bin/hgTracks?db=mm9&position=chr11:18778431-18920683	Evi8	myeloid ecotropic viral integration site 1	NM_010789	1440431_at, 1443260_at, 1445773_at, 1450992_a_at	NP_034919
2	GeneID:108645	Mat2b	11	40492816	40506115	13299	-	2	-2593, -2611	upstream, upstream	1	0	0	1	4.994	3.722	2.008	3.553	http://genome.ucsc.edu/cgi-bin/hgTracks?db=mm9&position=chr11:40490816-40508115	MAT-II, MATIIbeta, RP23-382C18.2, TGR	methionine adenosyltransferase II, beta	NM_134017	1448196_at	NP_598778
2	GeneID:17308	Mgat1	11	49057748	49076529	18781	+	2	708, 728	in gene, in gene	1	0	0	1	2.684	1.921	2.004	2.802	http://genome.ucsc.edu/cgi-bin/hgTracks?db=mm9&position=chr11:49055748-49078529		mannoside acetylglucosaminyltransferase 1	NM_010794	1423609_a_at	NP_034924
2	GeneID:59013	Hnrph1	11	50191221	50200030	8809	+	2	-407, -389	upstream, upstream	1	1	0	0	3.818	2.821	2.186	2.537	http://genome.ucsc.edu/cgi-bin/hgTracks?db=mm9&position=chr11:50189221-50202030	Hnrnph	heterogeneous nuclear ribonucleoprotein H1	NM_021510	1415872_at, 1437267_x_at, 1447391_at	NP_067485
2	GeneID:24070	Mpdu1	11	69470206	69476144	5938	-	4	-8191, -3486, -5155, -8060	upstream, upstream, upstream, upstream	0	1	0	1	2.197	2.098	1.752	2.541	http://genome.ucsc.edu/cgi-bin/hgTracks?db=mm9&position=chr11:69468206-69478144	LEC35, SL15	mannose-P-dolichol utilization defect 1	NM_011900	1416104_at	NP_036030
2	GeneID:12514	Cd68	11	69477873	69479564	1691	-	4	-4771, -66, -1735, -4640	upstream, upstream, upstream, upstream	0	1	0	1	2.197	2.098	1.752	2.541	http://genome.ucsc.edu/cgi-bin/hgTracks?db=mm9&position=chr11:69475873-69481564	Scard1, gp110	CD68 antigen	NM_009853	1449164_at	NP_033983
2	GeneID:13681	Eif4a1	11	69480441	69485817	5376	-	4	1482, 6187, 4518, 1613	in gene, downstream, in gene, in gene	0	1	0	1	2.197	2.098	1.752	2.541	http://genome.ucsc.edu/cgi-bin/hgTracks?db=mm9&position=chr11:69478441-69487817	BM-010, Ddx2a	eukaryotic translation initiation factor 4A1	NM_144958	1427058_at, 1430980_a_at, 1434985_a_at	NP_659207
2	GeneID:80886	Senp3	11	69486620	69495348	8728	-	4	11013, 15718, 14049, 11144	downstream, downstream, downstream, downstream	0	1	0	1	2.197	2.098	1.752	2.541	http://genome.ucsc.edu/cgi-bin/hgTracks?db=mm9&position=chr11:69484620-69497348	Smt3ip, Smt3ip1	SUMO/sentrin specific peptidase 3	NM_030702	1448866_at	NP_109627
2	GeneID:20926	Supt6h	11	78020526	78059204	38678	-	3	710, 785, -1083	in gene, in gene, upstream	0	1	0	1	2.092	2.18	1.506	2.678	http://genome.ucsc.edu/cgi-bin/hgTracks?db=mm9&position=chr11:78018526-78061204	SPT6, mKIAA0162	suppressor of Ty 6 homolog (S. cerevisiae)	NM_009297	1417628_at, 1430458_at	NP_033323
2	GeneID:20316	Sdf2	11	78059248	78068988	9740	+	3	-754, -829, 1039	upstream, upstream, in gene	0	1	0	1	2.092	2.18	1.506	2.678	http://genome.ucsc.edu/cgi-bin/hgTracks?db=mm9&position=chr11:78057248-78070988		stromal cell derived factor 2	NM_009143	1416857_at	NP_033169
2	GeneID:66107	1100001G20Rik	11	83560442	83566148	5706	+	2	7464, 7483	downstream, downstream	1	1	0	0	2.776	2.822	1.803	1.879	http://genome.ucsc.edu/cgi-bin/hgTracks?db=mm9&position=chr11:83558442-83568148		RIKEN cDNA 1100001G20 gene	NM_183249	1434484_at	NP_899072
2	GeneID:217026	2700008B19Rik	11	83567139	83597256	30117	+	2	767, 786	in gene, in gene	1	1	0	0	2.776	2.822	1.803	1.879	http://genome.ucsc.edu/cgi-bin/hgTracks?db=mm9&position=chr11:83565139-83599256		RIKEN cDNA 2700008B19 gene	NM_145432	1424686_at, 1424687_at, 1439601_at, 1451444_s_at	NP_663407
2	GeneID:270906	Prr11	11	86902916	86922191	19275	-	2	155, 362	in gene, in gene	1	0	0	1	3.274	3.248	2.537	3.68	http://genome.ucsc.edu/cgi-bin/hgTracks?db=mm9&position=chr11:86900916-86924191	RP23-352L3.4	proline rich 11	NM_175563	1442134_at, 1444257_at	NP_780772
2	GeneID:66140	1110001A07Rik	11	86922763	86936476	13713	+	2	-727, -934	upstream, upstream	1	0	0	1	3.274	3.248	2.537	3.68	http://genome.ucsc.edu/cgi-bin/hgTracks?db=mm9&position=chr11:86920763-86938476		RIKEN cDNA 1110001A07 gene	NM_025377	1423440_at, 1437480_at, 1447413_at	NP_079653
2	GeneID:723834	Mirn301	11	86926505	86926590	85	+	2	-4469, -4676	upstream, upstream	1	0	0	1	3.274	3.248	2.537	3.68	http://genome.ucsc.edu/cgi-bin/hgTracks?db=mm9&position=chr11:86924505-86928590	mmu-mir-301	microRNA 301
2	GeneID:217124	Ppp1r9b	11	94852526	94868198	15672	+	2	-936, -955	upstream, upstream	1	0	0	1	3.811	2.464	2.197	2.708	http://genome.ucsc.edu/cgi-bin/hgTracks?db=mm9&position=chr11:94850526-94870198		protein phosphatase 1, regulatory subunit 9B	NM_172261	1447247_at, 1447486_at	NP_758465
2	GeneID:100040040	LOC100040040	11	95867647	95868469	822	-	2	3427, 3403	downstream, downstream	1	1	0	0	2.612	2.586	2.023	1.691	http://genome.ucsc.edu/cgi-bin/hgTracks?db=mm9&position=chr11:95865647-95870469		hypothetical protein LOC100040040	XM_001474953		XP_001475003
2	GeneID:16796	Lasp1	11	97660986	97700078	39092	+	2	-1182, -1182	upstream, upstream	0	1	0	1	2.035	2.672	2.287	2.636	http://genome.ucsc.edu/cgi-bin/hgTracks?db=mm9&position=chr11:97658986-97702078	Def-4, SH3P6	LIM and SH3 protein 1	NM_010688	1438633_x_at, 1438634_x_at, 1439264_x_at, 1444947_at, 1448207_at, 1455470_x_at, 1456309_x_at, 1456469_x_at	NP_034818
2	GeneID:54409	Ramp2	11	101107648	101109564	1916	+	2	7054, 7150	downstream, downstream	0	0	1	1	1.682	1.862	2.548	2.411	http://genome.ucsc.edu/cgi-bin/hgTracks?db=mm9&position=chr11:101105648-101111564		receptor (calcitonin) activity modifying protein 2	NM_019444	1418187_at	NP_062317
2	GeneID:28084	Vps25	11	101115057	101120860	5803	+	2	-355, -259	upstream, upstream	0	0	1	1	1.682	1.862	2.548	2.411	http://genome.ucsc.edu/cgi-bin/hgTracks?db=mm9&position=chr11:101113057-101122860		vacuolar protein sorting 25 (yeast)	NM_026776	1421050_at, 1421051_s_at, 1428621_a_at	NP_081052
2	GeneID:74451	Pgs1	11	117848171	117885325	37154	+	2	18087, 18105	in gene, in gene	1	1	0	0	2.7	2.578	1.836	1.761	http://genome.ucsc.edu/cgi-bin/hgTracks?db=mm9&position=chr11:117846171-117887325	RP23-268N22.7, SAF	phosphatidylglycerophosphate synthase 1	NM_133757	1430429_at, 1454045_a_at, 1454046_x_at, 1455229_x_at	NP_598518
2	GeneID:27386	Npas3	12	54349664	55170061	820397	+	2	-1119, -1137	upstream, upstream	1	1	0	0	2.563	2.546	2.089	2.238	http://genome.ucsc.edu/cgi-bin/hgTracks?db=mm9&position=chr12:54347664-55172061		neuronal PAS domain protein 3	NM_013780	1421567_at, 1429138_at, 1438060_at, 1450287_at	NP_038808
2	GeneID:20334	Sec23a	12	60059371	60113004	53633	-	2	-606, -606	upstream, upstream	1	0	0	1	3.258	2.598	1.913	3.525	http://genome.ucsc.edu/cgi-bin/hgTracks?db=mm9&position=chr12:60057371-60115004	Msec23	SEC23A (S. cerevisiae)	NM_009147	1423347_at	NP_033173
2	GeneID:66603	Sip1	12	60114378	60129455	15077	+	2	-768, -768	upstream, upstream	1	0	0	1	3.258	2.598	1.913	3.525	http://genome.ucsc.edu/cgi-bin/hgTracks?db=mm9&position=chr12:60112378-60131455	Gemin2	survivor of motor neuron protein interacting protein 1	NM_025656	1451044_at	NP_079932
2	GeneID:238205	Lrfn5	12	62625619	62946245	320626	+	2	-657, -544	upstream, upstream	1	1	0	0	2.478	2.647	1.936	1.711	http://genome.ucsc.edu/cgi-bin/hgTracks?db=mm9&position=chr12:62623619-62948245	C130061B21, mKIAA4208	leucine rich repeat and fibronectin type III domain containing 5	NM_178714	1441502_at, 1454687_at	NP_848829
2	GeneID:66244	Sdccag1	12	70412530	70458153	45623	-	2	-5323, -5127	upstream, upstream	0	0	1	1	2.437	1.971	2.576	2.749	http://genome.ucsc.edu/cgi-bin/hgTracks?db=mm9&position=chr12:70410530-70460153		serologically defined colon cancer antigen 1	NM_025441	1425697_at, 1429327_at, 1429446_at, 1435020_at	NP_079717
2	GeneID:30056	Timm9	12	72224159	72237662	13503	-	2	-244, -206	upstream, upstream	1	1	0	0	4.13	2.973	1.618	2.03	http://genome.ucsc.edu/cgi-bin/hgTracks?db=mm9&position=chr12:72222159-72239662	Tim10a	translocase of inner mitochondrial membrane 9 homolog (yeast)	NM_001024853, NM_001024854, NM_013896	1428010_at, 1449886_a_at	NP_001020024, NP_001020025, NP_038924
2	GeneID:100041035	LOC100041035	12	72236527	72237683	1156	-	2	-223, -185	upstream, upstream	1	1	0	0	4.13	2.973	1.618	2.03	http://genome.ucsc.edu/cgi-bin/hgTracks?db=mm9&position=chr12:72234527-72239683		hypothetical protein LOC100041035	XM_001475684		XP_001475734
2	GeneID:76967	2700049A03Rik	12	72237835	72344290	106455	+	2	71, 33	in gene, in gene	1	1	0	0	4.13	2.973	1.618	2.03	http://genome.ucsc.edu/cgi-bin/hgTracks?db=mm9&position=chr12:72235835-72346290	mKIAA0586	RIKEN cDNA 2700049A03 gene	XM_126944, XM_916714	1429595_at, 1437248_at, 1444876_at, 1446040_at	XP_126944, XP_921807
2	GeneID:263406	Plekhg3	12	77634569	77680029	45460	+	2	-929, -985	upstream, upstream	1	1	0	0	3.237	3.665	2.831	2.73	http://genome.ucsc.edu/cgi-bin/hgTracks?db=mm9&position=chr12:77632569-77682029		pleckstrin homology domain containing, family G (with RhoGef domain) member 3	NM_153804	1434680_at, 1440017_at, 1441099_at	NP_722499
2	GeneID:67039	Rbm25	12	84992380	85024073	31693	+	2	36255, 36238	downstream, downstream	0	1	0	1	2.439	2.539	1.881	3.093	http://genome.ucsc.edu/cgi-bin/hgTracks?db=mm9&position=chr12:84990380-85026073	RNPC7	RNA binding motif protein 25	NM_025930	1425522_at, 1425523_at, 1425524_at, 1428907_at, 1428908_at, 1437862_at, 1444496_at	NP_080206
2	GeneID:19164	Psen1	12	85029513	85076149	46636	+	2	-878, -895	upstream, upstream	0	1	0	1	2.439	2.539	1.881	3.093	http://genome.ucsc.edu/cgi-bin/hgTracks?db=mm9&position=chr12:85027513-85078149	PS-1, PS1, S182	presenilin 1	NM_008943	1420261_at, 1421853_at, 1425549_at, 1450399_at	NP_032969
2	GeneID:78767	2610021K21Rik	12	100955741	101121652	165911	-	2	-534, -500	upstream, upstream	1	0	0	1	2.641	2.129	1.444	2.321	http://genome.ucsc.edu/cgi-bin/hgTracks?db=mm9&position=chr12:100953741-101123652		RIKEN cDNA 2610021K21 gene	NM_030172	1430339_at, 1431666_at, 1431667_s_at	NP_084448
2	GeneID:104884	Tdp1	12	101122728	101175572	52844	+	2	-542, -576	upstream, upstream	1	0	0	1	2.641	2.129	1.444	2.321	http://genome.ucsc.edu/cgi-bin/hgTracks?db=mm9&position=chr12:101120728-101177572	SCAN1	tyrosyl-DNA phosphodiesterase 1	NM_028354	1426492_at	NP_082630
2	GeneID:100040041	LOC100040041	12	101122756	101125897	3141	+	2	-570, -604	upstream, upstream	1	0	0	1	2.641	2.129	1.444	2.321	http://genome.ucsc.edu/cgi-bin/hgTracks?db=mm9&position=chr12:101120756-101127897		hypothetical protein LOC100040041	XM_001473901		XP_001473951
2	GeneID:15519	Hsp90aa1	12	111929246	111934605	5359	-	2	-738, -973	upstream, upstream	1	0	0	1	2.776	2.109	1.795	2.517	http://genome.ucsc.edu/cgi-bin/hgTracks?db=mm9&position=chr12:111927246-111936605	86kDa, 89kDa	heat shock protein 90kDa alpha (cytosolic), class A member 1	NM_010480	1433251_at, 1441827_x_at	NP_034610
2	GeneID:26448	Rage	12	112046008	112079149	33141	-	2	-433, 861	upstream, in gene	1	0	0	1	2.054	2.372	1.719	2.798	http://genome.ucsc.edu/cgi-bin/hgTracks?db=mm9&position=chr12:112044008-112081149	MOK, RAGE1	renal tumor antigen	NM_011973	1441128_at, 1449476_at	NP_036103
2	GeneID:72805	2810455K09Rik	12	112088516	112107288	18772	+	2	-8934, -10228	upstream, upstream	1	0	0	1	2.054	2.372	1.719	2.798	http://genome.ucsc.edu/cgi-bin/hgTracks?db=mm9&position=chr12:112086516-112109288		RIKEN cDNA 2810455K09 gene	XM_138271, XM_913667		XP_138271, XP_918760
2	GeneID:67008	1600012F09Rik	13	18080035	18085171	5136	-	2	845, 583	in gene, in gene	1	0	0	1	2.585	2.925	2.685	3.282	http://genome.ucsc.edu/cgi-bin/hgTracks?db=mm9&position=chr13:18078035-18087171		RIKEN cDNA 1600012F09 gene	NM_025904	1419660_at	NP_080180
2	GeneID:319168	Hist1h2ah	13	22127035	22127421	386	-	4	9851, 789, -4483, -8341	downstream, downstream, upstream, upstream	1	0	0	1	2.252	1.828	1.934	2.568	http://genome.ucsc.edu/cgi-bin/hgTracks?db=mm9&position=chr13:22125035-22129421	RP23-9O16.9	histone cluster 1, H2ah	NM_175659		NP_783590
2	GeneID:319184	Hist1h2bk	13	22127756	22128136	380	+	3	-1124, 4148, 8006	upstream, downstream, downstream	1	0	0	1	2.178	1.922	1.698	2.606	http://genome.ucsc.edu/cgi-bin/hgTracks?db=mm9&position=chr13:22125756-22130136	RP23-9O16.11	histone cluster 1, H2bk	NM_175665		NP_783596
2	GeneID:319158	Hist1h4i	13	22132685	22133221	536	-	3	6589, 1317, -2541	downstream, downstream, upstream	1	0	0	1	2.178	1.922	1.698	2.606	http://genome.ucsc.edu/cgi-bin/hgTracks?db=mm9&position=chr13:22130685-22135221		histone cluster 1, H4i	NM_175656	1424854_at	NP_783587
2	GeneID:319167	Hist1h2ag	13	22134346	22134818	472	-	3	8186, 2914, -944	downstream, downstream, upstream	1	0	0	1	2.178	1.922	1.698	2.606	http://genome.ucsc.edu/cgi-bin/hgTracks?db=mm9&position=chr13:22132346-22136818		histone cluster 1, H2ag	NM_178186		NP_835493
2	GeneID:319183	Hist1h2bj	13	22135099	22135479	380	+	3	-8467, -3195, 663	upstream, upstream, downstream	1	0	0	1	2.178	1.922	1.698	2.606	http://genome.ucsc.edu/cgi-bin/hgTracks?db=mm9&position=chr13:22133099-22137479		histone cluster 1, H2bj	NM_178198		NP_835505
2	GeneID:14957	Hist1h1d	13	23646903	23649877	2974	+	2	7739, 7560	downstream, downstream	1	1	0	0	3.731	2.938	2.14	2.201	http://genome.ucsc.edu/cgi-bin/hgTracks?db=mm9&position=chr13:23644903-23651877	H1.3, H1D, H1s-4	histone cluster 1, H1d	NM_145713		NP_663759
2	GeneID:319151	Hist1h3e	13	23653824	23654234	410	-	2	-408, -229	upstream, upstream	1	1	0	0	3.731	2.938	2.14	2.201	http://genome.ucsc.edu/cgi-bin/hgTracks?db=mm9&position=chr13:23651824-23656234	H3-f	histone cluster 1, H3e	NM_178205		NP_835512
2	GeneID:319166	Hist1h2ae	13	23662386	23663089	703	-	2	8447, 8626	downstream, downstream	1	1	0	0	3.731	2.938	2.14	2.201	http://genome.ucsc.edu/cgi-bin/hgTracks?db=mm9&position=chr13:23660386-23665089	1190022L06	histone cluster 1, H2ae	NM_178187		NP_835494
2	GeneID:319177	Hist1h2ba	13	24025642	24026025	383	-	2	59, 39	in gene, in gene	1	1	0	0	2.556	2.723	1.422	1.736	http://genome.ucsc.edu/cgi-bin/hgTracks?db=mm9&position=chr13:24023642-24028025		histone cluster 1, H2ba	NM_175663		NP_783594
2	GeneID:319163	Hist1h2aa	13	24026331	24026720	389	+	2	-365, -345	upstream, upstream	1	1	0	0	2.556	2.723	1.422	1.736	http://genome.ucsc.edu/cgi-bin/hgTracks?db=mm9&position=chr13:24024331-24028720		histone cluster 1, H2aa	NM_175658		NP_783589
2	GeneID:19134	Prpf4b	13	34967365	34994901	27536	+	2	-375, -481	upstream, upstream	1	0	0	1	2.276	2.366	1.959	2.845	http://genome.ucsc.edu/cgi-bin/hgTracks?db=mm9&position=chr13:34965365-34996901	2610037H07, Prp4, Prp4k, cbp143	PRP4 pre-mRNA processing factor 4 homolog B (yeast)	NM_013830	1425497_a_at, 1425498_at, 1436427_at, 1451732_at, 1451909_a_at, 1455696_a_at	NP_038858
2	GeneID:66336	Cenpp	13	49559428	49748100	188672	-	2	46405, 46007	in gene, in gene	1	1	0	0	2.944	2.492	1.609	1.66	http://genome.ucsc.edu/cgi-bin/hgTracks?db=mm9&position=chr13:49557428-49750100		centromere protein P	NM_025495	1429095_at, 1432361_a_at, 1432362_at, 1456360_at	NP_079771
2	GeneID:18295	Ogn	13	49703440	49719869	16429	+	2	-1745, -1347	upstream, upstream	1	1	0	0	2.944	2.492	1.609	1.66	http://genome.ucsc.edu/cgi-bin/hgTracks?db=mm9&position=chr13:49701440-49721869	OG, OIF, SLRR3A, mimecan, mimican	osteoglycin	NM_008760	1419662_at, 1419663_at	NP_032786
2	GeneID:12626	Cetn3	13	81922291	81936156	13865	+	2	752, -945	in gene, upstream	1	0	0	1	2.681	2.214	1.944	2.337	http://genome.ucsc.edu/cgi-bin/hgTracks?db=mm9&position=chr13:81920291-81938156	MmCEN3	centrin 3	NM_007684	1417239_at	NP_031710
2	GeneID:66475	Rps23	13	91062563	91064555	1992	+	2	877, 1178	in gene, in gene	1	0	0	1	2.984	2.447	2.675	2.68	http://genome.ucsc.edu/cgi-bin/hgTracks?db=mm9&position=chr13:91060563-91066555		ribosomal protein S23	NM_024175		NP_077137
2	GeneID:238799	Tnpo1	13	99612036	99696339	84303	-	2	22049, 22000	in gene, in gene	1	1	0	0	2.623	2.814	1.657	1.497	http://genome.ucsc.edu/cgi-bin/hgTracks?db=mm9&position=chr13:99610036-99698339	IPO2, MIP, MIP1, TRN	transportin 1	NM_001048267, NM_178716	1433585_at, 1455043_at	NP_001041732, NP_848831
2	GeneID:432798	EG432798	13	99674045	99674706	661	+	2	245, 294	in gene, in gene	1	1	0	0	2.623	2.814	1.657	1.497	http://genome.ucsc.edu/cgi-bin/hgTracks?db=mm9&position=chr13:99672045-99676706		predicted gene, EG432798	XM_484309		XP_484309
2	GeneID:19356	Rad17	13	101387119	101421014	33895	-	2	-973, -817	upstream, upstream	1	1	0	0	3.272	3.238	1.423	2.071	http://genome.ucsc.edu/cgi-bin/hgTracks?db=mm9&position=chr13:101385119-101423014	MmRad24	RAD17 homolog (S. pombe)	NM_001044371, NM_011233	1448762_at	NP_001037836, NP_035363
2	GeneID:108143	Taf9	13	101421329	101436314	14985	+	2	658, 502	in gene, in gene	1	1	0	0	3.272	3.238	1.423	2.071	http://genome.ucsc.edu/cgi-bin/hgTracks?db=mm9&position=chr13:101419329-101438314		TAF9 RNA polymerase II, TATA box binding protein (TBP)-associated factor	NM_001015889, NM_027139, NM_027592	1438250_s_at	NP_001015889, NP_081415, NP_081868
2	GeneID:63985	Gmfb	14	47427824	47441884	14060	-	2	573, 554	in gene, in gene	1	1	0	0	3.068	2.844	2.079	2.149	http://genome.ucsc.edu/cgi-bin/hgTracks?db=mm9&position=chr14:47425824-47443884		glia maturation factor, beta	NM_022023	1417069_a_at, 1431686_a_at, 1431687_at, 1448570_at, 1448571_a_at	NP_071306
2	GeneID:218977	Dlg7	14	48007454	48038082	30628	-	3	-370, -352, -1960	upstream, upstream, upstream	1	0	0	1	2.71	2.252	1.736	2.593	http://genome.ucsc.edu/cgi-bin/hgTracks?db=mm9&position=chr14:48005454-48040082	mKIAA0008	discs, large homolog 7 (Drosophila)	NM_144553	1438811_at, 1455730_at	NP_653136
2	GeneID:56215	Acin1	14	55261004	55305768	44764	-	2	-240, -319	upstream, upstream	0	0	1	1	2.755	2.391	2.517	4.503	http://genome.ucsc.edu/cgi-bin/hgTracks?db=mm9&position=chr14:55259004-55307768	ACN, acinusL, acinusS, mKIAA0670	apoptotic chromatin condensation inducer 1	NM_019567, NM_023190	1416568_a_at, 1421197_a_at	NP_062513, NP_075679
2	GeneID:58248	1700123O20Rik	14	55305053	55309577	4524	+	2	955, 1034	in gene, in gene	0	0	1	1	2.755	2.391	2.517	4.503	http://genome.ucsc.edu/cgi-bin/hgTracks?db=mm9&position=chr14:55303053-55311577	MNCb-2990	RIKEN cDNA 1700123O20 gene	NM_021437	1416917_at	NP_067412
2	GeneID:100042676	LOC100042676	14	55312528	55317670	5142	-	2	11662, 11583	downstream, downstream	0	0	1	1	2.755	2.391	2.517	4.503	http://genome.ucsc.edu/cgi-bin/hgTracks?db=mm9&position=chr14:55310528-55319670		similar to lethal (3) IX-14 CG3953-PA	XM_001478627		XP_001478677
2	GeneID:24064	Spry2	14	106291732	106296036	4304	-	2	2296, 2334	in gene, in gene	1	1	0	0	2.455	2.682	1.526	1.727	http://genome.ucsc.edu/cgi-bin/hgTracks?db=mm9&position=chr14:106289732-106298036	sprouty2	sprouty homolog 2 (Drosophila)	NM_011897	1421656_at, 1436584_at	NP_036027
2	GeneID:68889	Phgdhl1	14	122277828	122420257	142429	+	2	-712, -711	upstream, upstream	0	1	0	1	2.825	3.04	2.342	2.566	http://genome.ucsc.edu/cgi-bin/hgTracks?db=mm9&position=chr14:122275828-122422257		phosphoglycerate dehydrogenase like 1	NM_026861	1423928_at, 1423929_at, 1449642_at	NP_081137
2	GeneID:65100	Zic5	14	122858382	122864880	6498	-	2	-2739, -2721	upstream, upstream	1	1	0	0	2.231	2.403	1.421	1.431	http://genome.ucsc.edu/cgi-bin/hgTracks?db=mm9&position=chr14:122856382-122866880	Opr	zinc finger protein of the cerebellum 5	NM_022987		NP_075363
2	GeneID:22772	Zic2	14	122874606	122879550	4944	+	2	-6987, -7005	upstream, upstream	1	1	0	0	2.231	2.403	1.421	1.431	http://genome.ucsc.edu/cgi-bin/hgTracks?db=mm9&position=chr14:122872606-122881550	HPE5	Zic finger protein of the cerebellum 2	NM_009574	1421301_at	NP_033600
2	GeneID:71175	Nipbl	15	8241225	8394463	153238	-	2	1407, 1458	in gene, in gene	1	1	0	0	3.8	3.503	1.905	1.95	http://genome.ucsc.edu/cgi-bin/hgTracks?db=mm9&position=chr15:8239225-8396463	Idn3	Nipped-B homolog (Drosophila)	NM_027707, NM_201232	1430309_at, 1437158_at, 1440690_at, 1442103_at, 1443992_at, 1447408_at, 1453576_at	NP_081983, NP_957684
2	GeneID:666437	EG666437	15	8394950	8396211	1261	-	2	3155, 3206	downstream, downstream	1	1	0	0	3.8	3.503	1.905	1.95	http://genome.ucsc.edu/cgi-bin/hgTracks?db=mm9&position=chr15:8392950-8398211		predicted gene, EG666437	XM_983841		XP_988935
2	GeneID:68260	Trmt12	15	58704204	58708336	4132	+	2	-279, -2613	upstream, upstream	1	0	0	1	2.329	1.958	1.855	2.468	http://genome.ucsc.edu/cgi-bin/hgTracks?db=mm9&position=chr15:58702204-58710336		tRNA methyltranferase 12 homolog (S. cerevisiae)	NM_026642	1430537_at	NP_080918
2	GeneID:66398	Commd5	15	76730371	76731727	1356	+	2	130, 4484	in gene, downstream	1	1	0	0	2.469	2.131	1.616	1.861	http://genome.ucsc.edu/cgi-bin/hgTracks?db=mm9&position=chr15:76728371-76733727	Hcarg	COMM domain containing 5	NM_025536	1419989_at, 1449694_s_at, 1451369_at	NP_079812
2	GeneID:26961	Rpl8	15	76734529	76736744	2215	+	2	-4028, 326	upstream, in gene	1	1	0	0	2.469	2.131	1.616	1.861	http://genome.ucsc.edu/cgi-bin/hgTracks?db=mm9&position=chr15:76732529-76738744		ribosomal protein L8	NM_012053	1417762_a_at	NP_036183
2	GeneID:16520	Kcnj4	15	79314147	79339915	25768	-	2	3064, 3044	in gene, in gene	1	1	0	0	2.873	2.555	2.057	2.344	http://genome.ucsc.edu/cgi-bin/hgTracks?db=mm9&position=chr15:79312147-79341915	IRK3, MB-IRK3	potassium inwardly-rectifying channel, subfamily J, member 4	NM_008427	1451808_at	NP_032453
2	GeneID:105785	Kdelr3	15	79346898	79358169	11271	+	2	-10047, -10027	upstream, upstream	1	1	0	0	2.873	2.555	2.057	2.344	http://genome.ucsc.edu/cgi-bin/hgTracks?db=mm9&position=chr15:79344898-79360169		KDEL (Lys-Asp-Glu-Leu) endoplasmic reticulum protein retention receptor 3	NM_134090	1418538_at	NP_598851
2	GeneID:27367	Rpl3	15	79908225	79913765	5540	-	3	405, -404, 405	in gene, upstream, in gene	1	0	0	1	2.62	2.209	1.746	2.158	http://genome.ucsc.edu/cgi-bin/hgTracks?db=mm9&position=chr15:79906225-79915765	F2, J1	ribosomal protein L3	NM_013762	1449323_a_at	NP_038790
2	GeneID:20972	Syngr1	15	79921764	79949931	28167	+	3	-8404, -7595, -8404	upstream, upstream, upstream	1	0	0	1	2.62	2.209	1.746	2.158	http://genome.ucsc.edu/cgi-bin/hgTracks?db=mm9&position=chr15:79919764-79951931	Syngr1b, p29	synaptogyrin 1	NM_009303, NM_207708	1419289_a_at, 1434661_at, 1453772_at	NP_033329, NP_997591
2	GeneID:239570	AW124722	15	85662774	85688163	25389	+	2	27866, 27866	downstream, downstream	1	1	0	0	2.933	2.497	2.662	3.132	http://genome.ucsc.edu/cgi-bin/hgTracks?db=mm9&position=chr15:85660774-85690163	9030019H09	expressed sequence AW124722	NM_001033337	1437269_at	NP_001028509
2	GeneID:29870	Gtse1	15	85690406	85707003	16597	+	2	234, 234	in gene, in gene	1	1	0	0	2.933	2.497	2.662	3.132	http://genome.ucsc.edu/cgi-bin/hgTracks?db=mm9&position=chr15:85688406-85709003	B99, Gtse-1	G two S phase expressed protein 1	NM_013882	1416969_at	NP_038910
2	GeneID:67760	Slc38a2	15	96517823	96530129	12306	-	2	-2933, -2967	upstream, upstream	1	1	0	0	2.949	2.847	1.421	2.419	http://genome.ucsc.edu/cgi-bin/hgTracks?db=mm9&position=chr15:96515823-96532129	ATA2, SAT2, mKIAA1382	solute carrier family 38, member 2	NM_175121	1426722_at, 1429593_at, 1429594_at	NP_780330
2	GeneID:78733	Troap	15	98905077	98913839	8762	+	2	687, 687	in gene, in gene	1	1	0	0	2.847	2.414	1.837	1.882	http://genome.ucsc.edu/cgi-bin/hgTracks?db=mm9&position=chr15:98903077-98915839	tastin	trophinin associated protein	XM_283286, XM_912265	1433790_at, 1453370_at	XP_283286, XP_917358
2	GeneID:239659	C1ql4	15	98915185	98918159	2974	-	2	12395, 12395	downstream, downstream	1	1	0	0	2.847	2.414	1.837	1.882	http://genome.ucsc.edu/cgi-bin/hgTracks?db=mm9&position=chr15:98913185-98920159	C1qtnf11	complement component 1, q subcomponent-like 4	NM_001024702		NP_001019873
2	GeneID:239667	Dip2b	15	99984827	100046097	61270	+	2	68764, 68743	downstream, downstream	1	1	0	0	2.623	3.069	1.363	1.991	http://genome.ucsc.edu/cgi-bin/hgTracks?db=mm9&position=chr15:99982827-100048097	4932422C22, mKIAA1463	DIP2 disco-interacting protein 2 homolog B (Drosophila)	NM_172819	1434335_at	NP_766407
2	GeneID:11908	Atf1	15	100058290	100091679	33389	+	2	-4699, -4720	upstream, upstream	1	1	0	0	2.623	3.069	1.363	1.991	http://genome.ucsc.edu/cgi-bin/hgTracks?db=mm9&position=chr15:100056290-100093679		activating transcription factor 1	NM_007497	1417296_at	NP_031523
2	GeneID:83383	Tcfap4	16	4544661	4559720	15059	-	2	1532, 1481	in gene, in gene	1	0	0	1	2.917	2.491	2.232	2.464	http://genome.ucsc.edu/cgi-bin/hgTracks?db=mm9&position=chr16:4542661-4561720	AP-4	transcription factor AP4	NM_031182	1418167_at	NP_112459
2	GeneID:207740	1500031H01Rik	16	4874777	4880315	5538	-	2	1322, 1323	in gene, in gene	0	0	1	1	2.034	2.258	2.271	2.912	http://genome.ucsc.edu/cgi-bin/hgTracks?db=mm9&position=chr16:4872777-4882315		RIKEN cDNA 1500031H01 gene	XM_622593, XM_974374	1424871_s_at	XP_622593, XP_979468
2	GeneID:17237	Mgrn1	16	4886252	4938296	52044	+	2	-7259, -7260	upstream, upstream	0	0	1	1	2.034	2.258	2.271	2.912	http://genome.ucsc.edu/cgi-bin/hgTracks?db=mm9&position=chr16:4884252-4940296	mKIAA0544	mahogunin, ring finger 1	NM_029657	1431285_at, 1445304_at, 1454645_at	NP_083933
2	GeneID:68172	4930517K11Rik	16	10170321	10175004	4683	+	2	186, 303	in gene, in gene	1	1	0	0	2.565	2.893	1.885	2.222	http://genome.ucsc.edu/cgi-bin/hgTracks?db=mm9&position=chr16:10168321-10177004	RPL39L	RIKEN cDNA 4930517K11 gene	NM_026594	1423327_at	NP_080870
2	GeneID:77626	Smpd4	16	17619447	17643476	24029	+	2	26529, 26529	downstream, downstream	0	1	1	0	1.887	2.432	3.059	2.516	http://genome.ucsc.edu/cgi-bin/hgTracks?db=mm9&position=chr16:17617447-17645476	mKIAA1418	sphingomyelin phosphodiesterase 4	NM_029945	1429530_a_at, 1429531_at, 1437024_at, 1453182_a_at	NP_084221
2	GeneID:94112	Pcqap	16	17651314	17723023	71709	-	2	77047, 77047	downstream, downstream	0	1	1	0	1.887	2.432	3.059	2.516	http://genome.ucsc.edu/cgi-bin/hgTracks?db=mm9&position=chr16:17649314-17725023		positive cofactor 2, multiprotein complex, glutamine/Q-rich-associated protein	NM_001040683, NM_033609	1441617_at, 1444680_at, 1444688_at, 1448435_at	NP_001035773, NP_291087
2	GeneID:11773	Ap2m1	16	20535577	20544126	8549	+	2	12411, 12608	downstream, downstream	1	0	0	1	2.51	2.457	1.815	2.599	http://genome.ucsc.edu/cgi-bin/hgTracks?db=mm9&position=chr16:20533577-20546126		adaptor protein complex AP-2, mu1	NM_009679	1450894_a_at	NP_033809
2	GeneID:27406	Abcf3	16	20548676	20561676	13000	+	2	-688, -491	upstream, upstream	1	0	0	1	2.51	2.457	1.815	2.599	http://genome.ucsc.edu/cgi-bin/hgTracks?db=mm9&position=chr16:20546676-20563676		ATP-binding cassette, sub-family F (GCN20), member 3	NM_013852	1426747_at, 1426748_s_at, 1452177_at	NP_038880
2	GeneID:13682	Eif4a2	16	23107829	23114019	6190	+	2	-2998, 1119	upstream, in gene	1	0	0	1	2.41	1.221	1.481	1.574	http://genome.ucsc.edu/cgi-bin/hgTracks?db=mm9&position=chr16:23105829-23116019	BM-010, Ddx2b	eukaryotic translation initiation factor 4A2	NM_013506	1450934_at	NP_038534
2	GeneID:239839	Ccdc14	16	34690796	34711502	20706	+	2	678, 21	in gene, in gene	1	1	0	0	2.286	2.251	1.577	1.686	http://genome.ucsc.edu/cgi-bin/hgTracks?db=mm9&position=chr16:34688796-34713502		coiled-coil domain containing 14	NM_172824	1435654_at	NP_766412
2	GeneID:70757	Ptplb	16	35022507	35109261	86754	+	2	1632, 1559	in gene, in gene	0	1	0	1	1.518	2.277	1.225	2.312	http://genome.ucsc.edu/cgi-bin/hgTracks?db=mm9&position=chr16:35020507-35111261		protein tyrosine phosphatase-like (proline instead of catalytic arginine), member b	NM_023587	1437329_at, 1449342_at	NP_076076
2	GeneID:100043264	LOC100043264	16	37854252	37860681	6429	-	2	-8809, -8809	upstream, upstream	0	1	0	1	2.346	2.543	2.041	2.816	http://genome.ucsc.edu/cgi-bin/hgTracks?db=mm9&position=chr16:37852252-37862681		similar to hCG1657343	XM_001479854		XP_001479904
2	GeneID:320184	Lrrc58	16	37868486	37888943	20457	+	2	1004, 1004	in gene, in gene	0	1	0	1	2.346	2.543	2.041	2.816	http://genome.ucsc.edu/cgi-bin/hgTracks?db=mm9&position=chr16:37866486-37890943		leucine rich repeat containing 58	NM_177093	1427131_s_at	NP_796067
2	GeneID:17450	Morc1	16	48431350	48631018	199668	+	2	379, 399	in gene, in gene	1	1	0	0	2.779	2.682	1.78	2.071	http://genome.ucsc.edu/cgi-bin/hgTracks?db=mm9&position=chr16:48429350-48633018	Morc	microrchidia 1	NM_010816	1419418_a_at	NP_034946
2	GeneID:56297	Arl6	16	59613151	59638986	25835	-	2	-676, -659	upstream, upstream	0	1	0	1	2.324	2.411	1.854	2.89	http://genome.ucsc.edu/cgi-bin/hgTracks?db=mm9&position=chr16:59611151-59640986		ADP-ribosylation factor-like 6	NM_019665	1417331_a_at	NP_062639
2	GeneID:27393	Mrpl39	16	84717823	84735468	17645	-	2	-728, -542	upstream, upstream	1	1	0	0	2.731	2.248	1.929	1.873	http://genome.ucsc.edu/cgi-bin/hgTracks?db=mm9&position=chr16:84715823-84737468	C21orf8, MRP-L5	mitochondrial ribosomal protein L39	NM_017404	1417966_at, 1448909_a_at	NP_059100
2	GeneID:74112	Usp16	16	87455301	87483760	28459	+	2	-495, -476	upstream, upstream	1	1	0	0	2.837	2.357	1.804	1.885	http://genome.ucsc.edu/cgi-bin/hgTracks?db=mm9&position=chr16:87453301-87485760	UBP-M	ubiquitin specific peptidase 16	NM_024258	1430203_at, 1431951_a_at	NP_077220
2	GeneID:100040453	LOC100040453	17	6323409	6324969	1560	-	2	8498, 8498	downstream, downstream	1	0	0	1	2.677	1.991	1.379	2.545	http://genome.ucsc.edu/cgi-bin/hgTracks?db=mm9&position=chr17:6321409-6326969		similar to protein phosphatase 1, regulatory (inhibitor) subunit 2	XM_001474700		XP_001474750
2	GeneID:664821	EG664821	17	14131199	14139652	8453	-	2	7726, 7726	in gene, in gene	1	1	0	0	2.776	2.527	1.517	1.404	http://genome.ucsc.edu/cgi-bin/hgTracks?db=mm9&position=chr17:14129199-14141652		predicted gene, EG664821	XM_972876		XP_977970
2	GeneID:22654	Zfp13	17	23712819	23736454	23635	-	2	-1725, -1763	upstream, upstream	1	0	0	1	3.489	2.222	2.477	2.88	http://genome.ucsc.edu/cgi-bin/hgTracks?db=mm9&position=chr17:23710819-23738454	4933429B21	zinc finger protein 13	NM_011747	1435131_at	NP_035877
2	GeneID:332221	Zscan10	17	23737823	23747979	10156	+	2	356, 394	in gene, in gene	1	0	0	1	3.489	2.222	2.477	2.88	http://genome.ucsc.edu/cgi-bin/hgTracks?db=mm9&position=chr17:23735823-23749979	Zkscan10, Znf206	zinc finger and SCAN domains 10	NM_001033425	1438787_at	NP_001028597
2	GeneID:57261	Brd4	17	32333218	32421054	87836	-	2	-1877, -1877	upstream, upstream	1	1	0	0	2.372	2.262	1.246	0.936	http://genome.ucsc.edu/cgi-bin/hgTracks?db=mm9&position=chr17:32331218-32423054	Brd5, HUNK1, MCAP	bromodomain containing 4	NM_020508, NM_198094	1424922_a_at, 1440078_at, 1450711_at, 1451870_a_at	NP_065254, NP_932762
2	GeneID:100043433	LOC100043433	17	32410787	32421035	10248	-	2	-1896, -1896	upstream, upstream	1	1	0	0	2.372	2.262	1.246	0.936	http://genome.ucsc.edu/cgi-bin/hgTracks?db=mm9&position=chr17:32408787-32423035		hypothetical protein LOC100043433	XM_001480478		XP_001480528
2	GeneID:224697	Adamts10	17	33661169	33690421	29252	+	2	440, 440	in gene, in gene	1	1	0	0	3.186	3.011	1.573	2.028	http://genome.ucsc.edu/cgi-bin/hgTracks?db=mm9&position=chr17:33659169-33692421	9430006O18, ZnMP	a disintegrin-like and metallopeptidase (reprolysin type) with thrombospondin type 1 motif, 10	NM_172619	1427139_at, 1441309_at	NP_766207
2	GeneID:53761	Bat2	17	35286021	35299993	13972	-	2	-2331, -2501	upstream, upstream	1	0	0	1	2.966	2.914	2.27	2.729	http://genome.ucsc.edu/cgi-bin/hgTracks?db=mm9&position=chr17:35284021-35301993	G2, Wbp12, mKIAA4178	HLA-B associated transcript 2	NM_020027	1422799_at, 1422800_at, 1442802_x_at	NP_064411
2	GeneID:11629	Aif1	17	35307937	35312946	5009	-	2	10622, 10452	downstream, downstream	1	0	0	1	2.966	2.914	2.27	2.729	http://genome.ucsc.edu/cgi-bin/hgTracks?db=mm9&position=chr17:35305937-35314946	AIF-1, G1, Iba1	allograft inflammatory factor 1	NM_019467	1418204_s_at	NP_062340
2	GeneID:22715	Zfp57	17	37139487	37147577	8090	+	2	-513, -437	upstream, upstream	1	0	0	1	4.236	2.611	2.812	3.255	http://genome.ucsc.edu/cgi-bin/hgTracks?db=mm9&position=chr17:37137487-37149577	G19	zinc finger protein 57	NM_001013745, NM_009559	1450929_at	NP_001013767, NP_033585
2	GeneID:17441	Mog	17	37147685	37160343	12658	-	2	21369, 21293	downstream, downstream	1	0	0	1	4.236	2.611	2.812	3.255	http://genome.ucsc.edu/cgi-bin/hgTracks?db=mm9&position=chr17:37145685-37162343		myelin oligodendrocyte glycoprotein	NM_010814	1448768_at	NP_034944
2	GeneID:12393	Runx2	17	44740950	44951576	210626	-	2	77130, 77206	in gene, in gene	1	0	0	1	2.547	2.17	2.308	2.498	http://genome.ucsc.edu/cgi-bin/hgTracks?db=mm9&position=chr17:44738950-44953576	AML3, Cbfa-1, LS3, Osf2, PEBP2aA, Pebp2a1	runt related transcription factor 2	NM_009820	1424704_at, 1425389_a_at, 1426034_a_at	NP_033950
2	GeneID:72415	Sgol1	17	53815385	53828637	13252	-	2	389, 471	in gene, in gene	1	1	0	0	3.205	2.632	1.661	1.967	http://genome.ucsc.edu/cgi-bin/hgTracks?db=mm9&position=chr17:53813385-53830637	Sgo1	shugoshin-like 1 (S. pombe)	NM_028232	1418919_at, 1439510_at	NP_082508
2	GeneID:17075	Tacstd1	17	88035319	88050467	15148	+	2	-314, -492	upstream, upstream	1	0	0	1	2.381	2.212	1.994	2.576	http://genome.ucsc.edu/cgi-bin/hgTracks?db=mm9&position=chr17:88033319-88052467	EGP, Ep-CAM, GA733-2, TROP1, Tacsd1	tumor-associated calcium signal transducer 1	NM_008532	1416579_a_at, 1447899_x_at	NP_032558
2	GeneID:14236	Foxn2	17	88840098	88877411	37313	+	2	-746, -782	upstream, upstream	1	1	0	0	3.98	2.851	1.98	2.006	http://genome.ucsc.edu/cgi-bin/hgTracks?db=mm9&position=chr17:88838098-88879411	Foxn1, HTLF	forkhead box N2	NM_180974	1441138_at, 1445054_at, 1454831_at	NP_851305
2	GeneID:621440	EG621440	18	3336414	3343480	7066	+	2	1796, 1796	in gene, in gene	1	0	0	1	2.614	2.039	2.063	2.675	http://genome.ucsc.edu/cgi-bin/hgTracks?db=mm9&position=chr18:3334414-3345480		predicted gene, EG621440	XM_973616	1443895_at	XP_978710
2	GeneID:68046	2700062C07Rik	18	24629372	24636268	6896	+	2	768, 530	in gene, in gene	1	0	0	1	2.397	2.178	2.209	2.255	http://genome.ucsc.edu/cgi-bin/hgTracks?db=mm9&position=chr18:24627372-24638268		RIKEN cDNA 2700062C07 gene	NM_026529	1450425_a_at	NP_080805
2	GeneID:15526	Hspa9	18	35097085	35113977	16892	-	2	-1082, -1082	upstream, upstream	1	1	0	0	2.921	2.628	1.726	2.103	http://genome.ucsc.edu/cgi-bin/hgTracks?db=mm9&position=chr18:35095085-35115977	74kDa, CSA, GRP75, PBP74, mortalin, mot-2, mot2, mthsp70	heat shock protein 9	NM_010481	1418503_at, 1418504_at, 1447728_x_at, 1453811_at	NP_034611
2	GeneID:100041377	LOC100041377	18	35114333	35116485	2152	+	2	726, 726	in gene, in gene	1	1	0	0	2.921	2.628	1.726	2.103	http://genome.ucsc.edu/cgi-bin/hgTracks?db=mm9&position=chr18:35112333-35118485		hypothetical protein LOC100041377	XM_001476281		XP_001476331
2	GeneID:67222	Srfbp1	18	52625370	52650921	25551	+	2	-1666, -1684	upstream, upstream	0	0	1	1	1.719	2.196	2.281	3.179	http://genome.ucsc.edu/cgi-bin/hgTracks?db=mm9&position=chr18:52623370-52652921	p49/STRAP	serum response factor binding protein 1	NM_026040	1420509_at	NP_080316
2	GeneID:52662	D18Ertd653e	18	68092911	68415203	322292	+	2	-2616, -2616	upstream, upstream	1	1	0	0	2.512	2.978	1.663	1.802	http://genome.ucsc.edu/cgi-bin/hgTracks?db=mm9&position=chr18:68090911-68417203	A430083H02, C18orf1	DNA segment, Chr 18, ERATO Doi 653, expressed	NM_172631	1427181_at, 1427182_s_at, 1442504_at, 1443544_at, 1447662_x_at, 1452343_at	NP_766219
2	GeneID:66961	2310043N10Rik	19	5796401	5845579	49178	+	2	49787, 49842	downstream, downstream	0	0	1	1	2.653	2.234	2.711	2.569	http://genome.ucsc.edu/cgi-bin/hgTracks?db=mm9&position=chr19:5794401-5847579	VINC	RIKEN cDNA 2310043N10 gene	XR_035481, XR_035482	1428083_at
2	GeneID:67457	1200004M23Rik	19	5850974	5875208	24234	-	2	29020, 28965	downstream, downstream	0	0	1	1	2.653	2.234	2.711	2.569	http://genome.ucsc.edu/cgi-bin/hgTracks?db=mm9&position=chr19:5848974-5877208		RIKEN cDNA 1200004M23 gene	NM_026169	1432848_a_at	NP_080445
2	GeneID:18938	Ppp1r14b	19	7049538	7051814	2276	+	2	6033, 6016	downstream, downstream	1	1	0	0	2.486	2.48	1.743	2.241	http://genome.ucsc.edu/cgi-bin/hgTracks?db=mm9&position=chr19:7047538-7053814	AOM172, PHI-1, PLCB3N	protein phosphatase 1, regulatory (inhibitor) subunit 14B	NM_008889	1436716_at, 1445573_at, 1450914_at	NP_032915
2	GeneID:14227	Fkbp2	19	7052229	7054920	2691	-	2	-651, -634	upstream, upstream	1	1	0	0	2.486	2.48	1.743	2.241	http://genome.ucsc.edu/cgi-bin/hgTracks?db=mm9&position=chr19:7050229-7056920	13kDa, mFKBP13, mFKBP2	FK506 binding protein 2	NM_008020	1450694_at	NP_032046
2	GeneID:22340	Vegfb	19	7056962	7062093	5131	-	2	6522, 6539	downstream, downstream	1	1	0	0	2.486	2.48	1.743	2.241	http://genome.ucsc.edu/cgi-bin/hgTracks?db=mm9&position=chr19:7054962-7064093	VEGF-B	vascular endothelial growth factor B	NM_011697	1451803_a_at	NP_035827
2	GeneID:57431	Dnajc4	19	7062401	7066762	4361	-	2	11191, 11208	downstream, downstream	1	1	0	0	2.486	2.48	1.743	2.241	http://genome.ucsc.edu/cgi-bin/hgTracks?db=mm9&position=chr19:7060401-7068762	Mcg18	DnaJ (Hsp40) homolog, subfamily C, member 4	NM_020566	1417934_at	NP_065591
2	GeneID:225895	Taf6l	19	8848982	8860753	11771	-	2	-586, -586	upstream, upstream	1	1	0	0	3.236	3.195	2.929	1.865	http://genome.ucsc.edu/cgi-bin/hgTracks?db=mm9&position=chr19:8846982-8862753	PAF65A	TAF6-like RNA polymerase II, p300/CBP-associated factor (PCAF)-associated factor	NM_146092	1452600_at	NP_666204
2	GeneID:67710	Polr2g	19	8867619	8873047	5428	-	2	11708, 11708	downstream, downstream	1	1	0	0	3.236	3.195	2.929	1.865	http://genome.ucsc.edu/cgi-bin/hgTracks?db=mm9&position=chr19:8865619-8875047		polymerase (RNA) II (DNA directed) polypeptide G	NM_026329	1416270_at	NP_080605
2	GeneID:107197	AI462493	19	8954504	8955423	919	-	2	-7469, -7487	upstream, upstream	1	1	0	0	3.004	3.341	2.023	2.458	http://genome.ucsc.edu/cgi-bin/hgTracks?db=mm9&position=chr19:8952504-8957423		expressed sequence AI462493	XM_887080, XM_907845	1455152_at	XP_892173, XP_912938
2	GeneID:66276	1810009A15Rik	19	8963393	8965230	1837	+	2	-501, -483	upstream, upstream	1	1	0	0	3.004	3.341	2.023	2.458	http://genome.ucsc.edu/cgi-bin/hgTracks?db=mm9&position=chr19:8961393-8967230		RIKEN cDNA 1810009A15 gene	NM_025463	1417886_at	NP_079739
2	GeneID:109077	Ints5	19	8967495	8972378	4883	+	2	-4603, -4585	upstream, upstream	1	1	0	0	3.004	3.341	2.023	2.458	http://genome.ucsc.edu/cgi-bin/hgTracks?db=mm9&position=chr19:8965495-8974378	mKIAA1698	integrator complex subunit 5	NM_176843	1417887_at, 1434011_a_at, 1434012_at	NP_789813
2	GeneID:14376	Ganab	19	8972601	8991156	18555	+	2	-9709, -9691	upstream, upstream	1	1	0	0	3.004	3.341	2.023	2.458	http://genome.ucsc.edu/cgi-bin/hgTracks?db=mm9&position=chr19:8970601-8993156	GluII, mKIAA0088	alpha glucosidase 2 alpha neutral subunit	NM_008060	1415787_at, 1437812_x_at	NP_032086
2	GeneID:16601	Klf9	19	23215716	23241401	25685	+	3	-4896, -760, -4859	upstream, upstream, upstream	1	1	0	0	2.597	2.806	1.821	2.283	http://genome.ucsc.edu/cgi-bin/hgTracks?db=mm9&position=chr19:23213716-23243401	BTEB-1	Kruppel-like factor 9	NM_010638	1422264_s_at, 1428288_at, 1428289_at, 1436763_a_at, 1436952_at, 1452723_at, 1456341_a_at	NP_034768
2	GeneID:226049	Dmrt2	19	25746901	25753481	6580	+	2	-602, -551	upstream, upstream	1	1	0	0	2.602	2.45	1.985	2.258	http://genome.ucsc.edu/cgi-bin/hgTracks?db=mm9&position=chr19:25744901-25755481		doublesex and mab-3 related transcription factor 2	NM_145831	1426867_at	NP_665830
2	GeneID:14296	Frat1	19	41904606	41907073	2467	+	2	-1845, -1845	upstream, upstream	1	0	0	1	2.666	1.72	1.459	2.42	http://genome.ucsc.edu/cgi-bin/hgTracks?db=mm9&position=chr19:41902606-41909073		frequently rearranged in advanced T-cell lymphomas	NM_008043	1449814_at	NP_032069
2	GeneID:16814	Lbx1	19	45308218	45309726	1508	-	2	946, 929	in gene, in gene	1	1	0	0	2.791	2.314	2.267	2.376	http://genome.ucsc.edu/cgi-bin/hgTracks?db=mm9&position=chr19:45306218-45311726		ladybird homeobox homolog 1 (Drosophila)	NM_010691	1422323_a_at, 1427400_at	NP_034821
2	GeneID:433256	Acsl5	19	55327859	55371118	43259	+	2	1611, 1664	in gene, in gene	1	1	0	0	3.269	2.628	1.808	1.689	http://genome.ucsc.edu/cgi-bin/hgTracks?db=mm9&position=chr19:55325859-55373118	ACS2, ACS5	acyl-CoA synthetase long-chain family member 5	NM_027976	1428082_at	NP_082252
2	GeneID:109079	Sephs1	2	4802610	4831603	28993	+	2	1500, 1443	in gene, in gene	1	1	0	0	2.441	2.488	1.812	1.721	http://genome.ucsc.edu/cgi-bin/hgTracks?db=mm9&position=chr2:4800610-4833603	SELD, SPS, SPS1	selenophosphate synthetase 1	NM_175400	1433973_at, 1433974_at, 1454792_s_at, 1455511_at	NP_780609
2	GeneID:20163	Rsu1	2	12998636	13192905	194269	-	2	-4803, -4803	upstream, upstream	1	1	0	0	3.189	2.718	1.833	1.786	http://genome.ucsc.edu/cgi-bin/hgTracks?db=mm9&position=chr2:12996636-13194905	rsp-1	Ras suppressor protein 1	NM_009105	1419259_at	NP_033131
2	GeneID:65969	Cubn	2	13197963	13413503	215540	-	2	215795, 215795	downstream, downstream	1	1	0	0	3.189	2.718	1.833	1.786	http://genome.ucsc.edu/cgi-bin/hgTracks?db=mm9&position=chr2:13195963-13415503		cubilin (intrinsic factor-cobalamin receptor)	NM_001081084	1426990_at, 1452270_s_at	NP_001074553
2	GeneID:78797	Ndor1	2	25100339	25110934	10595	-	2	-1751, -1645	upstream, upstream	1	1	0	0	2.745	2.571	1.871	2.047	http://genome.ucsc.edu/cgi-bin/hgTracks?db=mm9&position=chr2:25098339-25112934	NR1, Ndor	NADPH dependent diflavin oxidoreductase 1	NM_001082476	1428292_at, 1435388_at	NP_001075945
2	GeneID:227615	C730025P13Rik	2	25110959	25111872	913	+	2	1726, 1620	downstream, downstream	1	1	0	0	2.745	2.571	1.871	2.047	http://genome.ucsc.edu/cgi-bin/hgTracks?db=mm9&position=chr2:25108959-25113872	RP23-132N23.14	RIKEN cDNA C730025P13 gene	NM_177344	1426277_at	NP_796318
2	GeneID:97031	C430004E15Rik	2	25118138	25125402	7264	+	2	-5453, -5559	upstream, upstream	1	1	0	0	2.745	2.571	1.871	2.047	http://genome.ucsc.edu/cgi-bin/hgTracks?db=mm9&position=chr2:25116138-25127402		RIKEN cDNA C430004E15 gene	NM_175286	1426809_at	NP_780495
2	GeneID:227619	Man1b1	2	25188276	25207732	19456	+	2	-527, -581	upstream, upstream	1	0	0	1	2.711	2.504	2.425	2.502	http://genome.ucsc.edu/cgi-bin/hgTracks?db=mm9&position=chr2:25186276-25209732	MANA-ER	mannosidase, alpha, class 1B, member 1	NM_001029983	1452235_at	NP_001025154
2	GeneID:269254	Setx	2	28980512	29037991	57479	+	2	-898, -931	upstream, upstream	1	1	0	0	3.118	3.357	2.181	1.881	http://genome.ucsc.edu/cgi-bin/hgTracks?db=mm9&position=chr2:28978512-29039991	A130090N03, AOA2, SCAR1, Sen1, mKIAA0625	senataxin	NM_198033	1433794_at, 1440459_at	NP_932150
2	GeneID:227723	5830434P21Rik	2	32037978	32090045	52067	+	2	54674, 54599	downstream, downstream	1	1	0	0	2.668	2.476	1.568	1.669	http://genome.ucsc.edu/cgi-bin/hgTracks?db=mm9&position=chr2:32035978-32092045	D430039P21, mKIAA0515	RIKEN cDNA 5830434P21 gene	NM_172661	1433624_at, 1433625_at	NP_766249
2	GeneID:99011	Pomt1	2	32092203	32110525	18322	+	2	449, 374	in gene, in gene	1	1	0	0	2.668	2.476	1.568	1.669	http://genome.ucsc.edu/cgi-bin/hgTracks?db=mm9&position=chr2:32090203-32112525		protein-O-mannosyltransferase 1	NM_145145	1424284_at	NP_660127
2	GeneID:16917	Lmx1b	2	33420156	33496031	75875	-	2	-2345, -2329	upstream, upstream	1	1	0	0	2.854	2.781	2.061	1.881	http://genome.ucsc.edu/cgi-bin/hgTracks?db=mm9&position=chr2:33418156-33498031	LMX1.1, LMX1.2	LIM homeobox transcription factor 1 beta	NM_010725	1421769_at	NP_034855
2	GeneID:51869	Rif1	2	51928352	51977580	49228	+	2	16, -19	in gene, upstream	1	1	0	0	2.352	2.451	1.991	1.989	http://genome.ucsc.edu/cgi-bin/hgTracks?db=mm9&position=chr2:51926352-51979580		Rap1 interacting factor 1 homolog (yeast)	NM_175238	1438516_at, 1445487_at	NP_780447
2	GeneID:72657	2700094K13Rik	2	84509378	84510865	1487	-	2	-368, -400	upstream, upstream	0	0	1	1	2.676	2.181	3.05	3.456	http://genome.ucsc.edu/cgi-bin/hgTracks?db=mm9&position=chr2:84507378-84512865	Selh	RIKEN cDNA 2700094K13 gene	NM_001033166, NM_001037279	1436349_at	NP_001028338, NP_001032356
2	GeneID:66958	Txndc14	2	84511474	84518204	6730	-	2	6971, 6939	downstream, downstream	0	0	1	1	2.676	2.181	3.05	3.456	http://genome.ucsc.edu/cgi-bin/hgTracks?db=mm9&position=chr2:84509474-84520204	Tmx2	thioredoxin domain containing 14	NM_025868	1452130_at	NP_080144
2	GeneID:381379	Med19	2	84518582	84528371	9789	+	2	-7349, -7317	upstream, upstream	0	0	1	1	2.676	2.181	3.05	3.456	http://genome.ucsc.edu/cgi-bin/hgTracks?db=mm9&position=chr2:84516582-84530371	LCMR1	mediator of RNA polymerase II transcription, subunit 19 homolog (yeast)	NM_025885	1427332_at, 1452395_at	NP_080161
2	GeneID:619941	LOC619941	2	91363730	91364041	311	-	2	-2723, -2702	upstream, upstream	1	1	0	0	3.821	3.227	1.723	2.354	http://genome.ucsc.edu/cgi-bin/hgTracks?db=mm9&position=chr2:91361730-91366041		similar to UPF0139 protein CGI-140	XM_884324, XM_915939		XP_889417, XP_921032
2	GeneID:98956	Nat10	2	103561416	103601407	39991	-	2	-273, -292	upstream, upstream	1	0	0	1	2.812	2.211	1.922	2.841	http://genome.ucsc.edu/cgi-bin/hgTracks?db=mm9&position=chr2:103559416-103603407	RP23-266F3.3	N-acetyltransferase 10	NM_153126	1433692_at, 1447601_x_at	NP_694766
2	GeneID:53872	Caprin1	2	103605176	103637754	32578	-	2	36074, 36055	downstream, downstream	1	0	0	1	2.812	2.211	1.922	2.841	http://genome.ucsc.edu/cgi-bin/hgTracks?db=mm9&position=chr2:103603176-103639754	Gpiap, MMGPIP137, P137, caprin-1	cell cycle associated protein 1	NM_016739	1416461_at, 1416462_at, 1416463_at, 1433901_at, 1437162_at, 1448347_a_at, 1448348_at	NP_058019
2	GeneID:114715	Spred1	2	116947186	117005073	57887	+	2	-1322, 1158	upstream, in gene	1	0	0	1	2.333	1.877	1.753	2.4	http://genome.ucsc.edu/cgi-bin/hgTracks?db=mm9&position=chr2:116945186-117007073		sprouty protein with EVH-1 domain 1, related sequence	NM_033524	1423160_at, 1423161_s_at, 1423162_s_at, 1428777_at, 1441517_at, 1442859_at, 1443652_x_at, 1445228_at, 1452911_at	NP_277059
2	GeneID:70715	6330405D24Rik	2	119696095	119700366	4271	-	2	1023, 1023	in gene, in gene	1	1	0	0	2.8	2.528	1.896	2.569	http://genome.ucsc.edu/cgi-bin/hgTracks?db=mm9&position=chr2:119694095-119702366		RIKEN cDNA 6330405D24 gene	XM_917516	1431346_at	XP_922609
2	GeneID:69185	Dtwd1	2	125977911	125991012	13101	+	2	-387, -536	upstream, upstream	1	1	0	0	3.131	3.504	2.171	2.473	http://genome.ucsc.edu/cgi-bin/hgTracks?db=mm9&position=chr2:125975911-125993012		DTW domain containing 1	NM_026981	1424697_at	NP_081257
2	GeneID:67877	Nat5	2	145729005	145742052	13047	+	2	-2362, -2362	upstream, upstream	1	1	0	0	3.17	3.058	1.707	2.728	http://genome.ucsc.edu/cgi-bin/hgTracks?db=mm9&position=chr2:145727005-145744052		N-acetyltransferase 5 (ARD1 homolog, S. cerevisiae)	NM_026425	1418244_at	NP_080701
2	GeneID:72119	Tpx2	2	152673782	152720790	47008	+	2	295, -191	in gene, upstream	1	1	0	0	2.75	2.841	2.157	2.374	http://genome.ucsc.edu/cgi-bin/hgTracks?db=mm9&position=chr2:152671782-152722790	DIL2, REPP86, p100	TPX2, microtubule-associated protein homolog (Xenopus laevis)	NM_028109	1428104_at, 1428105_at, 1447518_at, 1447519_x_at	NP_082385
2	GeneID:228807	Zfp341	2	154439104	154472553	33449	+	2	1470, 1487	in gene, in gene	1	1	0	0	2.208	2.811	2.376	1.929	http://genome.ucsc.edu/cgi-bin/hgTracks?db=mm9&position=chr2:154437104-154474553	Znf341	zinc finger protein 341	NM_199304	1434234_at	NP_955008
2	GeneID:19124	Procr	2	155577079	155581194	4115	+	2	-1213, -1213	upstream, upstream	1	1	0	0	3.292	4.167	1.024	1.478	http://genome.ucsc.edu/cgi-bin/hgTracks?db=mm9&position=chr2:155575079-155583194	EPCR	protein C receptor, endothelial	NM_011171	1420664_s_at	NP_035301
2	GeneID:76233	Dnttip1	2	164571515	164593720	22205	+	2	23937, 23921	downstream, downstream	1	1	0	0	3.503	3.694	2.474	2.487	http://genome.ucsc.edu/cgi-bin/hgTracks?db=mm9&position=chr2:164569515-164595720		deoxynucleotidyltransferase, terminal, interacting protein 1	NM_133763	1417666_at	NP_598524
2	GeneID:68612	Ube2c	2	164595429	164598402	2973	+	2	23, 7	in gene, in gene	1	1	0	0	3.503	3.694	2.474	2.487	http://genome.ucsc.edu/cgi-bin/hgTracks?db=mm9&position=chr2:164593429-164600402		ubiquitin-conjugating enzyme E2C	NM_026785	1452954_at	NP_081061
2	GeneID:21925	Tnnc2	2	164602661	164605234	2573	-	2	9782, 9798	downstream, downstream	1	1	0	0	3.503	3.694	2.474	2.487	http://genome.ucsc.edu/cgi-bin/hgTracks?db=mm9&position=chr2:164600661-164607234		troponin C2, fast	NM_009394	1417464_at	NP_033420
2	GeneID:70065	1700030G11Rik	2	173394165	173403842	9677	-	2	-7962, -7997	upstream, upstream	1	1	0	0	4.012	4.27	1.464	1.973	http://genome.ucsc.edu/cgi-bin/hgTracks?db=mm9&position=chr2:173392165-173405842		RIKEN cDNA 1700030G11 gene	XM_130735, XM_913826		XP_130735, XP_918919
2	GeneID:66481	Rps21	2	179992084	179993149	1065	+	2	-2441, 1156	upstream, downstream	1	0	0	1	2.912	2.505	2.141	1.795	http://genome.ucsc.edu/cgi-bin/hgTracks?db=mm9&position=chr2:179990084-179995149		ribosomal protein S21	NM_025587	1430288_x_at, 1433549_x_at, 1433721_x_at, 1434358_x_at	NP_079863
2	GeneID:252966	Cables2	2	179993244	180008170	14926	-	2	18527, 14930	downstream, downstream	1	0	0	1	2.912	2.505	2.141	1.795	http://genome.ucsc.edu/cgi-bin/hgTracks?db=mm9&position=chr2:179991244-180010170	ik3-2	Cdk5 and Abl enzyme substrate 2	NM_145851	1452307_at	NP_665850
2	GeneID:100040353	LOC100040353	3	21973333	21977629	4296	-	2	-5482, -5448	upstream, upstream	0	1	0	1	2.037	2.58	2.382	2.542	http://genome.ucsc.edu/cgi-bin/hgTracks?db=mm9&position=chr3:21971333-21979629		similar to splicing coactivator subunit SRm300	XM_001474539		XP_001474589
2	GeneID:81004	Tbl1xr1	3	21975574	22115516	139942	+	2	7537, 7503	in gene, in gene	0	1	0	1	2.037	2.58	2.382	2.542	http://genome.ucsc.edu/cgi-bin/hgTracks?db=mm9&position=chr3:21973574-22117516	C21, DC42, Ira1, TBLR1	transducin (beta)-like 1X-linked receptor 1	NM_030732	1422761_at, 1431220_at, 1434839_s_at, 1435171_at, 1442312_at, 1450739_at, 1455109_at	NP_109657
2	GeneID:20674	Sox2	3	34548927	34551383	2456	+	3	2030, -9450, -2854	in gene, upstream, upstream	1	0	0	1	2.178	1.996	2.122	2.796	http://genome.ucsc.edu/cgi-bin/hgTracks?db=mm9&position=chr3:34546927-34553383		SRY-box containing gene 2	NM_011443	1416967_at	NP_035573
2	GeneID:72175	Mfsd8	3	40622094	40650776	28682	-	2	535, 481	in gene, in gene	1	1	0	0	2.702	2.386	1.67	2.212	http://genome.ucsc.edu/cgi-bin/hgTracks?db=mm9&position=chr3:40620094-40652776		major facilitator superfamily domain containing 8	NM_028140	1438497_at, 1452335_at	NP_082416
2	GeneID:100039027	LOC100039027	3	40650921	40679531	28610	+	2	-680, -626	upstream, upstream	1	1	0	0	2.702	2.386	1.67	2.212	http://genome.ucsc.edu/cgi-bin/hgTracks?db=mm9&position=chr3:40648921-40681531		hypothetical protein LOC100039027	XM_001472399		XP_001472449
2	GeneID:100039043	LOC100039043	3	40657398	40659207	1809	-	2	8966, 8912	downstream, downstream	1	1	0	0	2.702	2.386	1.67	2.212	http://genome.ucsc.edu/cgi-bin/hgTracks?db=mm9&position=chr3:40655398-40661207		hypothetical protein LOC100039043	XM_001472420		XP_001472470
2	GeneID:72162	Dhx36	3	62274005	62310910	36905	-	2	-535, -551	upstream, upstream	1	1	0	0	3.194	2.48	1.859	2.451	http://genome.ucsc.edu/cgi-bin/hgTracks?db=mm9&position=chr3:62272005-62312910	Ddx36, mKIAA1488	DEAH (Asp-Glu-Ala-His) box polypeptide 36	NM_028136	1424397_at, 1424398_at, 1437550_at	NP_082412
2	GeneID:15191	Hdgf	3	87710288	87720048	9760	+	2	13768, 13719	downstream, downstream	1	1	0	0	2.452	2.268	2.127	2.108	http://genome.ucsc.edu/cgi-bin/hgTracks?db=mm9&position=chr3:87708288-87722048		hepatoma-derived growth factor	NM_008231	1415888_at, 1419964_s_at, 1449681_at	NP_032257
2	GeneID:67707	Mrpl24	3	87723466	87727586	4120	+	2	590, 541	in gene, in gene	1	1	0	0	2.452	2.268	2.127	2.108	http://genome.ucsc.edu/cgi-bin/hgTracks?db=mm9&position=chr3:87721466-87729586		mitochondrial ribosomal protein L24	NM_026591	1428709_a_at	NP_080867
2	GeneID:229503	BC023814	3	87726827	87734068	7241	-	2	10012, 10061	downstream, downstream	1	1	0	0	2.452	2.268	2.127	2.108	http://genome.ucsc.edu/cgi-bin/hgTracks?db=mm9&position=chr3:87724827-87736068		cDNA sequence BC023814	NM_153562	1433961_at	NP_705790
2	GeneID:13638	Efna3	3	89118873	89126801	7928	-	2	2575, 2521	in gene, in gene	1	1	0	0	2.596	2.605	1.793	2.068	http://genome.ucsc.edu/cgi-bin/hgTracks?db=mm9&position=chr3:89116873-89128801	EFL-2, Ehk1-L, LERK-3	ephrin A3	NM_010108	1431170_at	NP_034238
2	GeneID:54124	Cks1b	3	89219394	89222213	2819	-	2	-311, -2425	upstream, upstream	1	0	0	1	2.6	2.502	1.824	2.347	http://genome.ucsc.edu/cgi-bin/hgTracks?db=mm9&position=chr3:89217394-89224213	sid1334	CDC28 protein kinase 1b	NM_016904	1416698_a_at, 1448441_at	NP_058600
2	GeneID:20416	Shc1	3	89222536	89233937	11401	+	2	-12, 2102	upstream, in gene	1	0	0	1	2.6	2.502	1.824	2.347	http://genome.ucsc.edu/cgi-bin/hgTracks?db=mm9&position=chr3:89220536-89235937	Shc, ShcA, p66	src homology 2 domain-containing transforming protein C1	NM_011368	1422853_at, 1422854_at	NP_035498
2	GeneID:229543	Ints3	3	90195310	90237558	42248	-	2	-607, -782	upstream, upstream	1	1	0	0	2.415	2.537	1.751	2.255	http://genome.ucsc.edu/cgi-bin/hgTracks?db=mm9&position=chr3:90193310-90239558		integrator complex subunit 3	NM_145540, NM_178876	1423921_at, 1423922_s_at	NP_663515, NP_849207
2	GeneID:20341	Selenbp1	3	94737005	94748680	11675	+	2	20504, 20621	downstream, downstream	1	0	0	1	2.565	2.588	2.149	3.338	http://genome.ucsc.edu/cgi-bin/hgTracks?db=mm9&position=chr3:94735005-94750680		selenium binding protein 1	NM_009150	1417580_s_at, 1450699_at	NP_033176
2	GeneID:53970	Rfx5	3	94758937	94765483	6546	+	2	-1428, -1311	upstream, upstream	1	0	0	1	2.565	2.588	2.149	3.338	http://genome.ucsc.edu/cgi-bin/hgTracks?db=mm9&position=chr3:94756937-94767483		regulatory factor X, 5 (influences HLA class II expression)	NM_017395	1423103_at	NP_059091
2	GeneID:13040	Ctss	3	95330766	95360321	29555	+	2	33015, 33047	downstream, downstream	1	1	0	0	2.847	2.823	1.933	1.793	http://genome.ucsc.edu/cgi-bin/hgTracks?db=mm9&position=chr3:95328766-95362321		cathepsin S	NM_021281	1448591_at	NP_067256
2	GeneID:67981	Hormad1	3	95363599	95391593	27994	+	2	182, 214	in gene, in gene	1	1	0	0	2.847	2.823	1.933	1.793	http://genome.ucsc.edu/cgi-bin/hgTracks?db=mm9&position=chr3:95361599-95393593	Nohma	HORMA domain containing 1	NM_026489	1450292_a_at	NP_080765
2	GeneID:100043378	LOC100043378	3	96058543	96059271	728	-	4	7356, -7527, 10608, 7359	downstream, upstream, downstream, downstream	1	0	0	1	2.511	2.186	1.824	2.955	http://genome.ucsc.edu/cgi-bin/hgTracks?db=mm9&position=chr3:96056543-96061271		hypothetical protein LOC100043378	XM_001480310		XP_001480360
2	GeneID:229644	Trim45	3	100726538	100737934	11396	+	2	-5883, -1272	upstream, upstream	1	0	0	1	2.305	1.273	1.784	2.656	http://genome.ucsc.edu/cgi-bin/hgTracks?db=mm9&position=chr3:100724538-100739934		tripartite motif-containing 45	NM_194343	1441412_s_at	NP_919324
2	GeneID:80883	Ntng1	3	109584024	109946146	362122	-	2	-247, -247	upstream, upstream	1	1	0	0	2.437	2.242	1.731	1.801	http://genome.ucsc.edu/cgi-bin/hgTracks?db=mm9&position=chr3:109582024-109948146	Lmnt1	netrin G1	NM_030699	1426338_a_at, 1430779_at, 1441634_at, 1449286_at	NP_109624
2	GeneID:100043181	LOC100043181	3	109946326	109948081	1755	-	2	1688, 1688	in gene, in gene	1	1	0	0	2.437	2.242	1.731	1.801	http://genome.ucsc.edu/cgi-bin/hgTracks?db=mm9&position=chr3:109944326-109950081		hypothetical protein LOC100043181	XM_001479688		XP_001479738
2	GeneID:66789	Alg14	3	120994735	121064929	70194	+	2	-696, -593	upstream, upstream	0	1	0	1	2.471	2.321	2.166	3.523	http://genome.ucsc.edu/cgi-bin/hgTracks?db=mm9&position=chr3:120992735-121066929		asparagine-linked glycosylation 14 homolog (yeast)	NM_024178	1419114_at, 1419115_at, 1419116_at	NP_077140
2	GeneID:229841	Cenpe	3	134875527	134936504	60977	+	2	-161, 69016	upstream, downstream	1	0	0	1	2.573	2.394	1.836	2.567	http://genome.ucsc.edu/cgi-bin/hgTracks?db=mm9&position=chr3:134873527-134938504	312kDa, C530022J18, CENP-E	centromere protein E	NM_173762	1435005_at, 1439040_at	NP_776123
2	GeneID:52184	Odf2l	3	144781564	144816851	35287	+	2	657, 690	in gene, in gene	1	0	0	1	2.572	2.2	1.572	2.441	http://genome.ucsc.edu/cgi-bin/hgTracks?db=mm9&position=chr3:144779564-144818851		outer dense fiber of sperm tails 2-like	NM_025714	1431861_a_at, 1431862_x_at	NP_079990
2	GeneID:69207	Sfrs11	3	157673608	157686175	12567	-	2	-8856, -8875	upstream, upstream	1	1	0	0	2.366	2.502	1.606	1.783	http://genome.ucsc.edu/cgi-bin/hgTracks?db=mm9&position=chr3:157671608-157688175		splicing factor, arginine/serine-rich 11	NM_026989	1427269_at, 1430077_at, 1439095_at, 1452371_at	NP_081265
2	GeneID:67144	Lrrc40	3	157699667	157731442	31775	+	2	-4636, -4617	upstream, upstream	1	1	0	0	2.366	2.502	1.606	1.783	http://genome.ucsc.edu/cgi-bin/hgTracks?db=mm9&position=chr3:157697667-157733442		leucine rich repeat containing 40	NM_024194	1440449_at, 1448720_at	NP_077156
2	GeneID:67735	4930528A17Rik	4	21773472	21778566	5094	-	2	2701, 2685	in gene, in gene	1	0	0	1	2.888	2.026	1.975	3.709	http://genome.ucsc.edu/cgi-bin/hgTracks?db=mm9&position=chr4:21771472-21780566		RIKEN cDNA 4930528A17 gene	XM_001474525, XM_001475370	1430616_at	XP_001474575, XP_001475420
2	GeneID:66625	5730406M06Rik	4	21774730	21803622	28892	+	2	1135, 1151	in gene, in gene	1	0	0	1	2.888	2.026	1.975	3.709	http://genome.ucsc.edu/cgi-bin/hgTracks?db=mm9&position=chr4:21772730-21805622		RIKEN cDNA 5730406M06 gene	XM_283936, XM_920534	1429537_at, 1429538_a_at, 1435079_at, 1435080_x_at, 1437041_at, 1453185_at, 1453186_at	XP_283936, XP_925627
2	GeneID:19782	Rmrp	4	43505657	43505931	274	-	2	-6076, -6115	upstream, upstream	1	0	0	1	2.984	2.518	2.05	2.813	http://genome.ucsc.edu/cgi-bin/hgTracks?db=mm9&position=chr4:43503657-43507931	1110032O22Rik	RNA component of mitochondrial RNAase P	NR_001460
2	GeneID:735276	Mirn699	4	43505689	43505751	62	-	2	-6256, -6295	upstream, upstream	1	0	0	1	2.984	2.518	2.05	2.813	http://genome.ucsc.edu/cgi-bin/hgTracks?db=mm9&position=chr4:43503689-43507751	mmu-mir-699	microRNA 699
2	GeneID:622404	LOC622404	4	43506269	43508792	2523	+	2	5738, 5777	downstream, downstream	1	0	0	1	2.984	2.518	2.05	2.813	http://genome.ucsc.edu/cgi-bin/hgTracks?db=mm9&position=chr4:43504269-43510792		hypothetical protein LOC622404	NM_001037913	1451370_at	NP_001033002
2	GeneID:230098	E130306D19Rik	4	43509014	43512502	3488	-	2	495, 456	in gene, in gene	1	0	0	1	2.984	2.518	2.05	2.813	http://genome.ucsc.edu/cgi-bin/hgTracks?db=mm9&position=chr4:43507014-43514502		RIKEN cDNA E130306D19 gene	NM_001013377	1436725_at	NP_001013395
2	GeneID:230099	Car9	4	43519898	43526597	6699	+	2	-7891, -7852	upstream, upstream	1	0	0	1	2.984	2.518	2.05	2.813	http://genome.ucsc.edu/cgi-bin/hgTracks?db=mm9&position=chr4:43517898-43528597	CAIX, MN/CA9	carbonic anhydrase 9	NM_139305	1427013_at	NP_647466
2	GeneID:100434	Slc44a1	4	53453529	53635350	181821	+	2	-985, -1038	upstream, upstream	1	1	0	0	2.382	2.335	1.374	1.618	http://genome.ucsc.edu/cgi-bin/hgTracks?db=mm9&position=chr4:53451529-53637350	CHTL1, CTL1	solute carrier family 44, member 1	NM_133891	1423865_at, 1432769_at, 1433645_at, 1446318_at, 1454344_at	NP_598652
2	GeneID:100041581	LOC100041581	4	58958999	58970778	11779	+	2	-2812, -2758	upstream, upstream	1	1	0	0	2.563	2.328	2.087	2.1	http://genome.ucsc.edu/cgi-bin/hgTracks?db=mm9&position=chr4:58956999-58972778		similar to novel zinc finger protein (probable ortholog of rat HIT-10)	XM_001476620		XP_001476670
2	GeneID:76804	Jmjd2c	4	73897852	74051765	153913	+	2	-620, -602	upstream, upstream	1	1	0	0	2.783	2.531	1.588	1.426	http://genome.ucsc.edu/cgi-bin/hgTracks?db=mm9&position=chr4:73895852-74053765	Gasc1	jumonji domain containing 2C	NM_144787	1424458_at, 1430628_at, 1447091_at	NP_659036
2	GeneID:667250	LOC667250	4	94260341	94267010	6669	+	2	10013, 9980	downstream, downstream	1	1	0	0	3.116	3.282	1.732	1.839	http://genome.ucsc.edu/cgi-bin/hgTracks?db=mm9&position=chr4:94258341-94269010		similar to H3 histone, family 3B	NM_001081019		NP_001074488
2	GeneID:100042589	LOC100042589	4	99317024	99318337	1313	+	2	1376, 2121	downstream, downstream	0	1	0	1	2.239	2.204	1.961	2.516	http://genome.ucsc.edu/cgi-bin/hgTracks?db=mm9&position=chr4:99315024-99320337		hypothetical protein LOC100042589	XM_001479187		XP_001479237
2	GeneID:15221	Foxd3	4	99322990	99325362	2372	+	2	-4590, -3845	upstream, upstream	0	1	0	1	2.239	2.204	1.961	2.516	http://genome.ucsc.edu/cgi-bin/hgTracks?db=mm9&position=chr4:99320990-99327362	CWH3, Genesis	forkhead box D3	NM_010425	1422210_at	NP_034555
2	GeneID:70533	Btf3l4	4	108486900	108506189	19289	-	2	-399, -381	upstream, upstream	1	0	0	1	2.998	2.152	2.028	2.872	http://genome.ucsc.edu/cgi-bin/hgTracks?db=mm9&position=chr4:108484900-108508189		basic transcription factor 3-like 4	NM_027453	1424074_at, 1451222_at, 1451223_a_at	NP_081729
2	GeneID:66073	Txndc12	4	108507283	108534725	27442	+	2	-695, -713	upstream, upstream	1	0	0	1	2.998	2.152	2.028	2.872	http://genome.ucsc.edu/cgi-bin/hgTracks?db=mm9&position=chr4:108505283-108536725	ERp19	thioredoxin domain containing 12 (endoplasmic reticulum)	NM_025334	1415738_at	NP_079610
2	GeneID:54325	Elovl1	4	118100698	118105521	4823	+	2	9405, 9168	downstream, downstream	1	1	0	0	4.727	4.432	1.82	2.42	http://genome.ucsc.edu/cgi-bin/hgTracks?db=mm9&position=chr4:118098698-118107521	Ssc1	elongation of very long chain fatty acids (FEN1/Elo2, SUR4/Elo3, yeast)-like 1	NM_001039175, NM_001039176, NM_019422	1425676_a_at, 1443820_x_at, 1455994_x_at	NP_001034264, NP_001034265, NP_062295
2	GeneID:107995	Cdc20	4	118105506	118109854	4348	-	2	-249, -12	upstream, upstream	1	1	0	0	4.727	4.432	1.82	2.42	http://genome.ucsc.edu/cgi-bin/hgTracks?db=mm9&position=chr4:118103506-118111854	p55CDC	cell division cycle 20 homolog (S. cerevisiae)	NM_023223	1416664_at, 1439377_x_at, 1439394_x_at	NP_075712
2	GeneID:17480	Mpl	4	118115020	118130076	15056	-	2	19973, 20210	downstream, downstream	1	1	0	0	4.727	4.432	1.82	2.42	http://genome.ucsc.edu/cgi-bin/hgTracks?db=mm9&position=chr4:118113020-118132076	CD110, TPO-R, c-mpl, c-mpl-I, c-mpl-II	myeloproliferative leukemia virus oncogene	NM_010823	1421461_at, 1451919_a_at	NP_034953
2	GeneID:73680	2410081M15Rik	4	129030876	129055272	24396	-	2	-2742, -2861	upstream, upstream	1	0	0	1	2.384	2.325	2.534	3.018	http://genome.ucsc.edu/cgi-bin/hgTracks?db=mm9&position=chr4:129028876-129057272	RP23-391E6.5	RIKEN cDNA 2410081M15 gene	NM_028603	1452063_at	NP_082879
2	GeneID:100088	Rcc1	4	131887838	131901577	13739	-	3	-8226, -3574, -8389	upstream, upstream, upstream	1	0	0	1	2.416	2.105	1.919	3.187	http://genome.ucsc.edu/cgi-bin/hgTracks?db=mm9&position=chr4:131885838-131903577		regulator of chromosome condensation 1	NM_133878	1416962_at	NP_598639
2	GeneID:399101	Snhg3	4	131907848	131909548	1700	-	3	-255, 4397, -418	upstream, downstream, upstream	1	0	0	1	2.416	2.105	1.919	3.187	http://genome.ucsc.edu/cgi-bin/hgTracks?db=mm9&position=chr4:131905848-131911548	U17HG	small nucleolar RNA host gene (non-protein coding) 3	NR_003270	1433789_at
2	GeneID:100169	Phactr4	4	131911893	131978322	66429	-	3	68519, 73171, 68356	downstream, downstream, downstream	1	0	0	1	2.416	2.105	1.919	3.187	http://genome.ucsc.edu/cgi-bin/hgTracks?db=mm9&position=chr4:131909893-131980322	mKIAA4120	phosphatase and actin regulator 4	NM_175306	1432844_at, 1434258_s_at, 1454380_at	NP_780515
2	GeneID:100210	Atpbd1b	4	133140295	133147649	7354	+	2	16977, 16977	downstream, downstream	0	1	0	1	2.96	3.346	2.308	2.707	http://genome.ucsc.edu/cgi-bin/hgTracks?db=mm9&position=chr4:133138295-133149649		ATP binding domain 1 family, member B	NM_133884	1448836_s_at	NP_598645
2	GeneID:55948	Sfn	4	133156471	133158083	1612	-	2	811, 811	in gene, in gene	0	1	0	1	2.96	3.346	2.308	2.707	http://genome.ucsc.edu/cgi-bin/hgTracks?db=mm9&position=chr4:133154471-133160083	Mme1	stratifin	NM_018754	1448612_at	NP_061224
2	GeneID:503610	Zdhhc18	4	133162907	133189344	26437	-	2	32072, 32072	downstream, downstream	0	1	0	1	2.96	3.346	2.308	2.707	http://genome.ucsc.edu/cgi-bin/hgTracks?db=mm9&position=chr4:133160907-133191344		zinc finger, DHHC domain containing 18	NM_001017968	1433748_at	NP_001017968
2	GeneID:13836	Epha2	4	140857155	140885293	28138	+	2	-4949, -4772	upstream, upstream	0	0	1	1	2.071	2.053	2.528	2.919	http://genome.ucsc.edu/cgi-bin/hgTracks?db=mm9&position=chr4:140855155-140887293	Myk2, Sek-2, Sek2	Eph receptor A2	NM_010139	1421151_a_at	NP_034269
2	GeneID:20810	Srm	4	147965622	147968728	3106	+	2	-542, -595	upstream, upstream	1	1	0	0	2.347	2.742	1.803	1.682	http://genome.ucsc.edu/cgi-bin/hgTracks?db=mm9&position=chr4:147963622-147970728	SpdSy	spermidine synthase	NM_009272	1421260_a_at	NP_033298
2	GeneID:56036	Ccnl2	4	155186598	155198652	12054	+	2	10488, 10488	in gene, in gene	1	1	0	0	2.243	2.45	1.392	1.309	http://genome.ucsc.edu/cgi-bin/hgTracks?db=mm9&position=chr4:155184598-155200652	Ania-6b, HCLA-150, Pcee, SB138	cyclin L2	NM_207678	1432195_s_at, 1453740_a_at, 1454149_a_at	NP_997561
2	GeneID:66077	Aurkaip1	4	155205755	155207168	1413	+	2	-8669, -8669	upstream, upstream	1	1	0	0	2.243	2.45	1.392	1.309	http://genome.ucsc.edu/cgi-bin/hgTracks?db=mm9&position=chr4:155203755-155209168	Aip, Akip	aurora kinase A interacting protein 1	NM_025338	1416245_at	NP_079614
2	GeneID:12571	Cdk6	5	3344312	3522225	177913	+	3	-2490, -628, -2435	upstream, upstream, upstream	1	1	0	0	3.591	2.832	2.35	2.034	http://genome.ucsc.edu/cgi-bin/hgTracks?db=mm9&position=chr5:3342312-3524225	5830411I20	cyclin-dependent kinase 6	NM_009873	1435338_at, 1440040_at, 1455287_at	NP_034003
2	GeneID:207704	Gtpbp10	5	5537457	5559501	22044	-	2	487, 453	in gene, in gene	1	1	0	0	2.668	2.649	2.07	2.023	http://genome.ucsc.edu/cgi-bin/hgTracks?db=mm9&position=chr5:5535457-5561501		GTP-binding protein 10 (putative)	NM_153116	1434030_at, 1436543_at	NP_694756
2	GeneID:23857	Dmtf1	5	9118801	9161718	42917	-	2	-318, -318	upstream, upstream	1	1	0	0	2.792	2.682	1.422	1.933	http://genome.ucsc.edu/cgi-bin/hgTracks?db=mm9&position=chr5:9116801-9163718	Dimp, Dmp1	cyclin D binding myb-like transcription factor 1	NM_011806	1422636_at	NP_035936
2	GeneID:56873	Lmbr1	5	29556342	29704930	148588	-	2	-752, -1086	upstream, upstream	0	0	1	1	2.061	1.992	2.534	3.258	http://genome.ucsc.edu/cgi-bin/hgTracks?db=mm9&position=chr5:29554342-29706930	1110048D14Rik	limb region 1	NM_020295	1425605_a_at, 1426272_at, 1426273_at, 1442371_at	NP_064691
2	GeneID:332993	EG332993	5	30061874	30066846	4972	-	2	3447, 4789	in gene, in gene	1	0	0	1	2.901	2.74	2.126	3.009	http://genome.ucsc.edu/cgi-bin/hgTracks?db=mm9&position=chr5:30059874-30068846		predicted gene, EG332993	XR_035191, XR_035198
2	GeneID:23950	Dnajb6	5	30062480	30113018	50538	+	2	919, -423	in gene, upstream	1	0	0	1	2.901	2.74	2.126	3.009	http://genome.ucsc.edu/cgi-bin/hgTracks?db=mm9&position=chr5:30060480-30115018	Mrj, mDj4	DnaJ (Hsp40) homolog, subfamily B, member 6	NM_001037940, NM_001037941, NM_011847	1429776_a_at, 1429777_at, 1434035_at, 1442217_at, 1448234_at	NP_001033029, NP_001033030, NP_035977
2	GeneID:104382	Barhl2	5	106881542	106887185	5643	-	2	394, 319	in gene, in gene	1	1	0	0	2.394	2.392	2.111	2.168	http://genome.ucsc.edu/cgi-bin/hgTracks?db=mm9&position=chr5:106879542-106889185	MBH1	BarH-like 2 (Drosophila)	NM_001005477	1437555_at	NP_001005477
2	GeneID:17765	Mtf2	5	108494761	108538023	43262	+	2	-478, -476	upstream, upstream	0	0	1	1	2.703	2.122	2.511	2.661	http://genome.ucsc.edu/cgi-bin/hgTracks?db=mm9&position=chr5:108492761-108540023	M96, Pcl2	metal response element binding transcription factor 2	NM_013827	1418514_at, 1418515_at, 1418516_at, 1449115_at	NP_038855
2	GeneID:675812	LOC675812	5	110539111	110559195	20084	+	3	23250, 22388, 23197	downstream, downstream, downstream	0	0	1	1	1.555	1.756	2.162	2.495	http://genome.ucsc.edu/cgi-bin/hgTracks?db=mm9&position=chr5:110537111-110561195		similar to zinc finger protein 605	XM_001479199		XP_001479249
2	GeneID:231600	Chfr	5	110564879	110600988	36109	+	3	-2518, -3380, -2571	upstream, upstream, upstream	0	0	1	1	1.555	1.756	2.162	2.495	http://genome.ucsc.edu/cgi-bin/hgTracks?db=mm9&position=chr5:110562879-110602988	C230082M18, RNF116	checkpoint with forkhead and ring finger domains	NM_172717	1433550_at, 1434529_x_at, 1442922_at	NP_766305
2	GeneID:77697	Mmab	5	114881043	114894036	12993	-	2	460, 495	in gene, in gene	1	1	0	0	3.811	3.735	1.744	1.724	http://genome.ucsc.edu/cgi-bin/hgTracks?db=mm9&position=chr5:114879043-114896036	ATR	methylmalonic aciduria (cobalamin deficiency) type B homolog (human)	NM_029956	1435097_at, 1443498_at, 1452467_at, 1452468_s_at	NP_084232
2	GeneID:17855	Mvk	5	114894315	114910600	16285	+	2	-739, -774	upstream, upstream	1	1	0	0	3.811	3.735	1.744	1.724	http://genome.ucsc.edu/cgi-bin/hgTracks?db=mm9&position=chr5:114892315-114912600	MK	mevalonate kinase	NM_023556	1418052_at	NP_076045
2	GeneID:59043	Wsb2	5	117807314	117828598	21284	+	2	-942, 2352	upstream, in gene	0	1	0	1	1.978	1.955	2.013	2.506	http://genome.ucsc.edu/cgi-bin/hgTracks?db=mm9&position=chr5:117805314-117830598	Swip2, WSB-2	WD repeat and SOCS box-containing 2	NM_021539	1421846_at, 1421847_at, 1438129_at	NP_067514
2	GeneID:13048	Cutl2	5	122310225	122497834	187609	-	2	-7143, -7200	upstream, upstream	1	0	0	1	2.993	2.079	2.079	2.495	http://genome.ucsc.edu/cgi-bin/hgTracks?db=mm9&position=chr5:122308225-122499834	Cux-2, Cux2	cut-like 2 (Drosophila)	NM_007804	1446080_at, 1447500_at, 1450181_at	NP_031830
2	GeneID:208628	Kntc1	5	124199735	124271602	71867	+	2	212, 212	in gene, in gene	1	1	0	0	3.573	3.504	2.049	2.885	http://genome.ucsc.edu/cgi-bin/hgTracks?db=mm9&position=chr5:124197735-124273602	D330012D13	kinetochore associated 1	NM_001042421	1435575_at	NP_001035886
2	GeneID:13445	Cdk2ap1	5	124795448	124804637	9189	-	2	-552, -552	upstream, upstream	1	0	0	1	2.263	1.545	1.951	2.697	http://genome.ucsc.edu/cgi-bin/hgTracks?db=mm9&position=chr5:124793448-124806637	Apc10, Cdkap1, DORC1, ST19, doc-1	CDK2 (cyclin-dependent kinase 2)-associated protein 1	NM_013812	1426885_a_at, 1435509_x_at, 1456314_x_at	NP_038840
2	GeneID:67956	Setd8	5	124889939	124912316	22377	+	2	771, 888	in gene, in gene	0	1	0	1	3.024	2.606	1.967	2.883	http://genome.ucsc.edu/cgi-bin/hgTracks?db=mm9&position=chr5:124887939-124914316		SET domain containing (lysine methyltransferase) 8	NM_030241	1426406_at, 1439414_x_at, 1441557_at	NP_084517
2	GeneID:19384	Ran	5	129526031	129530196	4165	+	2	-1093, -1195	upstream, upstream	1	1	0	0	2.609	2.441	1.608	2.021	http://genome.ucsc.edu/cgi-bin/hgTracks?db=mm9&position=chr5:129524031-129532196		RAN, member RAS oncogene family	NM_009391	1443131_at, 1446819_at, 1447478_at	NP_033417
2	GeneID:27368	Tbl2	5	135625581	135638532	12951	+	3	-1048, -1008, 19605	upstream, upstream, downstream	1	0	0	1	2.547	2.336	2.208	3.15	http://genome.ucsc.edu/cgi-bin/hgTracks?db=mm9&position=chr5:135623581-135640532	WS-bTRP	transducin (beta)-like 2	NM_013763	1421927_at, 1434224_at, 1436603_at, 1450412_at	NP_038791
2	GeneID:12054	Bcl7b	5	135644362	135657715	13353	+	2	18223, 824	downstream, in gene	0	1	0	1	2.147	2.387	2.334	2.622	http://genome.ucsc.edu/cgi-bin/hgTracks?db=mm9&position=chr5:135642362-135659715		B-cell CLL/lymphoma 7B	NM_009745	1448247_at	NP_033875
2	GeneID:22628	Ywhag	5	136384279	136410394	26115	-	2	-909, -857	upstream, upstream	1	0	0	1	2.426	2.402	2.001	2.653	http://genome.ucsc.edu/cgi-bin/hgTracks?db=mm9&position=chr5:136382279-136412394	14-3-3gamma	3-monooxygenase/tryptophan 5-monooxygenase activation protein, gamma polypeptide	NM_018871	1420816_at, 1420817_at, 1450012_x_at	NP_061359
2	GeneID:13047	Cutl1	5	136724005	137043301	319296	-	2	-1116, -1114	upstream, upstream	1	1	0	0	2.618	2.991	1.765	2.1	http://genome.ucsc.edu/cgi-bin/hgTracks?db=mm9&position=chr5:136722005-137045301	CDP, Cux, Cux-1, Cux1, Phox2, mKIAA4047	cut-like 1 (Drosophila)	NM_009986, NM_198602	1424667_a_at, 1424668_a_at, 1425611_a_at, 1425612_at, 1437686_x_at, 1451435_at	NP_034116, NP_941004
2	GeneID:83701	Ars2	5	137737059	137748395	11336	-	2	399, 435	in gene, in gene	1	1	0	0	3.185	2.394	1.695	2.282	http://genome.ucsc.edu/cgi-bin/hgTracks?db=mm9&position=chr5:137735059-137750395	ASR2A, ASR2B, ASR2C, ASR2D, Asr2	arsenate resistance protein 2	NM_031405	1417655_a_at	NP_113582
2	GeneID:22051	Trip6	5	137751127	137755469	4342	-	2	7473, 7509	downstream, downstream	1	1	0	0	3.185	2.394	1.695	2.282	http://genome.ucsc.edu/cgi-bin/hgTracks?db=mm9&position=chr5:137749127-137757469		thyroid hormone receptor interactor 6	NM_011639	1449041_a_at	NP_035769
2	GeneID:74239	Iqce	5	141139459	141178332	38873	-	2	-1781, -1781	upstream, upstream	0	1	0	1	2.089	2.482	2.221	2.831	http://genome.ucsc.edu/cgi-bin/hgTracks?db=mm9&position=chr5:141137459-141180332	mKIAA1023	IQ motif containing E	NM_028833	1431246_at, 1434622_at	NP_083109
2	GeneID:231841	AA881470	5	141180977	141195288	14311	+	2	-864, -864	upstream, upstream	0	1	0	1	2.089	2.482	2.221	2.831	http://genome.ucsc.edu/cgi-bin/hgTracks?db=mm9&position=chr5:141178977-141197288		EST AA881470	NM_172724, NM_181066	1427316_s_at, 1438777_a_at, 1452390_at	NP_766312, NP_851411
2	GeneID:666311	EG666311	5	146044212	146052338	8126	+	2	-2200, -2235	upstream, upstream	1	1	0	0	2.829	2.893	1.534	1.529	http://genome.ucsc.edu/cgi-bin/hgTracks?db=mm9&position=chr5:146042212-146054338		predicted gene, EG666311	NM_001081431	1436606_at	NP_001074900
2	GeneID:14842	Gsh1	5	148000272	148002523	2251	+	2	-734, -882	upstream, upstream	1	1	0	0	2.257	2.717	1.553	1.775	http://genome.ucsc.edu/cgi-bin/hgTracks?db=mm9&position=chr5:147998272-148004523		genomic screened homeo box 1	NM_008178	1450002_at	NP_032204
2	GeneID:73533	1700080G18Rik	6	29997407	29999144	1737	-	2	1856, 1933	downstream, downstream	0	1	0	1	2.633	2.362	2.273	2.466	http://genome.ucsc.edu/cgi-bin/hgTracks?db=mm9&position=chr6:29995407-30001144		RIKEN cDNA 1700080G18 gene	XM_001000195, XM_988959	1430055_at	XP_001000195, XP_994053
2	GeneID:18181	Nrf1	6	29997988	30103458	105470	+	2	-700, -777	upstream, upstream	0	1	0	1	2.633	2.362	2.273	2.466	http://genome.ucsc.edu/cgi-bin/hgTracks?db=mm9&position=chr6:29995988-30105458		nuclear respiratory factor 1	NM_010938	1420978_at, 1424787_a_at, 1434627_at, 1439545_at, 1445914_at	NP_035068
2	GeneID:14489	Mtpn	6	35458906	35489787	30881	-	2	-437, -437	upstream, upstream	1	0	0	1	2.362	1.808	3.228	5.304	http://genome.ucsc.edu/cgi-bin/hgTracks?db=mm9&position=chr6:35456906-35491787	V1	myotrophin	NM_008098	1420472_at, 1420473_at, 1420474_at, 1420475_at, 1437457_a_at	NP_032124
2	GeneID:26357	Abcg2	6	58546666	58642445	95779	+	2	-475, -475	upstream, upstream	1	1	0	0	4.503	2.893	2.291	3.242	http://genome.ucsc.edu/cgi-bin/hgTracks?db=mm9&position=chr6:58544666-58644445	ABC15, ABCP, BCRP, Bcrp1, MXR, MXR1	ATP-binding cassette, sub-family G (WHITE), member 2	NM_011920	1422906_at	NP_036050
2	GeneID:12180	Smyd1	6	71165172	71212247	47075	-	2	-4537, -4537	upstream, upstream	0	1	0	1	1.561	2.273	1.946	2.295	http://genome.ucsc.edu/cgi-bin/hgTracks?db=mm9&position=chr6:71163172-71214247	Zmynd18	SET and MYND domain containing 1	NM_009762	1421329_a_at, 1427714_at, 1441667_s_at, 1443726_at, 1443727_x_at, 1450203_at	NP_033892
2	GeneID:57896	Krcc1	6	71222013	71235313	13300	+	2	-5229, -5229	upstream, upstream	0	1	0	1	1.561	2.273	1.946	2.295	http://genome.ucsc.edu/cgi-bin/hgTracks?db=mm9&position=chr6:71220013-71237313		lysine-rich coiled-coil 1	NM_145568	1424621_at	NP_663543
2	GeneID:66488	2010309E21Rik	6	86315677	86320052	4375	+	2	6262, 6262	downstream, downstream	1	1	0	0	3.256	3.425	1.346	1.863	http://genome.ucsc.edu/cgi-bin/hgTracks?db=mm9&position=chr6:86313677-86322052		RIKEN cDNA 2010309E21 gene	NM_025591	1417075_at, 1441796_at	NP_079867
2	GeneID:68011	Snrpg	6	86321534	86328896	7362	+	2	405, 405	in gene, in gene	1	1	0	0	3.256	3.425	1.346	1.863	http://genome.ucsc.edu/cgi-bin/hgTracks?db=mm9&position=chr6:86319534-86330896	SMG	small nuclear ribonucleoprotein polypeptide G	NM_026506		NP_080782
2	GeneID:23983	Pcbp1	6	86474488	86476161	1673	-	2	1490, 1535	in gene, in gene	1	0	0	1	2.358	2.095	2.235	2.286	http://genome.ucsc.edu/cgi-bin/hgTracks?db=mm9&position=chr6:86472488-86478161	WBP17, [a]CP-1, alphaCP-1	poly(rC) binding protein 1	NM_011865	1448642_at	NP_035995
2	GeneID:100043805	LOC100043805	6	122648353	122656525	8172	-	2	-1637, 766	upstream, in gene	1	1	0	0	3.195	2.479	2.199	2.572	http://genome.ucsc.edu/cgi-bin/hgTracks?db=mm9&position=chr6:122646353-122658525		similar to ribosomal protein L15	XM_001481031, XM_001481032		XP_001481081, XP_001481082
2	GeneID:71950	Nanog	6	122657611	122664651	7040	+	2	551, -1852	in gene, upstream	1	1	0	0	3.195	2.479	2.199	2.572	http://genome.ucsc.edu/cgi-bin/hgTracks?db=mm9&position=chr6:122655611-122666651	ENK, ecat4	Nanog homeobox	NM_028016	1429388_at	NP_082292
2	GeneID:100038891	LOC100038891	6	122657801	122663573	5772	+	2	361, -2042	in gene, upstream	1	1	0	0	3.195	2.479	2.199	2.572	http://genome.ucsc.edu/cgi-bin/hgTracks?db=mm9&position=chr6:122655801-122665573		hypothetical protein LOC100038891	XM_001471588		XP_001471638
2	GeneID:14789	Leprel2	6	124791113	124807705	16592	-	2	3764, 718	in gene, in gene	0	0	1	1	1.964	1.955	2.555	2.632	http://genome.ucsc.edu/cgi-bin/hgTracks?db=mm9&position=chr6:124789113-124809705	P3h3	leprecan-like 2	NM_013534	1449531_at	NP_038562
2	GeneID:14788	Gpr162	6	124808462	124813935	5473	-	2	9994, 6948	downstream, downstream	0	0	1	1	1.964	1.955	2.555	2.632	http://genome.ucsc.edu/cgi-bin/hgTracks?db=mm9&position=chr6:124806462-124815935	A-2	G protein-coupled receptor 162	NM_013533	1418611_at	NP_038561
2	GeneID:26894	Cops7a	6	124908834	124915384	6550	-	2	-917, -917	upstream, upstream	0	1	0	1	2.886	2.812	2.088	3.036	http://genome.ucsc.edu/cgi-bin/hgTracks?db=mm9&position=chr6:124906834-124917384		COP9 (constitutive photomorphogenic) homolog, subunit 7a (Arabidopsis thaliana)	NM_012003	1423245_at, 1429078_a_at	NP_036133
2	GeneID:14840	Gsg1	6	135187347	135204354	17007	-	2	1057, 1022	in gene, in gene	1	1	0	0	3.076	2.494	1.838	1.974	http://genome.ucsc.edu/cgi-bin/hgTracks?db=mm9&position=chr6:135185347-135206354		germ cell-specific gene 1	NM_001080552, NM_001080553, NM_010352	1417550_a_at	NP_001074021, NP_001074022, NP_034482
2	GeneID:232560	Caprin2	6	148791034	148844648	53614	-	2	-5540, -5558	upstream, upstream	0	1	0	1	2.329	2.485	1.325	2.513	http://genome.ucsc.edu/cgi-bin/hgTracks?db=mm9&position=chr6:148789034-148846648	Eeg1, mKIAA1873	caprin family member 2	NM_181541	1427944_at	NP_853519
2	GeneID:665395	EG665395	6	148849382	148849697	315	-	2	-491, -509	upstream, upstream	0	1	0	1	2.329	2.485	1.325	2.513	http://genome.ucsc.edu/cgi-bin/hgTracks?db=mm9&position=chr6:148847382-148851697		predicted gene, EG665395	XM_976637		XP_981731
2	GeneID:353499	Tmc4	7	3617356	3629155	11799	-	2	-3663, -3663	upstream, upstream	1	1	0	0	2.822	2.588	1.111	0.971	http://genome.ucsc.edu/cgi-bin/hgTracks?db=mm9&position=chr7:3615356-3631155		transmembrane channel-like gene family 4	NM_181820	1427178_at	NP_861541
2	GeneID:77582	Leng4	7	3629391	3645127	15736	-	2	12309, 12309	in gene, in gene	1	1	0	0	2.822	2.588	1.111	0.971	http://genome.ucsc.edu/cgi-bin/hgTracks?db=mm9&position=chr7:3627391-3647127	BB1, mBB1	leukocyte receptor cluster (LRC) member 4	NM_029934	1447846_x_at, 1451066_at	NP_084210
2	GeneID:434555	BQ559217	7	11379590	11384414	4824	-	2	4527, 4527	in gene, in gene	1	1	0	0	2.917	2.594	0.557	0.693	http://genome.ucsc.edu/cgi-bin/hgTracks?db=mm9&position=chr7:11377590-11386414		expresssed sequence BQ559217	XR_032629, XR_034223
2	GeneID:56457	Clptm1	7	20216929	20250379	33450	-	2	-451, -417	upstream, upstream	1	1	0	0	2.486	2.996	1.822	2.463	http://genome.ucsc.edu/cgi-bin/hgTracks?db=mm9&position=chr7:20214929-20252379	N14	cleft lip and palate associated transmembrane protein 1	NM_019649	1416883_at, 1441083_at	NP_062623
2	GeneID:11813	Apoc2	7	20256933	20263290	6357	-	2	12460, 12494	downstream, downstream	1	1	0	0	2.486	2.996	1.822	2.463	http://genome.ucsc.edu/cgi-bin/hgTracks?db=mm9&position=chr7:20254933-20265290		apolipoprotein C-II	NM_009695	1418069_at	NP_033825
2	GeneID:386655	Eid2	7	29052900	29054187	1287	+	2	1343, 1510	downstream, downstream	1	0	0	1	2.629	2.357	1.642	2.915	http://genome.ucsc.edu/cgi-bin/hgTracks?db=mm9&position=chr7:29050900-29056187	EID-2	EP300 interacting inhibitor of differentiation 2	NM_198425	1454931_at	NP_940817
2	GeneID:434156	LOC434156	7	29058556	29065148	6592	+	2	-4313, -4146	upstream, upstream	1	0	0	1	2.629	2.357	1.642	2.915	http://genome.ucsc.edu/cgi-bin/hgTracks?db=mm9&position=chr7:29056556-29067148		similar to EID-2-like inhibitor of differentiation-3	XM_908198, XM_994514		XP_913291, XP_999608
2	GeneID:320225	A230107C01Rik	7	29966553	29999002	32449	-	2	-221, -221	upstream, upstream	1	1	0	0	2.994	2.579	2.24	1.603	http://genome.ucsc.edu/cgi-bin/hgTracks?db=mm9&position=chr7:29964553-30001002		RIKEN cDNA A230107C01 gene	NM_001039721	1445171_at	NP_001034810
2	GeneID:52150	Kcnk6	7	30006947	30017512	10565	-	2	18289, 18289	downstream, downstream	1	1	0	0	2.994	2.579	2.24	1.603	http://genome.ucsc.edu/cgi-bin/hgTracks?db=mm9&position=chr7:30004947-30019512	Toss, Twik2	potassium inwardly-rectifying channel, subfamily K, member 6	NM_001033525	1435342_at	NP_001028697
2	GeneID:19777	C80913	7	38745021	38804561	59540	-	2	892, 1298	in gene, in gene	0	1	0	1	2.298	2.516	2.071	2.37	http://genome.ucsc.edu/cgi-bin/hgTracks?db=mm9&position=chr7:38743021-38806561	NNX3, Rmp	expressed sequence C80913	NM_011274	1419273_at, 1419274_at, 1433913_at, 1444401_at	NP_035404
2	GeneID:76787	2410127E16Rik	7	52594643	52622296	27653	-	2	-7629, 7472	upstream, in gene	1	0	0	1	2.286	1.707	1.901	2.342	http://genome.ucsc.edu/cgi-bin/hgTracks?db=mm9&position=chr7:52592643-52624296		RIKEN cDNA 2410127E16 gene	NM_029741	1431046_at	NP_084017
2	GeneID:50994	Mtag2	7	52622603	52623318	715	+	2	7322, -7779	downstream, upstream	1	0	0	1	2.286	1.707	1.901	2.342	http://genome.ucsc.edu/cgi-bin/hgTracks?db=mm9&position=chr7:52620603-52625318	MAG	metastasis associated gene 2	XR_035718, XR_035719	1420605_at
2	GeneID:22342	Lin7b	7	52623261	52625934	2673	-	2	-3991, 11110	upstream, downstream	1	0	0	1	2.286	1.707	1.901	2.342	http://genome.ucsc.edu/cgi-bin/hgTracks?db=mm9&position=chr7:52621261-52627934	LIN-7B, MALS-2, Veli2	lin-7 homolog B (C. elegans)	NM_011698	1418683_at, 1439239_at, 1439240_x_at, 1449172_a_at	NP_035828
2	GeneID:23966	Odz4	7	103359147	104057064	697917	+	2	-6120, -6103	upstream, upstream	1	1	0	0	2.809	2.372	1.535	1.458	http://genome.ucsc.edu/cgi-bin/hgTracks?db=mm9&position=chr7:103357147-104059064	Doc4, ELM2, Ten-m4, mKIAA1302	odd Oz/ten-m homolog 4 (Drosophila)	NM_011858	1434530_at, 1451888_a_at, 1455993_at	NP_035988
2	GeneID:22229	Ucp3	7	107621500	107634941	13441	+	2	22044, 22119	downstream, downstream	1	0	0	1	2.59	2.214	1.971	2.882	http://genome.ucsc.edu/cgi-bin/hgTracks?db=mm9&position=chr7:107619500-107636941	Slc25a9, UCP-3	uncoupling protein 3 (mitochondrial, proton carrier)	NM_009464	1420657_at, 1420658_at	NP_033490
2	GeneID:22228	Ucp2	7	107641873	107650529	8656	+	2	1671, 1746	in gene, in gene	1	0	0	1	2.59	2.214	1.971	2.882	http://genome.ucsc.edu/cgi-bin/hgTracks?db=mm9&position=chr7:107639873-107652529	Slc25a8	uncoupling protein 2 (mitochondrial, proton carrier)	NM_011671	1448188_at	NP_035801
2	GeneID:69387	Dnajb13	7	107651529	107663324	11795	-	2	19780, 19705	downstream, downstream	1	0	0	1	2.59	2.214	1.971	2.882	http://genome.ucsc.edu/cgi-bin/hgTracks?db=mm9&position=chr7:107649529-107665324	Tsarg	DnaJ (Hsp40) related, subfamily B, member 13	NM_153527	1431119_at, 1444566_at, 1447046_at	NP_705755
2	GeneID:20866	Stim1	7	109416338	109585374	169036	+	2	174587, 174587	downstream, downstream	1	1	0	0	2.388	2.348	1.556	1.523	http://genome.ucsc.edu/cgi-bin/hgTracks?db=mm9&position=chr7:109414338-109587374	SIM	stromal interaction molecule 1	NM_009287	1436945_x_at, 1448320_at	NP_033313
2	GeneID:20133	Rrm1	7	109590381	109617440	27059	+	2	544, 544	in gene, in gene	1	1	0	0	2.388	2.348	1.556	1.523	http://genome.ucsc.edu/cgi-bin/hgTracks?db=mm9&position=chr7:109588381-109619440	RnrM1	ribonucleotide reductase M1	NM_009103	1415878_at, 1440073_at, 1448127_at	NP_033129
2	GeneID:77035	Jmjd5	7	132588190	132605773	17583	+	2	473, 473	in gene, in gene	1	1	0	0	3.156	2.961	1.972	2.621	http://genome.ucsc.edu/cgi-bin/hgTracks?db=mm9&position=chr7:132586190-132607773		jumonji domain containing 5	NM_029842	1451384_at	NP_084118
2	GeneID:68742	1110032O16Rik	7	134029733	134041792	12059	-	2	13074, 13058	downstream, downstream	1	0	0	1	3.043	2.342	2.476	3.2	http://genome.ucsc.edu/cgi-bin/hgTracks?db=mm9&position=chr7:134027733-134043792		RIKEN cDNA 1110032O16 gene	NM_026827, NM_028389	1424497_at, 1430505_at	NP_081103, NP_082665
2	GeneID:110033	Kif22	7	134171245	134185934	14689	-	3	14818, 611, 611	downstream, in gene, in gene	0	1	0	1	2.283	2.767	1.945	2.363	http://genome.ucsc.edu/cgi-bin/hgTracks?db=mm9&position=chr7:134169245-134187934	Kid	kinesin family member 22	NM_145588	1423813_at, 1437716_x_at, 1451128_s_at	NP_663563
2	GeneID:69036	1810010M01Rik	7	134193670	134195491	1821	-	2	10168, 10168	downstream, downstream	0	1	0	1	2.281	2.717	1.784	2.927	http://genome.ucsc.edu/cgi-bin/hgTracks?db=mm9&position=chr7:134191670-134197491	ZG16p	RIKEN cDNA 1810010M01 gene	NM_026918	1428358_at, 1428359_s_at, 1434137_x_at	NP_081194
2	GeneID:546001	D030022P06Rik	7	134704737	134708785	4048	+	2	11505, 11505	downstream, downstream	1	1	0	0	2.528	2.731	1.481	2.152	http://genome.ucsc.edu/cgi-bin/hgTracks?db=mm9&position=chr7:134702737-134710785	SRCAP	RIKEN cDNA D030022P06 gene	XM_001479864, XM_001480404	1437909_at, 1439978_at, 1441653_at	XP_001479914, XP_001480454
2	GeneID:68961	Phkg2	7	134716918	134726819	9901	+	2	-676, -676	upstream, upstream	1	1	0	0	2.528	2.731	1.481	2.152	http://genome.ucsc.edu/cgi-bin/hgTracks?db=mm9&position=chr7:134714918-134728819		phosphorylase kinase, gamma 2 (testis)	NM_026888	1428511_at	NP_081164
2	GeneID:210711	1110007A13Rik	7	135839955	135883943	43988	-	2	52820, -3871	downstream, upstream	0	1	0	1	2.381	1.997	1.985	2.305	http://genome.ucsc.edu/cgi-bin/hgTracks?db=mm9&position=chr7:135837955-135885943		RIKEN cDNA 1110007A13 gene	NM_145955	1424348_at, 1438254_at, 1439126_at, 1445884_at	NP_666067
2	GeneID:15372	Hmx2	7	138697576	138700096	2520	+	4	5755, 7184, 5755, 6495	downstream, downstream, downstream, downstream	1	1	0	0	2.79	2.883	1.973	2.562	http://genome.ucsc.edu/cgi-bin/hgTracks?db=mm9&position=chr7:138695576-138702096	Nkx-5.2	H6 homeo box 2	NM_145998	1425804_at	NP_666110
2	GeneID:12237	Bub3	7	138703905	138715412	11507	+	4	-574, 855, -574, 166	upstream, in gene, upstream, in gene	1	1	0	0	2.79	2.883	1.973	2.562	http://genome.ucsc.edu/cgi-bin/hgTracks?db=mm9&position=chr7:138701905-138717412		budding uninhibited by benzimidazoles 3 homolog (S. cerevisiae)	NM_009774	1416815_s_at, 1448058_s_at, 1448473_at	NP_033904
2	GeneID:382010	BC088983	8	59010319	59029363	19044	-	2	100, 117	in gene, in gene	1	1	0	0	2.886	3.114	2.183	2.415	http://genome.ucsc.edu/cgi-bin/hgTracks?db=mm9&position=chr8:59008319-59031363	mKIAA1712	cDNA sequence BC088983	NM_001009951	1434462_at, 1443234_at	NP_001009951
2	GeneID:50753	Fbxo8	8	59029931	59072736	42805	+	2	-668, -685	upstream, upstream	1	1	0	0	2.886	3.114	2.183	2.415	http://genome.ucsc.edu/cgi-bin/hgTracks?db=mm9&position=chr8:59027931-59074736	Fbx8	F-box protein 8	NM_015791	1418510_s_at	NP_056606
2	GeneID:17750	Mt2	8	96696518	96697467	949	+	2	294, 261	in gene, in gene	1	1	0	0	2.308	2.799	1.867	1.761	http://genome.ucsc.edu/cgi-bin/hgTracks?db=mm9&position=chr8:96694518-96699467	MT-II	metallothionein 2	NM_008630	1428942_at	NP_032656
2	GeneID:17748	Mt1	8	96703127	96704224	1097	+	2	-6315, -6348	upstream, upstream	1	1	0	0	2.308	2.799	1.867	1.761	http://genome.ucsc.edu/cgi-bin/hgTracks?db=mm9&position=chr8:96701127-96706224	MT-I	metallothionein 1	NM_013602	1422557_s_at, 1451612_at	NP_038630
2	GeneID:234733	Ddx19b	8	113527088	113551664	24576	-	2	-4002, -5606	upstream, upstream	0	1	0	1	2.327	2.545	1.905	2.54	http://genome.ucsc.edu/cgi-bin/hgTracks?db=mm9&position=chr8:113525088-113553664		DEAD (Asp-Glu-Ala-Asp) box polypeptide 19b	NM_172284	1424590_at, 1425203_at, 1425205_at, 1442444_at	NP_758488
2	GeneID:234734	Aars	8	113557867	113580770	22903	+	2	-2201, -597	upstream, upstream	0	1	0	1	2.327	2.545	1.905	2.54	http://genome.ucsc.edu/cgi-bin/hgTracks?db=mm9&position=chr8:113555867-113582770		alanyl-tRNA synthetase	NM_146217	1423685_at, 1451083_s_at	NP_666329
2	GeneID:234736	Rfwd3	8	113794844	113824122	29278	-	2	-818, -818	upstream, upstream	1	0	0	1	3.397	1.25	1.619	2.62	http://genome.ucsc.edu/cgi-bin/hgTracks?db=mm9&position=chr8:113792844-113826122		ring finger and WD repeat domain 3	NM_146218	1423882_at	NP_666330
2	GeneID:234825	Klhdc4	8	124320230	124353469	33239	-	2	-482, -2593	upstream, upstream	0	1	0	1	1.718	2.025	1.65	2.193	http://genome.ucsc.edu/cgi-bin/hgTracks?db=mm9&position=chr8:124318230-124355469		kelch domain containing 4	NM_145605	1447739_x_at	NP_663580
2	GeneID:74360	Cep57	9	13612239	13631496	19257	-	2	794, 861	in gene, in gene	1	1	0	0	2.409	2.713	1.719	1.69	http://genome.ucsc.edu/cgi-bin/hgTracks?db=mm9&position=chr9:13610239-13633496	Tsp57, mKIAA0092	centrosomal protein 57	NM_026665	1428968_at, 1452983_at	NP_080941
2	GeneID:72826	2810485I05Rik	9	13632171	13650966	18795	+	2	-1469, -1536	upstream, upstream	1	1	0	0	2.409	2.713	1.719	1.69	http://genome.ucsc.edu/cgi-bin/hgTracks?db=mm9&position=chr9:13630171-13652966		RIKEN cDNA 2810485I05 gene	NM_176836	1426985_s_at, 1426986_at, 1452268_at	NP_789806
2	GeneID:15481	Hspa8	9	40609356	40613282	3926	+	2	1570, 1534	in gene, in gene	0	0	1	1	1.922	1.668	2.446	3.166	http://genome.ucsc.edu/cgi-bin/hgTracks?db=mm9&position=chr9:40607356-40615282	Hsc71, Hsc73, Hsp73, Hspa10	heat shock protein 8	NM_031165	1455789_x_at	NP_112442
2	GeneID:259172	Mfrp	9	43909925	43917270	7345	+	2	12357, 12357	downstream, downstream	1	0	0	1	2.644	2.203	2.15	3.007	http://genome.ucsc.edu/cgi-bin/hgTracks?db=mm9&position=chr9:43907925-43919270		membrane-type frizzled-related protein	NM_147126		NP_667337
2	GeneID:213211	Rnf26	9	43918864	43921134	2270	-	2	-1148, -1148	upstream, upstream	1	0	0	1	2.644	2.203	2.15	3.007	http://genome.ucsc.edu/cgi-bin/hgTracks?db=mm9&position=chr9:43916864-43923134		ring finger protein 26	NM_153762	1436824_x_at	NP_717095
2	GeneID:100042569	LOC100042569	9	43926205	43928496	2291	+	2	-3923, -3923	upstream, upstream	1	0	0	1	2.644	2.203	2.15	3.007	http://genome.ucsc.edu/cgi-bin/hgTracks?db=mm9&position=chr9:43924205-43930496		hypothetical protein LOC100042569	XM_001478439		XP_001478489
2	GeneID:13478	Dpagt1	9	44134928	44141683	6755	+	3	6986, 6986, 9406	downstream, downstream, downstream	1	0	0	1	2.724	2.014	3.194	3.154	http://genome.ucsc.edu/cgi-bin/hgTracks?db=mm9&position=chr9:44132928-44143683		dolichyl-phosphate (UDP-N-acetylglucosamine) acetylglucosaminephosphotransferase 1 (GlcNAc-1-P transferase)	NM_007875	1448549_a_at	NP_031901
2	GeneID:15270	H2afx	9	44142798	44144160	1362	+	3	-884, -884, 1536	upstream, upstream, downstream	1	0	0	1	2.724	2.014	3.194	3.154	http://genome.ucsc.edu/cgi-bin/hgTracks?db=mm9&position=chr9:44140798-44146160	H2A.X	H2A histone family, member X	NM_010436	1416746_at	NP_034566
2	GeneID:15288	Hmbs	9	44144431	44152258	7827	-	3	10344, 10344, 7924	downstream, downstream, downstream	1	0	0	1	2.724	2.014	3.194	3.154	http://genome.ucsc.edu/cgi-bin/hgTracks?db=mm9&position=chr9:44142431-44154258	PBGD	hydroxymethylbilane synthase	NM_013551	1426475_at	NP_038579
2	GeneID:60409	Trappc4	9	44211842	44215631	3789	-	2	-9686, -9719	upstream, upstream	0	1	0	1	2.013	2.308	1.842	3.665	http://genome.ucsc.edu/cgi-bin/hgTracks?db=mm9&position=chr9:44209842-44217631	HSPC172, PTD009, Sbd, Sdcbp2, TRS23	trafficking protein particle complex 4	NM_021789	1415674_a_at, 1429632_at	NP_068561
2	GeneID:75617	Rps25	9	44215797	44218489	2692	+	3	9520, 9553, 11154	downstream, downstream, downstream	0	1	0	1	1.937	2.079	1.844	3.615	http://genome.ucsc.edu/cgi-bin/hgTracks?db=mm9&position=chr9:44213797-44220489		ribosomal protein S25	NM_024266	1430978_at, 1451068_s_at	NP_077228
2	GeneID:382073	Ccdc84	9	44218246	44226090	7844	-	3	773, 740, -861	in gene, in gene, upstream	0	1	0	1	1.937	2.079	1.844	3.615	http://genome.ucsc.edu/cgi-bin/hgTracks?db=mm9&position=chr9:44216246-44228090		coiled-coil domain containing 84	NM_201372	1439061_at, 1454839_a_at	NP_958760
2	GeneID:110446	Acat1	9	53388627	53418455	29828	-	2	-351, -490	upstream, upstream	1	1	0	0	2.985	2.586	1.743	1.379	http://genome.ucsc.edu/cgi-bin/hgTracks?db=mm9&position=chr9:53386627-53420455		acetyl-Coenzyme A acetyltransferase 1	NM_144784	1424182_at, 1424183_at, 1451271_a_at	NP_659033
2	GeneID:75717	Cul5	9	53424975	53475582	50607	-	2	56776, 56637	downstream, downstream	1	1	0	0	2.985	2.586	1.743	1.379	http://genome.ucsc.edu/cgi-bin/hgTracks?db=mm9&position=chr9:53422975-53477582	VACM-1, VACM1	cullin 5	NM_027807	1428287_at, 1452722_a_at, 1456102_a_at	NP_082083
2	GeneID:12858	Cox5a	9	57369039	57380234	11195	+	2	-393, -465	upstream, upstream	1	1	0	0	10.539	9.226	1.766	1.612	http://genome.ucsc.edu/cgi-bin/hgTracks?db=mm9&position=chr9:57367039-57382234	CcOX	cytochrome c oxidase, subunit Va	NM_007747	1415933_a_at, 1439267_x_at, 1448153_at	NP_031773
2	GeneID:56380	Arid3b	9	57638303	57684291	45988	-	2	-887, -845	upstream, upstream	1	0	0	1	2.718	2.068	2.1	2.901	http://genome.ucsc.edu/cgi-bin/hgTracks?db=mm9&position=chr9:57636303-57686291	Bdp	AT rich interactive domain 3B (Bright like)	NM_019689	1423526_at, 1441472_at, 1447626_x_at	NP_062663
2	GeneID:17999	Nedd4	9	72510154	72597655	87501	+	2	1223, 1190	in gene, in gene	1	1	0	0	2.724	2.24	1.954	2.328	http://genome.ucsc.edu/cgi-bin/hgTracks?db=mm9&position=chr9:72508154-72599655	Nedd4-1, mKIAA0093	neural precursor cell expressed, developmentally down-regulted gene 4	NM_010890	1421955_a_at, 1444044_at, 1450431_a_at, 1451109_a_at	NP_035020
2	GeneID:112418	1700102P08Rik	9	108295165	108300094	4929	+	2	-280, -246	upstream, upstream	1	1	0	0	2.85	2.344	1.975	2.405	http://genome.ucsc.edu/cgi-bin/hgTracks?db=mm9&position=chr9:108293165-108302094		RIKEN cDNA 1700102P08 gene	NM_053216	1419531_at	NP_444446
2	GeneID:78893	Cnot10	9	114494996	114549192	54196	-	2	-544, -544	upstream, upstream	1	1	0	0	2.786	2.602	1.877	2.274	http://genome.ucsc.edu/cgi-bin/hgTracks?db=mm9&position=chr9:114492996-114551192		CCR4-NOT transcription complex, subunit 10	NM_153585	1433882_at, 1453654_at	NP_705813
2	GeneID:67213	Cmtm6	9	114640321	114658461	18140	+	2	-557, -557	upstream, upstream	0	1	0	1	1.666	2.671	1.896	2.695	http://genome.ucsc.edu/cgi-bin/hgTracks?db=mm9&position=chr9:114638321-114660461		CKLF-like MARVEL transmembrane domain containing 6	NM_026036	1423792_a_at, 1451114_at	NP_080312
2	GeneID:13813	Eomes	9	118387462	118395250	7788	+	2	-1011, -918	upstream, upstream	0	1	0	1	2	2.737	2.282	2.825	http://genome.ucsc.edu/cgi-bin/hgTracks?db=mm9&position=chr9:118385462-118397250		eomesodermin homolog (Xenopus laevis)	NM_010136	1426001_at, 1435172_at	NP_034266
2	GeneID:235682	Zfp445	9	122760136	122775069	14933	-	3	6674, 2112, 6674	in gene, in gene, in gene	1	1	0	0	2.777	1.899	2.479	3.167	http://genome.ucsc.edu/cgi-bin/hgTracks?db=mm9&position=chr9:122758136-122777069	ZNF168, mszf29, mszf50	zinc finger protein 445	NM_173364	1427254_at, 1427255_s_at, 1454774_at	NP_775540
2	GeneID:21855	Timm17b	X	7476524	7484778	8254	+	2	17296, 17296	downstream, downstream	1	0	0	1	2.71	1.277	1.812	2.729	http://genome.ucsc.edu/cgi-bin/hgTracks?db=mm9&position=chrX:7474524-7486778	17kDa, Sfc3, mTim17b	translocase of inner mitochondrial membrane 17b	NM_011591	1438656_x_at	NP_035721
2	GeneID:30052	Pcsk1n	X	7496948	7500361	3413	+	3	-3128, -3128, 7036	upstream, upstream, downstream	1	0	0	1	2.336	1.63	2.144	2.698	http://genome.ucsc.edu/cgi-bin/hgTracks?db=mm9&position=chrX:7494948-7502361	SAAS, proSAAS	proprotein convertase subtilisin/kexin type 1 inhibitor	NM_013892	1416965_at	NP_038920
2	GeneID:353283	Eras	X	7501402	7505733	4331	-	3	11913, 11913, 1749	downstream, downstream, in gene	1	0	0	1	2.336	1.63	2.144	2.698	http://genome.ucsc.edu/cgi-bin/hgTracks?db=mm9&position=chrX:7499402-7507733	HRAS2, HRasp, Ha-Ras2, ecat5	ES cell-expressed Ras	NM_181548		NP_853526
2	GeneID:74365	Lonrf3	X	33868404	33906851	38447	+	2	1343, 1397	in gene, in gene	1	1	0	0	3.028	2.9	1.634	1.699	http://genome.ucsc.edu/cgi-bin/hgTracks?db=mm9&position=chrX:33866404-33908851		LON peptidase N-terminal domain and ring finger 3	NM_028894	1429863_at, 1436200_at	NP_083170
2	GeneID:434758	EG434758	X	35072195	35083271	11076	-	2	-3518, -3585	upstream, upstream	1	0	1	0	3.252	2.491	3.072	1.417	http://genome.ucsc.edu/cgi-bin/hgTracks?db=mm9&position=chrX:35070195-35085271		predicted gene, EG434758	XM_001474585, XM_885355		XP_001474635, XP_890448
2	GeneID:622301	LOC622301	X	35083499	35087799	4300	-	2	1010, 943	in gene, in gene	1	0	1	0	3.252	2.491	3.072	1.417	http://genome.ucsc.edu/cgi-bin/hgTracks?db=mm9&position=chrX:35081499-35089799		similar to reproductive homeobox on X chromosome 2	XM_886726		XP_891819
2	GeneID:622311	EG622311	X	35090897	35097914	7017	-	2	11125, 11058	downstream, downstream	1	0	1	0	3.252	2.491	3.072	1.417	http://genome.ucsc.edu/cgi-bin/hgTracks?db=mm9&position=chrX:35088897-35099914		predicted gene, EG622311	XM_886739		XP_891832
2	GeneID:100040971	LOC100040971	X	35826923	35827637	714	+	2	-258, -258	upstream, upstream	1	1	0	0	2.544	2.626	1.866	2.606	http://genome.ucsc.edu/cgi-bin/hgTracks?db=mm9&position=chrX:35824923-35829637		hypothetical protein LOC100040971	XM_001475716		XP_001475766
2	GeneID:19655	Rbmx	X	54639535	54646203	6668	-	3	703, -272, -330	in gene, upstream, upstream	1	1	0	0	2.878	2.531	1.639	2.273	http://genome.ucsc.edu/cgi-bin/hgTracks?db=mm9&position=chrX:54637535-54648203		RNA binding motif protein, X chromosome	NM_011252	1416354_at, 1416355_at, 1426863_at, 1437847_x_at	NP_035382
2	GeneID:353374	Snord61	X	54644625	54644686	61	-	3	-814, -1789, -1847	upstream, upstream, upstream	1	1	0	0	2.878	2.531	1.639	2.273	http://genome.ucsc.edu/cgi-bin/hgTracks?db=mm9&position=chrX:54642625-54646686		small nucleolar RNA, C/D box 61	NR_002903
2	GeneID:83558	Tex11	X	98034002	98254976	220974	-	2	-202, -308	upstream, upstream	1	1	0	0	3.199	2.996	2.298	2.213	http://genome.ucsc.edu/cgi-bin/hgTracks?db=mm9&position=chrX:98032002-98256976		testis expressed gene 11	NM_031384	1419729_at	NP_113561
1	GeneID:17248	Mdm4	1	134886422	134921925	35503	-	3	443, 443, 617	in gene, in gene, in gene	0	0	0	1	2.124	2.189	2.538	4.16	http://genome.ucsc.edu/cgi-bin/hgTracks?db=mm9&position=chr1:134884422-134923925	Mdmx	transformed mouse 3T3 cell double minute 4	NM_008575	1419558_at, 1453982_at	NP_032601
1	GeneID:80914	Uck2	1	169156214	169215258	59044	-	3	63560, 63544, 63544	downstream, downstream, downstream	0	0	0	1	1.905	2	2.19	2.858	http://genome.ucsc.edu/cgi-bin/hgTracks?db=mm9&position=chr1:169154214-169217258	TSA903, UK, UMK	uridine-cytidine kinase 2	NM_030724	1417137_at, 1426909_at, 1439740_s_at, 1439741_x_at, 1441858_at, 1448604_at	NP_109649
1	GeneID:15078	H3f3a	1	182732699	182743734	11035	-	3	1453, 1500, 1453	in gene, in gene, in gene	0	0	0	1	1.96	2.341	2.488	3.872	http://genome.ucsc.edu/cgi-bin/hgTracks?db=mm9&position=chr1:182730699-182745734	H3.3A	H3 histone, family 3A	NM_008210	1423263_at, 1442087_at	NP_032236
1	GeneID:68964	1500010J02Rik	11	68829615	68849972	20357	+	6	25340, 26142, -3401, -725, 25095, 26124	downstream, downstream, upstream, upstream, downstream, downstream	0	0	0	1	1.878	1.729	1.915	2.935	http://genome.ucsc.edu/cgi-bin/hgTracks?db=mm9&position=chr11:68827615-68851972	RP23-19I2.2	RIKEN cDNA 1500010J02 gene	NM_001013256, NM_026889	1423655_a_at, 1423656_x_at, 1437713_x_at	NP_001013274, NP_081165
1	GeneID:54422	Barhl1	2	28763199	28771941	8742	-	3	-382, -345, -419	upstream, upstream, upstream	0	0	0	1	1.819	1.762	2.16	2.381	http://genome.ucsc.edu/cgi-bin/hgTracks?db=mm9&position=chr2:28761199-28773941	Dres115, MBH2	BarH-like 1 (Drosophila)	NM_019446	1418811_at, 1418812_a_at	NP_062319
1	GeneID:26442	Psma5	3	108059844	108082870	23026	+	3	3336, 3336, 3336	in gene, in gene, in gene	0	0	0	1	1.688	1.955	2.697	3.194	http://genome.ucsc.edu/cgi-bin/hgTracks?db=mm9&position=chr3:108057844-108084870	ZETA	proteasome (prosome, macropain) subunit, alpha type 5	NM_011967	1424681_a_at, 1434356_a_at	NP_036097
1	GeneID:19664	Rbpj	5	53947018	54048684	101666	+	3	34330, 34347, 34281	in gene, in gene, in gene	0	0	0	1	2.384	2.194	2.267	3.53	http://genome.ucsc.edu/cgi-bin/hgTracks?db=mm9&position=chr5:53945018-54050684	CBF1, Igkjrb, RBP-J, RBPjk	recombination signal binding protein for immunoglobulin kappa J region	NM_001080927, NM_001080928, NM_009035	1418114_at, 1446436_at, 1448957_at, 1454896_at	NP_001074396, NP_001074397, NP_033061
1	GeneID:231868	E130309D02Rik	5	144062887	144077039	14152	-	3	2234, 2055, 2055	in gene, in gene, in gene	0	0	0	1	1.908	1.719	2.642	3.991	http://genome.ucsc.edu/cgi-bin/hgTracks?db=mm9&position=chr5:144060887-144079039	A630028N22	RIKEN cDNA E130309D02 gene	NM_172726	1433797_at, 1447921_at	NP_766314
1	GeneID:72881	Zdhhc4	5	144078170	144090905	12735	-	3	16100, 15921, 15921	downstream, downstream, downstream	0	0	0	1	1.908	1.719	2.642	3.991	http://genome.ucsc.edu/cgi-bin/hgTracks?db=mm9&position=chr5:144076170-144092905		zinc finger, DHHC domain containing 4	NM_028379	1432136_s_at	NP_082655
1	GeneID:12039	Bckdha	7	26414965	26443756	28791	-	3	-1409, -1409, -1409	upstream, upstream, upstream	0	0	0	1	1.447	1.392	1.403	2.557	http://genome.ucsc.edu/cgi-bin/hgTracks?db=mm9&position=chr7:26412965-26445756		branched chain ketoacid dehydrogenase E1, alpha polypeptide	NM_007533	1416647_at	NP_031559
1	GeneID:27998	Exosc5	7	26444183	26453042	8859	+	3	982, 982, 982	in gene, in gene, in gene	0	0	0	1	1.447	1.392	1.403	2.557	http://genome.ucsc.edu/cgi-bin/hgTracks?db=mm9&position=chr7:26442183-26455042		exosome component 5	NM_138586	1417167_at	NP_613052
1	GeneID:320208	A830041P22Rik	7	26454161	26460185	6024	-	3	15020, 15020, 15020	downstream, downstream, downstream	0	0	0	1	1.447	1.392	1.403	2.557	http://genome.ucsc.edu/cgi-bin/hgTracks?db=mm9&position=chr7:26452161-26462185		RIKEN cDNA A830041P22 gene	NM_177102	1436629_at	NP_796076
1	GeneID:20340	Glg1	8	113681448	113783102	101654	-	3	-723, -682, -682	upstream, upstream, upstream	0	0	0	1	2.066	1.899	2.24	4.898	http://genome.ucsc.edu/cgi-bin/hgTracks?db=mm9&position=chr8:113679448-113785102	CFR, CFR-1, ESL-1, MG-160, MG160	golgi apparatus protein 1	NM_009149	1417087_at, 1448579_at, 1448580_at	NP_033175
1	GeneID:26921	Map4k4	1	39958075	40081770	123695	+	2	2227, 2095	in gene, in gene	0	0	0	1	2.28	2.103	2.108	2.597	http://genome.ucsc.edu/cgi-bin/hgTracks?db=mm9&position=chr1:39956075-40083770	HGK	mitogen-activated protein kinase kinase kinase kinase 4	NM_008696	1422615_at, 1434184_s_at, 1440609_at, 1445739_at, 1448050_s_at	NP_032722
1	GeneID:17975	Ncl	1	88241294	88256030	14736	-	3	2955, 2041, 2665	in gene, in gene, in gene	1	0	0	0	2.51	2.25	1.828	2.54	http://genome.ucsc.edu/cgi-bin/hgTracks?db=mm9&position=chr1:88239294-88258030	C23, D0Nds28, D1Nds28, Nucl	nucleolin	NM_010880	1415771_at, 1415772_at, 1415773_at, 1442404_at	NP_035010
1	GeneID:80828	Snord82	1	88252835	88252902	67	-	3	-173, -1087, -463	upstream, upstream, upstream	1	0	0	0	2.51	2.25	1.828	2.54	http://genome.ucsc.edu/cgi-bin/hgTracks?db=mm9&position=chr1:88250835-88254902	U82	small nucleolar RNA, C/D box 82	NR_002851
1	GeneID:226610	C030014K22Rik	1	168931606	169021140	89534	+	2	-1136, -1065	upstream, upstream	0	1	0	0	2.467	2.477	1.71	2.006	http://genome.ucsc.edu/cgi-bin/hgTracks?db=mm9&position=chr1:168929606-169023140		RIKEN cDNA C030014K22 gene	NM_175461	1440242_at, 1446179_at, 1453861_at	NP_780670
1	GeneID:71870	Ccdc19	1	174451267	174476000	24733	+	2	4612, 4612	in gene, in gene	0	0	0	1	2.175	2.593	2.193	2.526	http://genome.ucsc.edu/cgi-bin/hgTracks?db=mm9&position=chr1:174449267-174478000		coiled-coil domain containing 19	XM_001002046, XM_355284	1429930_at	XP_001002046, XP_355284
1	GeneID:16907	Lmnb2	10	80364108	80380990	16882	-	2	-9783, -9783	upstream, upstream	0	0	0	1	4.315	3.037	3.502	5.347	http://genome.ucsc.edu/cgi-bin/hgTracks?db=mm9&position=chr10:80362108-80382990		lamin B2	NM_010722	1448531_at, 1451849_a_at	NP_034852
1	GeneID:17873	Gadd45b	10	80392836	80394949	2113	+	2	-2063, -2063	upstream, upstream	0	0	0	1	4.315	3.037	3.502	5.347	http://genome.ucsc.edu/cgi-bin/hgTracks?db=mm9&position=chr10:80390836-80396949		growth arrest and DNA-damage-inducible 45 beta	NM_008655	1420197_at, 1449773_s_at, 1450971_at	NP_032681
1	GeneID:74978	Lrriq1	10	102525991	102696787	170796	-	2	-6811, -6827	upstream, upstream	0	1	0	0	1.328	2.588	2.34	1.598	http://genome.ucsc.edu/cgi-bin/hgTracks?db=mm9&position=chr10:102523991-102698787	Gm1557	leucine-rich repeats and IQ motif containing 1	XM_001478028, XM_001478416		XP_001478078, XP_001478466
1	GeneID:52679	E2f7	10	110182521	110224440	41919	+	2	981, 999	in gene, in gene	0	0	0	1	2.141	2.074	2.368	2.914	http://genome.ucsc.edu/cgi-bin/hgTracks?db=mm9&position=chr10:110180521-110226440		E2F transcription factor 7	NM_178609	1437187_at	NP_848724
1	GeneID:67074	Mon2	10	122432405	122513083	80678	-	2	61999, 62000	in gene, in gene	0	0	0	1	2.193	2.1	2.171	2.963	http://genome.ucsc.edu/cgi-bin/hgTracks?db=mm9&position=chr10:122430405-122515083	mKIAA1040	MON2 homolog (yeast)	NM_153395	1428817_at, 1428818_at	NP_700444
1	GeneID:27400	Hsd17b6	10	127427992	127444564	16572	-	2	-4214, -4214	upstream, upstream	0	0	0	1	1.892	2.596	1.599	3.028	http://genome.ucsc.edu/cgi-bin/hgTracks?db=mm9&position=chr10:127425992-127446564	17betaHSD9, Rdh8	hydroxysteroid (17-beta) dehydrogenase 6	NM_013786	1449385_at, 1449386_at	NP_038814
1	GeneID:100043618	LOC100043618	10	127438213	127449398	11185	+	2	10565, 10565	in gene, in gene	0	0	0	1	1.892	2.596	1.599	3.028	http://genome.ucsc.edu/cgi-bin/hgTracks?db=mm9&position=chr10:127436213-127451398		similar to Sm D2	XM_001480919, XM_001480921		XP_001480969, XP_001480971
1	GeneID:19075	Prim1	10	127452271	127467086	14815	+	2	-3493, -3493	upstream, upstream	0	0	0	1	1.892	2.596	1.599	3.028	http://genome.ucsc.edu/cgi-bin/hgTracks?db=mm9&position=chr10:127450271-127469086		DNA primase, p49 subunit	NM_008921	1418369_at, 1444544_at, 1449061_a_at	NP_032947
1	GeneID:75828	Hormad2	11	4246386	4341085	94699	-	2	339, 323	in gene, in gene	1	0	0	0	2.73	2.214	2.33	2.167	http://genome.ucsc.edu/cgi-bin/hgTracks?db=mm9&position=chr11:4244386-4343085	RP23-329P17.4	HORMA domain containing 2	NM_029458	1454052_at	NP_083734
1	GeneID:211007	Trim41	11	48619906	48630893	10987	-	2	-6675, -6692	upstream, upstream	0	0	0	1	1.577	1.8	2.249	2.68	http://genome.ucsc.edu/cgi-bin/hgTracks?db=mm9&position=chr11:48617906-48632893		tripartite motif-containing 41	NM_145377	1424275_s_at, 1440268_at	NP_663352
1	GeneID:237823	Pfas	11	68798671	68821962	23291	-	2	-4252, -6928	upstream, upstream	0	0	0	1	1.662	1.505	1.392	2.29	http://genome.ucsc.edu/cgi-bin/hgTracks?db=mm9&position=chr11:68796671-68823962	FGAMS, FGARAT, PURL, RP23-153N12.1	phosphoribosylformylglycinamidine synthase (FGAR amidotransferase)	XM_111232, XM_908501	1455496_at	XP_111232, XP_913594
1	GeneID:100093657	Trnap-cgg	11	68853887	68853958	71	+	4	1068, 1870, 823, 1852	downstream, downstream, downstream, downstream	0	0	0	1	2.095	1.954	2.438	3.579	http://genome.ucsc.edu/cgi-bin/hgTracks?db=mm9&position=chr11:68851887-68855958		transfer RNA proline (anticodon CGG)
1	GeneID:100093693	Trnag-ucc	11	68854780	68854851	71	-	4	-104, -906, 141, -888	upstream, upstream, downstream, upstream	0	0	0	1	2.095	1.954	2.438	3.579	http://genome.ucsc.edu/cgi-bin/hgTracks?db=mm9&position=chr11:68852780-68856851		transfer RNA glycine (anticodon UCC)
1	GeneID:20877	Aurkb	11	68859145	68865164	6019	+	4	-4190, -3388, -4435, -3406	upstream, upstream, upstream, upstream	0	0	0	1	2.095	1.954	2.438	3.579	http://genome.ucsc.edu/cgi-bin/hgTracks?db=mm9&position=chr11:68857145-68867164	AIM-1, AIRK2, Aik2, Aim1, Ark2, AurB, IPL1, STK-1	aurora kinase B	NM_011496	1424128_x_at, 1451246_s_at	NP_035626
1	GeneID:216846	Cntrob	11	69112998	69137277	24279	-	3	469, -1023, -1675	in gene, upstream, upstream	0	0	0	1	1.857	1.93	1.862	2.597	http://genome.ucsc.edu/cgi-bin/hgTracks?db=mm9&position=chr11:69110998-69139277	Lip8, RP23-26L6.9	centrobin, centrosomal BRCA2 interacting protein	NM_172560	1433958_at	NP_766148
1	GeneID:245828	Trappc1	11	69137482	69139295	1813	+	3	-674, 818, 1470	upstream, in gene, in gene	0	0	0	1	1.857	1.93	1.862	2.597	http://genome.ucsc.edu/cgi-bin/hgTracks?db=mm9&position=chr11:69135482-69141295	BET5, MUM2	trafficking protein particle complex 1	NM_001024206	1436019_a_at	NP_001019377
1	GeneID:16499	Kcnab3	11	69139760	69146543	6783	+	3	-2952, -1460, -808	upstream, upstream, upstream	0	0	0	1	1.857	1.93	1.862	2.597	http://genome.ucsc.edu/cgi-bin/hgTracks?db=mm9&position=chr11:69137760-69148543	mKv(beta)4	potassium voltage-gated channel, shaker-related subfamily, beta member 3	NM_010599	1421790_a_at, 1423950_at	NP_034729
1	GeneID:11443	Chrnb1	11	69597539	69609445	11906	-	2	-7395, -7395	upstream, upstream	0	0	0	1	2.149	2.096	2.265	2.781	http://genome.ucsc.edu/cgi-bin/hgTracks?db=mm9&position=chr11:69595539-69611445		cholinergic receptor, nicotinic, beta polypeptide 1 (muscle)	NM_009601	1420682_at	NP_033731
1	GeneID:14166	Fgf11	11	69611704	69615127	3423	-	2	-1713, -1713	upstream, upstream	0	0	0	1	2.149	2.096	2.265	2.781	http://genome.ucsc.edu/cgi-bin/hgTracks?db=mm9&position=chr11:69609704-69617127	Fhf3	fibroblast growth factor 11	NM_010198	1421793_at, 1439959_at	NP_034328
1	GeneID:380705	Tmem102	11	69617105	69619126	2021	-	2	2286, 2286	downstream, downstream	0	0	0	1	2.149	2.096	2.265	2.781	http://genome.ucsc.edu/cgi-bin/hgTracks?db=mm9&position=chr11:69615105-69621126		transmembrane protein 102	NM_001033433	1453318_at	NP_001028605
1	GeneID:22658	Pcgf2	11	97551134	97561660	10526	-	2	-2239, -2355	upstream, upstream	0	0	0	1	3.617	2.579	3.015	4.463	http://genome.ucsc.edu/cgi-bin/hgTracks?db=mm9&position=chr11:97549134-97563660	Mel18, mel-18	polycomb group ring finger 2	NM_009545	1420645_at, 1456330_at	NP_033571
1	GeneID:100093673	Trnan-guu	11	97563763	97563836	73	-	2	-63, -179	upstream, upstream	0	0	0	1	3.617	2.579	3.015	4.463	http://genome.ucsc.edu/cgi-bin/hgTracks?db=mm9&position=chr11:97561763-97565836		transfer RNA asparagine (anticodon GUU)
1	GeneID:26446	Psmb3	11	97564748	97574814	10066	+	2	-849, -733	upstream, upstream	0	0	0	1	3.617	2.579	3.015	4.463	http://genome.ucsc.edu/cgi-bin/hgTracks?db=mm9&position=chr11:97562748-97576814	C10-II	proteasome (prosome, macropain) subunit, beta type 3	NM_011971	1417052_at	NP_036101
1	GeneID:103742	1810046J19Rik	11	98299022	98300302	1280	-	2	-9314, -9331	upstream, upstream	0	0	0	1	2.549	2.368	3.394	3.202	http://genome.ucsc.edu/cgi-bin/hgTracks?db=mm9&position=chr11:98297022-98302302	Rdx12	RIKEN cDNA 1810046J19 gene	NM_025559	1449412_at	NP_079835
1	GeneID:51799	Rap2ip	11	102254990	102263867	8877	+	2	-5544, -5561	upstream, upstream	0	0	0	1	2.281	1.829	2.059	3.708	http://genome.ucsc.edu/cgi-bin/hgTracks?db=mm9&position=chr11:102252990-102265867	Rpip8	Rap2 interacting protein	NM_016759	1436674_at, 1449246_at	NP_058039
1	GeneID:276852	D11Wsu47e	11	113545724	113555961	10237	+	2	19894, 19926	downstream, downstream	1	0	0	0	2.96	2.21	1.791	1.403	http://genome.ucsc.edu/cgi-bin/hgTracks?db=mm9&position=chr11:113543724-113557961		DNA segment, Chr 11, Wayne State University 47, expressed	NM_177777	1452805_at	NP_808445
1	GeneID:52670	D11Ertd636e	11	113559485	113571331	11846	-	2	5713, 5681	in gene, in gene	1	0	0	0	2.96	2.21	1.791	1.403	http://genome.ucsc.edu/cgi-bin/hgTracks?db=mm9&position=chr11:113557485-113573331	RP23-407I21.8	DNA segment, Chr 11, ERATO Doi 636, expressed	NM_026682, NM_029794	1425312_s_at, 1425401_at	NP_080958, NP_084070
1	GeneID:14635	Galk1	11	115869671	115874033	4362	-	2	-10015, -10032	upstream, upstream	0	0	0	1	1.45	1.595	1.71	3.028	http://genome.ucsc.edu/cgi-bin/hgTracks?db=mm9&position=chr11:115867671-115876033	GALK, Glk1	galactokinase 1	NM_016905	1417177_at	NP_058601
1	GeneID:15081	H3f3b	11	115883275	115885818	2543	-	3	1770, 1753, -2351	in gene, in gene, upstream	0	0	0	1	1.491	2.007	2.624	3.083	http://genome.ucsc.edu/cgi-bin/hgTracks?db=mm9&position=chr11:115881275-115887818	9430068D06Rik, H3.3B	H3 histone, family 3B	NM_008211	1420376_a_at, 1430357_at, 1455725_a_at	NP_032237
1	GeneID:217331	Unk	11	115891636	115922508	30872	+	3	-7588, -7571, -3467	upstream, upstream, upstream	0	0	0	1	1.491	2.007	2.624	3.083	http://genome.ucsc.edu/cgi-bin/hgTracks?db=mm9&position=chr11:115889636-115924508	Zc3hdc5, mKIAA1753	unkempt homolog (Drosophila)	NM_172569	1426681_at	NP_766157
1	GeneID:100043389	LOC100043389	11	120090286	120092794	2508	+	2	3521, 3508	downstream, downstream	0	0	0	1	1.939	2.053	2.146	3.128	http://genome.ucsc.edu/cgi-bin/hgTracks?db=mm9&position=chr11:120088286-120094794		hypothetical protein LOC100043389	XM_001480755		XP_001480805
1	GeneID:18109	Mycn	12	12942899	12948514	5615	-	2	-2440, -2345	upstream, upstream	0	0	0	1	1.593	1.512	2.079	2.255	http://genome.ucsc.edu/cgi-bin/hgTracks?db=mm9&position=chr12:12940899-12950514	N-myc, Nmyc, c-nmyc	v-myc myelocytomatosis viral related oncogene, neuroblastoma derived (avian)	NM_008709	1417155_at, 1425922_a_at, 1425923_at	NP_032735
1	GeneID:328110	Prpf39	12	66155049	66164373	9324	+	2	19036, 19055	downstream, downstream	0	0	1	0	1.848	2.626	3.115	2.68	http://genome.ucsc.edu/cgi-bin/hgTracks?db=mm9&position=chr12:66153049-66166373		PRP39 pre-mRNA processing factor 39 homolog (yeast)	NM_177806	1428171_at, 1428172_at, 1452688_at	NP_808474
1	GeneID:30795	Fkbp3	12	66163419	66174925	11506	-	2	840, 821	in gene, in gene	0	0	1	0	1.848	2.626	3.115	2.68	http://genome.ucsc.edu/cgi-bin/hgTracks?db=mm9&position=chr12:66161419-66176925	25kDa, FKBP25	FK506 binding protein 3	NM_013902	1416858_a_at, 1416859_at, 1444164_at	NP_038930
1	GeneID:104806	Fancm	12	66176593	66233045	56452	+	2	-2508, -2489	upstream, upstream	0	0	1	0	1.848	2.626	3.115	2.68	http://genome.ucsc.edu/cgi-bin/hgTracks?db=mm9&position=chr12:66174593-66235045		Fanconi anemia, complementation group M	NM_178912	1442106_at, 1447935_at	NP_849243
1	GeneID:319164	Hist1h2ac	13	23773336	23775828	2492	-	2	859, 859	in gene, in gene	1	0	0	0	2.765	1.956	1.632	2.52	http://genome.ucsc.edu/cgi-bin/hgTracks?db=mm9&position=chr13:23771336-23777828	9030420B16	histone cluster 1, H2ac	NM_178189		NP_835496
1	GeneID:68024	Hist1h2bc	13	23776068	23784349	8281	+	2	-1099, -1099	upstream, upstream	1	0	0	0	2.765	1.956	1.632	2.52	http://genome.ucsc.edu/cgi-bin/hgTracks?db=mm9&position=chr13:23774068-23786349		histone cluster 1, H2bc	NM_023422	1418072_at	NP_075911
1	GeneID:66975	2410002O22Rik	13	104933397	104968503	35106	-	2	-175, -38	upstream, upstream	0	0	0	1	2.335	2.304	1.698	2.927	http://genome.ucsc.edu/cgi-bin/hgTracks?db=mm9&position=chr13:104931397-104970503		RIKEN cDNA 2410002O22 gene	NM_025879	1418667_at, 1441576_at, 1453332_at	NP_080155
1	GeneID:100040518	LOC100040518	13	104963801	104964966	1165	-	2	-3712, -3575	upstream, upstream	0	0	0	1	2.335	2.304	1.698	2.927	http://genome.ucsc.edu/cgi-bin/hgTracks?db=mm9&position=chr13:104961801-104966966		hypothetical protein LOC100040518	XM_001475402		XP_001475452
1	GeneID:81003	Trim23	13	104969178	104992128	22950	+	2	-500, -637	upstream, upstream	0	0	0	1	2.335	2.304	1.698	2.927	http://genome.ucsc.edu/cgi-bin/hgTracks?db=mm9&position=chr13:104967178-104994128		tripartite motif protein 23	NM_030731	1426969_at, 1429998_at, 1456089_at	NP_109656
1	GeneID:66923	Pbrm1	14	31832324	31934778	102454	+	2	735, 110634	in gene, downstream	0	0	0	1	1.706	1.781	2.029	2.488	http://genome.ucsc.edu/cgi-bin/hgTracks?db=mm9&position=chr14:31830324-31936778	BAF180	polybromo 1	NM_001081251	1426877_a_at, 1426878_at, 1427266_at, 1442603_at	NP_001074720
1	GeneID:18424	Otx2	14	49277354	49284781	7427	-	2	506, -4559	in gene, upstream	1	0	0	0	2.262	2.072	1.879	2.039	http://genome.ucsc.edu/cgi-bin/hgTracks?db=mm9&position=chr14:49275354-49286781		orthodenticle homolog 2 (Drosophila)	NM_144841	1425926_a_at	NP_659090
1	GeneID:71844	Nupl1	14	60838305	60870215	31910	-	2	738, 835	in gene, in gene	0	0	0	1	2.243	2.216	1.842	3.104	http://genome.ucsc.edu/cgi-bin/hgTracks?db=mm9&position=chr14:60836305-60872215	mKIAA0410	nucleoporin like 1	NM_170591	1424389_at, 1424390_at, 1429878_a_at, 1437843_s_at	NP_733479
1	GeneID:619548	Defb42	14	63665828	63667437	1609	+	2	3350, 3350	downstream, downstream	0	0	0	1	1.886	2.652	3.08	3.33	http://genome.ucsc.edu/cgi-bin/hgTracks?db=mm9&position=chr14:63663828-63669437	Defb44	defensin beta 42	NM_001034910		NP_001030082
1	GeneID:71145	Scara5	14	66285264	66383663	98399	+	2	-4128, -4178	upstream, upstream	1	0	0	0	3.456	2.938	1.656	2.13	http://genome.ucsc.edu/cgi-bin/hgTracks?db=mm9&position=chr14:66283264-66385663		scavenger receptor class A, member 5 (putative)	NM_028903	1431336_at, 1451204_at	NP_083179
1	GeneID:239273	Abcc4	14	118881914	119105427	223513	-	2	47509, 47509	in gene, in gene	1	0	0	0	2.506	2.95	2.696	2.009	http://genome.ucsc.edu/cgi-bin/hgTracks?db=mm9&position=chr14:118879914-119107427	MOAT-B, MOATB, MRP4	ATP-binding cassette, sub-family C (CFTR/MRP), member 4	NM_001033336	1443870_at	NP_001028508
1	GeneID:106064	AW549877	15	3932035	3945752	13717	-	2	-1097, -1097	upstream, upstream	0	0	0	1	1.803	1.829	2.679	3.119	http://genome.ucsc.edu/cgi-bin/hgTracks?db=mm9&position=chr15:3930035-3947752		expressed sequence AW549877	NM_145930	1426459_s_at	NP_666042
1	GeneID:100039196	LOC100039196	15	3945991	3962974	16983	+	2	858, 858	in gene, in gene	0	0	0	1	1.803	1.829	2.679	3.119	http://genome.ucsc.edu/cgi-bin/hgTracks?db=mm9&position=chr15:3943991-3964974		hypothetical protein LOC100039196	XM_001472433		XP_001472483
1	GeneID:545085	Wdr70	15	7823055	8049209	226154	-	2	-5642, -5642	upstream, upstream	0	1	0	0	1.496	2.602	1.592	1.9	http://genome.ucsc.edu/cgi-bin/hgTracks?db=mm9&position=chr15:7821055-8051209		WD repeat domain 70	NM_001081402	1428858_at, 1455097_at	NP_001074871
1	GeneID:170762	Nup155	15	8059360	8108817	49457	+	2	-4509, -4509	upstream, upstream	0	1	0	0	1.496	2.602	1.592	1.9	http://genome.ucsc.edu/cgi-bin/hgTracks?db=mm9&position=chr15:8057360-8110817	mKIAA0791	nucleoporin 155	NM_133227	1418727_at, 1449200_at	NP_573490
1	GeneID:223604	Kcnk9	15	72342549	72376709	34160	-	2	-1809, -1809	upstream, upstream	0	0	1	0	1.987	2.196	2.83	2.283	http://genome.ucsc.edu/cgi-bin/hgTracks?db=mm9&position=chr15:72340549-72378709	Task3	potassium channel, subfamily K, member 9	NM_001033876		NP_001029048
1	GeneID:223773	Zbed4	15	88582141	88614946	32805	+	3	4619, -1336, 4703	in gene, upstream, in gene	0	0	0	1	2.101	2.314	2.627	3.884	http://genome.ucsc.edu/cgi-bin/hgTracks?db=mm9&position=chr15:88580141-88616946		zinc finger, BED domain containing 4	NM_181412	1427090_at, 1446809_at	NP_852077
1	GeneID:69354	Slc38a4	15	96825254	96886387	61133	-	2	-775, -795	upstream, upstream	0	0	0	1	1.942	1.75	2.884	3.284	http://genome.ucsc.edu/cgi-bin/hgTracks?db=mm9&position=chr15:96823254-96888387	Ata3, mATA3	solute carrier family 38, member 4	NM_027052	1428111_at, 1448889_at	NP_081328
1	GeneID:20621	Snn	16	11066454	11075071	8617	+	2	-520, -520	upstream, upstream	0	0	0	1	2.036	2.026	2.055	2.996	http://genome.ucsc.edu/cgi-bin/hgTracks?db=mm9&position=chr16:11064454-11077071		stannin	NM_009223	1422310_at, 1452789_at	NP_033249
1	GeneID:106200	Txndc11	16	11075004	11134625	59621	-	2	68691, 68691	downstream, downstream	0	0	0	1	2.036	2.026	2.055	2.996	http://genome.ucsc.edu/cgi-bin/hgTracks?db=mm9&position=chr16:11073004-11136625	EFP1	thioredoxin domain containing 11	NM_029582, NM_134105	1442343_at, 1448782_at, 1453763_at	NP_083858, NP_598866
1	GeneID:224118	1700021K19Rik	16	32821822	32868425	46603	-	2	1789, 1717	in gene, in gene	0	0	0	1	1.608	1.643	2.064	3.754	http://genome.ucsc.edu/cgi-bin/hgTracks?db=mm9&position=chr16:32819822-32870425	5330403K09, mKIAA0226	RIKEN cDNA 1700021K19 gene	NM_172615	1428243_at	NP_766203
1	GeneID:70186	2310056P07Rik	16	36043930	36071601	27671	-	2	-1131, -1195	upstream, upstream	0	0	0	1	1.716	1.679	1.656	2.397	http://genome.ucsc.edu/cgi-bin/hgTracks?db=mm9&position=chr16:36041930-36073601		RIKEN cDNA 2310056P07 gene	NM_027342	1443339_at, 1451385_at	NP_081618
1	GeneID:381045	Ccdc58	16	36071771	36092197	20426	+	2	961, 1025	in gene, in gene	0	0	0	1	1.716	1.679	1.656	2.397	http://genome.ucsc.edu/cgi-bin/hgTracks?db=mm9&position=chr16:36069771-36094197		coiled-coil domain containing 58	NM_198645	1424465_at, 1440260_at	NP_941047
1	GeneID:106504	Stk38	17	29107830	29144882	37052	-	2	-571, -608	upstream, upstream	1	0	0	0	2.484	2.313	1.915	2.45	http://genome.ucsc.edu/cgi-bin/hgTracks?db=mm9&position=chr17:29105830-29146882	Ndr1	serine/threonine kinase 38	NM_134115	1416252_at, 1431303_at, 1439938_at	NP_598876
1	GeneID:67804	Snx2	18	53336019	53380514	44495	+	2	1332, 1332	in gene, in gene	1	0	0	0	3.074	1.912	2.94	2.115	http://genome.ucsc.edu/cgi-bin/hgTracks?db=mm9&position=chr18:53334019-53382514		sorting nexin 2	NM_026386		NP_080662
1	GeneID:269023	Zfp608	18	55047702	55149567	101865	-	2	-1127, -1294	upstream, upstream	1	0	0	0	3.444	2.528	1.865	2.012	http://genome.ucsc.edu/cgi-bin/hgTracks?db=mm9&position=chr18:55045702-55151567		zinc finger protein 608	NM_175751	1442784_at	NP_786927
1	GeneID:18969	Pola2	19	5940546	5964170	23624	-	2	-512, -443	upstream, upstream	0	0	0	1	2.038	1.842	2.228	3.401	http://genome.ucsc.edu/cgi-bin/hgTracks?db=mm9&position=chr19:5938546-5966170		polymerase (DNA directed), alpha 2	NM_008893	1425794_at, 1448369_at	NP_032919
1	GeneID:381203	Slc22a20	19	5970234	5986143	15909	-	2	21461, 21530	downstream, downstream	0	0	0	1	2.038	1.842	2.228	3.401	http://genome.ucsc.edu/cgi-bin/hgTracks?db=mm9&position=chr19:5968234-5988143	OAT1-L, mOAT6	solute carrier family 22 (organic anion transporter), member 20	NM_198650		NP_941052
1	GeneID:329078	Emx2os	19	59499594	59533125	33531	-	2	1079, 1058	in gene, in gene	0	0	1	0	2.514	2.592	2.796	2.387	http://genome.ucsc.edu/cgi-bin/hgTracks?db=mm9&position=chr19:59497594-59535125		empty spiracles homolog 2 (Drosophila) opposite strand	NR_002863
1	GeneID:13797	Emx2	19	59533180	59539847	6667	+	2	-1134, -1113	upstream, upstream	0	0	1	0	2.514	2.592	2.796	2.387	http://genome.ucsc.edu/cgi-bin/hgTracks?db=mm9&position=chr19:59531180-59541847		empty spiracles homolog 2 (Drosophila)	NM_010132	1456258_at	NP_034262
1	GeneID:227746	Rabepk	2	34634186	34655311	21125	-	2	-4025, -794	upstream, upstream	0	0	0	1	1.708	1.99	2.021	2.643	http://genome.ucsc.edu/cgi-bin/hgTracks?db=mm9&position=chr2:34632186-34657311	RP23-446N16.2, Rab9p40	Rab9 effector protein with kelch motifs	NM_145522	1433041_at, 1448046_at, 1451487_at, 1454449_at	NP_663497
1	GeneID:67466	Pdcl	2	37205594	37214752	9158	-	2	-1893, -1893	upstream, upstream	1	0	0	0	2.54	2.063	2.211	2.453	http://genome.ucsc.edu/cgi-bin/hgTracks?db=mm9&position=chr2:37203594-37216752		phosducin-like	NM_026176	1423599_a_at, 1425149_a_at	NP_080452
1	GeneID:319817	Rc3h2	2	37224389	37278423	54034	-	2	61778, 61778	downstream, downstream	1	0	0	0	2.54	2.063	2.211	2.453	http://genome.ucsc.edu/cgi-bin/hgTracks?db=mm9&position=chr2:37222389-37280423	Rnf164	ring finger and CCCH-type zinc finger domains 2	XM_130233, XM_925271	1420143_at, 1420144_x_at, 1426924_at, 1426925_at, 1438268_at, 1446444_at, 1456105_at	XP_130233, XP_930364
1	GeneID:75287	4930550G17Rik	2	69723552	69724697	1145	-	2	-9640, -9658	upstream, upstream	0	0	0	1	1.703	1.804	1.959	2.932	http://genome.ucsc.edu/cgi-bin/hgTracks?db=mm9&position=chr2:69721552-69726697		RIKEN cDNA 4930550G17 gene	XR_002332, XR_005156	1432524_at
1	GeneID:68795	Zfp650	2	69735360	69776716	41356	+	2	-1023, -1005	upstream, upstream	0	0	0	1	1.703	1.804	1.959	2.932	http://genome.ucsc.edu/cgi-bin/hgTracks?db=mm9&position=chr2:69733360-69778716	Znf650	zinc finger protein 650	NM_177783	1429107_at, 1444469_at, 1453029_s_at	NP_808451
1	GeneID:18012	Neurod1	2	79292798	79296793	3995	-	2	-4052, -4032	upstream, upstream	0	0	0	1	1.194	1.168	1.715	2.384	http://genome.ucsc.edu/cgi-bin/hgTracks?db=mm9&position=chr2:79290798-79298793	BETA2, BHF-1	neurogenic differentiation 1	NM_010894	1426412_at, 1426413_at	NP_035024
1	GeneID:228136	Zdhhc5	2	84528127	84555192	27065	-	2	-547, -527	upstream, upstream	0	0	0	1	2.364	2.357	1.612	2.876	http://genome.ucsc.edu/cgi-bin/hgTracks?db=mm9&position=chr2:84526127-84557192	Zisp	zinc finger, DHHC domain containing 5	NM_144887	1426310_at, 1426311_s_at	NP_659136
1	GeneID:98985	Clp1	2	84563279	84567425	4146	-	2	11686, 11706	downstream, downstream	0	0	0	1	2.364	2.357	1.612	2.876	http://genome.ucsc.edu/cgi-bin/hgTracks?db=mm9&position=chr2:84561279-84569425	Heab, RP23-399J8.1	CLP1, cleavage and polyadenylation factor I subunit, homolog (S. cerevisiae)	NM_133840	1423612_at	NP_598601
1	GeneID:12064	Bdnf	2	109514857	109567200	52343	+	2	20470, 20503	in gene, in gene	0	0	0	1	1.685	1.945	2.126	2.659	http://genome.ucsc.edu/cgi-bin/hgTracks?db=mm9&position=chr2:109512857-109569200		brain derived neurotrophic factor	NM_001048139, NM_001048141, NM_001048142, NM_007540	1422168_a_at, 1422169_a_at	NP_001041604, NP_001041606, NP_001041607, NP_031566
1	GeneID:18526	Pcdh10	3	45182533	45186957	4424	+	3	630, -997, 717	in gene, upstream, in gene	0	0	1	0	2.162	2.192	2.219	2.337	http://genome.ucsc.edu/cgi-bin/hgTracks?db=mm9&position=chr3:45180533-45188957	mKIAA1400	protocadherin 10	NM_011043	1421311_at, 1425563_s_at, 1430667_at, 1438134_at, 1442565_at, 1444301_at	NP_035173
1	GeneID:20439	Siah2	3	58478871	58496310	17439	-	2	-290, 26146	upstream, downstream	1	0	0	0	1.897	1.931	1.776	1.704	http://genome.ucsc.edu/cgi-bin/hgTracks?db=mm9&position=chr3:58476871-58498310		seven in absentia 2	NM_009174	1448170_at, 1448171_at	NP_033200
1	GeneID:75137	4930535B03Rik	3	95563796	95622876	59080	-	2	817, 930	in gene, in gene	1	0	0	0	2.741	2.241	2.169	2.946	http://genome.ucsc.edu/cgi-bin/hgTracks?db=mm9&position=chr3:95561796-95624876	mKIAA0460	RIKEN cDNA 4930535B03 gene	NM_001081293	1431425_a_at, 1431426_at, 1434817_s_at, 1437641_at, 1438028_at, 1438029_at, 1446242_at, 1453371_at, 1455253_at	NP_001074762
1	GeneID:99512	Wdr47	3	108394335	108448637	54302	+	2	62000, 62000	downstream, downstream	1	0	0	0	2.583	1.718	1.215	1.323	http://genome.ucsc.edu/cgi-bin/hgTracks?db=mm9&position=chr3:108392335-108450637	mKIAA0893	WD repeat domain 47	NM_181400	1434558_at, 1437257_at	NP_852065
1	GeneID:229725	Clcc1	3	108457165	108480930	23765	+	2	-830, -830	upstream, upstream	1	0	0	0	2.583	1.718	1.215	1.323	http://genome.ucsc.edu/cgi-bin/hgTracks?db=mm9&position=chr3:108455165-108482930		chloride channel CLIC-like 1	NM_145543	1425200_at, 1436390_a_at, 1436391_s_at, 1436730_at, 1437511_x_at	NP_663518
1	GeneID:373864	Col27a1	4	62876446	62996025	119579	+	2	-439, -404	upstream, upstream	0	0	0	1	2.429	2.173	2.267	2.345	http://genome.ucsc.edu/cgi-bin/hgTracks?db=mm9&position=chr4:62874446-62998025	mKIAA1870	procollagen, type XXVII, alpha 1	NM_025685	1429549_at, 1453191_at	NP_079961
1	GeneID:56717	Frap1	4	147822716	147931792	109076	+	2	111621, 111621	downstream, downstream	0	0	0	1	1.92	1.356	2.339	3.021	http://genome.ucsc.edu/cgi-bin/hgTracks?db=mm9&position=chr4:147820716-147933792	FRAP, FRAP2, RAFT1, RAPT1, mTOR	FK506 binding protein 12-rapamycin associated protein 1	NM_020009	1417592_at, 1436267_a_at, 1446185_at	NP_064393
1	GeneID:27214	Dbf4	5	8397011	8422606	25595	-	2	-739, -2142	upstream, upstream	1	0	0	0	2.413	1.595	1.609	1.991	http://genome.ucsc.edu/cgi-bin/hgTracks?db=mm9&position=chr5:8395011-8424606	Ask	DBF4 homolog (S. cerevisiae)	NM_013726	1418334_at, 1430545_at	NP_038754
1	GeneID:319653	Slc25a40	5	8422838	8459978	37140	+	2	507, 1910	in gene, in gene	1	0	0	0	2.413	1.595	1.609	1.991	http://genome.ucsc.edu/cgi-bin/hgTracks?db=mm9&position=chr5:8420838-8461978		solute carrier family 25, member 40	NM_178766	1438005_at	NP_848881
1	GeneID:320951	Pisd	5	33078962	33128275	49313	-	2	-655, -655	upstream, upstream	0	0	1	0	1.463	1.77	2.322	2.496	http://genome.ucsc.edu/cgi-bin/hgTracks?db=mm9&position=chr5:33076962-33130275		phosphatidylserine decarboxylase	NM_177298		NP_796272
1	GeneID:215476	C330019G07Rik	5	33131924	33170324	38400	-	2	41394, 41394	downstream, downstream	0	0	1	0	1.463	1.77	2.322	2.496	http://genome.ucsc.edu/cgi-bin/hgTracks?db=mm9&position=chr5:33129924-33172324		RIKEN cDNA C330019G07 gene	NM_194340	1434217_at, 1434218_at, 1442052_at, 1444237_at	NP_919321
1	GeneID:23881	G3bp2	5	92481172	92512761	31589	-	2	-734, -821	upstream, upstream	0	0	0	1	1.884	1.781	1.778	2.798	http://genome.ucsc.edu/cgi-bin/hgTracks?db=mm9&position=chr5:92479172-92514761	G3BP, mKIAA0660	GTPase activating protein (SH3 domain) binding protein 2	NM_001080794, NM_001080795, NM_001080796, NM_001080797, NM_011816	1415697_at, 1421323_a_at, 1423758_at	NP_001074263, NP_001074264, NP_001074265, NP_001074266, NP_035946
1	GeneID:19303	Pxn	5	115956711	116005995	49284	+	2	57767, 57767	downstream, downstream	0	0	0	1	2.222	2.011	2.71	3.121	http://genome.ucsc.edu/cgi-bin/hgTracks?db=mm9&position=chr5:115954711-116007995		paxillin	NM_011223, NM_133915	1424027_at, 1426085_a_at, 1456135_s_at	NP_035353, NP_598676
1	GeneID:11837	Arbp	5	116009524	116013736	4212	+	2	4954, 4954	downstream, downstream	0	0	0	1	2.222	2.011	2.71	3.121	http://genome.ucsc.edu/cgi-bin/hgTracks?db=mm9&position=chr5:116007524-116015736	36B4	acidic ribosomal phosphoprotein P0	NM_007475	1419441_at	NP_031501
1	GeneID:231659	Gcn1l1	5	116015272	116072663	57391	+	2	-794, -794	upstream, upstream	0	0	0	1	2.222	2.011	2.71	3.121	http://genome.ucsc.edu/cgi-bin/hgTracks?db=mm9&position=chr5:116013272-116074663	4932409G22, GCN1L, mKIAA0219	GCN1 general control of amino-acid synthesis 1-like 1 (yeast)	NM_172719	1433713_at, 1439472_at, 1446543_at, 1446991_at, 1455879_at	NP_766307
1	GeneID:26893	Cops6	5	138602330	138605212	2882	+	2	-492, 7582	upstream, downstream	1	0	0	0	2.225	2.537	1.678	2.448	http://genome.ucsc.edu/cgi-bin/hgTracks?db=mm9&position=chr5:138600330-138607212	Sgn3, VIP/MOV34	COP9 (constitutive photomorphogenic) homolog, subunit 6 (Arabidopsis thaliana)	NM_012002	1451366_at, 1451367_at	NP_036132
1	GeneID:17220	Mcm7	5	138605817	138613090	7273	-	2	11252, 3178	downstream, in gene	1	0	0	0	2.225	2.537	1.678	2.448	http://genome.ucsc.edu/cgi-bin/hgTracks?db=mm9&position=chr5:138603817-138615090	mCDC47	minichromosome maintenance deficient 7 (S. cerevisiae)	NM_008568	1439269_x_at	NP_032594
1	GeneID:723926	Mirn25	5	138606548	138606631	83	-	2	4793, -3281	downstream, upstream	1	0	0	0	2.225	2.537	1.678	2.448	http://genome.ucsc.edu/cgi-bin/hgTracks?db=mm9&position=chr5:138604548-138608631	mmu-mir-25	microRNA 25
1	GeneID:723885	Mirn93	5	138606750	138606837	87	-	2	4999, -3075	downstream, upstream	1	0	0	0	2.225	2.537	1.678	2.448	http://genome.ucsc.edu/cgi-bin/hgTracks?db=mm9&position=chr5:138604750-138608837	mmu-mir-93	microRNA 93
1	GeneID:723925	Mirn106b	5	138606964	138607045	81	-	2	5207, -2867	downstream, upstream	1	0	0	0	2.225	2.537	1.678	2.448	http://genome.ucsc.edu/cgi-bin/hgTracks?db=mm9&position=chr5:138604964-138609045		microRNA 106b
1	GeneID:625175	LOC625175	5	152170295	152183487	13192	+	2	142, 227	in gene, in gene	0	0	0	1	2.958	2.928	2.112	3.275	http://genome.ucsc.edu/cgi-bin/hgTracks?db=mm9&position=chr5:152168295-152185487	A630054D14	region containing RIKEN cDNA 1700028E10 gene; hypothetical protein A630054D14	XM_001474132, XM_001477948	1440352_at, 1446606_at	XP_001474182, XP_001477998
1	GeneID:101118	Tmem168	6	13530687	13558063	27376	-	2	-748, -748	upstream, upstream	0	0	0	1	1.917	1.761	1.933	2.832	http://genome.ucsc.edu/cgi-bin/hgTracks?db=mm9&position=chr6:13528687-13560063		transmembrane protein 168	NM_028990	1423821_at, 1423822_a_at, 1432311_at, 1451133_s_at	NP_083266
1	GeneID:15399	Hoxa2	6	52112510	52114830	2320	-	2	-9719, -9434	upstream, upstream	1	0	0	0	2.532	2.269	2.01	2.248	http://genome.ucsc.edu/cgi-bin/hgTracks?db=mm9&position=chr6:52110510-52116830	HOX1.11	homeo box A2	NM_010451	1419602_at	NP_034581
1	GeneID:15400	Hoxa3	6	52119061	52150941	31880	-	2	26392, 26677	in gene, in gene	1	0	0	0	2.532	2.269	2.01	2.248	http://genome.ucsc.edu/cgi-bin/hgTracks?db=mm9&position=chr6:52117061-52152941	Mo-10	homeo box A3	NM_010452	1431392_at	NP_034582
1	GeneID:231997	Fkbp14	6	54527599	54543122	15523	-	2	172, -1187	in gene, upstream	0	0	1	0	1.732	1.938	2.115	2.755	http://genome.ucsc.edu/cgi-bin/hgTracks?db=mm9&position=chr6:54525599-54545122	FKBP22	FK506 binding protein 14	NM_153573	1433481_at	NP_705801
1	GeneID:19349	Rab7	6	87949117	87995214	46097	-	2	11658, 11622	in gene, in gene	0	0	0	1	2.476	2.088	2.124	4.022	http://genome.ucsc.edu/cgi-bin/hgTracks?db=mm9&position=chr6:87947117-87997214		RAB7, member RAS oncogene family	NM_009005	1415734_at, 1448159_at	NP_033031
1	GeneID:70047	Trnt1	6	106719166	106732463	13297	+	2	-566, -528	upstream, upstream	0	0	0	1	2.346	2.007	1.685	2.743	http://genome.ucsc.edu/cgi-bin/hgTracks?db=mm9&position=chr6:106717166-106734463	9830143O18Rik, CGI-47, mt-Trat	tRNA nucleotidyl transferase, CCA-adding, 1	NM_027296	1425561_at, 1425562_s_at	NP_081572
1	GeneID:58799	Crbn	6	106728238	106750068	21830	-	2	31468, 31430	downstream, downstream	0	0	0	1	2.346	2.007	1.685	2.743	http://genome.ucsc.edu/cgi-bin/hgTracks?db=mm9&position=chr6:106726238-106752068	piL	cereblon	NM_021449, NM_175357	1423094_at, 1423095_s_at, 1455734_at	NP_067424, NP_780566
1	GeneID:74244	Atg7	6	114593143	114809954	216811	+	2	308, 289	in gene, in gene	0	0	0	1	2.069	2.156	1.77	2.317	http://genome.ucsc.edu/cgi-bin/hgTracks?db=mm9&position=chr6:114591143-114811954	Agp7, Atg7l	autophagy-related 7 (yeast)	NM_028835	1428610_at, 1428611_at, 1428612_at, 1440028_at, 1446418_at, 1446633_at, 1447147_at	NP_083111
1	GeneID:22158	Tulp3	6	128271179	128305869	34690	-	2	1232, 1064	in gene, in gene	0	0	0	1	1.79	1.558	1.677	2.612	http://genome.ucsc.edu/cgi-bin/hgTracks?db=mm9&position=chr6:128269179-128307869		tubby-like protein 3	NM_011657	1418251_at, 1449008_at, 1453082_at	NP_035787
1	GeneID:72440	5930416I19Rik	6	128307378	128312840	5462	-	2	8203, 8035	downstream, downstream	0	0	0	1	1.79	1.558	1.677	2.612	http://genome.ucsc.edu/cgi-bin/hgTracks?db=mm9&position=chr6:128305378-128314840		RIKEN cDNA 5930416I19 gene	NM_197981	1431298_at, 1452313_at	NP_932098
1	GeneID:14235	Foxm1	6	128313012	128325904	12892	+	2	-8375, -8207	upstream, upstream	0	0	0	1	1.79	1.558	1.677	2.612	http://genome.ucsc.edu/cgi-bin/hgTracks?db=mm9&position=chr6:128311012-128327904	Foxm1b, HFH-11B, MPHOSPH2, Mpm2, WIN	forkhead box M1	NM_008021	1417748_x_at, 1437138_at, 1448833_at, 1448834_at	NP_032047
1	GeneID:56459	Sae1	7	16912403	16973134	60731	-	2	1283, 1283	in gene, in gene	0	0	0	1	2.073	2.093	2.449	3.772	http://genome.ucsc.edu/cgi-bin/hgTracks?db=mm9&position=chr7:16910403-16975134	AOS1, HSPC140, Sua1	SUMO1 activating enzyme subunit 1	NM_019748	1416443_a_at, 1430021_a_at, 1430022_at, 1440185_x_at, 1444424_at	NP_062722
1	GeneID:72556	Zfp566	7	30862356	30875529	13173	-	2	630, 630	in gene, in gene	0	0	0	1	2.47	2.07	2.469	3.759	http://genome.ucsc.edu/cgi-bin/hgTracks?db=mm9&position=chr7:30860356-30877529	mszf4	zinc finger protein 566	NM_152814	1425007_at	NP_690027
1	GeneID:26466	Zfp260	7	30880095	30892633	12538	+	2	-5196, -5196	upstream, upstream	0	0	0	1	2.47	2.07	2.469	3.759	http://genome.ucsc.edu/cgi-bin/hgTracks?db=mm9&position=chr7:30878095-30894633	Ozrf1, PEX1	zinc finger protein 260	NM_011981	1419164_at, 1427830_at, 1436495_s_at	NP_036111
1	GeneID:16495	Kcna7	7	52661330	52666752	5422	+	2	-3400, -3400	upstream, upstream	0	0	0	1	2.525	2.174	1.803	3.184	http://genome.ucsc.edu/cgi-bin/hgTracks?db=mm9&position=chr7:52659330-52668752	Kv1.7	potassium voltage-gated channel, shaker-related subfamily, member 7	NM_010596	1450490_at	NP_034726
1	GeneID:77938	A930008G19Rik	7	139903767	140004879	101112	-	2	1714, 1714	in gene, in gene	0	0	0	1	2.135	1.676	2.542	2.606	http://genome.ucsc.edu/cgi-bin/hgTracks?db=mm9&position=chr7:139901767-140006879	mKIAA0140	RIKEN cDNA A930008G19 gene	NM_175268, NM_212473	1431173_at, 1447176_at, 1455428_at	NP_780477, NP_997638
1	GeneID:79196	Osbpl5	7	150874667	150927868	53201	-	2	1282, 1282	in gene, in gene	0	0	1	0	2.721	2.041	2.973	3.04	http://genome.ucsc.edu/cgi-bin/hgTracks?db=mm9&position=chr7:150872667-150929868	ORP5, Obph1, Osbp2	oxysterol binding protein-like 5	NM_024289	1425391_a_at	NP_077251
1	GeneID:319581	Xkr5	8	18932730	18950959	18229	-	2	724, -536	in gene, upstream	0	0	0	1	2.032	1.9	1.918	2.274	http://genome.ucsc.edu/cgi-bin/hgTracks?db=mm9&position=chr8:18930730-18952959	XRG5	X Kell blood group precursor-related family, member 5	NM_176951	1455127_at	NP_795925
1	GeneID:170759	Atp13a1	8	72315133	72331644	16511	+	2	-822, -1005	upstream, upstream	0	1	0	0	2.763	2.356	2.573	1.905	http://genome.ucsc.edu/cgi-bin/hgTracks?db=mm9&position=chr8:72313133-72333644	catp	ATPase type 13A1	NM_133224	1417475_at	NP_573487
1	GeneID:637079	2410018E23Rik	8	73232059	73241549	9490	+	2	12107, 12167	downstream, downstream	0	0	0	1	1.285	1.224	1.677	2.639	http://genome.ucsc.edu/cgi-bin/hgTracks?db=mm9&position=chr8:73230059-73243549	Gm502	RIKEN cDNA 2410018E23 gene	XM_912668, XM_979362	1432363_at	XP_917761, XP_984456
1	GeneID:100041434	LOC100041434	8	73242442	73246534	4092	+	2	1724, 1784	in gene, in gene	0	0	0	1	1.285	1.224	1.677	2.639	http://genome.ucsc.edu/cgi-bin/hgTracks?db=mm9&position=chr8:73240442-73248534		similar to mucin 2 precursor	XM_001476374		XP_001476424
1	GeneID:110385	Pde4c	8	73247963	73275085	27122	+	2	-3797, -3737	upstream, upstream	0	0	0	1	1.285	1.224	1.677	2.639	http://genome.ucsc.edu/cgi-bin/hgTracks?db=mm9&position=chr8:73245963-73277085	Dpde1, dunce	phosphodiesterase 4C, cAMP specific	NM_201607		NP_963901
1	GeneID:235184	BC024479	9	37296906	37331750	34844	+	3	-2777, -640, -2740	upstream, upstream, upstream	1	0	0	0	2.676	2.093	1.59	3.057	http://genome.ucsc.edu/cgi-bin/hgTracks?db=mm9&position=chr9:37294906-37333750		cDNA sequence BC024479	NM_146222	1426232_at	NP_666334
1	GeneID:18854	Pml	9	58066349	58097593	31244	-	2	697, 697	in gene, in gene	0	0	0	1	1.936	2.406	2.929	2.726	http://genome.ucsc.edu/cgi-bin/hgTracks?db=mm9&position=chr9:58064349-58099593	Trim19	promyelocytic leukemia	NM_008884, NM_178087	1448757_at, 1456103_at	NP_032910, NP_835188
1	GeneID:69106	Stoml1	9	58100999	58110325	9326	+	2	-4103, -4103	upstream, upstream	0	0	0	1	1.936	2.406	2.929	2.726	http://genome.ucsc.edu/cgi-bin/hgTracks?db=mm9&position=chr9:58098999-58112325	SLP-1, STORP, UNC-24, WPB72	stomatin-like 1	NM_026942	1452738_at	NP_081218
1	GeneID:50996	Pdcd7	9	65193875	65207450	13575	+	2	-1067, -1084	upstream, upstream	0	0	0	1	2.295	2.092	1.879	2.761	http://genome.ucsc.edu/cgi-bin/hgTracks?db=mm9&position=chr9:65191875-65209450	ES18	programmed cell death protein 7	NM_016688	1416377_at	NP_057897
1	GeneID:72655	2810026P18Rik	9	88415890	88417372	1482	-	2	1516, 1462	downstream, in gene	0	0	0	1	2.131	2.005	1.646	2.352	http://genome.ucsc.edu/cgi-bin/hgTracks?db=mm9&position=chr9:88413890-88419372	4933428I09Rik	RIKEN cDNA 2810026P18 gene	XM_925560, XM_986352	1428529_at, 1432737_at, 1432738_at	XP_930653, XP_991446
1	GeneID:68861	1190002N15Rik	9	94418283	94438500	20217	-	2	-1472, -1431	upstream, upstream	0	0	0	1	1.955	2.259	2.34	2.732	http://genome.ucsc.edu/cgi-bin/hgTracks?db=mm9&position=chr9:94416283-94440500		RIKEN cDNA 1190002N15 gene	NM_001033145	1433581_at, 1433582_at	NP_001028317
1	GeneID:77305	Wdr82	9	106073257	106095321	22064	+	2	-3283, 31554	upstream, downstream	0	0	0	1	1.688	1.718	1.499	2.468	http://genome.ucsc.edu/cgi-bin/hgTracks?db=mm9&position=chr9:106071257-106097321	CDW5/WDR82	WD repeat domain containing 82	XM_135109, XM_920961	1452189_at	XP_135109, XP_926054
1	GeneID:56441	Nat6	9	107482501	107486379	3878	+	2	-10178, -10178	upstream, upstream	0	0	0	1	2.566	2.489	3.05	4	http://genome.ucsc.edu/cgi-bin/hgTracks?db=mm9&position=chr9:107480501-107488379	Fus 2, Fus2, fusion 2	N-acetyltransferase 6	NM_019750	1419213_at	NP_062724
1	GeneID:73447	Wdr13	X	7700460	7709564	9104	-	2	410, 427	in gene, in gene	0	0	0	1	2.581	2.142	2.81	3.076	http://genome.ucsc.edu/cgi-bin/hgTracks?db=mm9&position=chrX:7698460-7711564	mMg21	WD repeat domain 13	NM_026137	1425490_a_at, 1451728_at	NP_080413
1	GeneID:19652	Rbm3	X	7717193	7722823	5630	-	2	13669, 13686	downstream, downstream	0	0	0	1	2.581	2.142	2.81	3.076	http://genome.ucsc.edu/cgi-bin/hgTracks?db=mm9&position=chrX:7715193-7724823		RNA binding motif protein 3	NM_016809	1429169_at	NP_058089
1	GeneID:104384	Rhox9	X	35252274	35254947	2673	-	2	4523, 4523	downstream, downstream	0	0	0	1	2.739	2.727	2.054	2.255	http://genome.ucsc.edu/cgi-bin/hgTracks?db=mm9&position=chrX:35250274-35256947	Gpbox	reproductive homeobox 9	NM_023894	1449540_at	NP_076383
1	GeneID:11989	Slc7a3	X	98274560	98280691	6131	-	2	1613, 1613	in gene, in gene	0	0	0	1	2.339	1.637	1.873	3.72	http://genome.ucsc.edu/cgi-bin/hgTracks?db=mm9&position=chrX:98272560-98282691	CAT3, SLC7A1, SLC7A2	solute carrier family 7 (cationic amino acid transporter, y+ system), member 3	NM_007515	1417022_at	NP_031541
1	GeneID:19820	Rnf12	X	101152506	101176623	24117	-	3	760, 744, -5777	in gene, in gene, upstream	0	0	0	1	2.293	2.065	1.739	2.739	http://genome.ucsc.edu/cgi-bin/hgTracks?db=mm9&position=chrX:101150506-101178623	Ha1r, RLIM	ring finger protein 12	NM_011276	1417250_at, 1418730_at, 1418731_at, 1439403_x_at, 1440850_at, 1443167_at	NP_035406
1	GeneID:13984	Esx1	X	133649936	133654710	4774	-	2	-1788, -1770	upstream, upstream	0	0	0	1	2.071	2.231	2.116	2.536	http://genome.ucsc.edu/cgi-bin/hgTracks?db=mm9&position=chrX:133647936-133656710	Spx1	extraembryonic, spermatogenesis, homeobox 1	NM_007957	1420602_a_at	NP_031983
1	GeneID:17215	Mcm3	1	20793095	20810294	17199	-	1	-639	upstream	0	0	1	0	1.595	1.293	2.321	1.588	http://genome.ucsc.edu/cgi-bin/hgTracks?db=mm9&position=chr1:20791095-20812294	P1, p1.m	minichromosome maintenance deficient 3 (S. cerevisiae)	NM_008563	1420028_s_at, 1426652_at, 1449705_x_at	NP_032589
1	GeneID:19243	Ptp4a1	1	30997148	31006600	9452	-	1	996	in gene	1	0	0	0	2.401	1.967	1.592	2.445	http://genome.ucsc.edu/cgi-bin/hgTracks?db=mm9&position=chr1:30995148-31008600	C130021B01, Prl-1	protein tyrosine phosphatase 4a1	NM_011200	1438657_x_at, 1449322_at	NP_035330
1	GeneID:56030	Tmem131	1	36849034	36996372	147338	-	1	-1154	upstream	0	0	0	1	1.926	2.334	2.074	2.836	http://genome.ucsc.edu/cgi-bin/hgTracks?db=mm9&position=chr1:36847034-36998372	CC28, Neg, RW1, YR-23, mKIAA0257	transmembrane protein 131	NM_018872	1448396_at	NP_061360
1	GeneID:109019	Obfc2a	1	51526332	51535243	8911	-	1	-580	upstream	0	1	0	0	2.234	2.376	1.399	2.393	http://genome.ucsc.edu/cgi-bin/hgTracks?db=mm9&position=chr1:51524332-51537243	Nabp1, Nbp1	oligonucleotide/oligosaccharide-binding fold containing 2A	NM_028696	1426806_at, 1430623_s_at, 1444399_at, 1452203_at, 1455679_at	NP_082972
1	GeneID:81898	Sf3b1	1	55042013	55100576	58563	-	1	17574	in gene	0	0	0	1	2.244	2.007	1.88	3.055	http://genome.ucsc.edu/cgi-bin/hgTracks?db=mm9&position=chr1:55040013-55102576	155kDa, Prp10, SAP155, SF3b155, TA-8	splicing factor 3b, subunit 1	NM_031179	1418561_at, 1418562_at, 1440818_s_at, 1449138_at	NP_112456
1	GeneID:74013	Rftn2	1	55227003	55283626	56623	-	1	-10013	upstream	0	0	0	1	1.72	1.409	1.51	2.226	http://genome.ucsc.edu/cgi-bin/hgTracks?db=mm9&position=chr1:55225003-55285626		raftlin family member 2	NM_028713	1428895_at, 1451923_at, 1452946_a_at	NP_082989
1	GeneID:212679	Mars2	1	55294021	55296902	2881	+	1	-382	upstream	0	0	0	1	1.72	1.409	1.51	2.226	http://genome.ucsc.edu/cgi-bin/hgTracks?db=mm9&position=chr1:55292021-55298902	MetRS	methionine-tRNA synthetase 2 (mitochondrial)	NM_175439	1436777_at	NP_780648
1	GeneID:68549	Sgol2	1	58052910	58082741	29831	+	1	1810	in gene	1	0	0	0	2.658	2.006	2.15	1.611	http://genome.ucsc.edu/cgi-bin/hgTracks?db=mm9&position=chr1:58050910-58084741	4932411A20Rik, Tripin	shugoshin-like 2 (S. pombe)	NM_199007	1437370_at	NP_950172
1	GeneID:18393	Orc2l	1	58519615	58561763	42148	-	1	1170	in gene	0	0	0	1	1.507	1.467	1.824	2.787	http://genome.ucsc.edu/cgi-bin/hgTracks?db=mm9&position=chr1:58517615-58563763		origin recognition complex, subunit 2-like (S. cerevisiae)	NM_001025378, NM_008765	1418225_at, 1418226_at, 1418227_at	NP_001020549, NP_032791
1	GeneID:100042638	LOC100042638	1	63426056	63492684	66628	-	1	4373	in gene	1	0	0	0	2.524	2.021	1.463	1.751	http://genome.ucsc.edu/cgi-bin/hgTracks?db=mm9&position=chr1:63424056-63494684		similar to cyclic nucleotide gated channel beta 1	XM_001478556		XP_001478606
1	GeneID:23792	Adam23	1	63492478	63643089	150611	+	1	-4167	upstream	1	0	0	0	2.524	2.021	1.463	1.751	http://genome.ucsc.edu/cgi-bin/hgTracks?db=mm9&position=chr1:63490478-63645089	MDC3	a disintegrin and metallopeptidase domain 23	NM_011780	1423378_at, 1438084_at, 1447946_at	NP_035910
1	GeneID:15926	Idh1	1	65205202	65225688	20486	-	2	-405, -6773	upstream, upstream	0	0	0	1	1.728	1.747	1.771	2.614	http://genome.ucsc.edu/cgi-bin/hgTracks?db=mm9&position=chr1:65203202-65227688	IDPc	isocitrate dehydrogenase 1 (NADP+), soluble	NM_010497	1419821_s_at, 1422433_s_at	NP_034627
1	GeneID:18711	Pip5k3	1	65233259	65325270	92011	+	2	-7166, -798	upstream, upstream	0	0	0	1	1.728	1.747	1.771	2.614	http://genome.ucsc.edu/cgi-bin/hgTracks?db=mm9&position=chr1:65231259-65327270	Pip5k, Pipk5k3, p235	phosphatidylinositol-3-phosphate/phosphatidylinositol 5-kinase, type III	NM_011086	1422994_at, 1446974_at, 1452994_at	NP_035216
1	GeneID:19981	Rpl37a	1	72757864	72760259	2395	+	1	-323	upstream	0	1	0	0	1.873	2.874	1.92	2.389	http://genome.ucsc.edu/cgi-bin/hgTracks?db=mm9&position=chr1:72755864-72762259		ribosomal protein L37a	NM_009084	1416217_a_at	NP_033110
1	GeneID:76709	Arpc2	1	74283124	74314787	31663	+	1	-425	upstream	0	0	0	1	1.952	1.994	1.858	2.788	http://genome.ucsc.edu/cgi-bin/hgTracks?db=mm9&position=chr1:74281124-74316787	34kDa, p34-Arc	actin related protein 2/3 complex, subunit 2	NM_029711	1437148_at	NP_083987
1	GeneID:319651	Usp37	1	74485686	74590860	105174	-	1	-1053	upstream	0	1	0	0	1.626	2.375	1.075	1.176	http://genome.ucsc.edu/cgi-bin/hgTracks?db=mm9&position=chr1:74483686-74592860		ubiquitin specific peptidase 37	NM_176972	1434242_at, 1438212_at	NP_795946
1	GeneID:18802	Plcd4	1	74589463	74612551	23088	+	1	2450	in gene	0	1	0	0	1.626	2.375	1.075	1.176	http://genome.ucsc.edu/cgi-bin/hgTracks?db=mm9&position=chr1:74587463-74614551		phospholipase C, delta 4	NM_001081456, NM_148937	1432927_at, 1432928_at, 1437030_at	NP_001074925, NP_683739
1	GeneID:77040	Atg16l1	1	89652646	89688997	36351	+	1	-713	upstream	0	0	0	1	1.455	1.482	1.64	2.343	http://genome.ucsc.edu/cgi-bin/hgTracks?db=mm9&position=chr1:89650646-89690997	Atg16l, WDR30	autophagy-related 16-like 1 (yeast)	NM_029846	1428169_at, 1441852_x_at	NP_084122
1	GeneID:381280	6430706D22Rik	1	90159684	90174095	14411	-	1	195	in gene	0	1	0	0	2.137	2.392	1.564	1.654	http://genome.ucsc.edu/cgi-bin/hgTracks?db=mm9&position=chr1:90157684-90176095	mfleg1	RIKEN cDNA 6430706D22 gene	NM_198652	1442202_at, 1447368_at, 1451456_at, 1455654_at	NP_941054
1	GeneID:100038822	LOC100038822	1	90161403	90174132	12729	-	1	232	in gene	0	1	0	0	2.137	2.392	1.564	1.654	http://genome.ucsc.edu/cgi-bin/hgTracks?db=mm9&position=chr1:90159403-90176132		hypothetical protein LOC100038822	XM_001471840		XP_001471890
1	GeneID:12043	Bcl2	1	108434756	108610867	176111	-	1	-759	upstream	0	0	0	1	2.046	2.152	1.702	2.269	http://genome.ucsc.edu/cgi-bin/hgTracks?db=mm9&position=chr1:108432756-108612867		B-cell leukemia/lymphoma 2	NM_009741, NM_177410	1422938_at, 1427818_at, 1437122_at, 1440770_at, 1443837_x_at	NP_033871, NP_803129
1	GeneID:100042085	LOC100042085	1	108609462	108610582	1120	+	1	2164	downstream	0	0	0	1	2.046	2.152	1.702	2.269	http://genome.ucsc.edu/cgi-bin/hgTracks?db=mm9&position=chr1:108607462-108612582		hypothetical protein LOC100042085	XM_001478164		XP_001478214
1	GeneID:66343	Tmem177	1	121804467	121809745	5278	-	1	560	in gene	0	0	0	1	2.024	2.197	2.192	2.546	http://genome.ucsc.edu/cgi-bin/hgTracks?db=mm9&position=chr1:121802467-121811745		transmembrane protein 177	NM_175106	1428956_at, 1428957_at	NP_780315
1	GeneID:13167	Dbi	1	122009857	122017656	7799	-	1	-575	upstream	1	0	0	0	2.756	1.695	1.56	2.167	http://genome.ucsc.edu/cgi-bin/hgTracks?db=mm9&position=chr1:122007857-122019656	ACBD1, EP, endozepine	diazepam binding inhibitor	NM_001037999, NM_007830	1422432_at, 1433991_x_at, 1438093_x_at, 1455976_x_at	NP_001033088, NP_031856
1	GeneID:14270	Srgap2	1	133181828	133423938	242110	-	1	-1092	upstream	1	0	0	0	2.766	1.855	1.591	2.211	http://genome.ucsc.edu/cgi-bin/hgTracks?db=mm9&position=chr1:133179828-133425938	FBP2, srGAP3	SLIT-ROBO Rho GTPase activating protein 2	NM_001081011	1427967_at, 1429884_at, 1434406_at, 1434407_at	NP_001074480
1	GeneID:108900	2700049P18Rik	1	133424564	133436449	11885	+	1	466	in gene	1	0	0	0	2.766	1.855	1.591	2.211	http://genome.ucsc.edu/cgi-bin/hgTracks?db=mm9&position=chr1:133422564-133438449		RIKEN cDNA 2700049P18 gene	NM_175382	1456163_at	NP_780591
1	GeneID:16876	Lhx9	1	140721763	140744156	22393	-	1	5096	in gene	0	0	0	1	2.083	2.037	2.36	2.403	http://genome.ucsc.edu/cgi-bin/hgTracks?db=mm9&position=chr1:140719763-140746156	LH2B	LIM homeobox protein 9	NM_001025565, NM_001042577, NM_010714	1419324_at, 1431598_a_at, 1441313_x_at	NP_001020736, NP_001036042, NP_034844
1	GeneID:69549	2310009B15Rik	1	140748556	140753431	4875	-	1	14371	downstream	0	0	0	1	2.083	2.037	2.36	2.403	http://genome.ucsc.edu/cgi-bin/hgTracks?db=mm9&position=chr1:140746556-140755431		RIKEN cDNA 2310009B15 gene	NM_001081226	1435776_at	NP_001074695
1	GeneID:117198	Ivns1abp	1	153191628	153211575	19947	+	1	-1016	upstream	1	0	0	0	2.652	1.427	1.392	1.87	http://genome.ucsc.edu/cgi-bin/hgTracks?db=mm9&position=chr1:153189628-153213575	HSPC068, ND1, NS-1, NS1-BP, Nd1-L, Nd1-S, mKIAA0850	influenza virus NS1A binding protein	NM_001039511, NM_001039512, NM_054102	1420961_a_at, 1425718_a_at, 1450084_s_at	NP_001034600, NP_001034601, NP_473443
1	GeneID:13211	Dhx9	1	155302943	155334738	31795	-	1	-1170	upstream	0	0	0	1	2.282	1.922	2.051	2.566	http://genome.ucsc.edu/cgi-bin/hgTracks?db=mm9&position=chr1:155300943-155336738	NDH II, NDHII, RHA	DEAH (Asp-Glu-Ala-His) box polypeptide 9	NM_007842	1425617_at, 1425618_at, 1451770_s_at	NP_031868
1	GeneID:11758	Prdx6	1	163170243	163181297	11054	-	1	631	in gene	0	0	0	1	2.476	2.069	2.002	2.6	http://genome.ucsc.edu/cgi-bin/hgTracks?db=mm9&position=chr1:163168243-163183297	1-cysPrx, Aop2-rs3, CP-3, GPx, ORF06, Prdx5, Prdx6-rs3, aiPLA2, mKIAA0106	peroxiredoxin 6	NM_007453	1423223_a_at, 1442878_at	NP_031479
1	GeneID:226591	Tiprl	1	167142417	167167074	24657	-	1	422	in gene	1	0	0	0	2.698	1.99	1.946	2.182	http://genome.ucsc.edu/cgi-bin/hgTracks?db=mm9&position=chr1:167140417-167169074		TIP41, TOR signalling pathway regulator-like (S. cerevisiae)	NM_145513	1433912_at, 1451587_a_at	NP_663488
1	GeneID:100041219	LOC100041219	1	174073940	174075100	1160	-	2	-2562, -4627	upstream, upstream	0	0	0	1	1.877	1.967	1.942	2.819	http://genome.ucsc.edu/cgi-bin/hgTracks?db=mm9&position=chr1:174071940-174077100		similar to Translocase of inner mitochondrial membrane 23 homolog (yeast)	XM_001476967		XP_001477017
1	GeneID:98193	Wdr42a	1	174078273	174125597	47324	+	2	-611, 1454	upstream, in gene	0	0	0	1	1.877	1.967	1.942	2.819	http://genome.ucsc.edu/cgi-bin/hgTracks?db=mm9&position=chr1:174076273-174127597	H326	WD repeat domain 42A	NM_153555	1434133_s_at, 1434134_at	NP_705783
1	GeneID:320202	Lefty2	1	182823250	182829234	5984	+	1	10431	downstream	0	0	0	1	2.443	2.327	1.866	3.19	http://genome.ucsc.edu/cgi-bin/hgTracks?db=mm9&position=chr1:182821250-182831234	Ebaf, Lefta	Left-right determination factor 2	NM_177099	1436227_at	NP_796073
1	GeneID:69051	Pycr2	1	182834440	182838219	3779	+	1	-759	upstream	0	0	0	1	2.443	2.327	1.866	3.19	http://genome.ucsc.edu/cgi-bin/hgTracks?db=mm9&position=chr1:182832440-182840219		pyrroline-5-carboxylate reductase family, member 2	NM_133705	1448315_a_at	NP_598466
1	GeneID:13800	Enah	1	183834576	183950111	115535	-	1	1366	in gene	0	0	0	1	2.068	1.847	1.932	2.675	http://genome.ucsc.edu/cgi-bin/hgTracks?db=mm9&position=chr1:183832576-183952111	Mena, WBP8	enabled homolog (Drosophila)	NM_001083120, NM_001083121, NM_008680, NM_010135	1421624_a_at, 1424800_at, 1424801_at, 1431162_a_at, 1442223_at, 1446426_at	NP_001076589, NP_001076590, NP_032706, NP_034265
1	GeneID:433387	EG433387	1	186441100	186441652	552	+	1	-5592	upstream	0	0	0	1	1.593	1.401	1.705	2.667	http://genome.ucsc.edu/cgi-bin/hgTracks?db=mm9&position=chr1:186439100-186443652		predicted gene, EG433387	XM_001475431, XM_484952		XP_001475481, XP_484952
1	GeneID:215193	AA408296	1	194930597	194956445	25848	-	1	-467	upstream	0	0	0	1	2.132	1.715	1.703	2.901	http://genome.ucsc.edu/cgi-bin/hgTracks?db=mm9&position=chr1:194928597-194958445	Def	expressed sequence AA408296	NM_145415	1452099_at	NP_663390
1	GeneID:73419	1700052N19Rik	10	5891401	5913936	22535	-	1	631	in gene	0	1	0	0	2.278	2.36	1.744	2.177	http://genome.ucsc.edu/cgi-bin/hgTracks?db=mm9&position=chr10:5889401-5915936		RIKEN cDNA 1700052N19 gene	NM_024261	1421495_a_at, 1454879_s_at	NP_077223
1	GeneID:66084	Rmnd1	10	5914207	5943370	29163	+	1	-902	upstream	0	1	0	0	2.278	2.36	1.744	2.177	http://genome.ucsc.edu/cgi-bin/hgTracks?db=mm9&position=chr10:5912207-5945370		required for meiotic nuclear division 1 homolog (S. cerevisiae)	NM_025343	1424505_at, 1440281_at	NP_079619
1	GeneID:22634	Plagl1	10	12810715	12849694	38979	+	1	525	in gene	0	1	0	0	2.199	2.787	1.465	1.626	http://genome.ucsc.edu/cgi-bin/hgTracks?db=mm9&position=chr10:12808715-12851694	Lot1	pleiomorphic adenoma gene-like 1	NM_009538	1426208_x_at, 1438588_at, 1450533_a_at	NP_033564
1	GeneID:64058	Perp	10	18564877	18576879	12002	+	1	825	in gene	1	0	0	0	2.631	2.055	1.404	1.678	http://genome.ucsc.edu/cgi-bin/hgTracks?db=mm9&position=chr10:18562877-18578879	KCP1, KRTCAP1, PIGPC1, THW	PERP, TP53 apoptosis effector	NM_022032	1416271_at	NP_071315
1	GeneID:20393	Sgk	10	21714502	21719698	5196	+	1	442	in gene	1	0	0	0	2.336	1.985	1.596	2.403	http://genome.ucsc.edu/cgi-bin/hgTracks?db=mm9&position=chr10:21712502-21721698	Sgk1	serum/glucocorticoid regulated kinase	NM_011361	1416041_at	NP_035491
1	GeneID:12484	Cd24a	10	43298975	43304071	5096	+	1	-1016	upstream	1	0	0	0	2.789	2.299	2.112	2.176	http://genome.ucsc.edu/cgi-bin/hgTracks?db=mm9&position=chr10:43296975-43306071	HSA	CD24a antigen	NM_009846	1416034_at, 1437502_x_at, 1448182_a_at	NP_033976
1	GeneID:100042622	LOC100042622	10	56375728	56376890	1162	+	1	102	in gene	0	1	0	0	1.043	2.668	1.707	2.218	http://genome.ucsc.edu/cgi-bin/hgTracks?db=mm9&position=chr10:56373728-56378890		similar to START domain-containing 6 protein	XM_001478516		XP_001478566
1	GeneID:664783	EG664783	10	57685720	57687944	2224	-	1	-5997	upstream	1	0	0	0	2.284	1.927	1.041	1.976	http://genome.ucsc.edu/cgi-bin/hgTracks?db=mm9&position=chr10:57683720-57689944		predicted gene, EG664783	XM_972624		XP_977718
1	GeneID:74399	4933403O03Rik	10	57690605	57695423	4818	-	1	1482	in gene	1	0	0	0	2.284	1.927	1.041	1.976	http://genome.ucsc.edu/cgi-bin/hgTracks?db=mm9&position=chr10:57688605-57697423		RIKEN cDNA 4933403O03 gene	XM_001481264, XM_618764	1430931_at	XP_001481314, XP_618764
1	GeneID:245263	EG245263	10	57697596	57699408	1812	-	1	5467	downstream	1	0	0	0	2.284	1.927	1.041	1.976	http://genome.ucsc.edu/cgi-bin/hgTracks?db=mm9&position=chr10:57695596-57701408		predicted gene, EG245263	NM_001034869	1453700_s_at	NP_001030041
1	GeneID:18119	Nodal	10	60881048	60887384	6336	+	1	-1381	upstream	0	0	0	1	1.7	1.47	1.603	3.054	http://genome.ucsc.edu/cgi-bin/hgTracks?db=mm9&position=chr10:60879048-60889384		nodal	NM_013611	1422057_at, 1422058_at	NP_038639
1	GeneID:56200	Ddx21	10	62042995	62065046	22051	-	1	-336	upstream	0	1	0	0	2.363	2.29	1.827	2.399	http://genome.ucsc.edu/cgi-bin/hgTracks?db=mm9&position=chr10:62040995-62067046		DEAD (Asp-Glu-Ala-Asp) box polypeptide 21	NM_019553	1448270_at, 1448271_a_at	NP_062426
1	GeneID:103149	Upb1	10	74865210	74902942	37732	+	1	-979	upstream	0	0	1	0	1.595	1.19	2.411	1.444	http://genome.ucsc.edu/cgi-bin/hgTracks?db=mm9&position=chr10:74863210-74904942		ureidopropionase, beta	NM_133995		NP_598756
1	GeneID:68778	1110038D17Rik	10	74969559	74980067	10508	-	1	-923	upstream	1	0	0	0	2.661	2.561	1.416	1.418	http://genome.ucsc.edu/cgi-bin/hgTracks?db=mm9&position=chr10:74967559-74982067		RIKEN cDNA 1110038D17 gene	NM_175133	1428071_at	NP_780342
1	GeneID:67332	Snrpd3	10	74980787	74998185	17398	+	1	203	in gene	1	0	0	0	2.661	2.561	1.416	1.418	http://genome.ucsc.edu/cgi-bin/hgTracks?db=mm9&position=chr10:74978787-75000185	SMD3	small nuclear ribonucleoprotein D3	NM_026095	1422884_at, 1422885_at, 1449629_s_at	NP_080371
1	GeneID:14872	Gstt2	10	75294630	75297031	2401	-	1	-1094	upstream	0	0	0	1	2.899	1.55	2.005	2.871	http://genome.ucsc.edu/cgi-bin/hgTracks?db=mm9&position=chr10:75292630-75299031	Yrs, mGSTT2	glutathione S-transferase, theta 2	NM_010361	1417883_at	NP_034491
1	GeneID:17319	Mif	10	75322098	75322995	897	-	1	-238	upstream	0	0	0	1	2.304	1.956	1.55	2.319	http://genome.ucsc.edu/cgi-bin/hgTracks?db=mm9&position=chr10:75320098-75324995	GIF	macrophage migration inhibitory factor	NM_010798	1416335_at, 1433109_at, 1454481_at	NP_034928
1	GeneID:170483	Grin3b	10	79433469	79439935	6466	+	1	14632	downstream	0	0	0	1	1.653	1.813	1.986	2.841	http://genome.ucsc.edu/cgi-bin/hgTracks?db=mm9&position=chr10:79431469-79441935	NR3B	glutamate receptor, ionotropic, NMDA3B	NM_130455	1449899_at	NP_569722
1	GeneID:216157	ORF61	10	79439865	79447075	7210	-	1	-1026	upstream	0	0	0	1	1.653	1.813	1.986	2.841	http://genome.ucsc.edu/cgi-bin/hgTracks?db=mm9&position=chr10:79437865-79449075	R32184_3, mFLJ00277	open reading frame 61	NM_001003949	1427109_at	NP_001003949
1	GeneID:12798	Cnn2	10	79451345	79458145	6800	+	1	-3244	upstream	0	0	0	1	1.653	1.813	1.986	2.841	http://genome.ucsc.edu/cgi-bin/hgTracks?db=mm9&position=chr10:79449345-79460145		calponin 2	NM_007725	1450981_at	NP_031751
1	GeneID:20222	Sf3a2	10	80261329	80267559	6230	+	1	13136	downstream	0	1	0	0	1.437	2.613	0.845	2.198	http://genome.ucsc.edu/cgi-bin/hgTracks?db=mm9&position=chr10:80259329-80269559	66kDa, PRP11, SFA66	splicing factor 3a, subunit 2	NM_013651	1450576_a_at, 1455546_s_at	NP_038679
1	GeneID:11705	Amh	10	80267993	80270393	2400	+	1	6472	downstream	0	1	0	0	1.437	2.613	0.845	2.198	http://genome.ucsc.edu/cgi-bin/hgTracks?db=mm9&position=chr10:80265993-80272393	MIS	anti-Mullerian hormone	NM_007445	1450573_at	NP_031471
1	GeneID:71912	Jsrp1	10	80271246	80276240	4994	-	1	1775	in gene	0	1	0	0	1.437	2.613	0.845	2.198	http://genome.ucsc.edu/cgi-bin/hgTracks?db=mm9&position=chr10:80269246-80278240	JP-45	junctional sarcoplasmic reticulum protein 1	NM_028001	1432289_a_at	NP_082277
1	GeneID:103425	Ncln	10	80948994	80959101	10107	-	1	-993	upstream	0	0	0	1	1.543	1.645	1.563	2.386	http://genome.ucsc.edu/cgi-bin/hgTracks?db=mm9&position=chr10:80946994-80961101		nicalin homolog (zebrafish)	NM_134009	1424203_at	NP_598770
1	GeneID:13611	Edg6	10	80961223	80962882	1659	-	1	2788	downstream	0	0	0	1	1.543	1.645	1.563	2.386	http://genome.ucsc.edu/cgi-bin/hgTracks?db=mm9&position=chr10:80959223-80964882	S1P4, lpC1	endothelial differentiation, G-protein-coupled receptor 6	NM_010102	1451024_at	NP_034232
1	GeneID:14676	Gna15	10	80965058	80986970	21912	-	1	26876	downstream	0	0	0	1	1.543	1.645	1.563	2.386	http://genome.ucsc.edu/cgi-bin/hgTracks?db=mm9&position=chr10:80963058-80988970	G[a]15, Galpha15	guanine nucleotide binding protein, alpha 15	NM_010304	1421302_a_at	NP_034434
1	GeneID:404580	AL117821	10	81507389	81510785	3396	-	1	-1428	upstream	0	0	0	1	0.944	1.758	2.264	3.583	http://genome.ucsc.edu/cgi-bin/hgTracks?db=mm9&position=chr10:81505389-81512785		expressed sequence AL117821	XM_001479544, XM_001479742		XP_001479594, XP_001479792
1	GeneID:408062	BC062115	10	81510872	81524331	13459	+	1	1341	in gene	0	0	0	1	0.944	1.758	2.264	3.583	http://genome.ucsc.edu/cgi-bin/hgTracks?db=mm9&position=chr10:81508872-81526331		cDNA sequence BC062115	NM_001024626	1446919_at	NP_001019797
1	GeneID:70003	1700028I16Rik	10	82272412	82286987	14575	+	1	1678	in gene	0	0	0	1	1.406	1.229	1.14	2.221	http://genome.ucsc.edu/cgi-bin/hgTracks?db=mm9&position=chr10:82270412-82288987		RIKEN cDNA 1700028I16 gene	XM_001475840	1453459_at	XP_001475890
1	GeneID:28109	D10Wsu102e	10	82822998	82831580	8582	+	1	-507	upstream	0	0	0	1	1.869	2.094	1.868	2.378	http://genome.ucsc.edu/cgi-bin/hgTracks?db=mm9&position=chr10:82820998-82833580		DNA segment, Chr 10, Wayne State University 102, expressed	NM_026579	1431005_at, 1454648_s_at	NP_080855
1	GeneID:22027	Hsp90b1	10	86153586	86168189	14603	-	1	20651	downstream	1	0	0	0	2.538	2.173	1.557	1.773	http://genome.ucsc.edu/cgi-bin/hgTracks?db=mm9&position=chr10:86151586-86170189	ERp99, GRP94, TA-3, gp96	heat shock protein 90kDa beta (Grp94), member 1	NM_011631	1415889_a_at, 1438040_a_at	NP_035761
1	GeneID:20962	Sycp3	10	87922332	87935980	13648	+	1	-781	upstream	1	0	0	0	2.971	2.668	1.412	1.547	http://genome.ucsc.edu/cgi-bin/hgTracks?db=mm9&position=chr10:87920332-87937980	Cor1, Scp3	synaptonemal complex protein 3	NM_011517	1435870_at, 1449534_at	NP_035647
1	GeneID:16993	Lta4h	10	92916141	92947641	31500	+	1	-488	upstream	0	0	0	1	2.079	2.324	1.909	4.031	http://genome.ucsc.edu/cgi-bin/hgTracks?db=mm9&position=chr10:92914141-92949641		leukotriene A4 hydrolase	NM_008517	1426807_at, 1434790_a_at, 1453528_at	NP_032543
1	GeneID:382406	Wdr51b	10	98569805	98660622	90817	+	1	-615	upstream	0	1	0	0	2.264	2.373	2.013	2.063	http://genome.ucsc.edu/cgi-bin/hgTracks?db=mm9&position=chr10:98567805-98662622		WD repeat domain 51B	NM_027740	1429325_at, 1453110_at	NP_082016
1	GeneID:14426	Galnt4	10	98570772	98575881	5109	+	1	-1582	upstream	0	1	0	0	2.264	2.373	2.013	2.063	http://genome.ucsc.edu/cgi-bin/hgTracks?db=mm9&position=chr10:98568772-98577881		UDP-N-acetyl-alpha-D-galactosamine:polypeptide N-acetylgalactosaminyltransferase 4	NM_015737	1423637_at, 1423638_at, 1447318_at, 1455915_at	NP_056552
1	GeneID:103468	Nup107	10	117187699	117229761	42062	-	1	-613	upstream	0	0	0	1	2.285	1.95	1.984	2.829	http://genome.ucsc.edu/cgi-bin/hgTracks?db=mm9&position=chr10:117185699-117231761		nucleoporin 107	NM_134010	1426751_s_at	NP_598771
1	GeneID:117599	Helb	10	119520664	119549946	29282	-	1	-1395	upstream	0	0	0	1	2.775	2.309	1.909	2.509	http://genome.ucsc.edu/cgi-bin/hgTracks?db=mm9&position=chr10:119518664-119551946		helicase (DNA) B	NM_080446	1419234_at, 1419235_s_at, 1419236_at	NP_536694
1	GeneID:104080	Nxph4	10	126962529	126971615	9086	-	1	-2751	upstream	1	0	0	0	2.57	2.658	1.899	1.562	http://genome.ucsc.edu/cgi-bin/hgTracks?db=mm9&position=chr10:126960529-126973615		neurexophilin 4	NM_183297	1429753_at	NP_899120
1	GeneID:16971	Lrp1	10	126975213	127058204	82991	-	1	83838	downstream	1	0	0	0	2.57	2.658	1.899	1.562	http://genome.ucsc.edu/cgi-bin/hgTracks?db=mm9&position=chr10:126973213-127060204	CD91, Lrp	low density lipoprotein receptor-related protein 1	NM_008512	1442849_at, 1448655_at	NP_032538
1	GeneID:11947	Atp5b	10	127520363	127527444	7081	+	1	13123	downstream	0	0	0	1	2.176	2.343	2.094	2.683	http://genome.ucsc.edu/cgi-bin/hgTracks?db=mm9&position=chr10:127518363-127529444		ATP synthase, H+ transporting mitochondrial F1 complex, beta subunit	NM_016774	1416829_at	NP_058054
1	GeneID:56516	Rbms2	10	127566526	127617353	50827	-	1	3416	in gene	1	0	0	0	3.232	1.899	1.98	2.498	http://genome.ucsc.edu/cgi-bin/hgTracks?db=mm9&position=chr10:127564526-127619353	Scr3	RNA binding motif, single stranded interacting protein 2	NM_001039080, NM_019711	1423540_at, 1433979_at	NP_001034169, NP_062685
1	GeneID:72002	Slc39a5	10	127832990	127837573	4583	-	1	-10146	upstream	0	0	0	1	1.891	1.63	1.96	2.426	http://genome.ucsc.edu/cgi-bin/hgTracks?db=mm9&position=chr10:127830990-127839573	Zip5	solute carrier family 39 (metal ion transporter), member 5	NM_028051, NM_028092	1429523_a_at	NP_082327, NP_082368
1	GeneID:69917	Obfc2b	10	127838451	127846852	8401	-	1	-867	upstream	0	0	0	1	1.891	1.63	1.96	2.426	http://genome.ucsc.edu/cgi-bin/hgTracks?db=mm9&position=chr10:127836451-127848852	Nabp2	oligonucleotide/oligosaccharide-binding fold containing 2B	NM_027257	1451291_at	NP_081533
1	GeneID:67588	Rnf41	10	127848713	127878496	29783	+	1	-994	upstream	0	0	0	1	1.891	1.63	1.96	2.426	http://genome.ucsc.edu/cgi-bin/hgTracks?db=mm9&position=chr10:127846713-127880496	FLRF, Nrdp1	ring finger protein 41	NM_026259	1423842_a_at, 1432003_a_at, 1453633_a_at, 1455763_at	NP_080535
1	GeneID:103284	Zc3h10	10	127980619	127984800	4181	-	1	-802	upstream	0	0	0	1	2.349	2.652	1.896	2.776	http://genome.ucsc.edu/cgi-bin/hgTracks?db=mm9&position=chr10:127978619-127986800		zinc finger CCCH type containing 10	NM_134003	1417833_at	NP_598764
1	GeneID:67945	Rpl41	10	127985173	127986172	999	-	1	570	in gene	0	0	0	1	2.349	2.652	1.896	2.776	http://genome.ucsc.edu/cgi-bin/hgTracks?db=mm9&position=chr10:127983173-127988172		ribosomal protein L41	NM_018860	1454639_x_at	NP_061348
1	GeneID:18813	Pa2g4	10	127994822	128002990	8168	-	1	17388	downstream	0	0	0	1	2.349	2.652	1.896	2.776	http://genome.ucsc.edu/cgi-bin/hgTracks?db=mm9&position=chr10:127992822-128004990	38kDa, Ebp1	proliferation-associated 2G4	NM_011119	1420142_s_at, 1423060_at, 1435372_a_at, 1450854_at	NP_035249
1	GeneID:216516	4930562D19Rik	11	4041126	4060296	19170	-	1	-2532	upstream	0	0	0	1	1.84	1.494	1.983	2.552	http://genome.ucsc.edu/cgi-bin/hgTracks?db=mm9&position=chr11:4039126-4062296	RP23-453B22.3, mKIAA1656	RIKEN cDNA 4930562D19 gene	NM_177616	1455055_at	NP_808284
1	GeneID:67465	Sf3a1	11	4060371	4080632	20261	+	1	2457	in gene	0	0	0	1	1.84	1.494	1.983	2.552	http://genome.ucsc.edu/cgi-bin/hgTracks?db=mm9&position=chr11:4058371-4082632		splicing factor 3a, subunit 1	NM_026175	1419087_s_at, 1445719_at, 1446687_at, 1449333_at	NP_080451
1	GeneID:76508	2210015D19Rik	11	5662181	5688317	26136	+	1	25654	in gene	0	1	0	0	1.911	3.684	2.063	2.366	http://genome.ucsc.edu/cgi-bin/hgTracks?db=mm9&position=chr11:5660181-5690317		RIKEN cDNA 2210015D19 gene	XM_001475228, XM_893272	1429073_at, 1438285_at	XP_001475278, XP_898365
1	GeneID:13169	Dbnl	11	5688533	5700965	12432	+	1	-698	upstream	0	1	0	0	1.911	3.684	2.063	2.366	http://genome.ucsc.edu/cgi-bin/hgTracks?db=mm9&position=chr11:5686533-5702965	Abp1, SH3P7, mAbp1	drebrin-like	NM_013810		NP_038838
1	GeneID:11568	Aebp1	11	5761950	5772053	10103	+	1	15795	downstream	1	0	0	0	2.387	1.94	1.622	2.464	http://genome.ucsc.edu/cgi-bin/hgTracks?db=mm9&position=chr11:5759950-5774053	ACLP	AE binding protein 1	NM_009636	1422514_at, 1450637_a_at	NP_033766
1	GeneID:18972	Pold2	11	5772191	5778220	6029	-	1	475	in gene	1	0	0	0	2.387	1.94	1.622	2.464	http://genome.ucsc.edu/cgi-bin/hgTracks?db=mm9&position=chr11:5770191-5780220	50kDa, p50, po1D2	polymerase (DNA directed), delta 2, regulatory subunit	NM_008894	1448277_at	NP_032920
1	GeneID:209586	Nudcd3	11	6005709	6100165	94456	-	1	-645	upstream	0	0	0	1	2.262	1.81	1.218	2.478	http://genome.ucsc.edu/cgi-bin/hgTracks?db=mm9&position=chr11:6003709-6102165	RP23-198N14.1, RP23-28G13.2, mKIAA1068	NudC domain containing 3	NM_173748	1442799_x_at	NP_776109
1	GeneID:52915	Zmiz2	11	6289367	6306165	16798	+	1	24652	downstream	1	0	0	0	3.314	2.719	1.643	2.222	http://genome.ucsc.edu/cgi-bin/hgTracks?db=mm9&position=chr11:6287367-6308165	RP23-198N14.8	zinc finger, MIZ-type containing 2	NM_001005867, NM_028601		NP_001005867, NP_082877
1	GeneID:268373	Ppia	11	6315873	6319813	3940	+	1	-1854	upstream	1	0	0	0	3.314	2.719	1.643	2.222	http://genome.ucsc.edu/cgi-bin/hgTracks?db=mm9&position=chr11:6313873-6321813	2700098C05, CyP-18, CypA	peptidylprolyl isomerase A	NM_008907	1417451_a_at	NP_032933
1	GeneID:114716	Spred2	11	19824445	19922600	98155	+	1	96767	in gene	0	1	0	0	2.41	2.52	1.471	2.061	http://genome.ucsc.edu/cgi-bin/hgTracks?db=mm9&position=chr11:19822445-19924600		sprouty-related, EVH1 domain containing 2	NM_033523	1423001_at, 1434403_at, 1436892_at, 1441415_at, 1441802_at	NP_277058
1	GeneID:66713	Actr2	11	19962307	20012915	50608	-	1	-1558	upstream	0	0	1	0	1.019	1.178	3.366	1.314	http://genome.ucsc.edu/cgi-bin/hgTracks?db=mm9&position=chr11:19960307-20014915	Arp2	ARP2 actin-related protein 2 homolog (yeast)	NM_146243	1441660_at, 1452587_at	NP_666355
1	GeneID:19324	Rab1	11	20101605	20126859	25254	+	1	-1367	upstream	0	0	0	1	1.715	1.613	1.815	2.779	http://genome.ucsc.edu/cgi-bin/hgTracks?db=mm9&position=chr11:20099605-20128859	Rab1A, mKIAA3012	RAB1, member RAS oncogene family	NM_008996	1416082_at, 1448210_at	NP_033022
1	GeneID:216543	Cep68	11	20127040	20149427	22387	-	1	-998	upstream	0	0	0	1	1.808	1.666	1.988	2.646	http://genome.ucsc.edu/cgi-bin/hgTracks?db=mm9&position=chr11:20125040-20151427	Kiaa0582, RP23-19L22.5	centrosomal protein 68	NM_172260	1424845_a_at, 1424846_at, 1436034_at, 1441340_at, 1456325_at	NP_758464
1	GeneID:216549	Aftph	11	20585087	20641487	56400	-	1	-693	upstream	0	0	0	1	2.494	1.713	1.623	2.742	http://genome.ucsc.edu/cgi-bin/hgTracks?db=mm9&position=chr11:20583087-20643487	RP23-452C23.3	aftiphilin	NM_181411	1426861_at, 1426862_at, 1440914_s_at, 1453810_at	NP_852076
1	GeneID:72129	Pex13	11	23546479	23565935	19456	-	1	-628	upstream	1	0	0	0	2.521	2.061	1.62	1.901	http://genome.ucsc.edu/cgi-bin/hgTracks?db=mm9&position=chr11:23544479-23567935		peroxisomal biogenesis factor 13	NM_023651	1422471_at, 1422472_at	NP_076140
1	GeneID:74467	4933435A13Rik	11	23565674	23632876	67202	+	1	889	in gene	1	0	0	0	2.521	2.061	1.62	1.901	http://genome.ucsc.edu/cgi-bin/hgTracks?db=mm9&position=chr11:23563674-23634876	RP23-164N15.2	RIKEN cDNA 4933435A13 gene	NM_001033654, NM_028304, NM_028956	1445784_at, 1452075_at	NP_001028826, NP_082580, NP_083232
1	GeneID:268391	A830031A19Rik	11	23948955	23975054	26099	-	1	-3280	upstream	1	0	0	0	3.094	2.977	1.863	1.64	http://genome.ucsc.edu/cgi-bin/hgTracks?db=mm9&position=chr11:23946955-23977054		RIKEN cDNA A830031A19 gene	XR_035331, XR_035402
1	GeneID:100042256	LOC100042256	11	23970660	23977686	7026	+	1	7674	downstream	1	0	0	0	3.094	2.977	1.863	1.64	http://genome.ucsc.edu/cgi-bin/hgTracks?db=mm9&position=chr11:23968660-23979686		hypothetical protein LOC100042256	XM_001477822		XP_001477872
1	GeneID:14025	Bcl11a	11	23978117	24073194	95077	+	1	217	in gene	1	0	0	0	3.094	2.977	1.863	1.64	http://genome.ucsc.edu/cgi-bin/hgTracks?db=mm9&position=chr11:23976117-24075194	Ctip1, mKIAA1809	B-cell CLL/lymphoma 11A (zinc finger protein)	NM_016707	1419406_a_at, 1426552_a_at, 1446293_at, 1447334_at, 1447335_x_at, 1453814_at	NP_057916
1	GeneID:14172	Fgf18	11	33017430	33047400	29970	-	1	-1904	upstream	0	0	0	1	1.886	2.351	1.806	2.685	http://genome.ucsc.edu/cgi-bin/hgTracks?db=mm9&position=chr11:33015430-33049400	FGF-18	fibroblast growth factor 18	NM_008005	1449545_at	NP_032031
1	GeneID:18148	Npm1	11	33052511	33063056	10545	-	1	13752	downstream	0	0	0	1	1.886	2.351	1.806	2.685	http://genome.ucsc.edu/cgi-bin/hgTracks?db=mm9&position=chr11:33050511-33065056	B23, NO38	nucleophosmin 1	NM_008722	1415839_a_at, 1432416_a_at	NP_032748
1	GeneID:12450	Ccng1	11	40562054	40568788	6734	-	1	-476	upstream	1	0	0	0	3.03	2.5	1.621	2.084	http://genome.ucsc.edu/cgi-bin/hgTracks?db=mm9&position=chr11:40560054-40570788		cyclin G1	NM_009831	1420827_a_at, 1450016_at, 1450017_at	NP_033961
1	GeneID:193286	BC049762	11	51067153	51076453	9300	-	1	363	in gene	0	1	0	0	1.395	2.567	1.117	1.678	http://genome.ucsc.edu/cgi-bin/hgTracks?db=mm9&position=chr11:51065153-51078453	4930503F14	cDNA sequence BC049762	NM_177567	1436433_at	NP_808235
1	GeneID:12750	Clk4	11	51076673	51095266	18593	+	1	-583	upstream	0	1	0	0	1.395	2.567	1.117	1.678	http://genome.ucsc.edu/cgi-bin/hgTracks?db=mm9&position=chr11:51074673-51097266		CDC like kinase 4	NM_007714	1422886_a_at, 1427663_a_at	NP_031740
1	GeneID:72947	Agxt2l2	11	51398305	51416539	18234	+	1	27296	downstream	0	0	0	1	2.138	2.535	1.717	3.086	http://genome.ucsc.edu/cgi-bin/hgTracks?db=mm9&position=chr11:51396305-51418539	RP23-79E13.3	alanine-glyoxylate aminotransferase 2-like 2	NM_028398	1424745_at, 1444186_at	NP_082674
[truncated: 970 more rows]
