# Supplementary material for: The B-MYB Transcriptional Network Guides Cell Cycle Progression and Fate Decisions to Sustain Self-Renewal and the Identity of Pluripotent Stem Cells
Source: PLoS One. 2012 Aug 24;7(8):e42350. doi: 10.1371/journal.pone.0042350 (PMC3427317; doi:10.1371/journal.pone.0042350)
Supplement: Table S7 — Functional annotations of ChIP-chip determined B-MyB target genes based on Fisher's exact tests and GO terms: A) functional classes with high stringency; B) functional classes – gene list with high stringency; C) functional classes with medium stringency; D) functional classes – gene list with medium stringency. (XLS) [file pone.0042350.s007.xls]

## Sheet: Table S7A
Table S7A - Functional Annotations - High Stringency
Functional Group 1	Median: 1.175667036953515E-37	Geo: 3.8992770195827764E-37	1418538_at, 1427762_x_at, 1423107_at, 1423106_at, 1430177_at, 1448314_at, 1435575_at, 1426932_at, 1426931_s_at, 1434173_s_at, 1420973_at, 1420972_at, 1445423_at, 1442176_at, 1434283_at, 1450287_at, 1421567_at, 1418503_at, 1453811_at, 1418504_at, 1447728_x_at, 1441190_at, 1436421_s_at, 1452044_at, 1423093_at, 1439436_x_at, 1423092_at, 1441314_at, 1416259_at, 1417436_at, 1443212_at, 1417435_at, 145…											Enrichment Score
Category	Term	Count	%	PValue	Genes	List Total	Pop Hits	Pop Total	Fold Enrichment	Bonferroni	Benjamini	FDR		36.41
GOTERM_CC_ALL	GO:0044424~intracellular part	543	0.5814	2.97154e-42	1418538_at, 1427762_x_at, 1423107_at, 1423106_at, 1430177_at, 1448314_at, 1435575_at, 1426932_at, 1426931_s_at, 1434173_s_at, 1420973_at, 1420972_at, 1445423_at, 1442176_at, 1434283_at, 1450287_at, 1421567_at, 1418503_at, 1453811_at, 1418504_at, 1447728_x_at, 1441190_at, 1436421_s_at, 1452044_at, 1423093_at, 1439436_x_at, 1423092_at, 1441314_at, 1416259_at, 1417436_at, 1443212_at, 1417435_at, 145…	672	8942	15845	1.43182	2.32968e-39	1.16484e-39	4.54921e-39
GOTERM_CC_ALL	GO:0043229~intracellular organelle	480	0.5139	9.11869e-38	1418538_at, 1427762_x_at, 1423107_at, 1423106_at, 1430177_at, 1448314_at, 1435575_at, 1426932_at, 1426931_s_at, 1434173_s_at, 1420973_at, 1420972_at, 1445423_at, 1442176_at, 1434283_at, 1450287_at, 1421567_at, 1418503_at, 1453811_at, 1418504_at, 1447728_x_at, 1441190_at, 1436421_s_at, 1452044_at, 1423093_at, 1439436_x_at, 1423092_at, 1441314_at, 1416259_at, 1417436_at, 1443212_at, 1417435_at, 145…	672	7528	15845	1.50343	7.14905e-35	2.38302e-35	1.39601e-34
GOTERM_CC_ALL	GO:0043226~organelle	480	0.5139	1.17567e-37	1418538_at, 1427762_x_at, 1423107_at, 1423106_at, 1430177_at, 1448314_at, 1435575_at, 1426932_at, 1426931_s_at, 1434173_s_at, 1420973_at, 1420972_at, 1445423_at, 1442176_at, 1434283_at, 1450287_at, 1421567_at, 1418503_at, 1453811_at, 1418504_at, 1447728_x_at, 1441190_at, 1436421_s_at, 1452044_at, 1423093_at, 1439436_x_at, 1423092_at, 1441314_at, 1416259_at, 1417436_at, 1443212_at, 1417435_at, 145…	672	7534	15845	1.50224	9.21723e-35	2.30431e-35	1.79986e-34
GOTERM_CC_ALL	GO:0043231~intracellular membrane-bound organelle	435	0.4657	4.60216e-34	1418538_at, 1427762_x_at, 1423107_at, 1423106_at, 1430177_at, 1448314_at, 1435575_at, 1426932_at, 1426931_s_at, 1434173_s_at, 1420973_at, 1420972_at, 1445423_at, 1442176_at, 1434283_at, 1450287_at, 1421567_at, 1418503_at, 1453811_at, 1418504_at, 1447728_x_at, 1423093_at, 1439436_x_at, 1423092_at, 1441314_at, 1416259_at, 1417436_at, 1443212_at, 1417435_at, 1453867_at, 1424884_at, 1451524_at, 14234…	672	6646	15845	1.54331	3.6081e-31	6.01349e-32	7.04559e-31
GOTERM_CC_ALL	GO:0043227~membrane-bound organelle	435	0.4657	6.14838e-34	1418538_at, 1427762_x_at, 1423107_at, 1423106_at, 1430177_at, 1448314_at, 1435575_at, 1426932_at, 1426931_s_at, 1434173_s_at, 1420973_at, 1420972_at, 1445423_at, 1442176_at, 1434283_at, 1450287_at, 1421567_at, 1418503_at, 1453811_at, 1418504_at, 1447728_x_at, 1423093_at, 1439436_x_at, 1423092_at, 1441314_at, 1416259_at, 1417436_at, 1443212_at, 1417435_at, 1453867_at, 1424884_at, 1451524_at, 14234…	672	6653	15845	1.54168	4.82033e-31	6.88618e-32	9.41273e-31
Functional Group 2	Median: 1.8731679730104652E-20	Geo: 2.6957833762306347E-20	1428708_x_at, 1428707_at, 1428348_at, 1429632_at, 1415674_a_at, 1427762_x_at, 1420509_at, 1416965_at, 1430537_at, 1423107_at, 1423106_at, 1430177_at, 1454973_at, 1449192_at, 1430203_at, 1431951_a_at, 1421839_at, 1421840_at, 1450392_at, 1448314_at, 1418510_s_at, 1455719_at, 1416256_a_at, 1450287_at, 1421567_at, 1420973_at, 1420972_at, 1445423_at, 1442176_at, 1434283_at, 1424635_at, 1418503_at, 145…
Category	Term	Count	%	PValue	Genes	List Total	Pop Hits	Pop Total	Fold Enrichment	Bonferroni	Benjamini	FDR		19.57
GOTERM_BP_ALL	GO:0043170~macromolecule metabolic process	384	0.4111	6.21222e-22	1428708_x_at, 1428707_at, 1428348_at, 1429632_at, 1415674_a_at, 1427762_x_at, 1420509_at, 1416965_at, 1430537_at, 1423107_at, 1423106_at, 1430177_at, 1454973_at, 1449192_at, 1430203_at, 1431951_a_at, 1421839_at, 1421840_at, 1450392_at, 1448314_at, 1418510_s_at, 1455719_at, 1416256_a_at, 1450287_at, 1421567_at, 1420973_at, 1420972_at, 1445423_at, 1442176_at, 1434283_at, 1424635_at, 1418503_at, 145…	634	6299	14977	1.44011	3.22539e-18	3.22539e-18	1.18691e-18
GOTERM_BP_ALL	GO:0044238~primary metabolic process	419	0.4486	6.50826e-21	1428708_x_at, 1428707_at, 1427762_x_at, 1430537_at, 1423107_at, 1423106_at, 1430177_at, 1448314_at, 1420973_at, 1420972_at, 1445423_at, 1442176_at, 1434283_at, 1450287_at, 1421567_at, 1437864_at, 1434329_s_at, 1418503_at, 1453811_at, 1418504_at, 1447728_x_at, 1441190_at, 1436421_s_at, 1452044_at, 1430094_at, 1417436_at, 1443212_at, 1417435_at, 1417934_at, 1453867_at, 1424884_at, 1451524_at, 14234…	634	7204	14977	1.37397	3.37909e-17	1.68955e-17	1.24347e-17
GOTERM_BP_ALL	GO:0044237~cellular metabolic process	417	0.4465	3.09551e-20	1428708_x_at, 1428707_at, 1427762_x_at, 1430537_at, 1423107_at, 1423106_at, 1430177_at, 1448314_at, 1420973_at, 1420972_at, 1445423_at, 1442176_at, 1434283_at, 1450287_at, 1421567_at, 1437864_at, 1434329_s_at, 1418503_at, 1453811_at, 1418504_at, 1447728_x_at, 1441190_at, 1436421_s_at, 1452044_at, 1417436_at, 1443212_at, 1417435_at, 1417934_at, 1453867_at, 1424884_at, 1451524_at, 1423442_a_at, 143…	634	7205	14977	1.36722	1.60719e-16	4.01797e-17	5.9143e-17
GOTERM_BP_ALL	GO:0008152~metabolic process	444	0.4754	4.21984e-18	1428708_x_at, 1428707_at, 1427762_x_at, 1429802_at, 1447678_at, 1430537_at, 1423107_at, 1423106_at, 1430177_at, 1448314_at, 1420973_at, 1420972_at, 1445423_at, 1442176_at, 1434283_at, 1450287_at, 1421567_at, 1437864_at, 1434329_s_at, 1418503_at, 1453811_at, 1418504_at, 1447728_x_at, 1441190_at, 1436421_s_at, 1452044_at, 1430094_at, 1417436_at, 1443212_at, 1417435_at, 1417934_at, 1453867_at, 14248…	634	8036	14977	1.3052	2.19094e-14	2.43438e-15	8.06245e-15
Functional Group 3	Median: 1.239777453531368E-15	Geo: 2.887162423601276E-16	1455983_at, 1437251_at, 1433543_at, 1439648_at, 1418380_at, 1443527_at, 1431332_a_at, 1433430_s_at, 1443087_at, 1418919_at, 1439510_at, 1417445_at, 1447362_at, 1416961_at, 1447363_s_at, 1448058_s_at, 1416815_s_at, 1448473_at, 1436847_s_at, 1428480_at, 1428481_s_at, 1423847_at, 1422853_at, 1422854_at, 1452314_at, 1452315_at, 1435306_a_at, 1448001_x_at, 1452040_a_at, 1448000_at, 1433807_at, 1429478…
Category	Term	Count	%	PValue	Genes	List Total	Pop Hits	Pop Total	Fold Enrichment	Bonferroni	Benjamini	FDR		15.54
GOTERM_BP_ALL	GO:0007067~mitosis	42	0.045	3.45156e-18	1455983_at, 1437251_at, 1433543_at, 1439648_at, 1418380_at, 1443527_at, 1431332_a_at, 1433430_s_at, 1443087_at, 1418919_at, 1439510_at, 1417445_at, 1447362_at, 1416961_at, 1447363_s_at, 1448058_s_at, 1416815_s_at, 1448473_at, 1436847_s_at, 1428480_at, 1428481_s_at, 1423847_at, 1422853_at, 1422854_at, 1452314_at, 1452315_at, 1435306_a_at, 1448001_x_at, 1452040_a_at, 1448000_at, 1433807_at, 1429478…	634	192	14977	5.16754	1.79205e-14	2.56007e-15	6.59457e-15
GOTERM_BP_ALL	GO:0000087~M phase of mitotic cell cycle	42	0.045	4.20709e-18	1455983_at, 1437251_at, 1433543_at, 1439648_at, 1418380_at, 1443527_at, 1431332_a_at, 1433430_s_at, 1443087_at, 1418919_at, 1439510_at, 1417445_at, 1447362_at, 1416961_at, 1447363_s_at, 1448058_s_at, 1416815_s_at, 1448473_at, 1436847_s_at, 1428480_at, 1428481_s_at, 1423847_at, 1422853_at, 1422854_at, 1452314_at, 1452315_at, 1435306_a_at, 1448001_x_at, 1452040_a_at, 1448000_at, 1433807_at, 1429478…	634	193	14977	5.14076	2.18432e-14	2.7304e-15	8.03809e-15
GOTERM_BP_ALL	GO:0000279~M phase	45	0.0482	1.23978e-15	1433543_at, 1439648_at, 1455983_at, 1437251_at, 1418380_at, 1443527_at, 1431332_a_at, 1433430_s_at, 1443087_at, 1418919_at, 1439510_at, 1417445_at, 1447362_at, 1416961_at, 1447363_s_at, 1448058_s_at, 1416815_s_at, 1448473_at, 1416746_at, 1436847_s_at, 1428480_at, 1428481_s_at, 1423847_at, 1422853_at, 1422854_at, 1452314_at, 1452315_at, 1435306_a_at, 1448001_x_at, 1452040_a_at, 1448000_at, 1433807…	634	256	14977	4.15249	6.34071e-12	5.28355e-13	2.33147e-12
GOTERM_BP_ALL	GO:0000278~mitotic cell cycle	45	0.0482	2.26728e-15	1433543_at, 1439648_at, 1455983_at, 1437251_at, 1418380_at, 1443527_at, 1431332_a_at, 1433430_s_at, 1443087_at, 1418919_at, 1439510_at, 1417445_at, 1447362_at, 1416961_at, 1447363_s_at, 1448058_s_at, 1416815_s_at, 1448473_at, 1436847_s_at, 1428480_at, 1428481_s_at, 1423847_at, 1422853_at, 1422854_at, 1452314_at, 1452315_at, 1435306_a_at, 1448001_x_at, 1452040_a_at, 1448000_at, 1424511_at, 1440129…	634	260	14977	4.0886	1.15286e-11	8.86846e-13	4.24105e-12
GOTERM_BP_ALL	GO:0022403~cell cycle phase	47	0.0503	4.91485e-14	1433543_at, 1439648_at, 1455983_at, 1437251_at, 1418380_at, 1443527_at, 1431332_a_at, 1433430_s_at, 1443087_at, 1418919_at, 1439510_at, 1417445_at, 1447362_at, 1416961_at, 1447363_s_at, 1448058_s_at, 1416815_s_at, 1448473_at, 1416746_at, 1436847_s_at, 1428480_at, 1428481_s_at, 1423847_at, 1422853_at, 1422854_at, 1452314_at, 1452315_at, 1435306_a_at, 1448001_x_at, 1452040_a_at, 1448000_at, 1433807…	634	306	14977	3.62837	2.55358e-10	1.82399e-11	9.39693e-11
Functional Group 4	Median: 2.720667115382345E-11	Geo: 9.670430108229315E-12	1428348_at, 1430537_at, 1454973_at, 1449192_at, 1420973_at, 1420972_at, 1445423_at, 1442176_at, 1434283_at, 1450287_at, 1421567_at, 1442393_at, 1422748_at, 1434298_at, 1456389_at, 1445518_at, 1454200_at, 1427091_at, 1434921_at, 1423685_at, 1451083_s_at, 1446349_at, 1422210_at, 1424667_a_at, 1425612_at, 1424668_a_at, 1425611_a_at, 1451435_at, 1437686_x_at, 1421769_at, 1417483_at, 1448728_a_at, 145…
Category	Term	Count	%	PValue	Genes	List Total	Pop Hits	Pop Total	Fold Enrichment	Bonferroni	Benjamini	FDR		11.01
GOTERM_BP_ALL	GO:0016070~RNA metabolic process	197	0.2109	2.27827e-16	1428348_at, 1430537_at, 1454973_at, 1449192_at, 1420973_at, 1420972_at, 1445423_at, 1442176_at, 1434283_at, 1450287_at, 1421567_at, 1442393_at, 1422748_at, 1434298_at, 1456389_at, 1445518_at, 1454200_at, 1427091_at, 1434921_at, 1423685_at, 1451083_s_at, 1446349_at, 1422210_at, 1424667_a_at, 1425612_at, 1424668_a_at, 1425611_a_at, 1451435_at, 1437686_x_at, 1421769_at, 1417483_at, 1448728_a_at, 145…	634	2680	14977	1.73647	1.15286e-12	1.04805e-13	4.21885e-13
GOTERM_BP_ALL	GO:0006350~transcription	169	0.1809	3.41099e-12	1439136_at, 1443554_at, 1425940_a_at, 1427917_s_at, 1415778_at, 1439413_x_at, 1428348_at, 1448435_at, 1441617_at, 1444688_at, 1444680_at, 1438937_x_at, 1438936_s_at, 1450717_at, 1420601_at, 1448601_s_at, 1417127_at, 1454973_at, 1449192_at, 1449967_at, 1420736_at, 1437106_at, 1452360_a_at, 1441318_at, 1445541_at, 1444842_at, 1437105_at, 1450287_at, 1421567_at, 1420973_at, 1420972_at, 1445423_at, 1…	634	2397	14977	1.66554	1.77096e-08	9.83866e-10	6.51696e-09
GOTERM_BP_ALL	GO:0032774~RNA biosynthetic process	160	0.1713	5.34346e-12	1439136_at, 1443554_at, 1425940_a_at, 1427917_s_at, 1415778_at, 1439413_x_at, 1428348_at, 1448435_at, 1441617_at, 1444688_at, 1444680_at, 1438937_x_at, 1438936_s_at, 1450717_at, 1420601_at, 1448601_s_at, 1417127_at, 1454973_at, 1449192_at, 1449967_at, 1420736_at, 1437106_at, 1452360_a_at, 1441318_at, 1445541_at, 1444842_at, 1437105_at, 1420973_at, 1420972_at, 1445423_at, 1442176_at, 1434283_at, 1…	634	2237	14977	1.68962	2.77435e-08	1.46018e-09	1.02093e-08
GOTERM_BP_ALL	GO:0006351~transcription, DNA-dependent	159	0.1702	8.89546e-12	1439136_at, 1443554_at, 1425940_a_at, 1427917_s_at, 1415778_at, 1439413_x_at, 1428348_at, 1448435_at, 1441617_at, 1444688_at, 1444680_at, 1438937_x_at, 1438936_s_at, 1450717_at, 1420601_at, 1448601_s_at, 1417127_at, 1454973_at, 1449192_at, 1449967_at, 1420736_at, 1437106_at, 1452360_a_at, 1441318_at, 1445541_at, 1444842_at, 1437105_at, 1420973_at, 1420972_at, 1445423_at, 1442176_at, 1434283_at, 1…	634	2232	14977	1.68282	4.61851e-08	2.30926e-09	1.69957e-08
GOTERM_BP_ALL	GO:0045449~regulation of transcription	162	0.1734	2.62934e-11	1439136_at, 1443554_at, 1425940_a_at, 1427917_s_at, 1415778_at, 1439413_x_at, 1428348_at, 1448435_at, 1441617_at, 1444688_at, 1444680_at, 1420601_at, 1448601_s_at, 1417127_at, 1454973_at, 1449192_at, 1449967_at, 1420736_at, 1437106_at, 1452360_a_at, 1441318_at, 1445541_at, 1444842_at, 1437105_at, 1420973_at, 1420972_at, 1445423_at, 1442176_at, 1434283_at, 1450287_at, 1421567_at, 1442393_at, 14227…	634	2320	14977	1.64954	1.36515e-07	6.50073e-09	5.02364e-08
GOTERM_BP_ALL	GO:0006355~regulation of transcription, DNA-dependent	156	0.167	2.81199e-11	1439136_at, 1443554_at, 1425940_a_at, 1427917_s_at, 1415778_at, 1439413_x_at, 1428348_at, 1448435_at, 1441617_at, 1444688_at, 1444680_at, 1420601_at, 1448601_s_at, 1417127_at, 1454973_at, 1449192_at, 1449967_at, 1420736_at, 1437106_at, 1452360_a_at, 1441318_at, 1445541_at, 1444842_at, 1437105_at, 1420973_at, 1420972_at, 1445423_at, 1442176_at, 1434283_at, 1450287_at, 1421567_at, 1442393_at, 14227…	634	2207	14977	1.66977	1.45999e-07	6.63631e-09	5.37262e-08
GOTERM_BP_ALL	GO:0019219~regulation of nucleobase, nucleoside, nucleotide and nucleic acid metabolic process	164	0.1756	3.07137e-11	1439136_at, 1443554_at, 1425940_a_at, 1427917_s_at, 1415778_at, 1439413_x_at, 1428348_at, 1448435_at, 1441617_at, 1444688_at, 1444680_at, 1420601_at, 1448601_s_at, 1417127_at, 1454973_at, 1449192_at, 1449967_at, 1420736_at, 1437106_at, 1452360_a_at, 1441318_at, 1445541_at, 1444842_at, 1437105_at, 1420973_at, 1420972_at, 1445423_at, 1442176_at, 1434283_at, 1450287_at, 1421567_at, 1442393_at, 14227…	634	2364	14977	1.63882	1.59465e-07	6.93327e-09	5.86817e-08
GOTERM_BP_ALL	GO:0019222~regulation of metabolic process	178	0.1906	8.30928e-11	1439136_at, 1443554_at, 1425940_a_at, 1427917_s_at, 1415778_at, 1439413_x_at, 1428348_at, 1448435_at, 1441617_at, 1444688_at, 1444680_at, 1438937_x_at, 1438936_s_at, 1450717_at, 1420601_at, 1448601_s_at, 1417127_at, 1454973_at, 1449192_at, 1449967_at, 1420736_at, 1437106_at, 1452360_a_at, 1441318_at, 1445541_at, 1444842_at, 1437105_at, 1450287_at, 1421567_at, 1420973_at, 1420972_at, 1445423_at, 1…	634	2669	14977	1.57546	4.31417e-07	1.72567e-08	1.58758e-07
GOTERM_BP_ALL	GO:0031323~regulation of cellular metabolic process	171	0.1831	3.03416e-10	1439136_at, 1443554_at, 1425940_a_at, 1427917_s_at, 1415778_at, 1439413_x_at, 1428348_at, 1448435_at, 1441617_at, 1444688_at, 1444680_at, 1438937_x_at, 1438936_s_at, 1450717_at, 1420601_at, 1448601_s_at, 1417127_at, 1454973_at, 1449192_at, 1449967_at, 1420736_at, 1437106_at, 1452360_a_at, 1441318_at, 1445541_at, 1444842_at, 1437105_at, 1450287_at, 1421567_at, 1420973_at, 1420972_at, 1445423_at, 1…	634	2571	14977	1.57119	1.57534e-06	6.05899e-08	5.79709e-07
GOTERM_BP_ALL	GO:0010468~regulation of gene expression	166	0.1777	3.38211e-10	1439136_at, 1443554_at, 1425940_a_at, 1427917_s_at, 1415778_at, 1439413_x_at, 1428348_at, 1448435_at, 1441617_at, 1444688_at, 1444680_at, 1438937_x_at, 1438936_s_at, 1450717_at, 1420601_at, 1448601_s_at, 1417127_at, 1454973_at, 1449192_at, 1449967_at, 1420736_at, 1437106_at, 1452360_a_at, 1441318_at, 1445541_at, 1444842_at, 1437105_at, 1420973_at, 1420972_at, 1445423_at, 1442176_at, 1434283_at, 1…	634	2476	14977	1.58377	1.75599e-06	6.27139e-08	6.46188e-07
Functional Group 5	Median: 4.642075658151577E-10	Geo: 1.398859909274571E-10	1428348_at, 1454973_at, 1449192_at, 1448314_at, 1435575_at, 1418510_s_at, 1420973_at, 1420972_at, 1445423_at, 1442176_at, 1434283_at, 1450287_at, 1421567_at, 1442393_at, 1422748_at, 1434298_at, 1456389_at, 1445518_at, 1454200_at, 1441190_at, 1436421_s_at, 1452044_at, 1427091_at, 1434921_at, 1446349_at, 1422210_at, 1424667_a_at, 1425612_at, 1424668_a_at, 1425611_a_at, 1451435_at, 1437686_x_at, 144…
Category	Term	Count	%	PValue	Genes	List Total	Pop Hits	Pop Total	Fold Enrichment	Bonferroni	Benjamini	FDR		9.95
GOTERM_BP_ALL	GO:0050794~regulation of cellular process	241	0.258	1.22842e-12	1428348_at, 1454973_at, 1449192_at, 1448314_at, 1435575_at, 1418510_s_at, 1420973_at, 1420972_at, 1445423_at, 1442176_at, 1434283_at, 1450287_at, 1421567_at, 1442393_at, 1422748_at, 1434298_at, 1456389_at, 1445518_at, 1454200_at, 1441190_at, 1436421_s_at, 1452044_at, 1427091_at, 1434921_at, 1446349_at, 1422210_at, 1424667_a_at, 1425612_at, 1424668_a_at, 1425611_a_at, 1451435_at, 1437686_x_at, 144…	634	3816	14977	1.49192	6.37817e-09	3.98636e-10	2.34711e-09
GOTERM_BP_ALL	GO:0050789~regulation of biological process	249	0.2666	4.64208e-10	1428348_at, 1454973_at, 1449192_at, 1448314_at, 1435575_at, 1418510_s_at, 1420973_at, 1420972_at, 1445423_at, 1442176_at, 1434283_at, 1450287_at, 1421567_at, 1442393_at, 1422748_at, 1434298_at, 1456389_at, 1445518_at, 1454200_at, 1441190_at, 1436421_s_at, 1452044_at, 1427091_at, 1434921_at, 1446349_at, 1422210_at, 1424667_a_at, 1425612_at, 1424668_a_at, 1425611_a_at, 1451435_at, 1437686_x_at, 144…	634	4204	14977	1.39918	2.41016e-06	8.31092e-08	8.86918e-07
GOTERM_BP_ALL	GO:0065007~biological regulation	263	0.2816	4.80023e-09	1428348_at, 1428942_at, 1454973_at, 1449192_at, 1418578_at, 1448314_at, 1435575_at, 1418510_s_at, 1420973_at, 1420972_at, 1445423_at, 1442176_at, 1434283_at, 1450287_at, 1421567_at, 1442393_at, 1422748_at, 1434298_at, 1456389_at, 1445518_at, 1454200_at, 1441190_at, 1436421_s_at, 1452044_at, 1427091_at, 1434921_at, 1417436_at, 1443212_at, 1417435_at, 1446349_at, 1422210_at, 1424667_a_at, 1425612_a…	634	4607	14977	1.34857	2.49225e-05	7.78837e-07	9.17135e-06
Functional Group 6	Median: 2.2047913930022077E-7	Geo: 2.7837516349324657E-7	1422286_a_at, 1419633_at, 1423212_at, 1433511_at, 1421357_at, 1438937_x_at, 1438936_s_at, 1450717_at, 1420601_at, 1448601_s_at, 1417127_at, 1454973_at, 1449192_at, 1427400_at, 1422323_a_at, 1449080_at, 1445684_s_at, 1439704_at, 1425313_at, 1450986_at, 1450553_at, 1422210_at, 1421322_a_at, 1434922_at, 1453579_at, 1427332_at, 1452395_at, 1421769_at, 1416173_at, 1416172_at, 1448707_at, 1419126_at, 1…
Category	Term	Count	%	PValue	Genes	List Total	Pop Hits	Pop Total	Fold Enrichment	Bonferroni	Benjamini	FDR		6.56
GOTERM_CC_ALL	GO:0031981~nuclear lumen	67	0.0717	1.87421e-08	1422286_a_at, 1419633_at, 1423212_at, 1433511_at, 1421357_at, 1438937_x_at, 1438936_s_at, 1450717_at, 1420601_at, 1448601_s_at, 1417127_at, 1454973_at, 1449192_at, 1427400_at, 1422323_a_at, 1449080_at, 1445684_s_at, 1439704_at, 1425313_at, 1450986_at, 1450553_at, 1422210_at, 1421322_a_at, 1434922_at, 1453579_at, 1427332_at, 1452395_at, 1421769_at, 1416173_at, 1416172_at, 1448707_at, 1419126_at, 1…	672	758	15845	2.08415	1.46937e-05	8.64343e-07	2.86929e-05
GOTERM_CC_ALL	GO:0043233~organelle lumen	71	0.076	8.98606e-08	1422286_a_at, 1419633_at, 1423212_at, 1433511_at, 1421357_at, 1438937_x_at, 1438936_s_at, 1450717_at, 1420601_at, 1448601_s_at, 1417127_at, 1454973_at, 1449192_at, 1449080_at, 1445684_s_at, 1439704_at, 1427400_at, 1422323_a_at, 1425313_at, 1449886_a_at, 1428010_at, 1450986_at, 1450553_at, 1422210_at, 1421322_a_at, 1416879_at, 1416877_a_at, 1416878_at, 1434922_at, 1453579_at, 1427332_at, 1452395_a…	672	858	15845	1.95117	7.04482e-05	3.35479e-06	0.00013757
GOTERM_CC_ALL	GO:0031974~membrane-enclosed lumen	71	0.076	8.98606e-08	1422286_a_at, 1419633_at, 1423212_at, 1433511_at, 1421357_at, 1438937_x_at, 1438936_s_at, 1450717_at, 1420601_at, 1448601_s_at, 1417127_at, 1454973_at, 1449192_at, 1449080_at, 1445684_s_at, 1439704_at, 1427400_at, 1422323_a_at, 1425313_at, 1449886_a_at, 1428010_at, 1450986_at, 1450553_at, 1422210_at, 1421322_a_at, 1416879_at, 1416877_a_at, 1416878_at, 1434922_at, 1453579_at, 1427332_at, 1452395_a…	672	858	15845	1.95117	7.04482e-05	3.35479e-06	0.00013757
GOTERM_CC_ALL	GO:0005654~nucleoplasm	55	0.0589	3.51098e-07	1422286_a_at, 1419633_at, 1423212_at, 1433511_at, 1421357_at, 1420601_at, 1448601_s_at, 1417127_at, 1454973_at, 1449192_at, 1427400_at, 1422323_a_at, 1449080_at, 1445684_s_at, 1439704_at, 1425313_at, 1450553_at, 1422210_at, 1421322_a_at, 1434922_at, 1453579_at, 1427332_at, 1452395_at, 1421769_at, 1448707_at, 1419126_at, 1440431_at, 1445773_at, 1450992_a_at, 1443260_at, 1439243_x_at, 1430617_at, 1…	672	618	15845	2.09844	0.000275223	1.25118e-05	0.000537504
GOTERM_CC_ALL	GO:0044451~nucleoplasm part	51	0.0546	1.43346e-06	1422286_a_at, 1419633_at, 1423212_at, 1433511_at, 1421357_at, 1420601_at, 1448601_s_at, 1417127_at, 1454973_at, 1449192_at, 1427400_at, 1422323_a_at, 1449080_at, 1445684_s_at, 1439704_at, 1450553_at, 1422210_at, 1421322_a_at, 1434922_at, 1453579_at, 1427332_at, 1452395_at, 1421769_at, 1448707_at, 1419126_at, 1440431_at, 1445773_at, 1450992_a_at, 1443260_at, 1439243_x_at, 1430617_at, 1449499_at, 1…	672	580	15845	2.07331	0.0011232	4.49524e-05	0.00219451
GOTERM_CC_ALL	GO:0005667~transcription factor complex	41	0.0439	6.10957e-06	1422286_a_at, 1419633_at, 1449499_at, 1433511_at, 1421357_at, 1418515_at, 1418514_at, 1418516_at, 1449115_at, 1420601_at, 1448601_s_at, 1417127_at, 1421765_at, 1454973_at, 1449192_at, 1449080_at, 1445684_s_at, 1439704_at, 1427400_at, 1422323_a_at, 1425804_at, 1441138_at, 1445054_at, 1454831_at, 1418606_at, 1418167_at, 1420978_at, 1434627_at, 1445914_at, 1424787_a_at, 1439545_at, 1418437_a_at, 142…	672	445	15845	2.17244	0.00477847	0.000165156	0.00935291
Functional Group 7	Median: 3.326514907679578E-5	Geo: 2.777952813700038E-5	1422286_a_at, 1419633_at, 1449499_at, 1448601_s_at, 1417127_at, 1427400_at, 1422323_a_at, 1425804_at, 1418606_at, 1442393_at, 1422748_at, 1434298_at, 1456389_at, 1445518_at, 1454200_at, 1429388_at, 1450584_at, 1419271_at, 1456342_at, 1425960_s_at, 1452526_a_at, 1450553_at, 1421951_at, 1450428_at, 1424667_a_at, 1425612_at, 1424668_a_at, 1425611_a_at, 1451435_at, 1437686_x_at, 1450181_at, 1447500_a…
Category	Term	Count	%	PValue	Genes	List Total	Pop Hits	Pop Total	Fold Enrichment	Bonferroni	Benjamini	FDR		4.56
SP_PIR_KEYWORDS	Homeobox	29	0.031	7.964e-06	1422286_a_at, 1419633_at, 1449499_at, 1448601_s_at, 1417127_at, 1427400_at, 1422323_a_at, 1425804_at, 1418606_at, 1442393_at, 1422748_at, 1434298_at, 1456389_at, 1445518_at, 1454200_at, 1429388_at, 1450584_at, 1419271_at, 1456342_at, 1425960_s_at, 1452526_a_at, 1450553_at, 1421951_at, 1450428_at, 1424667_a_at, 1425612_at, 1424668_a_at, 1425611_a_at, 1451435_at, 1437686_x_at, 1450181_at, 1447500_a…	709	257	16241	2.58483	0.00688103	0.000431458	0.0123532
SMART	SM00389:HOX	26	0.0278	3.32651e-05	1419633_at, 1449499_at, 1448601_s_at, 1417127_at, 1427400_at, 1422323_a_at, 1425804_at, 1418606_at, 1442393_at, 1422748_at, 1434298_at, 1456389_at, 1445518_at, 1454200_at, 1429388_at, 1450584_at, 1419271_at, 1456342_at, 1425960_s_at, 1452526_a_at, 1421951_at, 1450428_at, 1424667_a_at, 1425612_at, 1424668_a_at, 1425611_a_at, 1451435_at, 1437686_x_at, 1450181_at, 1447500_at, 1446080_at, 1421769_at,…	419	223	9059	2.52078	0.0199572	0.0199572	0.0491857
INTERPRO	IPR001356:Homeobox	22	0.0236	8.09197e-05	1421951_at, 1450428_at, 1419633_at, 1424667_a_at, 1425612_at, 1424668_a_at, 1425611_a_at, 1451435_at, 1437686_x_at, 1450181_at, 1447500_at, 1446080_at, 1449499_at, 1422239_at, 1440626_at, 1450042_at, 1420926_at, 1441175_at, 1441777_at, 1444216_at, 1420348_at, 1427400_at, 1422323_a_at, 1419126_at, 1425804_at, 1418606_at, 1442393_at, 1422748_at, 1434298_at, 1456389_at, 1445518_at, 1454200_at, 14556…	677	206	16924	2.66975	0.378176	0.146463	0.156482
Functional Group 8	Median: 4.712195589163908E-5	Geo: 3.781024974129559E-5	1428014_at, 1424854_at, 1422947_at, 1416415_a_at, 1456032_x_at, 1438092_x_at, 1438091_a_at, 1421884_at, 1421886_at, 1421885_at, 1418366_at, 1418367_x_at, 1427864_at, 1431231_at, 1422155_at, 1447854_s_at, 1455095_at, 1416746_at, 1427762_x_at, 1418366_at, 1418367_x_at, 1428029_a_at, 1436596_at, 1427864_at, 1443475_at, 1431231_at, 1418367_x_at, 1418366_at, 1436994_a_at, 1438204_at, 1416101_a_at, 143…
Category	Term	Count	%	PValue	Genes	List Total	Pop Hits	Pop Total	Fold Enrichment	Bonferroni	Benjamini	FDR		4.42
SP_PIR_KEYWORDS	Nucleosome core	12	0.0128	5.16184e-06	1428014_at, 1424854_at, 1422947_at, 1416415_a_at, 1456032_x_at, 1438092_x_at, 1438091_a_at, 1421884_at, 1421886_at, 1421885_at, 1418366_at, 1418367_x_at, 1427864_at, 1431231_at, 1422155_at, 1447854_s_at, 1455095_at, 1416746_at, 1427762_x_at, 1418366_at, 1418367_x_at, 1428029_a_at, 1436596_at, 1427864_at, 1443475_at, 1431231_at, 1418367_x_at, 1418366_at,	709	48	16241	5.72673	0.00446533	0.000298311	0.00800684
INTERPRO	IPR007125:Histone core	10	0.0107	1.77183e-05	1416415_a_at, 1456032_x_at, 1438092_x_at, 1438091_a_at, 1421884_at, 1421886_at, 1421885_at, 1418366_at, 1418367_x_at, 1427864_at, 1431231_at, 1422155_at, 1447854_s_at, 1455095_at, 1416746_at, 1427762_x_at, 1418366_at, 1418367_x_at, 1427864_at, 1443475_at, 1431231_at, 1418367_x_at, 1418366_at,	677	39	16924	6.40988	0.0987971	0.0987971	0.0342833
GOTERM_CC_ALL	GO:0000786~nucleosome	13	0.0139	1.81662e-05	1421884_at, 1421886_at, 1421885_at, 1427762_x_at, 1416746_at, 1428029_a_at, 1436596_at, 1428014_at, 1424854_at, 1422947_at, 1416415_a_at, 1456032_x_at, 1438092_x_at, 1438091_a_at, 1447854_s_at, 1455095_at, 1427864_at, 1431231_at, 1422155_at, 1418366_at, 1418367_x_at, 1418366_at, 1418367_x_at, 1427864_at, 1443475_at, 1431231_at, 1436994_a_at, 1438204_at, 1416101_a_at, 1418367_x_at, 1418366_at,	672	66	15845	4.64432	0.0141415	0.000474634	0.0278075
GOTERM_BP_ALL	GO:0006334~nucleosome assembly	13	0.0139	7.60777e-05	1427762_x_at, 1416746_at, 1428029_a_at, 1436596_at, 1428014_at, 1424854_at, 1422947_at, 1438307_at, 1416415_a_at, 1456032_x_at, 1438092_x_at, 1438091_a_at, 1447854_s_at, 1455095_at, 1427864_at, 1431231_at, 1422155_at, 1418366_at, 1418367_x_at, 1418366_at, 1418367_x_at, 1427864_at, 1443475_at, 1431231_at, 1436994_a_at, 1438204_at, 1416101_a_at, 1418367_x_at, 1418366_at,	634	76	14977	4.04078	0.326327	0.0087396	0.145255
GOTERM_BP_ALL	GO:0031497~chromatin assembly	14	0.015	9.96769e-05	1427762_x_at, 1416746_at, 1428029_a_at, 1436596_at, 1428014_at, 1424854_at, 1422947_at, 1438307_at, 1416415_a_at, 1456032_x_at, 1438092_x_at, 1438091_a_at, 1447854_s_at, 1455095_at, 1427864_at, 1431231_at, 1422155_at, 1418366_at, 1418367_x_at, 1418366_at, 1418367_x_at, 1430139_at, 1453361_at, 1417541_at, 1427864_at, 1443475_at, 1431231_at, 1436994_a_at, 1438204_at, 1416101_a_at, 1418367_x_at, 141…	634	90	14977	3.67469	0.40402	0.0109513	0.190272
GOTERM_BP_ALL	GO:0006333~chromatin assembly or disassembly	16	0.0171	0.000231908	1432628_at, 1454305_at, 1427762_x_at, 1416746_at, 1428029_a_at, 1436596_at, 1418071_s_at, 1418070_at, 1448935_at, 1428014_at, 1424854_at, 1422947_at, 1438307_at, 1416415_a_at, 1456032_x_at, 1438092_x_at, 1438091_a_at, 1447854_s_at, 1455095_at, 1427864_at, 1431231_at, 1422155_at, 1418366_at, 1418367_x_at, 1418366_at, 1418367_x_at, 1430139_at, 1453361_at, 1417541_at, 1436994_a_at, 1438204_at, 14161…	634	124	14977	3.04813	0.70007	0.01987	0.442156
Functional Group 9	Median: 4.145406585690254E-5	Geo: 4.616659226074203E-5	1430569_at, 1443948_at, 1434001_at, 1432245_s_at, 1428708_x_at, 1428707_at, 1429632_at, 1415674_a_at, 1438937_x_at, 1438936_s_at, 1450717_at, 1420509_at, 1416965_at, 1454792_s_at, 1455511_at, 1433973_at, 1433974_at, 1423107_at, 1423106_at, 1430177_at, 1450934_at, 1430203_at, 1431951_a_at, 1421839_at, 1421840_at, 1450392_at, 1448314_at, 1418510_s_at, 1455719_at, 1416256_a_at, 1428511_at, 1424635_a…
Category	Term	Count	%	PValue	Genes	List Total	Pop Hits	Pop Total	Fold Enrichment	Bonferroni	Benjamini	FDR		4.34
GOTERM_BP_ALL	GO:0044267~cellular protein metabolic process	175	0.1874	2.87595e-05	1430569_at, 1443948_at, 1434001_at, 1432245_s_at, 1428708_x_at, 1428707_at, 1429632_at, 1415674_a_at, 1438937_x_at, 1438936_s_at, 1450717_at, 1420509_at, 1416965_at, 1454792_s_at, 1455511_at, 1433973_at, 1433974_at, 1423107_at, 1423106_at, 1430177_at, 1450934_at, 1430203_at, 1431951_a_at, 1421839_at, 1421840_at, 1450392_at, 1448314_at, 1418510_s_at, 1455719_at, 1416256_a_at, 1428511_at, 1424635_a…	634	3123	14977	1.32374	0.138708	0.00382143	0.0549337
GOTERM_BP_ALL	GO:0044260~cellular macromolecule metabolic process	176	0.1884	4.14541e-05	1430569_at, 1443948_at, 1434001_at, 1432245_s_at, 1428708_x_at, 1428707_at, 1429632_at, 1415674_a_at, 1438937_x_at, 1438936_s_at, 1450717_at, 1420509_at, 1416965_at, 1454792_s_at, 1455511_at, 1433973_at, 1433974_at, 1423107_at, 1423106_at, 1430177_at, 1450934_at, 1430203_at, 1431951_a_at, 1421839_at, 1421840_at, 1450392_at, 1448314_at, 1418510_s_at, 1455719_at, 1416256_a_at, 1428511_at, 1424635_a…	634	3165	14977	1.31363	0.193647	0.00523585	0.0791727
GOTERM_BP_ALL	GO:0019538~protein metabolic process	179	0.1916	8.25345e-05	1430569_at, 1443948_at, 1434001_at, 1432245_s_at, 1428708_x_at, 1428707_at, 1429632_at, 1415674_a_at, 1438937_x_at, 1438936_s_at, 1450717_at, 1420509_at, 1416965_at, 1454792_s_at, 1455511_at, 1433973_at, 1433974_at, 1423107_at, 1423106_at, 1430177_at, 1450934_at, 1430203_at, 1431951_a_at, 1421839_at, 1421840_at, 1450392_at, 1448314_at, 1418510_s_at, 1455719_at, 1416256_a_at, 1428511_at, 1424635_a…	634	3268	14977	1.29392	0.348539	0.00927276	0.157573
Functional Group 10	Median: 1.1123647250281048E-4	Geo: 9.237096698636697E-5	1416355_at, 1437847_x_at, 1426863_at, 1416354_at, 1424947_at, 1420509_at, 1416991_at, 1431739_at, 1454792_s_at, 1455511_at, 1433973_at, 1433974_at, 1452314_at, 1452315_at, 1435306_a_at, 1418052_at, 1450934_at, 1427269_at, 1452371_at, 1430077_at, 1439095_at, 1452693_at, 1421839_at, 1421840_at, 1450392_at, 1448314_at, 1455719_at, 1416256_a_at, 1428511_at, 1424635_at, 1418503_at, 1453811_at, 1418504…
Category	Term	Count	%	PValue	Genes	List Total	Pop Hits	Pop Total	Fold Enrichment	Bonferroni	Benjamini	FDR		4.03
GOTERM_MF_ALL	GO:0000166~nucleotide binding	127	0.136	1.28565e-06	1416355_at, 1437847_x_at, 1426863_at, 1416354_at, 1424947_at, 1420509_at, 1416991_at, 1431739_at, 1454792_s_at, 1455511_at, 1433973_at, 1433974_at, 1452314_at, 1452315_at, 1435306_a_at, 1418052_at, 1450934_at, 1427269_at, 1452371_at, 1430077_at, 1439095_at, 1452693_at, 1421839_at, 1421840_at, 1450392_at, 1448314_at, 1455719_at, 1416256_a_at, 1428511_at, 1424635_at, 1418503_at, 1453811_at, 1418504…	663	2075	16377	1.51184	0.00347166	0.00049669	0.00228833
GOTERM_MF_ALL	GO:0032553~ribonucleotide binding	104	0.1113	5.86056e-05	1424947_at, 1454792_s_at, 1455511_at, 1433973_at, 1433974_at, 1452314_at, 1452315_at, 1435306_a_at, 1450934_at, 1418052_at, 1452693_at, 1448314_at, 1421839_at, 1421840_at, 1450392_at, 1455719_at, 1416256_a_at, 1428511_at, 1418503_at, 1453811_at, 1418504_at, 1447728_x_at, 1424635_at, 1422906_at, 1435005_at, 1439040_at, 1433838_at, 1423685_at, 1451083_s_at, 1425605_a_at, 1426272_at, 1426273_at, 144…	663	1754	16377	1.46462	0.146605	0.0157283	0.104262
GOTERM_MF_ALL	GO:0032555~purine ribonucleotide binding	104	0.1113	5.86056e-05	1424947_at, 1454792_s_at, 1455511_at, 1433973_at, 1433974_at, 1452314_at, 1452315_at, 1435306_a_at, 1450934_at, 1418052_at, 1452693_at, 1448314_at, 1421839_at, 1421840_at, 1450392_at, 1455719_at, 1416256_a_at, 1428511_at, 1418503_at, 1453811_at, 1418504_at, 1447728_x_at, 1424635_at, 1422906_at, 1435005_at, 1439040_at, 1433838_at, 1423685_at, 1451083_s_at, 1425605_a_at, 1426272_at, 1426273_at, 144…	663	1754	16377	1.46462	0.146605	0.0157283	0.104262
GOTERM_MF_ALL	GO:0005524~ATP binding	87	0.0931	9.70336e-05	1432392_at, 1454221_a_at, 1437611_x_at, 1424947_at, 1454792_s_at, 1455511_at, 1433973_at, 1433974_at, 1442225_at, 1434997_at, 1424590_at, 1442444_at, 1425205_at, 1425203_at, 1452314_at, 1452315_at, 1435306_a_at, 1418052_at, 1450934_at, 1426028_a_at, 1427669_a_at, 1452693_at, 1421839_at, 1421840_at, 1450392_at, 1448314_at, 1419601_at, 1428511_at, 1418503_at, 1453811_at, 1418504_at, 1447728_x_at, 1…	663	1423	16377	1.5102	0.230865	0.0216365	0.172571
GOTERM_MF_ALL	GO:0017076~purine nucleotide binding	106	0.1135	0.000111236	1424947_at, 1416991_at, 1431739_at, 1454792_s_at, 1455511_at, 1433973_at, 1433974_at, 1452314_at, 1452315_at, 1435306_a_at, 1450934_at, 1418052_at, 1452693_at, 1448314_at, 1421839_at, 1421840_at, 1450392_at, 1455719_at, 1416256_a_at, 1428511_at, 1418503_at, 1453811_at, 1418504_at, 1447728_x_at, 1424635_at, 1422906_at, 1435005_at, 1439040_at, 1433838_at, 1423685_at, 1451083_s_at, 1425605_a_at, 142…	663	1826	16377	1.43392	0.259857	0.0228812	0.197806
GOTERM_MF_ALL	GO:0032559~adenyl ribonucleotide binding	87	0.0931	0.000147411	1432392_at, 1454221_a_at, 1437611_x_at, 1424947_at, 1454792_s_at, 1455511_at, 1433973_at, 1433974_at, 1442225_at, 1434997_at, 1424590_at, 1442444_at, 1425205_at, 1425203_at, 1452314_at, 1452315_at, 1435306_a_at, 1418052_at, 1450934_at, 1426028_a_at, 1427669_a_at, 1452693_at, 1421839_at, 1421840_at, 1450392_at, 1448314_at, 1419601_at, 1428511_at, 1418503_at, 1453811_at, 1418504_at, 1447728_x_at, 1…	663	1441	16377	1.49134	0.328859	0.0280821	0.262054
GOTERM_MF_ALL	GO:0030554~adenyl nucleotide binding	89	0.0953	0.000290196	1432392_at, 1454221_a_at, 1437611_x_at, 1424947_at, 1416991_at, 1431739_at, 1454792_s_at, 1455511_at, 1433973_at, 1433974_at, 1442225_at, 1434997_at, 1424590_at, 1442444_at, 1425205_at, 1425203_at, 1452314_at, 1452315_at, 1435306_a_at, 1418052_at, 1450934_at, 1426028_a_at, 1427669_a_at, 1452693_at, 1421839_at, 1421840_at, 1450392_at, 1448314_at, 1419601_at, 1428511_at, 1418503_at, 1453811_at, 141…	663	1512	16377	1.45398	0.543923	0.0451318	0.515266
SP_PIR_KEYWORDS	nucleotide-binding	86	0.0921	0.000417077	1418824_at, 1418823_at, 1418822_a_at, 1432392_at, 1454221_a_at, 1437611_x_at, 1424947_at, 1454792_s_at, 1455511_at, 1433973_at, 1433974_at, 1442225_at, 1434997_at, 1452314_at, 1452315_at, 1435306_a_at, 1418052_at, 1450934_at, 1426028_a_at, 1427669_a_at, 1452693_at, 1421839_at, 1421840_at, 1450392_at, 1448314_at, 1419601_at, 1455719_at, 1416256_a_at, 1428511_at, 1424635_at, 1418503_at, 1453811_at,…	709	1358	16241	1.45066	0.303496	0.0143631	0.645023
SP_PIR_KEYWORDS	atp-binding	70	0.0749	0.00057572	1432392_at, 1454221_a_at, 1437611_x_at, 1424947_at, 1454792_s_at, 1455511_at, 1433973_at, 1433974_at, 1442225_at, 1434997_at, 1424590_at, 1442444_at, 1425205_at, 1425203_at, 1452314_at, 1452315_at, 1435306_a_at, 1418052_at, 1450934_at, 1426028_a_at, 1427669_a_at, 1452693_at, 1421839_at, 1421840_at, 1450392_at, 1448314_at, 1419601_at, 1428511_at, 1418503_at, 1453811_at, 1418504_at, 1447728_x_at, 1…	709	1064	16241	1.50703	0.39304	0.0183224	0.889346
Functional Group 11	Median: 1.4004977866629548E-4	Geo: 1.3541912819997073E-4	1418824_at, 1418823_at, 1418822_a_at, 1432392_at, 1454221_a_at, 1437611_x_at, 1429632_at, 1415674_a_at, 1424947_at, 1418538_at, 1451468_s_at, 1428560_at, 1452314_at, 1452315_at, 1435306_a_at, 1455719_at, 1416256_a_at, 1435737_a_at, 1418503_at, 1453811_at, 1418504_at, 1447728_x_at, 1435005_at, 1439040_at, 1449886_a_at, 1428010_at, 1453226_at, 1449679_s_at, 1448267_at, 1419952_at, 1447046_at, 14481…
Category	Term	Count	%	PValue	Genes	List Total	Pop Hits	Pop Total	Fold Enrichment	Bonferroni	Benjamini	FDR		3.87
GOTERM_BP_ALL	GO:0046907~intracellular transport	53	0.0567	0.000126371	1418824_at, 1418823_at, 1418822_a_at, 1432392_at, 1454221_a_at, 1437611_x_at, 1429632_at, 1415674_a_at, 1424947_at, 1418538_at, 1451468_s_at, 1428560_at, 1452314_at, 1452315_at, 1435306_a_at, 1455719_at, 1416256_a_at, 1435737_a_at, 1418503_at, 1453811_at, 1418504_at, 1447728_x_at, 1435005_at, 1439040_at, 1449886_a_at, 1428010_at, 1453226_at, 1449679_s_at, 1448267_at, 1419952_at, 1447046_at, 14481…	634	724	14977	1.72931	0.48116	0.0130374	0.241169
GOTERM_BP_ALL	GO:0051649~establishment of cellular localization	62	0.0664	0.00014005	1418824_at, 1418823_at, 1418822_a_at, 1433430_s_at, 1443087_at, 1432392_at, 1454221_a_at, 1437611_x_at, 1429632_at, 1415674_a_at, 1424947_at, 1418538_at, 1438937_x_at, 1438936_s_at, 1450717_at, 1451468_s_at, 1428560_at, 1452314_at, 1452315_at, 1435306_a_at, 1426775_s_at, 1453054_at, 1455719_at, 1416256_a_at, 1435737_a_at, 1438811_at, 1455730_at, 1418503_at, 1453811_at, 1418504_at, 1447728_x_at, 1…	634	894	14977	1.63829	0.516735	0.0141574	0.267241
GOTERM_BP_ALL	GO:0051641~cellular localization	63	0.0675	0.000140317	1418824_at, 1418823_at, 1418822_a_at, 1433430_s_at, 1443087_at, 1432392_at, 1454221_a_at, 1437611_x_at, 1429632_at, 1415674_a_at, 1424947_at, 1418538_at, 1438937_x_at, 1438936_s_at, 1450717_at, 1451468_s_at, 1428560_at, 1452314_at, 1452315_at, 1435306_a_at, 1426775_s_at, 1453054_at, 1455719_at, 1416256_a_at, 1435737_a_at, 1438811_at, 1455730_at, 1418503_at, 1453811_at, 1418504_at, 1447728_x_at, 1…	634	913	14977	1.63007	0.517405	0.0139134	0.267751
Functional Group 12	Median: 1.981385694873392E-4	Geo: 2.1873649792756265E-4	1422286_a_at, 1428348_at, 1448601_s_at, 1417127_at, 1454973_at, 1449192_at, 1421765_at, 1454931_at, 1418861_at, 1455394_at, 1442393_at, 1422748_at, 1434298_at, 1456389_at, 1445518_at, 1454200_at, 1424704_at, 1425389_a_at, 1426034_a_at, 1450203_at, 1441667_s_at, 1443726_at, 1421329_a_at, 1427714_at, 1443727_x_at, 1434921_at, 1422210_at, 1422698_s_at, 1450710_at, 1446082_at, 1434922_at, 1453579_at,…
Category	Term	Count	%	PValue	Genes	List Total	Pop Hits	Pop Total	Fold Enrichment	Bonferroni	Benjamini	FDR		3.66
GOTERM_BP_ALL	GO:0016481~negative regulation of transcription	27	0.0289	0.00015377	1422286_a_at, 1428348_at, 1448601_s_at, 1417127_at, 1454973_at, 1449192_at, 1421765_at, 1454931_at, 1418861_at, 1455394_at, 1442393_at, 1422748_at, 1434298_at, 1456389_at, 1445518_at, 1454200_at, 1424704_at, 1425389_a_at, 1426034_a_at, 1450203_at, 1441667_s_at, 1443726_at, 1421329_a_at, 1427714_at, 1443727_x_at, 1434921_at, 1422210_at, 1422698_s_at, 1450710_at, 1446082_at, 1434922_at, 1453579_at,…	634	281	14977	2.26983	0.549966	0.014677	0.293385
GOTERM_BP_ALL	GO:0045934~negative regulation of nucleobase, nucleoside, nucleotide and nucleic acid metabolic process	28	0.03	0.000192679	1422286_a_at, 1428348_at, 1448601_s_at, 1417127_at, 1454973_at, 1449192_at, 1421765_at, 1454931_at, 1418861_at, 1455394_at, 1427739_a_at, 1426538_a_at, 1438808_at, 1442393_at, 1422748_at, 1434298_at, 1456389_at, 1445518_at, 1454200_at, 1424704_at, 1425389_a_at, 1426034_a_at, 1450203_at, 1441667_s_at, 1443726_at, 1421329_a_at, 1427714_at, 1443727_x_at, 1434921_at, 1422210_at, 1422698_s_at, 1450710…	634	301	14977	2.19749	0.632299	0.0177072	0.367492
GOTERM_BP_ALL	GO:0031324~negative regulation of cellular metabolic process	31	0.0332	0.000203598	1422286_a_at, 1428348_at, 1449911_at, 1438937_x_at, 1438936_s_at, 1450717_at, 1448601_s_at, 1417127_at, 1454973_at, 1449192_at, 1421765_at, 1454931_at, 1418861_at, 1455394_at, 1427739_a_at, 1426538_a_at, 1438808_at, 1442393_at, 1422748_at, 1434298_at, 1456389_at, 1445518_at, 1454200_at, 1424704_at, 1425389_a_at, 1426034_a_at, 1450203_at, 1441667_s_at, 1443726_at, 1421329_a_at, 1427714_at, 1443727…	634	351	14977	2.08636	0.652569	0.0183763	0.38828
GOTERM_BP_ALL	GO:0009892~negative regulation of metabolic process	33	0.0353	0.000379495	1422286_a_at, 1428348_at, 1449911_at, 1438937_x_at, 1438936_s_at, 1450717_at, 1448601_s_at, 1417127_at, 1454973_at, 1449192_at, 1421765_at, 1454931_at, 1418861_at, 1455394_at, 1427739_a_at, 1426538_a_at, 1438808_at, 1442393_at, 1422748_at, 1434298_at, 1456389_at, 1445518_at, 1454200_at, 1424704_at, 1425389_a_at, 1426034_a_at, 1450203_at, 1441667_s_at, 1443726_at, 1421329_a_at, 1427714_at, 1443727…	634	398	14977	1.95869	0.860643	0.0303232	0.722581
Functional Group 13	Median: 1.9682097173264439E-4	Geo: 2.7598294035484393E-4	1416879_at, 1416877_a_at, 1416878_at, 1415876_a_at, 1428709_a_at, 1452049_at, 1439780_at, 1426386_at, 1423219_a_at, 1423218_a_at, 1416807_at, 1454833_at, 1434231_x_at, 1436840_x_at, 1455950_x_at, 1454856_x_at, 1416243_a_at, 1430288_x_at, 1433721_x_at, 1433549_x_at, 1434358_x_at, 1430978_at, 1451068_s_at, 1417452_a_at, 1423327_at, 1449323_a_at, 1424000_a_at, 1417608_a_at, 1455485_x_at, 1455001_x_a…
Category	Term	Count	%	PValue	Genes	List Total	Pop Hits	Pop Total	Fold Enrichment	Bonferroni	Benjamini	FDR		3.56
SP_PIR_KEYWORDS	ribosomal protein	21	0.0225	0.000158131	1416879_at, 1416877_a_at, 1416878_at, 1415876_a_at, 1428709_a_at, 1452049_at, 1439780_at, 1426386_at, 1423219_a_at, 1423218_a_at, 1416807_at, 1454833_at, 1434231_x_at, 1436840_x_at, 1455950_x_at, 1454856_x_at, 1416243_a_at, 1430288_x_at, 1433721_x_at, 1433549_x_at, 1434358_x_at, 1430978_at, 1451068_s_at, 1417452_a_at, 1423327_at, 1449323_a_at, 1424000_a_at, 1417608_a_at, 1455485_x_at, 1455001_x_a…	709	184	16241	2.61438	0.128126	0.00621292	0.245015
GOTERM_MF_ALL	GO:0003735~structural constituent of ribosome	20	0.0214	0.000196821	1416879_at, 1416877_a_at, 1416878_at, 1415876_a_at, 1428709_a_at, 1428496_at, 1428497_at, 1452049_at, 1439780_at, 1426386_at, 1423219_a_at, 1423218_a_at, 1416807_at, 1454833_at, 1434231_x_at, 1436840_x_at, 1455950_x_at, 1454856_x_at, 1416243_a_at, 1430288_x_at, 1433721_x_at, 1433549_x_at, 1434358_x_at, 1417452_a_at, 1423327_at, 1449323_a_at, 1424000_a_at, 1417608_a_at, 1455485_x_at, 1455001_x_at,…	663	186	16377	2.65606	0.412837	0.0348743	0.349746
GOTERM_CC_ALL	GO:0005840~ribosome	20	0.0214	0.000675395	1416879_at, 1416877_a_at, 1416878_at, 1415876_a_at, 1428709_a_at, 1428496_at, 1428497_at, 1452049_at, 1439780_at, 1426386_at, 1423219_a_at, 1423218_a_at, 1416807_at, 1454833_at, 1434231_x_at, 1436840_x_at, 1455950_x_at, 1454856_x_at, 1416243_a_at, 1430288_x_at, 1433721_x_at, 1433549_x_at, 1434358_x_at, 1417452_a_at, 1423327_at, 1449323_a_at, 1424000_a_at, 1417608_a_at, 1455485_x_at, 1455001_x_at,…	672	196	15845	2.40601	0.411212	0.0154583	1.029
Functional Group 14	Median: 0.0013534802346780372	Geo: 0.0012937630334847964	1449159_at, 1434077_at, 1432614_at, 1432615_at, 1455278_at, 1434076_at, 1453024_at, 1454823_at, 1448058_s_at, 1416815_s_at, 1448473_at, 1434522_at, 1445109_at, 1423139_at, 1423138_at, 1421927_at, 1450412_at, 1434224_at, 1436603_at, 1429724_at, 1438481_at, 1421846_at, 1421847_at, 1438129_at, 1455109_at, 1450739_at, 1434839_s_at, 1422761_at, 1442312_at, 1417270_at, 1448646_at, 1419451_at, 1417117_a…
Category	Term	Count	%	PValue	Genes	List Total	Pop Hits	Pop Total	Fold Enrichment	Bonferroni	Benjamini	FDR		2.89
UP_SEQ_FEATURE	repeat:WD 2	17	0.0182	0.000861177	1449159_at, 1434077_at, 1432614_at, 1432615_at, 1455278_at, 1434076_at, 1453024_at, 1454823_at, 1448058_s_at, 1416815_s_at, 1448473_at, 1434522_at, 1445109_at, 1423139_at, 1423138_at, 1421927_at, 1450412_at, 1434224_at, 1436603_at, 1429724_at, 1438481_at, 1421846_at, 1421847_at, 1438129_at, 1455109_at, 1450739_at, 1434839_s_at, 1422761_at, 1442312_at, 1417270_at, 1448646_at, 1419451_at, 1417117_a…	474	133	9547	2.57446	0.999997	0.957809	1.809
UP_SEQ_FEATURE	repeat:WD 1	17	0.0182	0.000861177	1449159_at, 1434077_at, 1432614_at, 1432615_at, 1455278_at, 1434076_at, 1453024_at, 1454823_at, 1448058_s_at, 1416815_s_at, 1448473_at, 1434522_at, 1445109_at, 1423139_at, 1423138_at, 1421927_at, 1450412_at, 1434224_at, 1436603_at, 1429724_at, 1438481_at, 1421846_at, 1421847_at, 1438129_at, 1455109_at, 1450739_at, 1434839_s_at, 1422761_at, 1442312_at, 1417270_at, 1448646_at, 1419451_at, 1417117_a…	474	133	9547	2.57446	0.999997	0.957809	1.809
UP_SEQ_FEATURE	repeat:WD 4	16	0.0171	0.00116902	1449159_at, 1448058_s_at, 1416815_s_at, 1448473_at, 1434077_at, 1432614_at, 1432615_at, 1455278_at, 1434076_at, 1453024_at, 1454823_at, 1421927_at, 1450412_at, 1434224_at, 1436603_at, 1429724_at, 1438481_at, 1421846_at, 1421847_at, 1438129_at, 1455109_at, 1450739_at, 1434839_s_at, 1422761_at, 1442312_at, 1417270_at, 1448646_at, 1419451_at, 1417117_at, 1448597_at, 1424320_a_at, 1416890_at, 1453867…	474	124	9547	2.59888	1	0.943027	2.44806
UP_SEQ_FEATURE	repeat:WD 6	13	0.0139	0.00153794	1449159_at, 1434077_at, 1432614_at, 1432615_at, 1455278_at, 1434076_at, 1453024_at, 1454823_at, 1421927_at, 1450412_at, 1434224_at, 1436603_at, 1429724_at, 1438481_at, 1455109_at, 1450739_at, 1434839_s_at, 1422761_at, 1442312_at, 1419451_at, 1417270_at, 1448646_at, 1424320_a_at, 1417117_at, 1448597_at, 1416890_at, 1444647_at, 1429707_at, 1426019_at, 1435001_at, 1419654_at, 1449554_at, 1419655_at,…	474	90	9547	2.90931	1	0.960502	3.2087
UP_SEQ_FEATURE	repeat:WD 5	15	0.0161	0.00172549	1449159_at, 1448058_s_at, 1416815_s_at, 1448473_at, 1434077_at, 1432614_at, 1432615_at, 1455278_at, 1434076_at, 1453024_at, 1454823_at, 1421927_at, 1450412_at, 1434224_at, 1436603_at, 1429724_at, 1438481_at, 1421846_at, 1421847_at, 1438129_at, 1455109_at, 1450739_at, 1434839_s_at, 1422761_at, 1442312_at, 1417270_at, 1448646_at, 1419451_at, 1417117_at, 1448597_at, 1424320_a_at, 1416890_at, 1444647…	474	116	9547	2.60448	1	0.958109	3.59322
UP_SEQ_FEATURE	repeat:WD 3	16	0.0171	0.00203831	1449159_at, 1448058_s_at, 1416815_s_at, 1448473_at, 1434077_at, 1432614_at, 1432615_at, 1455278_at, 1434076_at, 1453024_at, 1454823_at, 1421927_at, 1450412_at, 1434224_at, 1436603_at, 1429724_at, 1438481_at, 1421846_at, 1421847_at, 1438129_at, 1455109_at, 1450739_at, 1434839_s_at, 1422761_at, 1442312_at, 1417270_at, 1448646_at, 1419451_at, 1417117_at, 1448597_at, 1424320_a_at, 1416890_at, 1453867…	474	131	9547	2.46001	1	0.964277	4.23132
Functional Group 15	Median: 0.002019691046004718	Geo: 0.0015068594707812201	1423882_at, 1449159_at, 1436587_at, 1453396_at, 1434077_at, 1432614_at, 1432615_at, 1455278_at, 1434076_at, 1453024_at, 1454823_at, 1448058_s_at, 1416815_s_at, 1448473_at, 1429724_at, 1438481_at, 1434522_at, 1445109_at, 1423139_at, 1423138_at, 1421927_at, 1450412_at, 1434224_at, 1436603_at, 1423808_at, 1441128_at, 1421846_at, 1421847_at, 1438129_at, 1455109_at, 1450739_at, 1434839_s_at, 1422761_a…
Category	Term	Count	%	PValue	Genes	List Total	Pop Hits	Pop Total	Fold Enrichment	Bonferroni	Benjamini	FDR		2.82
SP_PIR_KEYWORDS	wd repeat	24	0.0257	0.000366647	1423882_at, 1449159_at, 1436587_at, 1453396_at, 1434077_at, 1432614_at, 1432615_at, 1455278_at, 1434076_at, 1453024_at, 1454823_at, 1448058_s_at, 1416815_s_at, 1448473_at, 1429724_at, 1438481_at, 1434522_at, 1445109_at, 1423139_at, 1423138_at, 1421927_at, 1450412_at, 1434224_at, 1436603_at, 1423808_at, 1441128_at, 1421846_at, 1421847_at, 1438129_at, 1455109_at, 1450739_at, 1434839_s_at, 1422761_a…	709	241	16241	2.28119	0.272354	0.0131602	0.567239
SMART	SM00320:WD40	22	0.0236	0.00201969	1423882_at, 1449159_at, 1436587_at, 1453396_at, 1448058_s_at, 1416815_s_at, 1448473_at, 1429724_at, 1438481_at, 1434522_at, 1445109_at, 1423139_at, 1423138_at, 1421927_at, 1450412_at, 1434224_at, 1436603_at, 1423808_at, 1430911_at, 1441128_at, 1455109_at, 1450739_at, 1434839_s_at, 1422761_at, 1442312_at, 1417270_at, 1448646_at, 1419451_at, 1417117_at, 1448597_at, 1424320_a_at, 1416890_at, 1453867…	419	229	9059	2.07708	0.706292	0.217322	2.94575
INTERPRO	IPR001680:WD40 repeat	18	0.0193	0.00462046	1423882_at, 1436587_at, 1453396_at, 1448058_s_at, 1416815_s_at, 1448473_at, 1429724_at, 1438481_at, 1434522_at, 1445109_at, 1423139_at, 1423138_at, 1421927_at, 1450412_at, 1434224_at, 1436603_at, 1455109_at, 1450739_at, 1434839_s_at, 1422761_at, 1442312_at, 1417270_at, 1448646_at, 1419451_at, 1417117_at, 1448597_at, 1424320_a_at, 1416890_at, 1453867_at, 1424884_at, 1451524_at, 1423442_a_at, 14324…	677	210	16924	2.14273	1	0.876499	8.57247
Functional Group 16	Median: 0.001329672023810105	Geo: 0.0019999684647482746	1423813_at, 1451128_s_at, 1437716_x_at, 1424107_at, 1432392_at, 1454221_a_at, 1437611_x_at, 1435005_at, 1439040_at, 1453226_at, 1435497_at, 1452314_at, 1452315_at, 1435306_a_at, 1449612_x_at, 1419792_at, 1440924_at, 1439695_a_at, 1449207_a_at, 1424947_at, 1454103_at, 1438763_at, 1417157_at, 1416937_at, 1443150_at,
Category	Term	Count	%	PValue	Genes	List Total	Pop Hits	Pop Total	Fold Enrichment	Bonferroni	Benjamini	FDR		2.7
INTERPRO	IPR001752:Kinesin, motor region	9	0.0096	0.000260938	1423813_at, 1451128_s_at, 1437716_x_at, 1424107_at, 1432392_at, 1454221_a_at, 1437611_x_at, 1435005_at, 1439040_at, 1453226_at, 1435497_at, 1452314_at, 1452315_at, 1435306_a_at, 1449612_x_at, 1419792_at, 1440924_at, 1439695_a_at, 1449207_a_at,	677	43	16924	5.23225	0.783934	0.263933	0.503768
SMART	SM00129:KISc	9	0.0096	0.000670829	1423813_at, 1451128_s_at, 1437716_x_at, 1424107_at, 1432392_at, 1454221_a_at, 1437611_x_at, 1435005_at, 1439040_at, 1453226_at, 1435497_at, 1452314_at, 1452315_at, 1435306_a_at, 1449612_x_at, 1419792_at, 1440924_at, 1439695_a_at, 1449207_a_at,	419	43	9059	4.52523	0.334129	0.126767	0.987537
GOTERM_MF_ALL	GO:0003777~microtubule motor activity	12	0.0128	0.000818522	1423813_at, 1451128_s_at, 1437716_x_at, 1424107_at, 1432392_at, 1454221_a_at, 1437611_x_at, 1424947_at, 1435005_at, 1439040_at, 1454103_at, 1453226_at, 1435497_at, 1452314_at, 1452315_at, 1435306_a_at, 1438763_at, 1449612_x_at, 1419792_at, 1440924_at, 1439695_a_at, 1449207_a_at,	663	88	16377	3.36837	0.890847	0.115786	1.44693
GOTERM_CC_ALL	GO:0005875~microtubule associated complex	14	0.015	0.00184082	1432392_at, 1454221_a_at, 1437611_x_at, 1424107_at, 1423813_at, 1451128_s_at, 1437716_x_at, 1417157_at, 1424947_at, 1416937_at, 1452314_at, 1452315_at, 1435306_a_at, 1435005_at, 1439040_at, 1453226_at, 1454103_at, 1435497_at, 1438763_at, 1449612_x_at, 1419792_at, 1440924_at, 1439695_a_at, 1449207_a_at,	672	121	15845	2.72813	0.764144	0.0393316	2.78135
SP_PIR_KEYWORDS	motor protein	11	0.0118	0.0103161	1443150_at, 1423813_at, 1451128_s_at, 1437716_x_at, 1424107_at, 1432392_at, 1454221_a_at, 1437611_x_at, 1424947_at, 1435005_at, 1439040_at, 1453226_at, 1435497_at, 1452314_at, 1452315_at, 1435306_a_at, 1449612_x_at, 1419792_at, 1440924_at, 1439695_a_at, 1449207_a_at,	709	98	16241	2.57118	0.999875	0.220993	14.8585
GOTERM_MF_ALL	GO:0003774~motor activity	13	0.0139	0.0235197	1432392_at, 1454221_a_at, 1437611_x_at, 1424107_at, 1423813_at, 1451128_s_at, 1437716_x_at, 1424947_at, 1452314_at, 1452315_at, 1435306_a_at, 1443150_at, 1435005_at, 1439040_at, 1453226_at, 1454103_at, 1435497_at, 1438763_at, 1449612_x_at, 1419792_at, 1440924_at, 1439695_a_at, 1449207_a_at,	663	155	16377	2.07173	1	0.800018	34.5336
Functional Group 17	Median: 0.0015701410475014155	Geo: 0.0026475499575063927	1423085_at, 1429632_at, 1415674_a_at, 1420601_at, 1430779_at, 1427400_at, 1422323_a_at, 1426028_a_at, 1427669_a_at, 1435737_a_at, 1427739_a_at, 1426538_a_at, 1438808_at, 1434921_at, 1416394_at, 1420261_at, 1421853_at, 1450399_at, 1425549_at, 1419271_at, 1456342_at, 1425960_s_at, 1452526_a_at, 1447486_at, 1421151_a_at, 1450949_at, 1418102_at, 1420473_at, 1437457_a_at, 1420474_at, 1420472_at, 14204…
Category	Term	Count	%	PValue	Genes	List Total	Pop Hits	Pop Total	Fold Enrichment	Bonferroni	Benjamini	FDR		2.58
GOTERM_BP_ALL	GO:0022008~neurogenesis	30	0.0321	0.00118451	1423085_at, 1429632_at, 1415674_a_at, 1420601_at, 1430779_at, 1427400_at, 1422323_a_at, 1426028_a_at, 1427669_a_at, 1435737_a_at, 1427739_a_at, 1426538_a_at, 1438808_at, 1434921_at, 1416394_at, 1420261_at, 1421853_at, 1450399_at, 1425549_at, 1419271_at, 1456342_at, 1425960_s_at, 1452526_a_at, 1447486_at, 1421151_a_at, 1450949_at, 1418102_at, 1420473_at, 1437457_a_at, 1420474_at, 1420472_at, 14204…	634	373	14977	1.89998	0.997874	0.0819166	2.23903
GOTERM_BP_ALL	GO:0048699~generation of neurons	28	0.03	0.00157014	1423085_at, 1429632_at, 1415674_a_at, 1430779_at, 1427400_at, 1422323_a_at, 1426028_a_at, 1427669_a_at, 1435737_a_at, 1427739_a_at, 1426538_a_at, 1438808_at, 1434921_at, 1416394_at, 1420261_at, 1421853_at, 1450399_at, 1425549_at, 1419271_at, 1456342_at, 1425960_s_at, 1452526_a_at, 1447486_at, 1421151_a_at, 1450949_at, 1418102_at, 1420473_at, 1437457_a_at, 1420474_at, 1420472_at, 1420475_at, 14217…	634	345	14977	1.91723	0.999714	0.103073	2.95766
GOTERM_BP_ALL	GO:0030182~neuron differentiation	23	0.0246	0.00997826	1423085_at, 1429632_at, 1415674_a_at, 1420473_at, 1437457_a_at, 1420474_at, 1420472_at, 1420475_at, 1418102_at, 1421769_at, 1450042_at, 1420926_at, 1441175_at, 1419355_at, 1449439_at, 1419356_at, 1419354_at, 1430779_at, 1441777_at, 1444216_at, 1427400_at, 1422323_a_at, 1426028_a_at, 1427669_a_at, 1416513_at, 1420817_at, 1420816_at, 1450012_x_at, 1449286_at, 1426338_a_at, 1441634_at, 1434921_at, 1…	634	304	14977	1.78727	1	0.432179	17.4365
Functional Group 18	Median: 0.0031270572172427042	Geo: 0.00353762400909729	1447091_at, 1430628_at, 1424458_at, 1437106_at, 1452360_a_at, 1441318_at, 1445541_at, 1444842_at, 1437105_at, 1422698_s_at, 1450710_at, 1446082_at, 1427143_at, 1442278_at, 1427142_s_at, 1441900_x_at, 1428566_at, 1442842_at, 1428567_at,
Category	Term	Count	%	PValue	Genes	List Total	Pop Hits	Pop Total	Fold Enrichment	Bonferroni	Benjamini	FDR		2.45
INTERPRO	IPR003349:Transcription factor jumonji, JmjN	4	0.0043	0.00115913	1447091_at, 1430628_at, 1424458_at, 1437106_at, 1452360_a_at, 1441318_at, 1445541_at, 1444842_at, 1437105_at, 1422698_s_at, 1450710_at, 1446082_at, 1427143_at, 1442278_at, 1427142_s_at,	677	6	16924	16.6657	0.998896	0.621956	2.21948
SMART	SM00545:JmjN	4	0.0043	0.00175743	1447091_at, 1430628_at, 1424458_at, 1437106_at, 1452360_a_at, 1441318_at, 1445541_at, 1444842_at, 1437105_at, 1422698_s_at, 1450710_at, 1446082_at, 1427143_at, 1442278_at, 1427142_s_at,	419	6	9059	14.4137	0.655596	0.233932	2.56787
INTERPRO	IPR003347:Transcription factor jumonji/aspartyl beta-hydroxylase	5	0.0054	0.00312706	1447091_at, 1430628_at, 1424458_at, 1437106_at, 1452360_a_at, 1441318_at, 1445541_at, 1444842_at, 1437105_at, 1422698_s_at, 1450710_at, 1446082_at, 1441900_x_at, 1428566_at, 1442842_at, 1428567_at, 1427143_at, 1442278_at, 1427142_s_at,	677	16	16924	7.81204	1	0.783964	5.88102
SMART	SM00558:JmjC	5	0.0054	0.00816396	1447091_at, 1430628_at, 1424458_at, 1437106_at, 1452360_a_at, 1441318_at, 1445541_at, 1444842_at, 1437105_at, 1422698_s_at, 1450710_at, 1446082_at, 1441900_x_at, 1428566_at, 1442842_at, 1428567_at, 1427143_at, 1442278_at, 1427142_s_at,	419	18	9059	6.0057	0.993041	0.424182	11.4174
INTERPRO	IPR013129:Transcription factor jumonji	4	0.0043	0.010654	1447091_at, 1430628_at, 1424458_at, 1437106_at, 1452360_a_at, 1441318_at, 1445541_at, 1444842_at, 1437105_at, 1422698_s_at, 1450710_at, 1446082_at, 1427143_at, 1442278_at, 1427142_s_at,	677	12	16924	8.33284	1	0.975255	18.7212
Functional Group 19	Median: 0.0031162710829593814	Geo: 0.004447711806519414	1454792_s_at, 1455511_at, 1433973_at, 1433974_at, 1416965_at, 1423107_at, 1423106_at, 1430177_at, 1454973_at, 1449192_at, 1430203_at, 1431951_a_at, 1448314_at, 1421839_at, 1421840_at, 1450392_at, 1428511_at, 1418491_a_at, 1453867_at, 1424884_at, 1451524_at, 1423442_a_at, 1432411_a_at, 1436487_x_at, 1438131_at, 1435643_x_at, 1453723_x_at, 1425605_a_at, 1426272_at, 1426273_at, 1417168_a_at, 1417169…
Category	Term	Count	%	PValue	Genes	List Total	Pop Hits	Pop Total	Fold Enrichment	Bonferroni	Benjamini	FDR		2.35
GOTERM_BP_ALL	GO:0043412~biopolymer modification	97	0.1039	0.00234304	1454792_s_at, 1455511_at, 1433973_at, 1433974_at, 1416965_at, 1423107_at, 1423106_at, 1430177_at, 1454973_at, 1449192_at, 1430203_at, 1431951_a_at, 1448314_at, 1421839_at, 1421840_at, 1450392_at, 1428511_at, 1418491_a_at, 1453867_at, 1424884_at, 1451524_at, 1423442_a_at, 1432411_a_at, 1436487_x_at, 1438131_at, 1435643_x_at, 1453723_x_at, 1425605_a_at, 1426272_at, 1426273_at, 1417168_a_at, 1417169…	634	1717	14977	1.33456	0.999995	0.142873	4.38293
GOTERM_BP_ALL	GO:0006464~protein modification process	93	0.0996	0.00311627	1428070_at, 1443609_s_at, 1433430_s_at, 1443087_at, 1416965_at, 1454792_s_at, 1455511_at, 1433973_at, 1433974_at, 1442225_at, 1434997_at, 1423107_at, 1423106_at, 1430177_at, 1449080_at, 1445684_s_at, 1439704_at, 1430203_at, 1431951_a_at, 1426028_a_at, 1427669_a_at, 1421839_at, 1421840_at, 1450392_at, 1422502_at, 1443573_at, 1435368_a_at, 1422503_s_at, 1448314_at, 1425965_at, 1454373_x_at, 1437666…	634	1648	14977	1.3331	1	0.177363	5.78894
GOTERM_BP_ALL	GO:0043687~post-translational protein modification	79	0.0846	0.0120502	1428070_at, 1443609_s_at, 1433430_s_at, 1443087_at, 1416965_at, 1442225_at, 1434997_at, 1423107_at, 1423106_at, 1430177_at, 1449080_at, 1445684_s_at, 1439704_at, 1430203_at, 1431951_a_at, 1426028_a_at, 1427669_a_at, 1448314_at, 1422502_at, 1443573_at, 1435368_a_at, 1422503_s_at, 1428511_at, 1423987_at, 1419451_at, 1451109_a_at, 1450431_a_at, 1444044_at, 1421955_a_at, 1453867_at, 1424884_at, 14515…	634	1435	14977	1.3005	1	0.480908	20.6761
Functional Group 20	Median: 0.00754419128876835	Geo: 0.005648799802042264	1447110_at, 1445862_at, 1416355_at, 1437847_x_at, 1426863_at, 1416354_at, 1451104_a_at, 1429011_x_at, 1429010_at, 1429009_at, 1415872_at, 1433683_at, 1419977_s_at, 1420365_a_at, 1433829_a_at, 1434047_x_at, 1433830_at, 1427269_at, 1452371_at, 1430077_at, 1439095_at, 1437862_at, 1428907_at, 1425522_at, 1425523_at, 1425524_at, 1428908_at, 1444496_at, 1434514_at, 1420999_at, 1436645_a_at, 1421000_at,…
Category	Term	Count	%	PValue	Genes	List Total	Pop Hits	Pop Total	Fold Enrichment	Bonferroni	Benjamini	FDR		2.25
INTERPRO	IPR012677:Nucleotide-binding, alpha-beta plait	16	0.0171	0.00305188	1447110_at, 1445862_at, 1416355_at, 1437847_x_at, 1426863_at, 1416354_at, 1451104_a_at, 1429011_x_at, 1429010_at, 1429009_at, 1415872_at, 1433683_at, 1419977_s_at, 1420365_a_at, 1433829_a_at, 1434047_x_at, 1433830_at, 1427269_at, 1452371_at, 1430077_at, 1439095_at, 1437862_at, 1428907_at, 1425522_at, 1425523_at, 1425524_at, 1428908_at, 1444496_at, 1434514_at, 1420999_at, 1436645_a_at, 1421000_at,…	677	168	16924	2.38081	1	0.804337	5.74357
INTERPRO	IPR000504:RNA recognition motif, RNP-1	15	0.0161	0.00754419	1447110_at, 1445862_at, 1416355_at, 1437847_x_at, 1426863_at, 1416354_at, 1451104_a_at, 1429011_x_at, 1429010_at, 1429009_at, 1415872_at, 1433683_at, 1419977_s_at, 1420365_a_at, 1433829_a_at, 1434047_x_at, 1433830_at, 1427269_at, 1452371_at, 1430077_at, 1439095_at, 1434514_at, 1420999_at, 1436645_a_at, 1421000_at, 1443169_at, 1450083_at, 1437586_at, 1424101_at, 1445594_at, 1416568_a_at, 1421197_a…	677	168	16924	2.23201	1	0.948387	13.6318
SMART	SM00360:RRM	18	0.0193	0.00782867	1447110_at, 1445862_at, 1416355_at, 1437847_x_at, 1426863_at, 1416354_at, 1451104_a_at, 1429011_x_at, 1429010_at, 1429009_at, 1415872_at, 1433683_at, 1419977_s_at, 1420365_a_at, 1433829_a_at, 1434047_x_at, 1433830_at, 1427269_at, 1452371_at, 1430077_at, 1439095_at, 1437862_at, 1428907_at, 1425522_at, 1425523_at, 1425524_at, 1428908_at, 1444496_at, 1434514_at, 1420999_at, 1436645_a_at, 1421000_at,…	419	193	9059	2.01642	0.991459	0.448634	10.9735
Functional Group 21	Median: 0.010083628920108348	Geo: 0.01022001371664896	1418824_at, 1418823_at, 1418822_a_at, 1449159_at, 1454973_at, 1449192_at, 1424590_at, 1442444_at, 1425205_at, 1425203_at, 1450934_at, 1455789_x_at, 1452693_at, 1421839_at, 1421840_at, 1450392_at, 1455719_at, 1416256_a_at, 1424635_at, 1422906_at, 1450203_at, 1441667_s_at, 1443726_at, 1421329_a_at, 1427714_at, 1443727_x_at, 1445916_at, 1450634_at, 1422508_at, 1438763_at, 1448762_at, 1441412_s_at, 1…
Category	Term	Count	%	PValue	Genes	List Total	Pop Hits	Pop Total	Fold Enrichment	Bonferroni	Benjamini	FDR		1.99
GOTERM_MF_ALL	GO:0017111~nucleoside-triphosphatase activity	35	0.0375	0.00847702	1418824_at, 1418823_at, 1418822_a_at, 1449159_at, 1454973_at, 1449192_at, 1424590_at, 1442444_at, 1425205_at, 1425203_at, 1450934_at, 1455789_x_at, 1452693_at, 1421839_at, 1421840_at, 1450392_at, 1455719_at, 1416256_a_at, 1424635_at, 1422906_at, 1450203_at, 1441667_s_at, 1443726_at, 1421329_a_at, 1427714_at, 1443727_x_at, 1445916_at, 1450634_at, 1422508_at, 1438763_at, 1448762_at, 1441412_s_at, 1…	663	547	16377	1.58053	1	0.587573	14.0605
GOTERM_MF_ALL	GO:0016462~pyrophosphatase activity	36	0.0385	0.00942528	1418824_at, 1418823_at, 1418822_a_at, 1449159_at, 1454973_at, 1449192_at, 1424590_at, 1442444_at, 1425205_at, 1425203_at, 1450934_at, 1455789_x_at, 1452693_at, 1421839_at, 1421840_at, 1450392_at, 1455719_at, 1416256_a_at, 1424635_at, 1422906_at, 1450203_at, 1441667_s_at, 1443726_at, 1421329_a_at, 1427714_at, 1443727_x_at, 1445916_at, 1450634_at, 1422508_at, 1438763_at, 1448762_at, 1441412_s_at, 1…	663	571	16377	1.55735	1	0.586592	15.5117
GOTERM_MF_ALL	GO:0016818~hydrolase activity, acting on acid anhydrides, in phosphorus-containing anhydrides	36	0.0385	0.010742	1418824_at, 1418823_at, 1418822_a_at, 1449159_at, 1454973_at, 1449192_at, 1424590_at, 1442444_at, 1425205_at, 1425203_at, 1450934_at, 1455789_x_at, 1452693_at, 1421839_at, 1421840_at, 1450392_at, 1455719_at, 1416256_a_at, 1424635_at, 1422906_at, 1450203_at, 1441667_s_at, 1443726_at, 1421329_a_at, 1427714_at, 1443727_x_at, 1445916_at, 1450634_at, 1422508_at, 1438763_at, 1448762_at, 1441412_s_at, 1…	663	576	16377	1.54383	1	0.610307	17.4885
GOTERM_MF_ALL	GO:0016817~hydrolase activity, acting on acid anhydrides	36	0.0385	0.0127111	1418824_at, 1418823_at, 1418822_a_at, 1449159_at, 1454973_at, 1449192_at, 1424590_at, 1442444_at, 1425205_at, 1425203_at, 1450934_at, 1455789_x_at, 1452693_at, 1421839_at, 1421840_at, 1450392_at, 1455719_at, 1416256_a_at, 1424635_at, 1422906_at, 1450203_at, 1441667_s_at, 1443726_at, 1421329_a_at, 1427714_at, 1443727_x_at, 1445916_at, 1450634_at, 1422508_at, 1438763_at, 1448762_at, 1441412_s_at, 1…	663	583	16377	1.5253	1	0.649574	20.3635
Functional Group 22	Median: 0.013940681758143158	Geo: 0.011830696852903892	1418824_at, 1418823_at, 1418822_a_at, 1418538_at, 1438937_x_at, 1438936_s_at, 1450717_at, 1451468_s_at, 1428560_at, 1426775_s_at, 1453054_at, 1418503_at, 1453811_at, 1418504_at, 1447728_x_at, 1449886_a_at, 1428010_at, 1416259_at, 1449679_s_at, 1448267_at, 1419952_at, 1431075_a_at, 1439169_at, 1423818_a_at, 1423819_s_at, 1451131_at, 1427077_a_at, 1446566_at, 1445142_at, 1452292_at, 1449207_a_at, 1…
Category	Term	Count	%	PValue	Genes	List Total	Pop Hits	Pop Total	Fold Enrichment	Bonferroni	Benjamini	FDR		1.93
GOTERM_BP_ALL	GO:0033036~macromolecule localization	52	0.0557	0.00614737	1418824_at, 1418823_at, 1418822_a_at, 1418538_at, 1438937_x_at, 1438936_s_at, 1450717_at, 1451468_s_at, 1428560_at, 1426775_s_at, 1453054_at, 1418503_at, 1453811_at, 1418504_at, 1447728_x_at, 1449886_a_at, 1428010_at, 1416259_at, 1449679_s_at, 1448267_at, 1419952_at, 1431075_a_at, 1439169_at, 1423818_a_at, 1423819_s_at, 1451131_at, 1427077_a_at, 1446566_at, 1445142_at, 1452292_at, 1449207_a_at, 1…	634	843	14977	1.45717	1	0.30498	11.1139
GOTERM_BP_ALL	GO:0015031~protein transport	44	0.0471	0.0107395	1418824_at, 1418823_at, 1418822_a_at, 1424107_at, 1439239_at, 1449172_a_at, 1418683_at, 1439240_x_at, 1418538_at, 1416937_at, 1451468_s_at, 1428560_at, 1416000_a_at, 1436691_x_at, 1434731_x_at, 1433866_x_at, 1450894_a_at, 1426775_s_at, 1453054_at, 1427739_a_at, 1426538_a_at, 1438808_at, 1418503_at, 1453811_at, 1418504_at, 1447728_x_at, 1416259_at, 1449886_a_at, 1428010_at, 1449679_s_at, 1448267_a…	634	708	14977	1.4681	1	0.445737	18.641
GOTERM_BP_ALL	GO:0045184~establishment of protein localization	45	0.0482	0.0171419	1418824_at, 1418823_at, 1418822_a_at, 1424107_at, 1439239_at, 1449172_a_at, 1418683_at, 1439240_x_at, 1418538_at, 1416937_at, 1438937_x_at, 1438936_s_at, 1450717_at, 1451468_s_at, 1428560_at, 1416000_a_at, 1436691_x_at, 1434731_x_at, 1433866_x_at, 1450894_a_at, 1426775_s_at, 1453054_at, 1427739_a_at, 1426538_a_at, 1438808_at, 1418503_at, 1453811_at, 1418504_at, 1447728_x_at, 1416259_at, 1449886_a…	634	750	14977	1.41738	1	0.585267	28.133
GOTERM_BP_ALL	GO:0008104~protein localization	48	0.0514	0.0173105	1418824_at, 1418823_at, 1418822_a_at, 1424107_at, 1439239_at, 1449172_a_at, 1418683_at, 1439240_x_at, 1418538_at, 1416937_at, 1438937_x_at, 1438936_s_at, 1450717_at, 1451468_s_at, 1428560_at, 1416000_a_at, 1436691_x_at, 1434731_x_at, 1433866_x_at, 1450894_a_at, 1426775_s_at, 1453054_at, 1427739_a_at, 1426538_a_at, 1438808_at, 1418503_at, 1453811_at, 1418504_at, 1447728_x_at, 1416259_at, 1449886_a…	634	811	14977	1.39816	1	0.58531	28.3683
Functional Group 23	Median: 0.0172106671084163	Geo: 0.014342102334613397	1442922_at, 1434529_x_at, 1433550_at, 1417908_s_at, 1448880_at, 1417907_at, 1448879_at, 1428070_at, 1443609_s_at, 1431285_at, 1454645_at, 1445304_at, 1437203_at, 1421122_at, 1455355_at, 1434700_at, 1434699_at, 1423107_at, 1423106_at, 1430177_at, 1418861_at, 1455394_at, 1424320_a_at, 1451109_a_at, 1450431_a_at, 1444044_at, 1421955_a_at, 1419562_at, 1442495_at, 1419563_at, 1437789_at, 1427488_a_at,…
Category	Term	Count	%	PValue	Genes	List Total	Pop Hits	Pop Total	Fold Enrichment	Bonferroni	Benjamini	FDR		1.84
GOTERM_MF_ALL	GO:0016881~acid-amino acid ligase activity	14	0.015	0.00923031	1442922_at, 1434529_x_at, 1433550_at, 1417908_s_at, 1448880_at, 1417907_at, 1448879_at, 1428070_at, 1443609_s_at, 1431285_at, 1454645_at, 1445304_at, 1437203_at, 1421122_at, 1455355_at, 1434700_at, 1434699_at, 1423107_at, 1423106_at, 1430177_at, 1418861_at, 1455394_at, 1424320_a_at, 1451109_a_at, 1450431_a_at, 1444044_at, 1421955_a_at, 1419562_at, 1442495_at, 1419563_at, 1437789_at, 1427488_a_at,…	663	153	16377	2.26025	1	0.591741	15.2152
GOTERM_MF_ALL	GO:0019787~small conjugating protein ligase activity	13	0.0139	0.00963366	1442922_at, 1434529_x_at, 1433550_at, 1417908_s_at, 1448880_at, 1417907_at, 1448879_at, 1428070_at, 1443609_s_at, 1431285_at, 1454645_at, 1445304_at, 1437203_at, 1421122_at, 1455355_at, 1434700_at, 1434699_at, 1423107_at, 1423106_at, 1430177_at, 1418861_at, 1455394_at, 1424320_a_at, 1419562_at, 1442495_at, 1419563_at, 1437789_at, 1427488_a_at, 1442959_at, 1451109_a_at, 1450431_a_at, 1444044_at, 1…	663	137	16377	2.34392	1	0.582239	15.8275
GOTERM_MF_ALL	GO:0004842~ubiquitin-protein ligase activity	12	0.0128	0.0172107	1442922_at, 1434529_x_at, 1433550_at, 1428070_at, 1443609_s_at, 1417908_s_at, 1448880_at, 1417907_at, 1448879_at, 1431285_at, 1454645_at, 1445304_at, 1424320_a_at, 1451109_a_at, 1450431_a_at, 1444044_at, 1421955_a_at, 1455355_at, 1434700_at, 1434699_at, 1419562_at, 1442495_at, 1419563_at, 1437789_at, 1427488_a_at, 1442959_at, 1437203_at, 1421122_at, 1423107_at, 1423106_at, 1430177_at, 1427238_at,…	663	131	16377	2.26272	1	0.748718	26.5821
GOTERM_MF_ALL	GO:0016879~ligase activity, forming carbon-nitrogen bonds	15	0.0161	0.0197923	1442922_at, 1434529_x_at, 1433550_at, 1428070_at, 1443609_s_at, 1417908_s_at, 1448880_at, 1417907_at, 1448879_at, 1431285_at, 1454645_at, 1445304_at, 1437203_at, 1421122_at, 1455355_at, 1434700_at, 1434699_at, 1423107_at, 1423106_at, 1430177_at, 1418861_at, 1455394_at, 1424435_a_at, 1416283_at, 1441911_x_at, 1424436_at, 1424320_a_at, 1451109_a_at, 1450431_a_at, 1444044_at, 1421955_a_at, 1419562_a…	663	187	16377	1.98139	1	0.768109	29.94
GOTERM_MF_ALL	GO:0008639~small protein conjugating enzyme activity	12	0.0128	0.0200338	1442922_at, 1434529_x_at, 1433550_at, 1428070_at, 1443609_s_at, 1417908_s_at, 1448880_at, 1417907_at, 1448879_at, 1431285_at, 1454645_at, 1445304_at, 1424320_a_at, 1451109_a_at, 1450431_a_at, 1444044_at, 1421955_a_at, 1455355_at, 1434700_at, 1434699_at, 1419562_at, 1442495_at, 1419563_at, 1437789_at, 1427488_a_at, 1442959_at, 1437203_at, 1421122_at, 1423107_at, 1423106_at, 1430177_at, 1427238_at,…	663	134	16377	2.21206	1	0.763206	30.2466
Functional Group 24	Median: 0.028823880913535646	Geo: 0.02556302731476393	1426726_at, 1426727_s_at, 1430560_at, 1436716_at, 1445573_at, 1450914_at, 1451356_at, 1420592_a_at, 1448565_at, 1417060_at, 1434258_s_at, 1432844_at, 1454380_at, 1442393_at, 1422748_at, 1434298_at, 1456389_at, 1445518_at, 1454200_at,
Category	Term	Count	%	PValue	Genes	List Total	Pop Hits	Pop Total	Fold Enrichment	Bonferroni	Benjamini	FDR		1.59
GOTERM_MF_ALL	GO:0019212~phosphatase inhibitor activity	5	0.0054	0.00914585	1426726_at, 1426727_s_at, 1430560_at, 1436716_at, 1445573_at, 1450914_at, 1451356_at, 1420592_a_at, 1448565_at, 1417060_at, 1434258_s_at, 1432844_at, 1454380_at,	663	21	16377	5.88128	1	0.601678	15.0865
SP_PIR_KEYWORDS	protein phosphatase inhibitor	4	0.0043	0.0170047	1426726_at, 1426727_s_at, 1430560_at, 1436716_at, 1445573_at, 1450914_at, 1448565_at, 1417060_at, 1434258_s_at, 1432844_at, 1454380_at,	709	13	16241	7.04828	1	0.31047	23.3598
GOTERM_MF_ALL	GO:0019208~phosphatase regulator activity	6	0.0064	0.0288239	1426726_at, 1426727_s_at, 1430560_at, 1442393_at, 1422748_at, 1434298_at, 1456389_at, 1445518_at, 1454200_at, 1436716_at, 1445573_at, 1450914_at, 1451356_at, 1420592_a_at, 1448565_at, 1417060_at, 1434258_s_at, 1432844_at, 1454380_at,	663	43	16377	3.4467	1	0.841162	40.5824
GOTERM_MF_ALL	GO:0004864~protein phosphatase inhibitor activity	4	0.0043	0.0341168	1426726_at, 1426727_s_at, 1430560_at, 1436716_at, 1445573_at, 1450914_at, 1448565_at, 1417060_at, 1434258_s_at, 1432844_at, 1454380_at,	663	18	16377	5.48919	1	0.875892	46.0898
GOTERM_MF_ALL	GO:0019888~protein phosphatase regulator activity	5	0.0054	0.0713754	1426726_at, 1426727_s_at, 1430560_at, 1436716_at, 1445573_at, 1450914_at, 1451356_at, 1420592_a_at, 1448565_at, 1417060_at, 1434258_s_at, 1432844_at, 1454380_at,	663	39	16377	3.16684	1	0.968368	73.234
Functional Group 25	Median: 0.0388231649828701	Geo: 0.03273676298585088	1421769_at, 1422239_at, 1440626_at, 1450824_at, 1428853_at, 1439663_at, 1420261_at, 1421853_at, 1450399_at, 1425549_at, 1448601_s_at, 1417127_at, 1427789_s_at, 1453413_at, 1443375_at, 1444767_at, 1421740_at, 1450186_s_at, 1447450_at, 1439408_a_at, 1450402_at, 1448708_at, 1421907_at, 1421906_at, 1453972_x_at, 1425605_a_at, 1426272_at, 1426273_at,
Category	Term	Count	%	PValue	Genes	List Total	Pop Hits	Pop Total	Fold Enrichment	Bonferroni	Benjamini	FDR		1.48
GOTERM_BP_ALL	GO:0035113~embryonic appendage morphogenesis	8	0.0086	0.0194487	1421769_at, 1422239_at, 1440626_at, 1450824_at, 1428853_at, 1439663_at, 1420261_at, 1421853_at, 1450399_at, 1425549_at, 1448601_s_at, 1417127_at, 1427789_s_at, 1453413_at, 1443375_at, 1444767_at, 1421740_at, 1450186_s_at, 1447450_at, 1439408_a_at, 1450402_at, 1448708_at, 1421907_at, 1421906_at, 1453972_x_at, 1425605_a_at, 1426272_at, 1426273_at,	634	65	14977	2.90745	1	0.614423	31.2882
GOTERM_BP_ALL	GO:0030326~embryonic limb morphogenesis	8	0.0086	0.0194487	1421769_at, 1422239_at, 1440626_at, 1450824_at, 1428853_at, 1439663_at, 1420261_at, 1421853_at, 1450399_at, 1425549_at, 1448601_s_at, 1417127_at, 1427789_s_at, 1453413_at, 1443375_at, 1444767_at, 1421740_at, 1450186_s_at, 1447450_at, 1439408_a_at, 1450402_at, 1448708_at, 1421907_at, 1421906_at, 1453972_x_at, 1425605_a_at, 1426272_at, 1426273_at,	634	65	14977	2.90745	1	0.614423	31.2882
GOTERM_BP_ALL	GO:0035107~appendage morphogenesis	8	0.0086	0.0388232	1421769_at, 1422239_at, 1440626_at, 1450824_at, 1428853_at, 1439663_at, 1420261_at, 1421853_at, 1450399_at, 1425549_at, 1448601_s_at, 1417127_at, 1427789_s_at, 1453413_at, 1443375_at, 1444767_at, 1421740_at, 1450186_s_at, 1447450_at, 1439408_a_at, 1450402_at, 1448708_at, 1421907_at, 1421906_at, 1453972_x_at, 1425605_a_at, 1426272_at, 1426273_at,	634	75	14977	2.51979	1	0.796827	53.0713
GOTERM_BP_ALL	GO:0035108~limb morphogenesis	8	0.0086	0.0388232	1421769_at, 1422239_at, 1440626_at, 1450824_at, 1428853_at, 1439663_at, 1420261_at, 1421853_at, 1450399_at, 1425549_at, 1448601_s_at, 1417127_at, 1427789_s_at, 1453413_at, 1443375_at, 1444767_at, 1421740_at, 1450186_s_at, 1447450_at, 1439408_a_at, 1450402_at, 1448708_at, 1421907_at, 1421906_at, 1453972_x_at, 1425605_a_at, 1426272_at, 1426273_at,	634	75	14977	2.51979	1	0.796827	53.0713
GOTERM_BP_ALL	GO:0048736~appendage development	8	0.0086	0.0464649	1421769_at, 1422239_at, 1440626_at, 1450824_at, 1428853_at, 1439663_at, 1420261_at, 1421853_at, 1450399_at, 1425549_at, 1448601_s_at, 1417127_at, 1427789_s_at, 1453413_at, 1443375_at, 1444767_at, 1421740_at, 1450186_s_at, 1447450_at, 1439408_a_at, 1450402_at, 1448708_at, 1421907_at, 1421906_at, 1453972_x_at, 1425605_a_at, 1426272_at, 1426273_at,	634	78	14977	2.42287	1	0.830889	59.7093
GOTERM_BP_ALL	GO:0060173~limb development	8	0.0086	0.0464649	1421769_at, 1422239_at, 1440626_at, 1450824_at, 1428853_at, 1439663_at, 1420261_at, 1421853_at, 1450399_at, 1425549_at, 1448601_s_at, 1417127_at, 1427789_s_at, 1453413_at, 1443375_at, 1444767_at, 1421740_at, 1450186_s_at, 1447450_at, 1439408_a_at, 1450402_at, 1448708_at, 1421907_at, 1421906_at, 1453972_x_at, 1425605_a_at, 1426272_at, 1426273_at,	634	78	14977	2.42287	1	0.830889	59.7093
Functional Group 26	Median: 0.05040404060917153	Geo: 0.042209877295875955	1418167_at, 1450287_at, 1421567_at, 1421037_at, 1421036_at, 1423501_at, 1418102_at, 1418192_at, 1422574_at, 1434379_at, 1434378_a_at, 1418437_a_at, 1425930_a_at, 1449967_at, 1420736_at, 1422950_at,
Category	Term	Count	%	PValue	Genes	List Total	Pop Hits	Pop Total	Fold Enrichment	Bonferroni	Benjamini	FDR		1.37
INTERPRO	IPR001092:Basic helix-loop-helix dimerisation region bHLH	10	0.0107	0.0164163	1418167_at, 1450287_at, 1421567_at, 1421037_at, 1421036_at, 1423501_at, 1418102_at, 1418192_at, 1422574_at, 1434379_at, 1434378_a_at, 1418437_a_at, 1425930_a_at, 1449967_at, 1420736_at, 1422950_at,	677	98	16924	2.55087	1	0.995478	27.409
SMART	SM00353:HLH	10	0.0107	0.050404	1418167_at, 1450287_at, 1421567_at, 1421037_at, 1421036_at, 1423501_at, 1418102_at, 1418192_at, 1422574_at, 1434379_at, 1434378_a_at, 1418437_a_at, 1425930_a_at, 1449967_at, 1420736_at, 1422950_at,	419	104	9059	2.0789	1	0.893401	53.4613
UP_SEQ_FEATURE	domain:Helix-loop-helix motif	8	0.0086	0.0908871	1450287_at, 1421567_at, 1421037_at, 1421036_at, 1423501_at, 1418102_at, 1418192_at, 1422574_at, 1434379_at, 1434378_a_at, 1418437_a_at, 1425930_a_at, 1449967_at, 1420736_at,	474	78	9547	2.06578	1	1	86.7218
Functional Group 27	Median: 0.046061081976493785	Geo: 0.044511559237403894	1446582_at, 1442092_at, 1438339_at, 1439091_at, 1430916_at, 1434837_at, 1425941_a_at, 1427953_at, 1416746_at, 1416270_at, 1423107_at, 1423106_at, 1430177_at, 1426270_at, 1426271_at, 1422502_at, 1443573_at, 1435368_a_at, 1422503_s_at, 1427739_a_at, 1426538_a_at, 1438808_at, 1438307_at, 1420988_at, 1447837_x_at, 1450075_at, 1426492_at, 1433794_at, 1440459_at, 1455657_at, 1428539_at, 1442925_at, 144…
Category	Term	Count	%	PValue	Genes	List Total	Pop Hits	Pop Total	Fold Enrichment	Bonferroni	Benjamini	FDR
GOTERM_BP_ALL	GO:0006281~DNA repair	16	0.0171	0.0344734	1446582_at, 1442092_at, 1438339_at, 1439091_at, 1430916_at, 1434837_at, 1425941_a_at, 1427953_at, 1416746_at, 1416270_at, 1423107_at, 1423106_at, 1430177_at, 1426270_at, 1426271_at, 1422502_at, 1443573_at, 1435368_a_at, 1422503_s_at, 1427739_a_at, 1426538_a_at, 1438808_at, 1438307_at, 1420988_at, 1447837_x_at, 1450075_at, 1426492_at, 1433794_at, 1440459_at, 1455657_at, 1428539_at, 1442925_at, 144…	634	211	14977	1.79132	1	0.772554	48.8431
GOTERM_BP_ALL	GO:0009719~response to endogenous stimulus	20	0.0214	0.0460611	1446582_at, 1442092_at, 1438339_at, 1439091_at, 1430916_at, 1434837_at, 1425941_a_at, 1427953_at, 1416746_at, 1421690_s_at, 1416270_at, 1423107_at, 1423106_at, 1430177_at, 1426270_at, 1426271_at, 1448314_at, 1422502_at, 1443573_at, 1435368_a_at, 1422503_s_at, 1427739_a_at, 1426538_a_at, 1438808_at, 1438307_at, 1437864_at, 1434329_s_at, 1420988_at, 1447837_x_at, 1450075_at, 1426492_at, 1433794_at,…	634	296	14977	1.59615	1	0.832554	59.382
GOTERM_BP_ALL	GO:0006974~response to DNA damage stimulus	18	0.0193	0.0555393	1446582_at, 1442092_at, 1438339_at, 1439091_at, 1430916_at, 1434837_at, 1425941_a_at, 1427953_at, 1416746_at, 1416270_at, 1423107_at, 1423106_at, 1430177_at, 1426270_at, 1426271_at, 1448314_at, 1422502_at, 1443573_at, 1435368_a_at, 1422503_s_at, 1427739_a_at, 1426538_a_at, 1438808_at, 1438307_at, 1420988_at, 1447837_x_at, 1450075_at, 1426492_at, 1433794_at, 1440459_at, 1448762_at, 1455657_at, 142…	634	264	14977	1.61066	1	0.852517	66.4369
Functional Group 28	Median: 0.049037419511377855	Geo: 0.04511924271625974	1424059_at, 1444263_at, 1416544_at, 1427283_at, 1452377_at, 1421765_at, 1436802_at, 1422546_at,
Category	Term	Count	%	PValue	Genes	List Total	Pop Hits	Pop Total	Fold Enrichment	Bonferroni	Benjamini	FDR		1.35
GOTERM_BP_ALL	GO:0016571~histone methylation	4	0.0043	0.0381971	1424059_at, 1444263_at, 1416544_at, 1427283_at, 1452377_at, 1421765_at,	634	18	14977	5.24956	1	0.796517	52.4838
GOTERM_BP_ALL	GO:0008213~protein amino acid alkylation	5	0.0054	0.0490374	1424059_at, 1436802_at, 1422546_at, 1444263_at, 1416544_at, 1427283_at, 1452377_at, 1421765_at,	634	33	14977	3.57925	1	0.836819	61.7361
GOTERM_BP_ALL	GO:0006479~protein amino acid methylation	5	0.0054	0.0490374	1424059_at, 1436802_at, 1422546_at, 1444263_at, 1416544_at, 1427283_at, 1452377_at, 1421765_at,	634	33	14977	3.57925	1	0.836819	61.7361
Functional Group 29	Median: 0.04829459096568178	Geo: 0.048294590965681804	1418824_at, 1418823_at, 1418822_a_at, 1423085_at, 1429632_at, 1415674_a_at, 1451496_at, 1446284_at, 1443729_at, 1434036_at, 1424826_s_at, 1440847_at, 1419355_at, 1449439_at, 1419356_at, 1419354_at, 1450042_at, 1420926_at, 1441175_at, 1430779_at, 1423107_at, 1423106_at, 1430177_at, 1426028_a_at, 1427669_a_at, 1416513_at, 1449286_at, 1426338_a_at, 1441634_at, 1430255_at, 1451739_at, 1451021_a_at, 1…
Category	Term	Count	%	PValue	Genes	List Total	Pop Hits	Pop Total	Fold Enrichment	Bonferroni	Benjamini	FDR		1.35
GOTERM_BP_ALL	GO:0030030~cell projection organization and biogenesis	20	0.0214	0.0482946	1418824_at, 1418823_at, 1418822_a_at, 1423085_at, 1429632_at, 1415674_a_at, 1451496_at, 1446284_at, 1443729_at, 1434036_at, 1424826_s_at, 1440847_at, 1419355_at, 1449439_at, 1419356_at, 1419354_at, 1450042_at, 1420926_at, 1441175_at, 1430779_at, 1423107_at, 1423106_at, 1430177_at, 1426028_a_at, 1427669_a_at, 1416513_at, 1449286_at, 1426338_a_at, 1441634_at, 1430255_at, 1451739_at, 1451021_a_at, 1…	634	297	14977	1.59078	1	0.838413	61.161
GOTERM_BP_ALL	GO:0032990~cell part morphogenesis	20	0.0214	0.0482946	1418824_at, 1418823_at, 1418822_a_at, 1423085_at, 1429632_at, 1415674_a_at, 1451496_at, 1446284_at, 1443729_at, 1434036_at, 1424826_s_at, 1440847_at, 1419355_at, 1449439_at, 1419356_at, 1419354_at, 1450042_at, 1420926_at, 1441175_at, 1430779_at, 1423107_at, 1423106_at, 1430177_at, 1426028_a_at, 1427669_a_at, 1416513_at, 1449286_at, 1426338_a_at, 1441634_at, 1430255_at, 1451739_at, 1451021_a_at, 1…	634	297	14977	1.59078	1	0.838413	61.161
GOTERM_BP_ALL	GO:0048858~cell projection morphogenesis	20	0.0214	0.0482946	1418824_at, 1418823_at, 1418822_a_at, 1423085_at, 1429632_at, 1415674_a_at, 1451496_at, 1446284_at, 1443729_at, 1434036_at, 1424826_s_at, 1440847_at, 1419355_at, 1449439_at, 1419356_at, 1419354_at, 1450042_at, 1420926_at, 1441175_at, 1430779_at, 1423107_at, 1423106_at, 1430177_at, 1426028_a_at, 1427669_a_at, 1416513_at, 1449286_at, 1426338_a_at, 1441634_at, 1430255_at, 1451739_at, 1451021_a_at, 1…	634	297	14977	1.59078	1	0.838413	61.161
Functional Group 30	Median: 0.0533674798071509	Geo: 0.05753193504281469	1415778_at, 1439413_x_at, 1427739_a_at, 1426538_a_at, 1438808_at, 1448612_at, 1454815_at, 1444645_at, 1417209_at, 1422853_at, 1422854_at, 1427944_at, 1454159_a_at, 1429526_at, 1452350_at, 1451137_a_at, 1456351_at, 1427193_at, 1427192_a_at, 1447486_at, 1440135_at, 1426720_at, 1452342_at, 1446481_at, 1426719_at, 1417104_at, 1450824_at, 1428853_at, 1439663_at, 1422502_at, 1443573_at, 1435368_a_at, 1…
Category	Term	Count	%	PValue	Genes	List Total	Pop Hits	Pop Total	Fold Enrichment	Bonferroni	Benjamini	FDR		1.32
GOTERM_BP_ALL	GO:0001558~regulation of cell growth	10	0.0107	0.0318383	1415778_at, 1439413_x_at, 1427739_a_at, 1426538_a_at, 1438808_at, 1448612_at, 1454815_at, 1444645_at, 1417209_at, 1422853_at, 1422854_at, 1427944_at, 1454159_a_at, 1429526_at, 1452350_at, 1451137_a_at, 1456351_at, 1427193_at, 1427192_a_at, 1447486_at, 1440135_at, 1426720_at, 1452342_at, 1446481_at, 1426719_at,	634	104	14977	2.27145	1	0.759172	46.1086
GOTERM_BP_ALL	GO:0016049~cell growth	11	0.0118	0.0390688	1415778_at, 1439413_x_at, 1427739_a_at, 1426538_a_at, 1438808_at, 1448612_at, 1454815_at, 1444645_at, 1417209_at, 1422853_at, 1422854_at, 1417104_at, 1427944_at, 1454159_a_at, 1429526_at, 1452350_at, 1451137_a_at, 1456351_at, 1427193_at, 1427192_a_at, 1447486_at, 1440135_at, 1426720_at, 1452342_at, 1446481_at, 1426719_at,	634	125	14977	2.07883	1	0.793921	53.2999
GOTERM_BP_ALL	GO:0008361~regulation of cell size	11	0.0118	0.0676662	1415778_at, 1439413_x_at, 1427739_a_at, 1426538_a_at, 1438808_at, 1448612_at, 1454815_at, 1444645_at, 1417209_at, 1422853_at, 1422854_at, 1417104_at, 1427944_at, 1454159_a_at, 1429526_at, 1452350_at, 1451137_a_at, 1456351_at, 1427193_at, 1427192_a_at, 1447486_at, 1440135_at, 1426720_at, 1452342_at, 1446481_at, 1426719_at,	634	138	14977	1.883	1	0.876394	73.7802
GOTERM_BP_ALL	GO:0040008~regulation of growth	12	0.0128	0.130162	1415778_at, 1439413_x_at, 1427739_a_at, 1426538_a_at, 1438808_at, 1450824_at, 1428853_at, 1439663_at, 1448612_at, 1454815_at, 1444645_at, 1417209_at, 1422853_at, 1422854_at, 1427944_at, 1454159_a_at, 1429526_at, 1452350_at, 1451137_a_at, 1456351_at, 1427193_at, 1427192_a_at, 1422502_at, 1443573_at, 1435368_a_at, 1422503_s_at, 1447486_at, 1440135_at, 1426720_at, 1452342_at, 1446481_at, 1426719_at,	634	177	14977	1.60156	1	0.967657	93.0353
Functional Group 31	Median: 0.05965219794760671	Geo: 0.05927514466933061	1419256_at, 1444089_at, 1441507_at, 1419255_at, 1452143_at, 1451830_a_at, 1427739_a_at, 1426538_a_at, 1438808_at, 1449886_a_at, 1428010_at, 1425593_at, 1437283_at, 1425592_at, 1428968_at, 1452983_at, 1416000_a_at, 1436691_x_at, 1434731_x_at, 1433866_x_at, 1433585_at, 1455043_at, 1415860_at,
Category	Term	Count	%	PValue	Genes	List Total	Pop Hits	Pop Total	Fold Enrichment	Bonferroni	Benjamini	FDR		1.2
GOTERM_BP_ALL	GO:0017038~protein import	8	0.0086	0.0520582	1419256_at, 1444089_at, 1441507_at, 1419255_at, 1452143_at, 1451830_a_at, 1427739_a_at, 1426538_a_at, 1438808_at, 1449886_a_at, 1428010_at, 1425593_at, 1437283_at, 1425592_at, 1428968_at, 1452983_at, 1416000_a_at, 1436691_x_at, 1434731_x_at, 1433866_x_at, 1433585_at, 1455043_at, 1415860_at,	634	80	14977	2.3623	1	0.840904	63.9928
GOTERM_BP_ALL	GO:0006606~protein import into nucleus	7	0.0075	0.0596522	1419256_at, 1444089_at, 1441507_at, 1419255_at, 1452143_at, 1451830_a_at, 1427739_a_at, 1426538_a_at, 1438808_at, 1425593_at, 1437283_at, 1425592_at, 1428968_at, 1452983_at, 1416000_a_at, 1436691_x_at, 1434731_x_at, 1433866_x_at, 1433585_at, 1455043_at, 1415860_at,	634	66	14977	2.50547	1	0.862407	69.122
GOTERM_BP_ALL	GO:0051170~nuclear import	7	0.0075	0.067066	1419256_at, 1444089_at, 1441507_at, 1419255_at, 1452143_at, 1451830_a_at, 1427739_a_at, 1426538_a_at, 1438808_at, 1425593_at, 1437283_at, 1425592_at, 1428968_at, 1452983_at, 1416000_a_at, 1436691_x_at, 1434731_x_at, 1433866_x_at, 1433585_at, 1455043_at, 1415860_at,	634	68	14977	2.43178	1	0.875497	73.4558
Functional Group 32	Median: 0.05425780407234972	Geo: 0.06338475572333672	1433692_at, 1447601_x_at, 1428409_at, 1428410_at, 1428970_at, 1433433_at, 1440746_at, 1447631_at, 1449954_at, 1418244_at, 1418071_s_at, 1418070_at, 1448935_at, 1451271_a_at, 1424182_at, 1424183_at,
Category	Term	Count	%	PValue	Genes	List Total	Pop Hits	Pop Total	Fold Enrichment	Bonferroni	Benjamini	FDR
GOTERM_MF_ALL	GO:0016407~acetyltransferase activity	7	0.0075	0.047059	1433692_at, 1447601_x_at, 1428409_at, 1428410_at, 1428970_at, 1433433_at, 1440746_at, 1447631_at, 1449954_at, 1418244_at, 1418071_s_at, 1418070_at, 1448935_at, 1451271_a_at, 1424182_at, 1424183_at,	663	65	16377	2.66015	1	0.9263	57.5974
GOTERM_MF_ALL	GO:0008080~N-acetyltransferase activity	6	0.0064	0.0542578	1433692_at, 1447601_x_at, 1428409_at, 1428410_at, 1428970_at, 1433433_at, 1440746_at, 1447631_at, 1449954_at, 1418244_at, 1418071_s_at, 1418070_at, 1448935_at,	663	51	16377	2.90604	1	0.945082	62.951
GOTERM_MF_ALL	GO:0016410~N-acyltransferase activity	6	0.0064	0.0997354	1433692_at, 1447601_x_at, 1428409_at, 1428410_at, 1428970_at, 1433433_at, 1440746_at, 1447631_at, 1449954_at, 1418244_at, 1418071_s_at, 1418070_at, 1448935_at,	663	61	16377	2.42964	1	0.989786	84.5891
Functional Group 33	Median: 0.06408895923313923	Geo: 0.06416437684985521	1423806_at, 1434012_at, 1434011_a_at, 1417887_at, 1423921_at, 1423922_s_at,
Category	Term	Count	%	PValue	Genes	List Total	Pop Hits	Pop Total	Fold Enrichment	Bonferroni	Benjamini	FDR
GOTERM_BP_ALL	GO:0016073~snRNA metabolic process	3	0.0032	0.064089	1423806_at, 1434012_at, 1434011_a_at, 1417887_at, 1423921_at, 1423922_s_at,	634	10	14977	7.08691	1	0.875592	71.7898
GOTERM_BP_ALL	GO:0016180~snRNA processing	3	0.0032	0.064089	1423806_at, 1434012_at, 1434011_a_at, 1417887_at, 1423921_at, 1423922_s_at,	634	10	14977	7.08691	1	0.875592	71.7898
GOTERM_CC_ALL	GO:0032039~integrator complex	3	0.0032	0.0643155	1423806_at, 1434012_at, 1434011_a_at, 1417887_at, 1423921_at, 1423922_s_at,	672	10	15845	7.07366	1	0.612329	63.858
Functional Group 34	Median: 0.11876508086289939	Geo: 0.07264283108058281	1434179_at, 1427150_at, 1434178_at, 1427283_at, 1452377_at, 1437267_x_at,
Category	Term	Count	%	PValue	Genes	List Total	Pop Hits	Pop Total	Fold Enrichment	Bonferroni	Benjamini	FDR
INTERPRO	IPR015722:MLL Transcription Factor	3	0.0032	0.0214709	1434179_at, 1427150_at, 1434178_at, 1427283_at, 1452377_at, 1437267_x_at,	677	6	16924	12.4993	1	0.998777	34.2977
INTERPRO	IPR003616:Post-SET zinc-binding region	3	0.0032	0.118765	1434179_at, 1427150_at, 1434178_at, 1427283_at, 1452377_at, 1437267_x_at,	677	15	16924	4.9997	1	1	91.3423
SMART	SM00508:PostSET	3	0.0032	0.150328	1434179_at, 1427150_at, 1434178_at, 1427283_at, 1452377_at, 1437267_x_at,	419	15	9059	4.32411	1	0.997909	91.0118
Functional Group 35	Median: 0.06105374258496029	Geo: 0.07732077941965332	1442922_at, 1434529_x_at, 1433550_at, 1418510_s_at, 1448442_a_at, 1417908_s_at, 1448880_at, 1417907_at, 1448879_at, 1452235_at, 1450892_a_at, 1442319_at, 1426700_a_at, 1423107_at, 1423106_at, 1430177_at, 1452954_at, 1430203_at, 1431951_a_at, 1417168_a_at, 1417169_at, 1448311_at,
Category	Term	Count	%	PValue	Genes	List Total	Pop Hits	Pop Total	Fold Enrichment	Bonferroni	Benjamini	FDR
GOTERM_BP_ALL	GO:0006511~ubiquitin-dependent protein catabolic process	12	0.0128	0.0513126	1442922_at, 1434529_x_at, 1433550_at, 1418510_s_at, 1448442_a_at, 1417908_s_at, 1448880_at, 1417907_at, 1448879_at, 1452235_at, 1450892_a_at, 1442319_at, 1426700_a_at, 1423107_at, 1423106_at, 1430177_at, 1452954_at, 1430203_at, 1431951_a_at, 1417168_a_at, 1417169_at, 1448311_at,	634	149	14977	1.90253	1	0.840471	63.4479
GOTERM_BP_ALL	GO:0019941~modification-dependent protein catabolic process	12	0.0128	0.0576411	1442922_at, 1434529_x_at, 1433550_at, 1418510_s_at, 1448442_a_at, 1417908_s_at, 1448880_at, 1417907_at, 1448879_at, 1452235_at, 1450892_a_at, 1442319_at, 1426700_a_at, 1423107_at, 1423106_at, 1430177_at, 1452954_at, 1430203_at, 1431951_a_at, 1417168_a_at, 1417169_at, 1448311_at,	634	152	14977	1.86498	1	0.857856	67.8356
GOTERM_BP_ALL	GO:0043632~modification-dependent macromolecule catabolic process	12	0.0128	0.0576411	1442922_at, 1434529_x_at, 1433550_at, 1418510_s_at, 1448442_a_at, 1417908_s_at, 1448880_at, 1417907_at, 1448879_at, 1452235_at, 1450892_a_at, 1442319_at, 1426700_a_at, 1423107_at, 1423106_at, 1430177_at, 1452954_at, 1430203_at, 1431951_a_at, 1417168_a_at, 1417169_at, 1448311_at,	634	152	14977	1.86498	1	0.857856	67.8356
GOTERM_BP_ALL	GO:0051603~proteolysis involved in cellular protein catabolic process	12	0.0128	0.0644664	1442922_at, 1434529_x_at, 1433550_at, 1418510_s_at, 1448442_a_at, 1417908_s_at, 1448880_at, 1417907_at, 1448879_at, 1452235_at, 1450892_a_at, 1442319_at, 1426700_a_at, 1423107_at, 1423106_at, 1430177_at, 1452954_at, 1430203_at, 1431951_a_at, 1417168_a_at, 1417169_at, 1448311_at,	634	155	14977	1.82888	1	0.869347	72.0064
GOTERM_BP_ALL	GO:0044257~cellular protein catabolic process	12	0.0128	0.0692969	1442922_at, 1434529_x_at, 1433550_at, 1418510_s_at, 1448442_a_at, 1417908_s_at, 1448880_at, 1417907_at, 1448879_at, 1452235_at, 1450892_a_at, 1442319_at, 1426700_a_at, 1423107_at, 1423106_at, 1430177_at, 1452954_at, 1430203_at, 1431951_a_at, 1417168_a_at, 1417169_at, 1448311_at,	634	157	14977	1.80558	1	0.88124	74.6427
GOTERM_BP_ALL	GO:0030163~protein catabolic process	12	0.0128	0.28057	1442922_at, 1434529_x_at, 1433550_at, 1418510_s_at, 1448442_a_at, 1417908_s_at, 1448880_at, 1417907_at, 1448879_at, 1452235_at, 1450892_a_at, 1442319_at, 1426700_a_at, 1423107_at, 1423106_at, 1430177_at, 1452954_at, 1430203_at, 1431951_a_at, 1417168_a_at, 1417169_at, 1448311_at,	634	211	14977	1.34349	1	0.996456	99.8148
Functional Group 36	Median: 0.0942670513626887	Geo: 0.08319480770240932	1421037_at, 1421036_at, 1419355_at, 1449439_at, 1419356_at, 1419354_at, 1421730_at, 1418315_at, 1436802_at, 1422546_at, 1454815_at, 1444645_at, 1417209_at, 1442454_at, 1454694_a_at, 1427724_at, 1454973_at, 1449192_at, 1443081_at, 1425464_at, 1425463_at, 1421267_a_at, 1427739_a_at, 1426538_a_at, 1438808_at, 1424704_at, 1425389_a_at, 1426034_a_at, 1449058_at, 1435444_at, 1453288_at, 1456021_at, 141…
Category	Term	Count	%	PValue	Genes	List Total	Pop Hits	Pop Total	Fold Enrichment	Bonferroni	Benjamini	FDR
GOTERM_BP_ALL	GO:0045893~positive regulation of transcription, DNA-dependent	20	0.0214	0.0278033	1421037_at, 1421036_at, 1419355_at, 1449439_at, 1419356_at, 1419354_at, 1421730_at, 1418315_at, 1436802_at, 1422546_at, 1454815_at, 1444645_at, 1417209_at, 1442454_at, 1454694_a_at, 1427724_at, 1454973_at, 1449192_at, 1443081_at, 1425464_at, 1425463_at, 1421267_a_at, 1427739_a_at, 1426538_a_at, 1438808_at, 1424704_at, 1425389_a_at, 1426034_a_at, 1449058_at, 1435444_at, 1453288_at, 1456021_at, 141…	634	279	14977	1.69341	1	0.716932	41.6515
GOTERM_BP_ALL	GO:0045941~positive regulation of transcription	21	0.0225	0.0788561	1421037_at, 1421036_at, 1419355_at, 1449439_at, 1419356_at, 1419354_at, 1421730_at, 1418315_at, 1436802_at, 1422546_at, 1454815_at, 1444645_at, 1417209_at, 1442454_at, 1454694_a_at, 1427724_at, 1454973_at, 1449192_at, 1443081_at, 1425464_at, 1425463_at, 1421267_a_at, 1427739_a_at, 1426538_a_at, 1438808_at, 1424704_at, 1425389_a_at, 1426034_a_at, 1449058_at, 1430255_at, 1451739_at, 1451021_a_at, 1…	634	337	14977	1.47206	1	0.899019	79.182
GOTERM_BP_ALL	GO:0045935~positive regulation of nucleobase, nucleoside, nucleotide and nucleic acid metabolic process	21	0.0225	0.0942671	1421037_at, 1421036_at, 1419355_at, 1449439_at, 1419356_at, 1419354_at, 1421730_at, 1418315_at, 1436802_at, 1422546_at, 1454815_at, 1444645_at, 1417209_at, 1442454_at, 1454694_a_at, 1427724_at, 1454973_at, 1449192_at, 1443081_at, 1425464_at, 1425463_at, 1421267_a_at, 1427739_a_at, 1426538_a_at, 1438808_at, 1424704_at, 1425389_a_at, 1426034_a_at, 1449058_at, 1430255_at, 1451739_at, 1451021_a_at, 1…	634	345	14977	1.43792	1	0.930299	84.9186
GOTERM_BP_ALL	GO:0009893~positive regulation of metabolic process	26	0.0278	0.101094	1418824_at, 1418823_at, 1418822_a_at, 1454815_at, 1444645_at, 1417209_at, 1442454_at, 1454694_a_at, 1427724_at, 1454973_at, 1449192_at, 1443081_at, 1425464_at, 1425463_at, 1427739_a_at, 1426538_a_at, 1438808_at, 1416365_at, 1416364_at, 1424704_at, 1425389_a_at, 1426034_a_at, 1449058_at, 1447450_at, 1439408_a_at, 1450402_at, 1448708_at, 1421907_at, 1421906_at, 1453972_x_at, 1419271_at, 1456342_at,…	634	452	14977	1.35885	1	0.938	86.9483
GOTERM_BP_ALL	GO:0031325~positive regulation of cellular metabolic process	23	0.0246	0.19075	1421037_at, 1421036_at, 1419355_at, 1449439_at, 1419356_at, 1419354_at, 1421730_at, 1418315_at, 1436802_at, 1422546_at, 1454815_at, 1444645_at, 1417209_at, 1442454_at, 1454694_a_at, 1427724_at, 1454973_at, 1449192_at, 1443081_at, 1425464_at, 1425463_at, 1421267_a_at, 1427739_a_at, 1426538_a_at, 1438808_at, 1424704_at, 1425389_a_at, 1426034_a_at, 1416245_at, 1449058_at, 1430255_at, 1451739_at, 145…	634	426	14977	1.27542	1	0.988518	98.2468
Functional Group 37	Median: 0.11876508086289939	Geo: 0.10384266828355296	1427864_at, 1431231_at, 1422155_at, 1447854_s_at, 1455095_at, 1427762_x_at,
Category	Term	Count	%	PValue	Genes	List Total	Pop Hits	Pop Total	Fold Enrichment	Bonferroni	Benjamini	FDR
PIR_SUPERFAMILY	PIRSF002050:histone H2B	3	0.0032	0.0627191	1427864_at, 1431231_at, 1422155_at, 1447854_s_at, 1455095_at, 1427762_x_at,	280	11	7368	7.17662	1	1	69.0282
INTERPRO	IPR000558:Histone H2B	3	0.0032	0.118765	1427864_at, 1431231_at, 1422155_at, 1447854_s_at, 1455095_at, 1427762_x_at,	677	15	16924	4.9997	1	1	91.3423
SMART	SM00427:H2B	3	0.0032	0.150328	1427864_at, 1431231_at, 1422155_at, 1447854_s_at, 1455095_at, 1427762_x_at,	419	15	9059	4.32411	1	0.997909	91.0118
Functional Group 38	Median: 0.09520220903166386	Geo: 0.10798942110594285	1427739_a_at, 1426538_a_at, 1438808_at, 1450824_at, 1428853_at, 1439663_at, 1454815_at, 1444645_at, 1417209_at, 1447486_at, 1440135_at, 1426720_at, 1452342_at, 1446481_at, 1426719_at,
Category	Term	Count	%	PValue	Genes	List Total	Pop Hits	Pop Total	Fold Enrichment	Bonferroni	Benjamini	FDR
GOTERM_BP_ALL	GO:0045926~negative regulation of growth	5	0.0054	0.0872736	1427739_a_at, 1426538_a_at, 1438808_at, 1450824_at, 1428853_at, 1439663_at, 1454815_at, 1444645_at, 1417209_at, 1447486_at, 1440135_at, 1426720_at, 1452342_at, 1446481_at, 1426719_at,	634	40	14977	2.95288	1	0.918619	82.5311
GOTERM_BP_ALL	GO:0030308~negative regulation of cell growth	4	0.0043	0.0952022	1427739_a_at, 1426538_a_at, 1438808_at, 1454815_at, 1444645_at, 1417209_at, 1447486_at, 1440135_at, 1426720_at, 1452342_at, 1446481_at, 1426719_at,	634	26	14977	3.63431	1	0.930312	85.2133
GOTERM_BP_ALL	GO:0045792~negative regulation of cell size	4	0.0043	0.15157	1427739_a_at, 1426538_a_at, 1438808_at, 1454815_at, 1444645_at, 1417209_at, 1447486_at, 1440135_at, 1426720_at, 1452342_at, 1446481_at, 1426719_at,	634	32	14977	2.95288	1	0.975926	95.6736
Functional Group 39	Median: 0.10227672723285475	Geo: 0.11094247127098072	1421951_at, 1450428_at, 1449058_at, 1420348_at,
Category	Term	Count	%	PValue	Genes	List Total	Pop Hits	Pop Total	Fold Enrichment	Bonferroni	Benjamini	FDR
GOTERM_BP_ALL	GO:0021937~Purkinje cell-granule cell precursor cell signaling involved in regulation of granule cell precursor cell proliferation	3	0.0032	0.032516	1421951_at, 1450428_at, 1449058_at, 1420348_at,	634	7	14977	10.1242	1	0.763606	46.8247
GOTERM_BP_ALL	GO:0021940~positive regulation of granule cell precursor proliferation	3	0.0032	0.064089	1421951_at, 1450428_at, 1449058_at, 1420348_at,	634	10	14977	7.08691	1	0.875592	71.7898
GOTERM_BP_ALL	GO:0021936~regulation of granule cell precursor proliferation	3	0.0032	0.064089	1421951_at, 1450428_at, 1449058_at, 1420348_at,	634	10	14977	7.08691	1	0.875592	71.7898
GOTERM_BP_ALL	GO:0021930~granule cell precursor proliferation	3	0.0032	0.0761945	1421951_at, 1450428_at, 1449058_at, 1420348_at,	634	11	14977	6.44264	1	0.895744	78.0022
GOTERM_BP_ALL	GO:0021924~cell proliferation in the external granule layer	3	0.0032	0.0761945	1421951_at, 1450428_at, 1449058_at, 1420348_at,	634	11	14977	6.44264	1	0.895744	78.0022
GOTERM_BP_ALL	GO:0021534~cell proliferation in hindbrain	3	0.0032	0.0761945	1421951_at, 1450428_at, 1449058_at, 1420348_at,	634	11	14977	6.44264	1	0.895744	78.0022
GOTERM_BP_ALL	GO:0021696~cerebellar cortex morphogenesis	3	0.0032	0.102277	1421951_at, 1450428_at, 1449058_at, 1420348_at,	634	13	14977	5.45147	1	0.939245	87.2727
GOTERM_BP_ALL	GO:0021587~cerebellum morphogenesis	3	0.0032	0.116106	1421951_at, 1450428_at, 1449058_at, 1420348_at,	634	14	14977	5.06208	1	0.955427	90.5394
GOTERM_BP_ALL	GO:0021575~hindbrain morphogenesis	3	0.0032	0.130371	1421951_at, 1450428_at, 1449058_at, 1420348_at,	634	15	14977	4.72461	1	0.965185	93.0672
GOTERM_BP_ALL	GO:0021695~cerebellar cortex development	3	0.0032	0.159967	1421951_at, 1450428_at, 1449058_at, 1420348_at,	634	17	14977	4.16877	1	0.980118	96.4223
GOTERM_BP_ALL	GO:0021549~cerebellum development	3	0.0032	0.221968	1421951_at, 1450428_at, 1449058_at, 1420348_at,	634	21	14977	3.37472	1	0.993083	99.1732
GOTERM_BP_ALL	GO:0022037~metencephalon development	3	0.0032	0.221968	1421951_at, 1450428_at, 1449058_at, 1420348_at,	634	21	14977	3.37472	1	0.993083	99.1732
GOTERM_BP_ALL	GO:0030902~hindbrain development	3	0.0032	0.535074	1421951_at, 1450428_at, 1449058_at, 1420348_at,	634	42	14977	1.68736	1	0.999931	100
Functional Group 40	Median: 0.10629058693543672	Geo: 0.11203463524159928	1423846_x_at, 1418824_at, 1418823_at, 1418822_a_at, 1438330_at, 1417331_a_at, 1439009_at, 1424947_at, 1454792_s_at, 1455511_at, 1433973_at, 1433974_at, 1448885_at, 1417914_at, 1439548_at, 1417915_at, 1437628_s_at, 1424736_at, 1443150_at, 1455719_at, 1416256_a_at, 1434794_at, 1455902_x_at, 1424635_at, 1416636_at, 1435500_at, 1417529_at, 1427789_s_at, 1453413_at, 1443375_at, 1444767_at, 1421740_at,…
Category	Term	Count	%	PValue	Genes	List Total	Pop Hits	Pop Total	Fold Enrichment	Bonferroni	Benjamini	FDR
GOTERM_MF_ALL	GO:0005525~GTP binding	20	0.0214	0.0884743	1423846_x_at, 1418824_at, 1418823_at, 1418822_a_at, 1438330_at, 1417331_a_at, 1439009_at, 1424947_at, 1454792_s_at, 1455511_at, 1433973_at, 1433974_at, 1448885_at, 1417914_at, 1439548_at, 1417915_at, 1437628_s_at, 1424736_at, 1443150_at, 1455719_at, 1416256_a_at, 1434794_at, 1455902_x_at, 1424635_at, 1416636_at, 1435500_at, 1417529_at, 1427789_s_at, 1453413_at, 1443375_at, 1444767_at, 1421740_at,…	663	336	16377	1.47032	1	0.985694	80.7726
GOTERM_MF_ALL	GO:0032561~guanyl ribonucleotide binding	20	0.0214	0.105687	1423846_x_at, 1418824_at, 1418823_at, 1418822_a_at, 1438330_at, 1417331_a_at, 1439009_at, 1424947_at, 1454792_s_at, 1455511_at, 1433973_at, 1433974_at, 1448885_at, 1417914_at, 1439548_at, 1417915_at, 1437628_s_at, 1424736_at, 1443150_at, 1455719_at, 1416256_a_at, 1434794_at, 1455902_x_at, 1424635_at, 1416636_at, 1435500_at, 1417529_at, 1427789_s_at, 1453413_at, 1443375_at, 1444767_at, 1421740_at,…	663	345	16377	1.43196	1	0.991094	86.3051
GOTERM_MF_ALL	GO:0019001~guanyl nucleotide binding	20	0.0214	0.106894	1423846_x_at, 1418824_at, 1418823_at, 1418822_a_at, 1438330_at, 1417331_a_at, 1439009_at, 1424947_at, 1454792_s_at, 1455511_at, 1433973_at, 1433974_at, 1448885_at, 1417914_at, 1439548_at, 1417915_at, 1437628_s_at, 1424736_at, 1443150_at, 1455719_at, 1416256_a_at, 1434794_at, 1455902_x_at, 1424635_at, 1416636_at, 1435500_at, 1417529_at, 1427789_s_at, 1453413_at, 1443375_at, 1444767_at, 1421740_at,…	663	346	16377	1.42782	1	0.990947	86.6306
SP_PIR_KEYWORDS	GTP-binding	17	0.0182	0.157622	1423846_x_at, 1418824_at, 1418823_at, 1418822_a_at, 1439009_at, 1417331_a_at, 1448885_at, 1417914_at, 1439548_at, 1417915_at, 1437628_s_at, 1424736_at, 1443150_at, 1455719_at, 1416256_a_at, 1434794_at, 1455902_x_at, 1416636_at, 1424635_at, 1435500_at, 1417529_at, 1427789_s_at, 1453413_at, 1443375_at, 1444767_at, 1421740_at, 1450186_s_at, 1436543_at, 1434030_at, 1419789_at,	709	278	16241	1.40078	1	0.909155	93.0104
Functional Group 41	Median: 0.10675114399756663	Geo: 0.11908134965127559	1442922_at, 1434529_x_at, 1433550_at, 1448442_a_at, 1417908_s_at, 1448880_at, 1417907_at, 1448879_at, 1452235_at, 1420997_a_at, 1426700_a_at, 1423107_at, 1423106_at, 1430177_at, 1452927_x_at, 1435659_a_at, 1415918_a_at, 1430203_at, 1431951_a_at, 1418510_s_at, 1434546_at, 1451797_at, 1450644_at, 1422528_a_at, 1450892_a_at, 1442319_at, 1452954_at, 1450139_at, 1454021_a_at, 1437294_at, 1423587_a_at,…
Category	Term	Count	%	PValue	Genes	List Total	Pop Hits	Pop Total	Fold Enrichment	Bonferroni	Benjamini	FDR
GOTERM_BP_ALL	GO:0044265~cellular macromolecule catabolic process	19	0.0203	0.0438062	1442922_at, 1434529_x_at, 1433550_at, 1448442_a_at, 1417908_s_at, 1448880_at, 1417907_at, 1448879_at, 1452235_at, 1420997_a_at, 1426700_a_at, 1423107_at, 1423106_at, 1430177_at, 1452927_x_at, 1435659_a_at, 1415918_a_at, 1430203_at, 1431951_a_at, 1418510_s_at, 1434546_at, 1451797_at, 1450644_at, 1422528_a_at, 1450892_a_at, 1442319_at, 1452954_at, 1450139_at, 1454021_a_at, 1437294_at, 1423587_a_at,…	634	275	14977	1.63214	1	0.828286	57.5078
GOTERM_BP_ALL	GO:0043285~biopolymer catabolic process	19	0.0203	0.0492201	1442922_at, 1434529_x_at, 1433550_at, 1448442_a_at, 1417908_s_at, 1448880_at, 1417907_at, 1448879_at, 1452235_at, 1426700_a_at, 1423107_at, 1423106_at, 1430177_at, 1430203_at, 1431951_a_at, 1418127_a_at, 1418510_s_at, 1426165_a_at, 1430192_at, 1434546_at, 1451797_at, 1450644_at, 1422528_a_at, 1450892_a_at, 1442319_at, 1452954_at, 1450139_at, 1454021_a_at, 1437294_at, 1423587_a_at, 1431832_x_at, 1…	634	279	14977	1.60874	1	0.833854	61.8763
GOTERM_BP_ALL	GO:0009057~macromolecule catabolic process	21	0.0225	0.106751	1442922_at, 1434529_x_at, 1433550_at, 1448442_a_at, 1417908_s_at, 1448880_at, 1417907_at, 1448879_at, 1452235_at, 1420997_a_at, 1426700_a_at, 1423107_at, 1423106_at, 1430177_at, 1452927_x_at, 1435659_a_at, 1415918_a_at, 1430203_at, 1431951_a_at, 1418127_a_at, 1418510_s_at, 1426165_a_at, 1430192_at, 1434546_at, 1451797_at, 1450644_at, 1422528_a_at, 1450892_a_at, 1442319_at, 1452954_at, 1450139_at,…	634	351	14977	1.41334	1	0.945065	88.4315
GOTERM_BP_ALL	GO:0044248~cellular catabolic process	25	0.0268	0.233196	1452235_at, 1437024_at, 1429531_at, 1429530_a_at, 1453182_a_at, 1420997_a_at, 1423107_at, 1423106_at, 1430177_at, 1452927_x_at, 1435659_a_at, 1415918_a_at, 1430203_at, 1431951_a_at, 1418510_s_at, 1450644_at, 1422528_a_at, 1418248_at, 1449006_at, 1417168_a_at, 1417169_at, 1442922_at, 1434529_x_at, 1433550_at, 1448442_a_at, 1417908_s_at, 1448880_at, 1417907_at, 1448879_at, 1426700_a_at, 1425764_a_a…	634	484	14977	1.2202	1	0.994053	99.3737
GOTERM_BP_ALL	GO:0009056~catabolic process	28	0.03	0.446116	1452235_at, 1437024_at, 1429531_at, 1429530_a_at, 1453182_a_at, 1420997_a_at, 1423107_at, 1423106_at, 1430177_at, 1452927_x_at, 1435659_a_at, 1415918_a_at, 1430203_at, 1431951_a_at, 1418510_s_at, 1450644_at, 1422528_a_at, 1418248_at, 1449006_at, 1417168_a_at, 1417169_at, 1442922_at, 1434529_x_at, 1433550_at, 1448442_a_at, 1417908_s_at, 1448880_at, 1417907_at, 1448879_at, 1426700_a_at, 1416517_at,…	634	615	14977	1.07552	1	0.999668	99.9987
Functional Group 42	Median: 0.1148019371644417	Geo: 0.12816217572430955	1418362_at, 1450489_at, 1440835_at, 1430255_at, 1451739_at, 1451021_a_at, 1449058_at, 1419355_at, 1449439_at, 1419356_at, 1419354_at, 1431265_at, 1427587_at, 1439503_at, 1439504_s_at, 1421301_at, 1455071_at, 1420663_at, 1435131_at, 1454774_at, 1427255_s_at, 1427254_at,
Category	Term	Count	%	PValue	Genes	List Total	Pop Hits	Pop Total	Fold Enrichment	Bonferroni	Benjamini	FDR
UP_SEQ_FEATURE	zinc finger region:C2H2-type 3	11	0.0118	0.0910655	1418362_at, 1450489_at, 1440835_at, 1430255_at, 1451739_at, 1451021_a_at, 1449058_at, 1419355_at, 1449439_at, 1419356_at, 1419354_at, 1431265_at, 1427587_at, 1439503_at, 1439504_s_at, 1421301_at, 1455071_at, 1420663_at, 1435131_at, 1454774_at, 1427255_s_at, 1427254_at,	474	125	9547	1.77244	1	1	86.7769
UP_SEQ_FEATURE	zinc finger region:C2H2-type 2	11	0.0118	0.114802	1418362_at, 1450489_at, 1440835_at, 1430255_at, 1451739_at, 1451021_a_at, 1449058_at, 1419355_at, 1449439_at, 1419356_at, 1419354_at, 1431265_at, 1427587_at, 1439503_at, 1439504_s_at, 1421301_at, 1455071_at, 1420663_at, 1435131_at, 1454774_at, 1427255_s_at, 1427254_at,	474	131	9547	1.69126	1	1	92.4522
UP_SEQ_FEATURE	zinc finger region:C2H2-type 1	10	0.0107	0.201362	1418362_at, 1450489_at, 1440835_at, 1430255_at, 1451739_at, 1451021_a_at, 1449058_at, 1419355_at, 1449439_at, 1419356_at, 1419354_at, 1431265_at, 1427587_at, 1439503_at, 1439504_s_at, 1455071_at, 1420663_at, 1435131_at, 1454774_at, 1427255_s_at, 1427254_at,	474	131	9547	1.53751	1	1	99.1472
Functional Group 43	Median: 0.11759470495738172	Geo: 0.13886529981570672	1428348_at, 1428070_at, 1443609_s_at, 1428997_at, 1423212_at, 1424521_at, 1451390_s_at, 1418578_at, 1426028_a_at, 1427669_a_at, 1422502_at, 1443573_at, 1435368_a_at, 1422503_s_at, 1437106_at, 1452360_a_at, 1441318_at, 1445541_at, 1444842_at, 1437105_at, 1442393_at, 1422748_at, 1434298_at, 1456389_at, 1445518_at, 1454200_at, 1427209_at, 1427210_at, 1438192_s_at, 1427091_at, 1449058_at, 1433433_at,…
Category	Term	Count	%	PValue	Genes	List Total	Pop Hits	Pop Total	Fold Enrichment	Bonferroni	Benjamini	FDR
SP_PIR_KEYWORDS	zinc-finger	73	0.0782	0.0281758	1428348_at, 1428070_at, 1443609_s_at, 1428997_at, 1423212_at, 1424521_at, 1451390_s_at, 1418578_at, 1426028_a_at, 1427669_a_at, 1422502_at, 1443573_at, 1435368_a_at, 1422503_s_at, 1437106_at, 1452360_a_at, 1441318_at, 1445541_at, 1444842_at, 1437105_at, 1442393_at, 1422748_at, 1434298_at, 1456389_at, 1445518_at, 1454200_at, 1427209_at, 1427210_at, 1438192_s_at, 1427091_at, 1449058_at, 1433433_at,…	709	1322	16241	1.26491	1	0.445662	35.8114
GOTERM_MF_ALL	GO:0008270~zinc ion binding	96	0.1028	0.0935893	1428348_at, 1428942_at, 1428070_at, 1443609_s_at, 1428997_at, 1423212_at, 1420601_at, 1455470_x_at, 1448207_at, 1456469_x_at, 1444947_at, 1456309_x_at, 1438634_x_at, 1439264_x_at, 1438633_x_at, 1424521_at, 1451390_s_at, 1430203_at, 1431951_a_at, 1426028_a_at, 1427669_a_at, 1418578_at, 1422502_at, 1443573_at, 1435368_a_at, 1422503_s_at, 1437106_at, 1452360_a_at, 1441318_at, 1445541_at, 1444842_at,…	663	2061	16377	1.15057	1	0.987188	82.6051
SP_PIR_KEYWORDS	zinc	84	0.0899	0.117595	1428348_at, 1428070_at, 1443609_s_at, 1428997_at, 1423212_at, 1420601_at, 1455470_x_at, 1448207_at, 1456469_x_at, 1444947_at, 1456309_x_at, 1438634_x_at, 1439264_x_at, 1438633_x_at, 1424521_at, 1451390_s_at, 1418578_at, 1426028_a_at, 1427669_a_at, 1422502_at, 1443573_at, 1435368_a_at, 1422503_s_at, 1437106_at, 1452360_a_at, 1441318_at, 1445541_at, 1444842_at, 1437105_at, 1442393_at, 1422748_at, 1…	709	1675	16241	1.14876	1	0.850864	85.6387
GOTERM_MF_ALL	GO:0046914~transition metal ion binding	108	0.1156	0.36494	1428348_at, 1428942_at, 1420601_at, 1438937_x_at, 1438936_s_at, 1450717_at, 1455470_x_at, 1448207_at, 1456469_x_at, 1444947_at, 1456309_x_at, 1438634_x_at, 1439264_x_at, 1438633_x_at, 1418578_at, 1430203_at, 1431951_a_at, 1437106_at, 1452360_a_at, 1441318_at, 1445541_at, 1444842_at, 1437105_at, 1442393_at, 1422748_at, 1434298_at, 1456389_at, 1445518_at, 1454200_at, 1427209_at, 1427210_at, 1438192…	663	2565	16377	1.04006	1	0.99997	99.9691
SP_PIR_KEYWORDS	metal-binding	102	0.1092	0.456306	1428348_at, 1428942_at, 1420601_at, 1437024_at, 1429531_at, 1429530_a_at, 1453182_a_at, 1455470_x_at, 1448207_at, 1456469_x_at, 1444947_at, 1456309_x_at, 1438634_x_at, 1439264_x_at, 1438633_x_at, 1418578_at, 1437106_at, 1452360_a_at, 1441318_at, 1445541_at, 1444842_at, 1437105_at, 1442393_at, 1422748_at, 1434298_at, 1456389_at, 1445518_at, 1454200_at, 1427209_at, 1427210_at, 1438192_s_at, 1449058…	709	2282	16241	1.02388	1	0.99699	99.9922
Functional Group 44	Median: 0.20623238398285523	Geo: 0.15581835514665007	1416365_at, 1416364_at, 1418248_at, 1449006_at, 1433251_at, 1441827_x_at,
Category	Term	Count	%	PValue	Genes	List Total	Pop Hits	Pop Total	Fold Enrichment	Bonferroni	Benjamini	FDR
GOTERM_BP_ALL	GO:0045428~regulation of nitric oxide biosynthetic process	3	0.0032	0.0889492	1416365_at, 1416364_at, 1418248_at, 1449006_at, 1433251_at, 1441827_x_at,	634	12	14977	5.90576	1	0.919469	83.1338
GOTERM_BP_ALL	GO:0006809~nitric oxide biosynthetic process	3	0.0032	0.206232	1416365_at, 1416364_at, 1418248_at, 1449006_at, 1433251_at, 1441827_x_at,	634	20	14977	3.54345	1	0.992056	98.7879
GOTERM_BP_ALL	GO:0046209~nitric oxide metabolic process	3	0.0032	0.206232	1416365_at, 1416364_at, 1418248_at, 1449006_at, 1433251_at, 1441827_x_at,	634	20	14977	3.54345	1	0.992056	98.7879
Functional Group 45	Median: 0.1450322155468829	Geo: 0.15763641081539456	1423085_at, 1429632_at, 1415674_a_at, 1419355_at, 1449439_at, 1419356_at, 1419354_at, 1450042_at, 1420926_at, 1441175_at, 1430779_at, 1426028_a_at, 1427669_a_at, 1416513_at, 1449286_at, 1426338_a_at, 1441634_at, 1434921_at, 1421414_a_at, 1436458_at, 1425903_at, 1437555_at, 1419271_at, 1456342_at, 1425960_s_at, 1452526_a_at, 1440135_at, 1426720_at, 1452342_at, 1446481_at, 1426719_at, 1447486_at, 1…
Category	Term	Count	%	PValue	Genes	List Total	Pop Hits	Pop Total	Fold Enrichment	Bonferroni	Benjamini	FDR
GOTERM_BP_ALL	GO:0031175~neurite development	14	0.015	0.118094	1423085_at, 1429632_at, 1415674_a_at, 1419355_at, 1449439_at, 1419356_at, 1419354_at, 1450042_at, 1420926_at, 1441175_at, 1430779_at, 1426028_a_at, 1427669_a_at, 1416513_at, 1449286_at, 1426338_a_at, 1441634_at, 1434921_at, 1421414_a_at, 1436458_at, 1425903_at, 1437555_at, 1419271_at, 1456342_at, 1425960_s_at, 1452526_a_at, 1440135_at, 1426720_at, 1452342_at, 1446481_at, 1426719_at, 1447486_at,	634	213	14977	1.55269	1	0.956583	90.9377
GOTERM_BP_ALL	GO:0048666~neuron development	15	0.0161	0.137076	1423085_at, 1429632_at, 1415674_a_at, 1421769_at, 1419355_at, 1449439_at, 1419356_at, 1419354_at, 1450042_at, 1420926_at, 1441175_at, 1430779_at, 1426028_a_at, 1427669_a_at, 1416513_at, 1449286_at, 1426338_a_at, 1441634_at, 1434921_at, 1421414_a_at, 1436458_at, 1425903_at, 1437555_at, 1419271_at, 1456342_at, 1425960_s_at, 1452526_a_at, 1440135_at, 1426720_at, 1452342_at, 1446481_at, 1426719_at, 1…	634	240	14977	1.47644	1	0.968683	94.0202
GOTERM_BP_ALL	GO:0048667~neuron morphogenesis during differentiation	12	0.0128	0.145032	1423085_at, 1450042_at, 1420926_at, 1441175_at, 1419355_at, 1449439_at, 1419356_at, 1419354_at, 1449286_at, 1426338_a_at, 1441634_at, 1434921_at, 1430779_at, 1421414_a_at, 1436458_at, 1425903_at, 1437555_at, 1419271_at, 1456342_at, 1425960_s_at, 1452526_a_at, 1426028_a_at, 1427669_a_at, 1416513_at, 1440135_at, 1426720_at, 1452342_at, 1446481_at, 1426719_at,	634	181	14977	1.56617	1	0.972669	94.9901
GOTERM_BP_ALL	GO:0048812~neurite morphogenesis	12	0.0128	0.145032	1423085_at, 1450042_at, 1420926_at, 1441175_at, 1419355_at, 1449439_at, 1419356_at, 1419354_at, 1449286_at, 1426338_a_at, 1441634_at, 1434921_at, 1430779_at, 1421414_a_at, 1436458_at, 1425903_at, 1437555_at, 1419271_at, 1456342_at, 1425960_s_at, 1452526_a_at, 1426028_a_at, 1427669_a_at, 1416513_at, 1440135_at, 1426720_at, 1452342_at, 1446481_at, 1426719_at,	634	181	14977	1.56617	1	0.972669	94.9901
GOTERM_BP_ALL	GO:0007409~axonogenesis	11	0.0118	0.183385	1423085_at, 1450042_at, 1420926_at, 1441175_at, 1419355_at, 1449439_at, 1419356_at, 1419354_at, 1449286_at, 1426338_a_at, 1441634_at, 1434921_at, 1430779_at, 1421414_a_at, 1436458_at, 1425903_at, 1437555_at, 1419271_at, 1456342_at, 1425960_s_at, 1452526_a_at, 1416513_at, 1440135_at, 1426720_at, 1452342_at, 1446481_at, 1426719_at,	634	170	14977	1.52855	1	0.987047	97.9155
GOTERM_BP_ALL	GO:0000904~cellular morphogenesis during differentiation	12	0.0128	0.245729	1423085_at, 1450042_at, 1420926_at, 1441175_at, 1419355_at, 1449439_at, 1419356_at, 1419354_at, 1449286_at, 1426338_a_at, 1441634_at, 1434921_at, 1430779_at, 1421414_a_at, 1436458_at, 1425903_at, 1437555_at, 1419271_at, 1456342_at, 1425960_s_at, 1452526_a_at, 1426028_a_at, 1427669_a_at, 1416513_at, 1440135_at, 1426720_at, 1452342_at, 1446481_at, 1426719_at,	634	204	14977	1.38959	1	0.99444	99.5429
Functional Group 46	Median: 0.20304898299542917	Geo: 0.16103716514408914	1441631_at, 1415713_a_at, 1430980_a_at, 1427058_at, 1434985_a_at, 1439978_at, 1437909_at, 1441653_at, 1424590_at, 1442444_at, 1425205_at, 1425203_at, 1430139_at, 1453361_at, 1417541_at, 1450934_at, 1437550_at, 1424397_at, 1424398_at, 1452693_at, 1433794_at, 1440459_at, 1438149_at, 1436738_at, 1439297_at,
Category	Term	Count	%	PValue	Genes	List Total	Pop Hits	Pop Total	Fold Enrichment	Bonferroni	Benjamini	FDR
INTERPRO	IPR014021:Helicase, superfamily 1 and 2, ATP-binding	8	0.0086	0.0560973	1441631_at, 1415713_a_at, 1430980_a_at, 1427058_at, 1434985_a_at, 1439978_at, 1437909_at, 1441653_at, 1424590_at, 1442444_at, 1425205_at, 1425203_at, 1430139_at, 1453361_at, 1417541_at, 1450934_at, 1437550_at, 1424397_at, 1424398_at, 1452693_at,	677	86	16924	2.32544	1	1	67.2821
INTERPRO	IPR014001:DEAD-like helicase, N-terminal	8	0.0086	0.0651065	1441631_at, 1415713_a_at, 1430980_a_at, 1427058_at, 1434985_a_at, 1439978_at, 1437909_at, 1441653_at, 1424590_at, 1442444_at, 1425205_at, 1425203_at, 1430139_at, 1453361_at, 1417541_at, 1450934_at, 1437550_at, 1424397_at, 1424398_at, 1452693_at,	677	89	16924	2.24706	1	1	72.8242
INTERPRO	IPR001650:DNA/RNA helicase, C-terminal	7	0.0075	0.11916	1441631_at, 1415713_a_at, 1430980_a_at, 1427058_at, 1434985_a_at, 1424590_at, 1442444_at, 1425205_at, 1425203_at, 1430139_at, 1453361_at, 1417541_at, 1450934_at, 1437550_at, 1424397_at, 1424398_at, 1452693_at,	677	84	16924	2.08321	1	1	91.4171
SMART	SM00487:DEXDc	8	0.0086	0.178372	1441631_at, 1415713_a_at, 1430980_a_at, 1427058_at, 1434985_a_at, 1439978_at, 1437909_at, 1441653_at, 1424590_at, 1442444_at, 1425205_at, 1425203_at, 1430139_at, 1453361_at, 1417541_at, 1450934_at, 1437550_at, 1424397_at, 1424398_at, 1452693_at,	419	100	9059	1.72964	1	0.998659	94.5285
GOTERM_MF_ALL	GO:0004386~helicase activity	9	0.0096	0.227726	1441631_at, 1415713_a_at, 1430980_a_at, 1427058_at, 1434985_a_at, 1424590_at, 1442444_at, 1425205_at, 1425203_at, 1433794_at, 1440459_at, 1430139_at, 1453361_at, 1417541_at, 1450934_at, 1437550_at, 1424397_at, 1424398_at, 1452693_at, 1438149_at, 1436738_at, 1439297_at,	663	144	16377	1.54383	1	0.999539	98.9944
SMART	SM00490:HELICc	7	0.0075	0.235136	1441631_at, 1415713_a_at, 1430980_a_at, 1427058_at, 1434985_a_at, 1424590_at, 1442444_at, 1425205_at, 1425203_at, 1430139_at, 1453361_at, 1417541_at, 1450934_at, 1437550_at, 1424397_at, 1424398_at, 1452693_at,	419	90	9059	1.6816	1	0.999379	98.1021
GOTERM_MF_ALL	GO:0008026~ATP-dependent helicase activity	7	0.0075	0.251085	1441631_at, 1415713_a_at, 1430980_a_at, 1427058_at, 1434985_a_at, 1424590_at, 1442444_at, 1425205_at, 1425203_at, 1430139_at, 1453361_at, 1417541_at, 1450934_at, 1437550_at, 1424397_at, 1424398_at, 1452693_at,	663	105	16377	1.64676	1	0.999629	99.4179
SP_PIR_KEYWORDS	helicase	7	0.0075	0.433344	1441631_at, 1415713_a_at, 1430980_a_at, 1427058_at, 1434985_a_at, 1424590_at, 1442444_at, 1425205_at, 1425203_at, 1430139_at, 1453361_at, 1417541_at, 1450934_at, 1437550_at, 1424397_at, 1424398_at, 1452693_at,	709	121	16241	1.32519	1	0.996047	99.9851
Functional Group 47	Median: 0.1684137332668741	Geo: 0.16378747298412477	1435862_at, 1420951_a_at, 1420952_at, 1439074_a_at, 1422799_at, 1442802_x_at, 1422800_at, 1449164_at,
Category	Term	Count	%	PValue	Genes	List Total	Pop Hits	Pop Total	Fold Enrichment	Bonferroni	Benjamini	FDR
UP_SEQ_FEATURE	repeat:1-1	3	0.0032	0.150657	1435862_at, 1420951_a_at, 1420952_at, 1439074_a_at, 1422799_at, 1442802_x_at, 1422800_at, 1449164_at,	474	14	9547	4.316	1	1	96.8572
UP_SEQ_FEATURE	repeat:2-1	3	0.0032	0.168414	1435862_at, 1420951_a_at, 1420952_at, 1439074_a_at, 1422799_at, 1442802_x_at, 1422800_at, 1449164_at,	474	15	9547	4.02827	1	1	97.9914
UP_SEQ_FEATURE	repeat:2-2	3	0.0032	0.168414	1435862_at, 1420951_a_at, 1420952_at, 1439074_a_at, 1422799_at, 1442802_x_at, 1422800_at, 1449164_at,	474	15	9547	4.02827	1	1	97.9914
UP_SEQ_FEATURE	repeat:1-2	3	0.0032	0.168414	1435862_at, 1420951_a_at, 1420952_at, 1439074_a_at, 1422799_at, 1442802_x_at, 1422800_at, 1449164_at,	474	15	9547	4.02827	1	1	97.9914
Functional Group 48	Median: 0.15312134684679962	Geo: 0.16537625144061832	1450735_at, 1418761_at, 1455223_at, 1449210_at, 1445788_at, 1418629_a_at, 1438461_at, 1418628_at, 1434541_x_at, 1437389_x_at, 1438462_x_at, 1418630_at, 1448642_at,
Category	Term	Count	%	PValue	Genes	List Total	Pop Hits	Pop Total	Fold Enrichment	Bonferroni	Benjamini	FDR
INTERPRO	IPR004087:K Homology	4	0.0043	0.143611	1450735_at, 1418761_at, 1455223_at, 1449210_at, 1445788_at, 1418629_a_at, 1438461_at, 1418628_at, 1434541_x_at, 1437389_x_at, 1438462_x_at, 1418630_at, 1448642_at,	677	33	16924	3.03012	1	1	95.0222
INTERPRO	IPR004088:K Homology, type 1	4	0.0043	0.153121	1450735_at, 1418761_at, 1455223_at, 1449210_at, 1445788_at, 1418629_a_at, 1438461_at, 1418628_at, 1434541_x_at, 1437389_x_at, 1438462_x_at, 1418630_at, 1448642_at,	677	34	16924	2.941	1	1	95.9897
SMART	SM00322:KH	4	0.0043	0.205682	1450735_at, 1418761_at, 1455223_at, 1449210_at, 1445788_at, 1418629_a_at, 1438461_at, 1418628_at, 1434541_x_at, 1437389_x_at, 1438462_x_at, 1418630_at, 1448642_at,	419	34	9059	2.54359	1	0.999067	96.6812
Functional Group 49	Median: 0.14263471313747536	Geo: 0.170323057651979	1427933_at, 1416937_at, 1423012_at, 1446641_at, 1441927_at, 1418248_at, 1449006_at, 1434791_at, 1424513_at, 1449870_a_at, 1452270_s_at, 1426990_at, 1449164_at, 1438497_at, 1452335_at, 1431305_at, 1416671_a_at, 1416672_s_at, 1449954_at, 1448591_at, 1451612_at, 1422557_s_at,
Category	Term	Count	%	PValue	Genes	List Total	Pop Hits	Pop Total	Fold Enrichment	Bonferroni	Benjamini	FDR
GOTERM_CC_ALL	GO:0000323~lytic vacuole	12	0.0128	0.142635	1427933_at, 1416937_at, 1423012_at, 1446641_at, 1441927_at, 1418248_at, 1449006_at, 1434791_at, 1424513_at, 1449870_a_at, 1452270_s_at, 1426990_at, 1449164_at, 1438497_at, 1452335_at, 1431305_at, 1416671_a_at, 1416672_s_at, 1449954_at, 1448591_at, 1451612_at, 1422557_s_at,	672	180	15845	1.57192	1	0.852672	90.5198
GOTERM_CC_ALL	GO:0005764~lysosome	12	0.0128	0.142635	1427933_at, 1416937_at, 1423012_at, 1446641_at, 1441927_at, 1418248_at, 1449006_at, 1434791_at, 1424513_at, 1449870_a_at, 1452270_s_at, 1426990_at, 1449164_at, 1438497_at, 1452335_at, 1431305_at, 1416671_a_at, 1416672_s_at, 1449954_at, 1448591_at, 1451612_at, 1422557_s_at,	672	180	15845	1.57192	1	0.852672	90.5198
GOTERM_CC_ALL	GO:0005773~vacuole	12	0.0128	0.242868	1427933_at, 1416937_at, 1423012_at, 1446641_at, 1441927_at, 1418248_at, 1449006_at, 1434791_at, 1424513_at, 1449870_a_at, 1452270_s_at, 1426990_at, 1449164_at, 1438497_at, 1452335_at, 1431305_at, 1416671_a_at, 1416672_s_at, 1449954_at, 1448591_at, 1451612_at, 1422557_s_at,	672	203	15845	1.39382	1	0.943303	98.5868
Functional Group 50	Median: 0.1628237097976223	Geo: 0.17579586956035692	1450711_at, 1451870_a_at, 1424922_a_at, 1440078_at, 1427209_at, 1427210_at, 1438192_s_at, 1427283_at, 1452377_at, 1429526_at, 1452350_at, 1451137_a_at, 1456351_at, 1427193_at, 1427192_a_at,
Category	Term	Count	%	PValue	Genes	List Total	Pop Hits	Pop Total	Fold Enrichment	Bonferroni	Benjamini	FDR
SP_PIR_KEYWORDS	bromodomain	4	0.0043	0.130776	1450711_at, 1451870_a_at, 1424922_a_at, 1440078_at, 1427209_at, 1427210_at, 1438192_s_at, 1427283_at, 1452377_at, 1429526_at, 1452350_at, 1451137_a_at, 1456351_at, 1427193_at, 1427192_a_at,	709	29	16241	3.15957	1	0.868038	88.6291
INTERPRO	IPR001487:Bromodomain	4	0.0043	0.162824	1450711_at, 1451870_a_at, 1424922_a_at, 1440078_at, 1427209_at, 1427210_at, 1438192_s_at, 1427283_at, 1452377_at, 1429526_at, 1452350_at, 1451137_a_at, 1456351_at, 1427193_at, 1427192_a_at,	677	35	16924	2.85697	1	1	96.7913
SMART	SM00297:BROMO	4	0.0043	0.25514	1450711_at, 1451870_a_at, 1424922_a_at, 1440078_at, 1427209_at, 1427210_at, 1438192_s_at, 1427283_at, 1452377_at, 1429526_at, 1452350_at, 1451137_a_at, 1456351_at, 1427193_at, 1427192_a_at,	419	38	9059	2.27584	1	0.999207	98.7175
Functional Group 51	Median: 0.19264485518605076	Geo: 0.19139568095914883	1418824_at, 1418823_at, 1418822_a_at, 1436725_at, 1421884_at, 1421886_at, 1421885_at, 1434389_at, 1433682_at, 1442357_at, 1419939_at, 1419938_s_at, 1447441_at, 1419513_a_at, 1434680_at, 1441099_at, 1440017_at, 1437628_s_at, 1418510_s_at, 1416962_at,
Category	Term	Count	%	PValue	Genes	List Total	Pop Hits	Pop Total	Fold Enrichment	Bonferroni	Benjamini	FDR
GOTERM_BP_ALL	GO:0035023~regulation of Rho protein signal transduction	7	0.0075	0.0970225	1418824_at, 1418823_at, 1418822_a_at, 1436725_at, 1421884_at, 1421886_at, 1421885_at, 1434389_at, 1433682_at, 1442357_at, 1419939_at, 1419938_s_at, 1447441_at, 1419513_a_at, 1434680_at, 1441099_at, 1440017_at,	634	75	14977	2.20482	1	0.932103	85.7715
GOTERM_BP_ALL	GO:0007266~Rho protein signal transduction	8	0.0086	0.130408	1418824_at, 1418823_at, 1418822_a_at, 1436725_at, 1421884_at, 1421886_at, 1421885_at, 1434389_at, 1433682_at, 1442357_at, 1419939_at, 1419938_s_at, 1447441_at, 1419513_a_at, 1437628_s_at, 1434680_at, 1441099_at, 1440017_at,	634	100	14977	1.88984	1	0.964132	93.0728
GOTERM_MF_ALL	GO:0005089~Rho guanyl-nucleotide exchange factor activity	6	0.0064	0.152684	1436725_at, 1421884_at, 1421886_at, 1421885_at, 1434389_at, 1433682_at, 1442357_at, 1419939_at, 1419938_s_at, 1447441_at, 1419513_a_at, 1434680_at, 1441099_at, 1440017_at,	663	70	16377	2.11726	1	0.998342	94.7608
INTERPRO	IPR000219:DH	5	0.0054	0.192645	1421884_at, 1421886_at, 1421885_at, 1434389_at, 1433682_at, 1442357_at, 1419939_at, 1419938_s_at, 1447441_at, 1419513_a_at, 1434680_at, 1441099_at, 1440017_at,	677	57	16924	2.19285	1	1	98.4097
GOTERM_MF_ALL	GO:0005088~Ras guanyl-nucleotide exchange factor activity	6	0.0064	0.237104	1436725_at, 1421884_at, 1421886_at, 1421885_at, 1434389_at, 1433682_at, 1442357_at, 1419939_at, 1419938_s_at, 1447441_at, 1419513_a_at, 1434680_at, 1441099_at, 1440017_at,	663	82	16377	1.80742	1	0.999585	99.1909
SMART	SM00325:RhoGEF	5	0.0054	0.268288	1421884_at, 1421886_at, 1421885_at, 1434389_at, 1433682_at, 1442357_at, 1419939_at, 1419938_s_at, 1447441_at, 1419513_a_at, 1434680_at, 1441099_at, 1440017_at,	419	57	9059	1.89654	1	0.999311	99.0145
GOTERM_MF_ALL	GO:0005085~guanyl-nucleotide exchange factor activity	8	0.0086	0.397425	1418510_s_at, 1436725_at, 1421884_at, 1421886_at, 1421885_at, 1434389_at, 1433682_at, 1442357_at, 1419939_at, 1419938_s_at, 1447441_at, 1419513_a_at, 1416962_at, 1434680_at, 1441099_at, 1440017_at,	663	149	16377	1.32625	1	0.999983	99.9879
Functional Group 52	Median: 0.19730289739580095	Geo: 0.19484080898456912	1426165_a_at, 1430192_at, 1420817_at, 1420816_at, 1450012_x_at, 1424320_a_at, 1448612_at, 1420261_at, 1421853_at, 1450399_at, 1425549_at, 1422853_at, 1422854_at, 1450139_at, 1423160_at, 1423161_s_at, 1423162_s_at, 1428777_at, 1443652_x_at, 1442859_at, 1452911_at, 1441517_at, 1445228_at, 1418578_at, 1419789_at, 1436584_at, 1421656_at,
Category	Term	Count	%	PValue	Genes	List Total	Pop Hits	Pop Total	Fold Enrichment	Bonferroni	Benjamini	FDR
GOTERM_BP_ALL	GO:0045859~regulation of protein kinase activity	11	0.0118	0.165561	1426165_a_at, 1430192_at, 1420817_at, 1420816_at, 1450012_x_at, 1424320_a_at, 1448612_at, 1420261_at, 1421853_at, 1450399_at, 1425549_at, 1422853_at, 1422854_at, 1450139_at, 1423160_at, 1423161_s_at, 1423162_s_at, 1428777_at, 1443652_x_at, 1442859_at, 1452911_at, 1441517_at, 1445228_at, 1418578_at, 1419789_at, 1436584_at, 1421656_at,	634	166	14977	1.56538	1	0.981974	96.8511
GOTERM_BP_ALL	GO:0043549~regulation of kinase activity	11	0.0118	0.197303	1426165_a_at, 1430192_at, 1420817_at, 1420816_at, 1450012_x_at, 1424320_a_at, 1448612_at, 1420261_at, 1421853_at, 1450399_at, 1425549_at, 1422853_at, 1422854_at, 1450139_at, 1423160_at, 1423161_s_at, 1423162_s_at, 1428777_at, 1443652_x_at, 1442859_at, 1452911_at, 1441517_at, 1445228_at, 1418578_at, 1419789_at, 1436584_at, 1421656_at,	634	173	14977	1.50204	1	0.990145	98.4991
GOTERM_BP_ALL	GO:0051338~regulation of transferase activity	11	0.0118	0.226438	1426165_a_at, 1430192_at, 1420817_at, 1420816_at, 1450012_x_at, 1424320_a_at, 1448612_at, 1420261_at, 1421853_at, 1450399_at, 1425549_at, 1422853_at, 1422854_at, 1450139_at, 1423160_at, 1423161_s_at, 1423162_s_at, 1428777_at, 1443652_x_at, 1442859_at, 1452911_at, 1441517_at, 1445228_at, 1418578_at, 1419789_at, 1436584_at, 1421656_at,	634	179	14977	1.45169	1	0.993339	99.2594
Functional Group 53	Median: 0.21662478650004596	Geo: 0.19711825305335795	1416621_at, 1455470_x_at, 1448207_at, 1456469_x_at, 1444947_at, 1456309_x_at, 1438634_x_at, 1439264_x_at, 1438633_x_at, 1447486_at, 1433543_at, 1439648_at,
Category	Term	Count	%	PValue	Genes	List Total	Pop Hits	Pop Total	Fold Enrichment	Bonferroni	Benjamini	FDR
GOTERM_CC_ALL	GO:0030864~cortical actin cytoskeleton	3	0.0032	0.130795	1416621_at, 1455470_x_at, 1448207_at, 1456469_x_at, 1444947_at, 1456309_x_at, 1438634_x_at, 1439264_x_at, 1438633_x_at, 1447486_at,	672	15	15845	4.71577	1	0.839849	88.3049
GOTERM_CC_ALL	GO:0044448~cell cortex part	4	0.0043	0.216625	1433543_at, 1439648_at, 1416621_at, 1455470_x_at, 1448207_at, 1456469_x_at, 1444947_at, 1456309_x_at, 1438634_x_at, 1439264_x_at, 1438633_x_at, 1447486_at,	672	38	15845	2.48199	1	0.935068	97.619
GOTERM_CC_ALL	GO:0030863~cortical cytoskeleton	3	0.0032	0.270322	1416621_at, 1455470_x_at, 1448207_at, 1456469_x_at, 1444947_at, 1456309_x_at, 1438634_x_at, 1439264_x_at, 1438633_x_at, 1447486_at,	672	24	15845	2.94736	1	0.954429	99.1971
Functional Group 54	Median: 0.1675240504189276	Geo: 0.19890957384368696	1422488_at, 1425593_at, 1437283_at, 1425592_at, 1420261_at, 1421853_at, 1450399_at, 1425549_at, 1433585_at, 1455043_at, 1415829_at, 1415860_at, 1452036_a_at, 1421237_at, 1428976_at, 1426349_s_at, 1426020_at, 1435444_at, 1453288_at, 1456021_at,
Category	Term	Count	%	PValue	Genes	List Total	Pop Hits	Pop Total	Fold Enrichment	Bonferroni	Benjamini	FDR
GOTERM_CC_ALL	GO:0044453~nuclear membrane part	6	0.0064	0.14702	1422488_at, 1425593_at, 1437283_at, 1425592_at, 1420261_at, 1421853_at, 1450399_at, 1425549_at, 1433585_at, 1455043_at, 1415829_at, 1415860_at,	672	66	15845	2.14353	1	0.84877	91.2356
GOTERM_CC_ALL	GO:0031965~nuclear membrane	6	0.0064	0.167524	1422488_at, 1425593_at, 1437283_at, 1425592_at, 1420261_at, 1421853_at, 1450399_at, 1425549_at, 1433585_at, 1455043_at, 1415829_at, 1415860_at,	672	69	15845	2.05034	1	0.879237	93.9612
GOTERM_CC_ALL	GO:0005635~nuclear envelope	8	0.0086	0.319532	1422488_at, 1452036_a_at, 1421237_at, 1428976_at, 1426349_s_at, 1426020_at, 1425593_at, 1437283_at, 1425592_at, 1420261_at, 1421853_at, 1450399_at, 1425549_at, 1435444_at, 1453288_at, 1456021_at, 1433585_at, 1455043_at, 1415829_at, 1415860_at,	672	131	15845	1.43993	1	0.968858	99.7243
Functional Group 55	Median: 0.18449634940912807	Geo: 0.21333561821091884	1449911_at, 1428070_at, 1443609_s_at, 1448601_s_at, 1417127_at, 1448314_at, 1435862_at, 1420951_a_at, 1420952_at, 1439074_a_at, 1427739_a_at, 1426538_a_at, 1438808_at, 1450668_s_at, 1418192_at, 1434921_at, 1424320_a_at, 1416394_at, 1420261_at, 1421853_at, 1450399_at, 1425549_at, 1416880_at, 1456381_x_at, 1456243_x_at, 1437527_x_at, 1416881_at, 1448503_at, 1431960_at, 1438517_at, 1442651_at, 14464…
Category	Term	Count	%	PValue	Genes	List Total	Pop Hits	Pop Total	Fold Enrichment	Bonferroni	Benjamini	FDR
GOTERM_BP_ALL	GO:0042981~regulation of apoptosis	25	0.0268	0.16898	1449911_at, 1428070_at, 1443609_s_at, 1448601_s_at, 1417127_at, 1448314_at, 1435862_at, 1420951_a_at, 1420952_at, 1439074_a_at, 1427739_a_at, 1426538_a_at, 1438808_at, 1450668_s_at, 1418192_at, 1434921_at, 1424320_a_at, 1416394_at, 1420261_at, 1421853_at, 1450399_at, 1425549_at, 1416880_at, 1456381_x_at, 1456243_x_at, 1437527_x_at, 1416881_at, 1448503_at, 1431960_at, 1438517_at, 1442651_at, 14464…	634	461	14977	1.28108	1	0.982665	97.0887
GOTERM_BP_ALL	GO:0043067~regulation of programmed cell death	25	0.0268	0.184496	1449911_at, 1428070_at, 1443609_s_at, 1448601_s_at, 1417127_at, 1448314_at, 1435862_at, 1420951_a_at, 1420952_at, 1439074_a_at, 1427739_a_at, 1426538_a_at, 1438808_at, 1450668_s_at, 1418192_at, 1434921_at, 1424320_a_at, 1416394_at, 1420261_at, 1421853_at, 1450399_at, 1425549_at, 1416880_at, 1456381_x_at, 1456243_x_at, 1437527_x_at, 1416881_at, 1448503_at, 1431960_at, 1438517_at, 1442651_at, 14464…	634	467	14977	1.26462	1	0.986961	97.9691
GOTERM_BP_ALL	GO:0006915~apoptosis	33	0.0353	0.311435	1418824_at, 1418823_at, 1418822_a_at, 1449911_at, 1429043_at, 1452999_at, 1428070_at, 1443609_s_at, 1447362_at, 1416961_at, 1447363_s_at, 1448601_s_at, 1417127_at, 1448314_at, 1435862_at, 1420951_a_at, 1420952_at, 1439074_a_at, 1427739_a_at, 1426538_a_at, 1438808_at, 1450668_s_at, 1424320_a_at, 1434921_at, 1418192_at, 1416394_at, 1420261_at, 1421853_at, 1450399_at, 1425549_at, 1442793_s_at, 14487…	634	687	14977	1.13473	1	0.997516	99.9199
Functional Group 56	Median: 0.23094879914595393	Geo: 0.21351964463534875	1448390_a_at, 1449954_at, 1418244_at, 1451271_a_at, 1424182_at, 1424183_at,
Category	Term	Count	%	PValue	Genes	List Total	Pop Hits	Pop Total	Fold Enrichment	Bonferroni	Benjamini	FDR
KEGG_PATHWAY	mmu00632:Benzoate degradation via CoA ligation	4	0.0043	0.133034	1448390_a_at, 1449954_at, 1418244_at, 1451271_a_at, 1424182_at, 1424183_at,	187	28	4079	3.11612	1	0.954636	83.1678
KEGG_PATHWAY	mmu00624:1- and 2-Methylnaphthalene degradation	3	0.0032	0.230949	1448390_a_at, 1449954_at, 1418244_at,	187	20	4079	3.27193	1	0.941855	96.2287
KEGG_PATHWAY	mmu00903:Limonene and pinene degradation	3	0.0032	0.316836	1448390_a_at, 1449954_at, 1418244_at,	187	25	4079	2.61754	1	0.97093	99.1399
Functional Group 57	Median: 0.21517873505149243	Geo: 0.2208051380186271	1447091_at, 1430628_at, 1424458_at, 1437106_at, 1452360_a_at, 1441318_at, 1445541_at, 1444842_at, 1437105_at, 1449237_at, 1449531_at, 1427143_at, 1442278_at, 1427142_s_at,
Category	Term	Count	%	PValue	Genes	List Total	Pop Hits	Pop Total	Fold Enrichment	Bonferroni	Benjamini	FDR
GOTERM_MF_ALL	GO:0051213~dioxygenase activity	5	0.0054	0.215179	1447091_at, 1430628_at, 1424458_at, 1437106_at, 1452360_a_at, 1441318_at, 1445541_at, 1444842_at, 1437105_at, 1449237_at, 1449531_at, 1427143_at, 1442278_at, 1427142_s_at,	663	59	16377	2.09334	1	0.999312	98.6603
GOTERM_MF_ALL	GO:0016702~oxidoreductase activity, acting on single donors with incorporation of molecular oxygen, incorporation of two atoms of oxygen	5	0.0054	0.215179	1447091_at, 1430628_at, 1424458_at, 1437106_at, 1452360_a_at, 1441318_at, 1445541_at, 1444842_at, 1437105_at, 1449237_at, 1449531_at, 1427143_at, 1442278_at, 1427142_s_at,	663	59	16377	2.09334	1	0.999312	98.6603
GOTERM_MF_ALL	GO:0016701~oxidoreductase activity, acting on single donors with incorporation of molecular oxygen	5	0.0054	0.232503	1447091_at, 1430628_at, 1424458_at, 1437106_at, 1452360_a_at, 1441318_at, 1445541_at, 1444842_at, 1437105_at, 1449237_at, 1449531_at, 1427143_at, 1442278_at, 1427142_s_at,	663	61	16377	2.0247	1	0.999582	99.0995
Functional Group 58	Median: 0.24072766139298246	Geo: 0.22778910910755656	1418824_at, 1418823_at, 1418822_a_at, 1436725_at, 1421884_at, 1421886_at, 1421885_at, 1434389_at, 1433682_at, 1442357_at, 1419939_at, 1419938_s_at, 1447441_at, 1419513_a_at, 1434680_at, 1441099_at, 1440017_at, 1418510_s_at, 1455683_a_at, 1416996_at,
Category	Term	Count	%	PValue	Genes	List Total	Pop Hits	Pop Total	Fold Enrichment	Bonferroni	Benjamini	FDR
GOTERM_BP_ALL	GO:0035023~regulation of Rho protein signal transduction	7	0.0075	0.0970225	1418824_at, 1418823_at, 1418822_a_at, 1436725_at, 1421884_at, 1421886_at, 1421885_at, 1434389_at, 1433682_at, 1442357_at, 1419939_at, 1419938_s_at, 1447441_at, 1419513_a_at, 1434680_at, 1441099_at, 1440017_at,	634	75	14977	2.20482	1	0.932103	85.7715
GOTERM_BP_ALL	GO:0046578~regulation of Ras protein signal transduction	9	0.0096	0.240728	1418824_at, 1418823_at, 1418822_a_at, 1418510_s_at, 1436725_at, 1421884_at, 1421886_at, 1421885_at, 1434389_at, 1433682_at, 1442357_at, 1419939_at, 1419938_s_at, 1447441_at, 1455683_a_at, 1416996_at, 1419513_a_at, 1434680_at, 1441099_at, 1440017_at,	634	140	14977	1.51862	1	0.993832	99.4814
GOTERM_BP_ALL	GO:0051056~regulation of small GTPase mediated signal transduction	9	0.0096	0.506058	1418824_at, 1418823_at, 1418822_a_at, 1418510_s_at, 1436725_at, 1421884_at, 1421886_at, 1421885_at, 1434389_at, 1433682_at, 1442357_at, 1419939_at, 1419938_s_at, 1447441_at, 1455683_a_at, 1416996_at, 1419513_a_at, 1434680_at, 1441099_at, 1440017_at,	634	182	14977	1.16817	1	0.999889	99.9999
Functional Group 59	Median: 0.26364613371350376	Geo: 0.22897998423571275	1419943_s_at, 1454149_a_at, 1453740_a_at, 1432195_s_at, 1417420_at, 1448698_at, 1417419_at, 1452307_at,
Category	Term	Count	%	PValue	Genes	List Total	Pop Hits	Pop Total	Fold Enrichment	Bonferroni	Benjamini	FDR
INTERPRO	IPR004367:Cyclin, C-terminal	3	0.0032	0.105618	1419943_s_at, 1454149_a_at, 1453740_a_at, 1432195_s_at, 1417420_at, 1448698_at, 1417419_at,	677	14	16924	5.35683	1	1	88.4691
SMART	SM00385:CYCLIN	4	0.0043	0.181858	1419943_s_at, 1452307_at, 1454149_a_at, 1453740_a_at, 1432195_s_at, 1417420_at, 1448698_at, 1417419_at,	419	32	9059	2.70257	1	0.998342	94.8621
INTERPRO	IPR006671:Cyclin, N-terminal	3	0.0032	0.263646	1419943_s_at, 1454149_a_at, 1453740_a_at, 1432195_s_at, 1417420_at, 1448698_at, 1417419_at,	677	25	16924	2.99982	1	1	99.7322
INTERPRO	IPR006670:Cyclin	3	0.0032	0.338243	1419943_s_at, 1454149_a_at, 1453740_a_at, 1432195_s_at, 1417420_at, 1448698_at, 1417419_at,	677	30	16924	2.49985	1	1	99.9661
INTERPRO	IPR013763:Cyclin-related	3	0.0032	0.367509	1419943_s_at, 1454149_a_at, 1453740_a_at, 1432195_s_at, 1417420_at, 1448698_at, 1417419_at,	677	32	16924	2.34361	1	1	99.9859
Functional Group 60	Median: 0.2031620157849527	Geo: 0.2330950582201844	1450203_at, 1441667_s_at, 1443726_at, 1421329_a_at, 1427714_at, 1443727_x_at, 1445916_at, 1450634_at, 1422508_at, 1434952_at, 1448322_a_at, 1415671_at, 1442216_at, 1434791_at, 1424513_at, 1449870_a_at, 1441412_s_at, 1415933_a_at, 1439267_x_at, 1448153_at, 1448203_at, 1435275_at, 1443163_at,
Category	Term	Count	%	PValue	Genes	List Total	Pop Hits	Pop Total	Fold Enrichment	Bonferroni	Benjamini	FDR
GOTERM_MF_ALL	GO:0015078~hydrogen ion transmembrane transporter activity	9	0.0096	0.138178	1450203_at, 1441667_s_at, 1443726_at, 1421329_a_at, 1427714_at, 1443727_x_at, 1445916_at, 1450634_at, 1422508_at, 1434952_at, 1448322_a_at, 1415671_at, 1442216_at, 1434791_at, 1424513_at, 1449870_a_at, 1441412_s_at, 1415933_a_at, 1439267_x_at, 1448153_at, 1448203_at, 1435275_at,	663	126	16377	1.76438	1	0.997531	92.9126
GOTERM_MF_ALL	GO:0015077~monovalent inorganic cation transmembrane transporter activity	9	0.0096	0.161035	1450203_at, 1441667_s_at, 1443726_at, 1421329_a_at, 1427714_at, 1443727_x_at, 1445916_at, 1450634_at, 1422508_at, 1434952_at, 1448322_a_at, 1415671_at, 1442216_at, 1434791_at, 1424513_at, 1449870_a_at, 1441412_s_at, 1415933_a_at, 1439267_x_at, 1448153_at, 1448203_at, 1435275_at,	663	131	16377	1.69704	1	0.998506	95.6076
GOTERM_MF_ALL	GO:0022890~inorganic cation transmembrane transporter activity	10	0.0107	0.245289	1443163_at, 1450203_at, 1441667_s_at, 1443726_at, 1421329_a_at, 1427714_at, 1443727_x_at, 1445916_at, 1450634_at, 1422508_at, 1434952_at, 1448322_a_at, 1415671_at, 1442216_at, 1434791_at, 1424513_at, 1449870_a_at, 1441412_s_at, 1415933_a_at, 1439267_x_at, 1448153_at, 1448203_at, 1435275_at,	663	169	16377	1.46162	1	0.999669	99.3323
KEGG_PATHWAY	mmu00190:Oxidative phosphorylation	7	0.0075	0.540872	1445916_at, 1450634_at, 1422508_at, 1434952_at, 1448322_a_at, 1415671_at, 1442216_at, 1434791_at, 1424513_at, 1449870_a_at, 1415933_a_at, 1439267_x_at, 1448153_at, 1448203_at, 1435275_at,	187	129	4079	1.18364	1	0.991292	99.994
Functional Group 61	Median: 0.2655731998614303	Geo: 0.2366997709377087	1440835_at, 1431265_at, 1427587_at, 1439503_at, 1439504_s_at, 1435131_at, 1454774_at, 1427255_s_at, 1427254_at, 1450489_at, 1449058_at,
Category	Term	Count	%	PValue	Genes	List Total	Pop Hits	Pop Total	Fold Enrichment	Bonferroni	Benjamini	FDR
UP_SEQ_FEATURE	domain:KRAB	4	0.0043	0.113367	1440835_at, 1431265_at, 1427587_at, 1439503_at, 1439504_s_at, 1435131_at, 1454774_at, 1427255_s_at, 1427254_at,	474	24	9547	3.35689	1	1	92.1887
UP_SEQ_FEATURE	zinc finger region:C2H2-type 8	5	0.0054	0.192226	1450489_at, 1440835_at, 1431265_at, 1427587_at, 1439503_at, 1439504_s_at, 1435131_at, 1454774_at, 1427255_s_at, 1427254_at,	474	46	9547	2.18928	1	1	98.9147
UP_SEQ_FEATURE	zinc finger region:C2H2-type 7	5	0.0054	0.212981	1450489_at, 1440835_at, 1431265_at, 1427587_at, 1439503_at, 1439504_s_at, 1435131_at, 1454774_at, 1427255_s_at, 1427254_at,	474	48	9547	2.09806	1	1	99.3748
UP_SEQ_FEATURE	zinc finger region:C2H2-type 9	4	0.0043	0.318165	1450489_at, 1440835_at, 1431265_at, 1427587_at, 1439503_at, 1439504_s_at, 1454774_at, 1427255_s_at, 1427254_at,	474	40	9547	2.01414	1	1	99.9701
UP_SEQ_FEATURE	zinc finger region:C2H2-type 5	6	0.0064	0.343827	1450489_at, 1440835_at, 1449058_at, 1431265_at, 1427587_at, 1439503_at, 1439504_s_at, 1435131_at, 1454774_at, 1427255_s_at, 1427254_at,	474	78	9547	1.54933	1	1	99.9867
UP_SEQ_FEATURE	zinc finger region:C2H2-type 6	5	0.0054	0.346381	1450489_at, 1440835_at, 1431265_at, 1427587_at, 1439503_at, 1439504_s_at, 1435131_at, 1454774_at, 1427255_s_at, 1427254_at,	474	60	9547	1.67845	1	1	99.9878
Functional Group 62	Median: 0.22624454749852138	Geo: 0.23908972314909666	1429632_at, 1415674_a_at, 1424947_at, 1447573_at, 1447574_s_at, 1422756_at, 1456457_at, 1418538_at, 1438937_x_at, 1438936_s_at, 1450717_at, 1451468_s_at, 1428560_at, 1455470_x_at, 1448207_at, 1456469_x_at, 1444947_at, 1456309_x_at, 1438634_x_at, 1439264_x_at, 1438633_x_at, 1452314_at, 1452315_at, 1435306_a_at, 1433645_at, 1454654_at, 1421839_at, 1421840_at, 1450392_at, 1455719_at, 1416256_a_at, 1…
Category	Term	Count	%	PValue	Genes	List Total	Pop Hits	Pop Total	Fold Enrichment	Bonferroni	Benjamini	FDR
GOTERM_BP_ALL	GO:0051179~localization	137	0.1467	0.206299	1429632_at, 1415674_a_at, 1424947_at, 1447573_at, 1447574_s_at, 1422756_at, 1456457_at, 1418538_at, 1438937_x_at, 1438936_s_at, 1450717_at, 1451468_s_at, 1428560_at, 1455470_x_at, 1448207_at, 1456469_x_at, 1444947_at, 1456309_x_at, 1438634_x_at, 1439264_x_at, 1438633_x_at, 1452314_at, 1452315_at, 1435306_a_at, 1433645_at, 1454654_at, 1421839_at, 1421840_at, 1450392_at, 1455719_at, 1416256_a_at, 1…	634	3021	14977	1.07129	1	0.991757	98.7898
GOTERM_BP_ALL	GO:0051234~establishment of localization	122	0.1306	0.226245	1429632_at, 1415674_a_at, 1424947_at, 1447573_at, 1447574_s_at, 1422756_at, 1456457_at, 1418538_at, 1438937_x_at, 1438936_s_at, 1450717_at, 1451468_s_at, 1428560_at, 1452314_at, 1452315_at, 1435306_a_at, 1455470_x_at, 1448207_at, 1456469_x_at, 1444947_at, 1456309_x_at, 1438634_x_at, 1439264_x_at, 1438633_x_at, 1433645_at, 1454654_at, 1421839_at, 1421840_at, 1450392_at, 1455719_at, 1416256_a_at, 1…	634	2685	14977	1.07337	1	0.993431	99.2559
GOTERM_BP_ALL	GO:0006810~transport	117	0.1253	0.292825	1429632_at, 1415674_a_at, 1424947_at, 1447573_at, 1447574_s_at, 1422756_at, 1456457_at, 1418538_at, 1451468_s_at, 1428560_at, 1452314_at, 1452315_at, 1435306_a_at, 1455470_x_at, 1448207_at, 1456469_x_at, 1444947_at, 1456309_x_at, 1438634_x_at, 1439264_x_at, 1438633_x_at, 1433645_at, 1454654_at, 1421839_at, 1421840_at, 1450392_at, 1455719_at, 1416256_a_at, 1435737_a_at, 1418503_at, 1453811_at, 141…	634	2613	14977	1.05775	1	0.996867	99.8666
Functional Group 63	Median: 0.2905472469130328	Geo: 0.24217699709331938	1421884_at, 1421886_at, 1421885_at, 1434389_at, 1422853_at, 1422854_at, 1436584_at, 1421656_at, 1422755_at, 1423807_a_at, 1422414_a_at, 1423344_at, 1421461_at, 1451919_a_at, 1437628_s_at,
Category	Term	Count	%	PValue	Genes	List Total	Pop Hits	Pop Total	Fold Enrichment	Bonferroni	Benjamini	FDR
BIOCARTA	m_spryPathway:Sprouty regulation of tyrosine kinase signals	4	0.0043	0.0575706	1421884_at, 1421886_at, 1421885_at, 1434389_at, 1422853_at, 1422854_at, 1436584_at, 1421656_at,	69	16	1198	4.34058	1	0.93959	54.4211
BIOCARTA	m_bcrPathway:BCR Signaling Pathway	5	0.0054	0.0853135	1421884_at, 1421886_at, 1421885_at, 1434389_at, 1422755_at, 1422853_at, 1422854_at, 1423807_a_at, 1422414_a_at,	69	30	1198	2.89372	1	0.957814	69.3234
BIOCARTA	m_HBxPathway:Calcium Signaling by HBx of Hepatitis B virus	3	0.0032	0.0882796	1421884_at, 1421886_at, 1421885_at, 1434389_at, 1422853_at, 1422854_at,	69	9	1198	5.78744	1	0.945873	70.6157
BIOCARTA	m_epoPathway:EPO Signaling Pathway	4	0.0043	0.111887	1421884_at, 1421886_at, 1421885_at, 1434389_at, 1423344_at, 1422853_at, 1422854_at,	69	21	1198	3.30711	1	0.925143	79.2442
BIOCARTA	m_fcer1Pathway:Fc Epsilon Receptor I Signaling in Mast Cells	5	0.0054	0.112303	1421884_at, 1421886_at, 1421885_at, 1434389_at, 1422755_at, 1422853_at, 1422854_at, 1423807_a_at, 1422414_a_at,	69	33	1198	2.63065	1	0.910769	79.3726
BIOCARTA	m_TPOPathway:TPO Signaling Pathway	4	0.0043	0.151181	1421884_at, 1421886_at, 1421885_at, 1434389_at, 1421461_at, 1451919_a_at, 1422853_at, 1422854_at,	69	24	1198	2.89372	1	0.945491	88.6051
BIOCARTA	m_tffPathway:Trefoil Factors Initiate Mucosal Healing	4	0.0043	0.151181	1421884_at, 1421886_at, 1421885_at, 1434389_at, 1422853_at, 1422854_at, 1437628_s_at,	69	24	1198	2.89372	1	0.945491	88.6051
BIOCARTA	m_trkaPathway:Trka Receptor Signaling Pathway	3	0.0032	0.186403	1421884_at, 1421886_at, 1421885_at, 1434389_at, 1422853_at, 1422854_at,	69	14	1198	3.7205	1	0.954201	93.5016
BIOCARTA	m_pyk2Pathway:Links between Pyk2 and Map Kinases	4	0.0043	0.209182	1421884_at, 1421886_at, 1421885_at, 1434389_at, 1422853_at, 1422854_at, 1423807_a_at, 1422414_a_at,	69	28	1198	2.48033	1	0.958159	95.5395
BIOCARTA	m_At1rPathway:Angiotensin II mediated activation of JNK Pathway via Pyk2 dependent signaling	4	0.0043	0.22442	1421884_at, 1421886_at, 1421885_at, 1434389_at, 1422853_at, 1422854_at, 1423807_a_at, 1422414_a_at,	69	29	1198	2.3948	1	0.962401	96.5532
BIOCARTA	m_il3Pathway:IL 3 signaling pathway	3	0.0032	0.229018	1421884_at, 1421886_at, 1421885_at, 1434389_at, 1422853_at, 1422854_at,	69	16	1198	3.25543	1	0.959706	96.8144
BIOCARTA	m_integrinPathway:Integrin Signaling Pathway	4	0.0043	0.239876	1421884_at, 1421886_at, 1421885_at, 1434389_at, 1422853_at, 1422854_at, 1437628_s_at,	69	30	1198	2.31498	1	0.961054	97.3602
BIOCARTA	m_biopeptidesPathway:Bioactive Peptide Induced Signaling Pathway	4	0.0043	0.287201	1421884_at, 1421886_at, 1421885_at, 1434389_at, 1422853_at, 1422854_at, 1423807_a_at, 1422414_a_at,	69	33	1198	2.10452	1	0.978635	98.8738
BIOCARTA	m_igf1rPathway:Multiple antiapoptotic pathways from IGF-1R signaling lead to BAD phosphorylation	3	0.0032	0.293894	1421884_at, 1421886_at, 1421885_at, 1434389_at, 1422853_at, 1422854_at,	69	19	1198	2.74142	1	0.974276	99.0061
BIOCARTA	m_ngfPathway:Nerve growth factor pathway (NGF)	3	0.0032	0.293894	1421884_at, 1421886_at, 1421885_at, 1434389_at, 1422853_at, 1422854_at,	69	19	1198	2.74142	1	0.974276	99.0061
BIOCARTA	m_ptenPathway:PTEN dependent cell cycle arrest and apoptosis	3	0.0032	0.336888	1421884_at, 1421886_at, 1421885_at, 1434389_at, 1422853_at, 1422854_at,	69	21	1198	2.48033	1	0.979534	99.5677
BIOCARTA	m_igf1Pathway:IGF-1 Signaling Pathway	3	0.0032	0.358126	1421884_at, 1421886_at, 1421885_at, 1434389_at, 1422853_at, 1422854_at,	69	22	1198	2.36759	1	0.977976	99.7192
BIOCARTA	m_il6Pathway:IL 6 signaling pathway	3	0.0032	0.358126	1421884_at, 1421886_at, 1421885_at, 1434389_at, 1422853_at, 1422854_at,	69	22	1198	2.36759	1	0.977976	99.7192
BIOCARTA	m_her2Pathway:Role of ERBB2 in Signal Transduction and Oncology	3	0.0032	0.379127	1421884_at, 1421886_at, 1421885_at, 1434389_at, 1422853_at, 1422854_at,	69	23	1198	2.26465	1	0.976718	99.8193
BIOCARTA	m_il2Pathway:IL 2 signaling pathway	3	0.0032	0.379127	1421884_at, 1421886_at, 1421885_at, 1434389_at, 1422853_at, 1422854_at,	69	23	1198	2.26465	1	0.976718	99.8193
BIOCARTA	m_tcrPathway:T Cell Receptor Signaling Pathway	4	0.0043	0.383284	1421884_at, 1421886_at, 1421885_at, 1434389_at, 1422853_at, 1422854_at, 1423807_a_at, 1422414_a_at,	69	39	1198	1.78075	1	0.973013	99.8347
BIOCARTA	m_insulinPathway:Insulin Signaling Pathway	3	0.0032	0.39985	1421884_at, 1421886_at, 1421885_at, 1434389_at, 1422853_at, 1422854_at,	69	24	1198	2.17029	1	0.968332	99.8847
BIOCARTA	m_ghPathway:Growth Hormone Signaling Pathway	3	0.0032	0.460009	1421884_at, 1421886_at, 1421885_at, 1434389_at, 1422853_at, 1422854_at,	69	27	1198	1.92915	1	0.981264	99.9716
BIOCARTA	m_egfPathway:EGF Signaling Pathway	3	0.0032	0.498183	1421884_at, 1421886_at, 1421885_at, 1434389_at, 1422853_at, 1422854_at,	69	29	1198	1.7961	1	0.987114	99.9892
BIOCARTA	m_pdgfPathway:PDGF Signaling Pathway	3	0.0032	0.498183	1421884_at, 1421886_at, 1421885_at, 1434389_at, 1422853_at, 1422854_at,	69	29	1198	1.7961	1	0.987114	99.9892
BIOCARTA	m_il2rbPathway:IL-2 Receptor Beta Chain in T cell Activation	3	0.0032	0.602091	1421884_at, 1421886_at, 1421885_at, 1434389_at, 1422853_at, 1422854_at,	69	35	1198	1.4882	1	0.996183	99.9995
Functional Group 64	Median: 0.23366507962857092	Geo: 0.24673239241629055	1450287_at, 1421567_at, 1421037_at, 1421036_at, 1449967_at, 1420736_at,
Category	Term	Count	%	PValue	Genes	List Total	Pop Hits	Pop Total	Fold Enrichment	Bonferroni	Benjamini	FDR
INTERPRO	IPR013655:PAS fold-3	3	0.0032	0.174638	1450287_at, 1421567_at, 1421037_at, 1421036_at, 1449967_at, 1420736_at,	677	19	16924	3.94714	1	1	97.5628
UP_SEQ_FEATURE	domain:PAS 2	3	0.0032	0.186498	1450287_at, 1421567_at, 1421037_at, 1421036_at, 1449967_at, 1420736_at,	474	16	9547	3.7765	1	1	98.7395
UP_SEQ_FEATURE	domain:PAS 1	3	0.0032	0.186498	1450287_at, 1421567_at, 1421037_at, 1421036_at, 1449967_at, 1420736_at,	474	16	9547	3.7765	1	1	98.7395
INTERPRO	IPR013767:PAS fold	3	0.0032	0.218745	1450287_at, 1421567_at, 1421037_at, 1421036_at, 1449967_at, 1420736_at,	677	22	16924	3.40889	1	1	99.158
INTERPRO	IPR001610:PAC motif	3	0.0032	0.233665	1450287_at, 1421567_at, 1421037_at, 1421036_at, 1449967_at, 1420736_at,	677	23	16924	3.26068	1	1	99.4203
UP_SEQ_FEATURE	domain:PAC	3	0.0032	0.298092	1450287_at, 1421567_at, 1421037_at, 1421036_at, 1449967_at, 1420736_at,	474	22	9547	2.74655	1	1	99.9447
SMART	SM00086:PAC	3	0.0032	0.30459	1450287_at, 1421567_at, 1421037_at, 1421036_at, 1449967_at, 1420736_at,	419	24	9059	2.70257	1	0.999349	99.5356
INTERPRO	IPR000014:PAS	3	0.0032	0.308576	1450287_at, 1421567_at, 1421037_at, 1421036_at, 1449967_at, 1420736_at,	677	28	16924	2.67841	1	1	99.9208
SMART	SM00091:PAS	3	0.0032	0.389572	1450287_at, 1421567_at, 1421037_at, 1421036_at, 1449967_at, 1420736_at,	419	29	9059	2.23661	1	0.999884	99.9324
Functional Group 65	Median: 0.17791736660434238	Geo: 0.2490403880035109	1424059_at, 1434179_at, 1427150_at, 1434178_at, 1426406_at, 1441557_at, 1439414_x_at, 1444263_at, 1416544_at,
Category	Term	Count	%	PValue	Genes	List Total	Pop Hits	Pop Total	Fold Enrichment	Bonferroni	Benjamini	FDR
GOTERM_MF_ALL	GO:0042054~histone methyltransferase activity	4	0.0043	0.102144	1424059_at, 1434179_at, 1427150_at, 1434178_at, 1426406_at, 1441557_at, 1439414_x_at, 1444263_at, 1416544_at,	663	28	16377	3.52877	1	0.990208	85.3067
GOTERM_MF_ALL	GO:0016279~protein-lysine N-methyltransferase activity	3	0.0032	0.177917	1424059_at, 1434179_at, 1427150_at, 1434178_at, 1426406_at, 1441557_at, 1439414_x_at,	663	19	16377	3.90021	1	0.998779	96.9411
GOTERM_MF_ALL	GO:0016278~lysine N-methyltransferase activity	3	0.0032	0.177917	1424059_at, 1434179_at, 1427150_at, 1434178_at, 1426406_at, 1441557_at, 1439414_x_at,	663	19	16377	3.90021	1	0.998779	96.9411
GOTERM_MF_ALL	GO:0018024~histone-lysine N-methyltransferase activity	3	0.0032	0.177917	1424059_at, 1434179_at, 1427150_at, 1434178_at, 1426406_at, 1441557_at, 1439414_x_at,	663	19	16377	3.90021	1	0.998779	96.9411
GOTERM_MF_ALL	GO:0008276~protein methyltransferase activity	4	0.0043	0.208124	1424059_at, 1434179_at, 1427150_at, 1434178_at, 1426406_at, 1441557_at, 1439414_x_at, 1444263_at, 1416544_at,	663	39	16377	2.53347	1	0.999233	98.429
GOTERM_MF_ALL	GO:0008170~N-methyltransferase activity	3	0.0032	0.594669	1424059_at, 1434179_at, 1427150_at, 1434178_at, 1426406_at, 1441557_at, 1439414_x_at,	663	49	16377	1.51233	1	1	100
GOTERM_MF_ALL	GO:0008757~S-adenosylmethionine-dependent methyltransferase activity	3	0.0032	0.834495	1424059_at, 1434179_at, 1427150_at, 1434178_at, 1426406_at, 1441557_at, 1439414_x_at,	663	79	16377	0.938026	1	1	100
Functional Group 66	Median: 0.2670628481636911	Geo: 0.26687352314202517	1433838_at, 1452270_s_at, 1426990_at, 1454922_at, 1455951_at, 1423685_at, 1451083_s_at,
Category	Term	Count	%	PValue	Genes	List Total	Pop Hits	Pop Total	Fold Enrichment	Bonferroni	Benjamini	FDR
GOTERM_BP_ALL	GO:0043038~amino acid activation	5	0.0054	0.257009	1433838_at, 1452270_s_at, 1426990_at, 1454922_at, 1455951_at, 1423685_at, 1451083_s_at,	634	61	14977	1.93631	1	0.99519	99.6572
GOTERM_BP_ALL	GO:0043039~tRNA aminoacylation	5	0.0054	0.257009	1433838_at, 1452270_s_at, 1426990_at, 1454922_at, 1455951_at, 1423685_at, 1451083_s_at,	634	61	14977	1.93631	1	0.99519	99.6572
GOTERM_BP_ALL	GO:0006418~tRNA aminoacylation for protein translation	5	0.0054	0.257009	1433838_at, 1452270_s_at, 1426990_at, 1454922_at, 1455951_at, 1423685_at, 1451083_s_at,	634	61	14977	1.93631	1	0.99519	99.6572
GOTERM_MF_ALL	GO:0016875~ligase activity, forming carbon-oxygen bonds	5	0.0054	0.277117	1433838_at, 1452270_s_at, 1426990_at, 1454922_at, 1455951_at, 1423685_at, 1451083_s_at,	663	66	16377	1.87131	1	0.999766	99.6899
GOTERM_MF_ALL	GO:0016876~ligase activity, forming aminoacyl-tRNA and related compounds	5	0.0054	0.277117	1433838_at, 1452270_s_at, 1426990_at, 1454922_at, 1455951_at, 1423685_at, 1451083_s_at,	663	66	16377	1.87131	1	0.999766	99.6899
GOTERM_MF_ALL	GO:0004812~aminoacyl-tRNA ligase activity	5	0.0054	0.277117	1433838_at, 1452270_s_at, 1426990_at, 1454922_at, 1455951_at, 1423685_at, 1451083_s_at,	663	66	16377	1.87131	1	0.999766	99.6899
Functional Group 67	Median: 0.25700861944808684	Geo: 0.2677967108523259	1422488_at, 1450943_at, 1434546_at, 1451797_at, 1420365_a_at, 1433829_a_at, 1434047_x_at, 1433830_at, 1418629_a_at, 1438461_at, 1418628_at, 1434541_x_at, 1437389_x_at, 1438462_x_at, 1418630_at,
Category	Term	Count	%	PValue	Genes	List Total	Pop Hits	Pop Total	Fold Enrichment	Bonferroni	Benjamini	FDR
GOTERM_BP_ALL	GO:0050657~nucleic acid transport	5	0.0054	0.257009	1422488_at, 1450943_at, 1434546_at, 1451797_at, 1420365_a_at, 1433829_a_at, 1434047_x_at, 1433830_at, 1418629_a_at, 1438461_at, 1418628_at, 1434541_x_at, 1437389_x_at, 1438462_x_at, 1418630_at,	634	61	14977	1.93631	1	0.99519	99.6572
GOTERM_BP_ALL	GO:0050658~RNA transport	5	0.0054	0.257009	1422488_at, 1450943_at, 1434546_at, 1451797_at, 1420365_a_at, 1433829_a_at, 1434047_x_at, 1433830_at, 1418629_a_at, 1438461_at, 1418628_at, 1434541_x_at, 1437389_x_at, 1438462_x_at, 1418630_at,	634	61	14977	1.93631	1	0.99519	99.6572
GOTERM_BP_ALL	GO:0051236~establishment of RNA localization	5	0.0054	0.257009	1422488_at, 1450943_at, 1434546_at, 1451797_at, 1420365_a_at, 1433829_a_at, 1434047_x_at, 1433830_at, 1418629_a_at, 1438461_at, 1418628_at, 1434541_x_at, 1437389_x_at, 1438462_x_at, 1418630_at,	634	61	14977	1.93631	1	0.99519	99.6572
GOTERM_BP_ALL	GO:0006403~RNA localization	5	0.0054	0.266406	1422488_at, 1450943_at, 1434546_at, 1451797_at, 1420365_a_at, 1433829_a_at, 1434047_x_at, 1433830_at, 1418629_a_at, 1438461_at, 1418628_at, 1434541_x_at, 1437389_x_at, 1438462_x_at, 1418630_at,	634	62	14977	1.90508	1	0.995871	99.7312
GOTERM_BP_ALL	GO:0015931~nucleobase, nucleoside, nucleotide and nucleic acid transport	5	0.0054	0.304536	1422488_at, 1450943_at, 1434546_at, 1451797_at, 1420365_a_at, 1433829_a_at, 1434047_x_at, 1433830_at, 1418629_a_at, 1438461_at, 1418628_at, 1434541_x_at, 1437389_x_at, 1438462_x_at, 1418630_at,	634	66	14977	1.78962	1	0.99724	99.9031
Functional Group 68	Median: 0.3202930963686936	Geo: 0.27813876454535424	1419116_at, 1419115_at, 1419114_at, 1428082_at, 1415933_a_at, 1439267_x_at, 1448153_at, 1451271_a_at, 1424182_at, 1424183_at, 1435275_at, 1438656_x_at, 1420658_at, 1420657_at, 1422524_at, 1434866_x_at, 1438156_x_at, 1434952_at, 1448322_a_at, 1454103_at, 1420261_at, 1421853_at, 1450399_at, 1425549_at, 1447046_at, 1448188_at, 1444566_at, 1438763_at, 1426351_at, 1448203_at, 1415829_at, 1418127_a_at,…
Category	Term	Count	%	PValue	Genes	List Total	Pop Hits	Pop Total	Fold Enrichment	Bonferroni	Benjamini	FDR
GOTERM_CC_ALL	GO:0019866~organelle inner membrane	17	0.0182	0.143733	1419116_at, 1419115_at, 1419114_at, 1428082_at, 1415933_a_at, 1439267_x_at, 1448153_at, 1451271_a_at, 1424182_at, 1424183_at, 1435275_at, 1438656_x_at, 1420658_at, 1420657_at, 1422524_at, 1434866_x_at, 1438156_x_at, 1434952_at, 1448322_a_at, 1454103_at, 1420261_at, 1421853_at, 1450399_at, 1425549_at, 1447046_at, 1448188_at, 1444566_at, 1438763_at, 1426351_at, 1448203_at, 1415829_at,	672	282	15845	1.42142	1	0.846127	90.7041
GOTERM_CC_ALL	GO:0005740~mitochondrial envelope	17	0.0182	0.275461	1419116_at, 1419115_at, 1419114_at, 1428082_at, 1415933_a_at, 1439267_x_at, 1448153_at, 1451271_a_at, 1424182_at, 1424183_at, 1418127_a_at, 1435275_at, 1438656_x_at, 1420658_at, 1420657_at, 1422524_at, 1434866_x_at, 1438156_x_at, 1449886_a_at, 1428010_at, 1434952_at, 1448322_a_at, 1454103_at, 1447046_at, 1448188_at, 1444566_at, 1438763_at, 1426351_at, 1448203_at,	672	319	15845	1.25655	1	0.955789	99.2795
GOTERM_CC_ALL	GO:0044429~mitochondrial part	19	0.0203	0.320293	1416879_at, 1416877_a_at, 1416878_at, 1419116_at, 1419115_at, 1419114_at, 1428082_at, 1415933_a_at, 1439267_x_at, 1448153_at, 1451271_a_at, 1424182_at, 1424183_at, 1418127_a_at, 1435275_at, 1438656_x_at, 1420658_at, 1420657_at, 1422524_at, 1434866_x_at, 1438156_x_at, 1449886_a_at, 1428010_at, 1454103_at, 1448909_a_at, 1417966_at, 1434952_at, 1448322_a_at, 1447046_at, 1448188_at, 1444566_at, 14387…	672	374	15845	1.19786	1	0.967927	99.729
GOTERM_CC_ALL	GO:0005743~mitochondrial inner membrane	14	0.015	0.354101	1419116_at, 1419115_at, 1419114_at, 1428082_at, 1415933_a_at, 1439267_x_at, 1448153_at, 1451271_a_at, 1424182_at, 1424183_at, 1435275_at, 1438656_x_at, 1420658_at, 1420657_at, 1434866_x_at, 1438156_x_at, 1434952_at, 1448322_a_at, 1454103_at, 1447046_at, 1448188_at, 1444566_at, 1438763_at, 1426351_at, 1448203_at,	672	270	15845	1.22261	1	0.9749	99.8759
GOTERM_CC_ALL	GO:0031966~mitochondrial membrane	15	0.0161	0.370693	1419116_at, 1419115_at, 1419114_at, 1428082_at, 1415933_a_at, 1439267_x_at, 1448153_at, 1451271_a_at, 1424182_at, 1424183_at, 1418127_a_at, 1435275_at, 1438656_x_at, 1420658_at, 1420657_at, 1434866_x_at, 1438156_x_at, 1434952_at, 1448322_a_at, 1454103_at, 1447046_at, 1448188_at, 1444566_at, 1438763_at, 1426351_at, 1448203_at,	672	296	15845	1.19488	1	0.978118	99.9167
Functional Group 69	Median: 0.28369582634592216	Geo: 0.2801568628369463	1434661_at, 1419289_a_at, 1453772_at, 1429632_at, 1415674_a_at, 1451496_at, 1446284_at, 1443729_at, 1434036_at, 1424826_s_at, 1440847_at, 1423012_at, 1446641_at, 1441927_at, 1416965_at, 1452270_s_at, 1426990_at, 1450894_a_at, 1426775_s_at, 1453054_at, 1451356_at, 1420592_a_at, 1423754_at, 1437006_x_at, 1430358_at, 1455880_s_at, 1435219_x_at, 1428885_at, 1452944_at, 1447638_at, 1427077_a_at, 14465…
Category	Term	Count	%	PValue	Genes	List Total	Pop Hits	Pop Total	Fold Enrichment	Bonferroni	Benjamini	FDR
GOTERM_CC_ALL	GO:0016023~cytoplasmic membrane-bound vesicle	14	0.015	0.242865	1434661_at, 1419289_a_at, 1453772_at, 1429632_at, 1415674_a_at, 1451496_at, 1446284_at, 1443729_at, 1434036_at, 1424826_s_at, 1440847_at, 1423012_at, 1446641_at, 1441927_at, 1416965_at, 1452270_s_at, 1426990_at, 1450894_a_at, 1426775_s_at, 1453054_at, 1451356_at, 1420592_a_at, 1423754_at, 1437006_x_at, 1430358_at, 1455880_s_at, 1435219_x_at, 1428885_at, 1452944_at, 1447638_at, 1427077_a_at, 14465…	672	246	15845	1.34189	1	0.945429	98.5867
GOTERM_CC_ALL	GO:0031410~cytoplasmic vesicle	18	0.0193	0.279738	1434661_at, 1419289_a_at, 1453772_at, 1429632_at, 1415674_a_at, 1447573_at, 1447574_s_at, 1422756_at, 1456457_at, 1451496_at, 1446284_at, 1443729_at, 1434036_at, 1424826_s_at, 1440847_at, 1423012_at, 1446641_at, 1441927_at, 1416965_at, 1452270_s_at, 1426990_at, 1450894_a_at, 1426775_s_at, 1453054_at, 1422755_at, 1424320_a_at, 1451356_at, 1420592_a_at, 1420261_at, 1421853_at, 1450399_at, 1425549_a…	672	342	15845	1.24099	1	0.95493	99.3419
GOTERM_CC_ALL	GO:0031988~membrane-bound vesicle	14	0.015	0.287654	1434661_at, 1419289_a_at, 1453772_at, 1429632_at, 1415674_a_at, 1451496_at, 1446284_at, 1443729_at, 1434036_at, 1424826_s_at, 1440847_at, 1423012_at, 1446641_at, 1441927_at, 1416965_at, 1452270_s_at, 1426990_at, 1450894_a_at, 1426775_s_at, 1453054_at, 1451356_at, 1420592_a_at, 1423754_at, 1437006_x_at, 1430358_at, 1455880_s_at, 1435219_x_at, 1428885_at, 1452944_at, 1447638_at, 1427077_a_at, 14465…	672	256	15845	1.28947	1	0.957819	99.4443
GOTERM_CC_ALL	GO:0031982~vesicle	18	0.0193	0.315224	1434661_at, 1419289_a_at, 1453772_at, 1429632_at, 1415674_a_at, 1447573_at, 1447574_s_at, 1422756_at, 1456457_at, 1451496_at, 1446284_at, 1443729_at, 1434036_at, 1424826_s_at, 1440847_at, 1423012_at, 1446641_at, 1441927_at, 1416965_at, 1452270_s_at, 1426990_at, 1450894_a_at, 1426775_s_at, 1453054_at, 1422755_at, 1424320_a_at, 1451356_at, 1420592_a_at, 1420261_at, 1421853_at, 1450399_at, 1425549_a…	672	351	15845	1.20917	1	0.968318	99.6964
Functional Group 70	Median: 0.2961163148795385	Geo: 0.28588466642832566	1426165_a_at, 1430192_at, 1420817_at, 1420816_at, 1450012_x_at, 1418248_at, 1449006_at, 1423160_at, 1423161_s_at, 1423162_s_at, 1428777_at, 1443652_x_at, 1442859_at, 1452911_at, 1441517_at, 1445228_at, 1436584_at, 1421656_at,
Category	Term	Count	%	PValue	Genes	List Total	Pop Hits	Pop Total	Fold Enrichment	Bonferroni	Benjamini	FDR
GOTERM_BP_ALL	GO:0043086~negative regulation of catalytic activity	5	0.0054	0.238428	1426165_a_at, 1430192_at, 1420817_at, 1420816_at, 1450012_x_at, 1418248_at, 1449006_at, 1423160_at, 1423161_s_at, 1423162_s_at, 1428777_at, 1443652_x_at, 1442859_at, 1452911_at, 1441517_at, 1445228_at, 1436584_at, 1421656_at,	634	59	14977	2.00195	1	0.993709	99.4505
GOTERM_BP_ALL	GO:0006469~negative regulation of protein kinase activity	4	0.0043	0.296116	1426165_a_at, 1430192_at, 1420817_at, 1420816_at, 1450012_x_at, 1423160_at, 1423161_s_at, 1423162_s_at, 1428777_at, 1443652_x_at, 1442859_at, 1452911_at, 1441517_at, 1445228_at, 1436584_at, 1421656_at,	634	45	14977	2.09982	1	0.997046	99.878
GOTERM_BP_ALL	GO:0033673~negative regulation of kinase activity	4	0.0043	0.296116	1426165_a_at, 1430192_at, 1420817_at, 1420816_at, 1450012_x_at, 1423160_at, 1423161_s_at, 1423162_s_at, 1428777_at, 1443652_x_at, 1442859_at, 1452911_at, 1441517_at, 1445228_at, 1436584_at, 1421656_at,	634	45	14977	2.09982	1	0.997046	99.878
GOTERM_BP_ALL	GO:0051348~negative regulation of transferase activity	4	0.0043	0.319508	1426165_a_at, 1430192_at, 1420817_at, 1420816_at, 1450012_x_at, 1423160_at, 1423161_s_at, 1423162_s_at, 1428777_at, 1443652_x_at, 1442859_at, 1452911_at, 1441517_at, 1445228_at, 1436584_at, 1421656_at,	634	47	14977	2.01047	1	0.997481	99.936
Functional Group 71	Median: 0.28524806851664164	Geo: 0.2918032498013876	1435862_at, 1420951_a_at, 1420952_at, 1439074_a_at, 1436802_at, 1422546_at, 1428656_at, 1438440_at, 1438505_s_at,
Category	Term	Count	%	PValue	Genes	List Total	Pop Hits	Pop Total	Fold Enrichment	Bonferroni	Benjamini	FDR
INTERPRO	IPR014720:Double-stranded RNA-binding-like	3	0.0032	0.203911	1435862_at, 1420951_a_at, 1420952_at, 1439074_a_at, 1436802_at, 1422546_at, 1428656_at, 1438440_at, 1438505_s_at,	677	21	16924	3.57122	1	1	98.7883
INTERPRO	IPR001159:Double-stranded RNA binding	3	0.0032	0.248642	1435862_at, 1420951_a_at, 1420952_at, 1439074_a_at, 1436802_at, 1422546_at, 1428656_at, 1438440_at, 1438505_s_at,	677	24	16924	3.12482	1	1	99.6043
SMART	SM00358:DSRM	3	0.0032	0.321854	1435862_at, 1420951_a_at, 1420952_at, 1439074_a_at, 1436802_at, 1422546_at, 1428656_at, 1438440_at, 1438505_s_at,	419	25	9059	2.59446	1	0.999496	99.6798
GOTERM_MF_ALL	GO:0003725~double-stranded RNA binding	3	0.0032	0.444311	1435862_at, 1420951_a_at, 1420952_at, 1439074_a_at, 1436802_at, 1422546_at, 1428656_at, 1438440_at, 1438505_s_at,	663	37	16377	2.00281	1	0.999995	99.9971
Functional Group 72	Median: 0.32557878050026023	Geo: 0.30111371656345587	1447362_at, 1416961_at, 1447363_s_at, 1433676_at, 1437888_at, 1439970_at, 1436746_at, 1442225_at, 1434997_at, 1418052_at, 1424511_at, 1440129_at, 1426028_a_at, 1427669_a_at, 1448314_at, 1450711_at, 1451870_a_at, 1424922_a_at, 1440078_at, 1428511_at, 1450203_at, 1441667_s_at, 1443726_at, 1421329_a_at, 1427714_at, 1443727_x_at, 1445916_at, 1450634_at, 1422508_at, 1417420_at, 1448698_at, 1417419_at,…
Category	Term	Count	%	PValue	Genes	List Total	Pop Hits	Pop Total	Fold Enrichment	Bonferroni	Benjamini	FDR
GOTERM_BP_ALL	GO:0016310~phosphorylation	38	0.0407	0.220541	1447362_at, 1416961_at, 1447363_s_at, 1433676_at, 1437888_at, 1439970_at, 1436746_at, 1442225_at, 1434997_at, 1418052_at, 1424511_at, 1440129_at, 1426028_a_at, 1427669_a_at, 1448314_at, 1450711_at, 1451870_a_at, 1424922_a_at, 1440078_at, 1428511_at, 1450203_at, 1441667_s_at, 1443726_at, 1421329_a_at, 1427714_at, 1443727_x_at, 1445916_at, 1450634_at, 1422508_at, 1417420_at, 1448698_at, 1417419_at,…	634	766	14977	1.1719	1	0.993226	99.1438
GOTERM_BP_ALL	GO:0006468~protein amino acid phosphorylation	32	0.0343	0.296714	1447362_at, 1416961_at, 1447363_s_at, 1433676_at, 1437888_at, 1439970_at, 1436746_at, 1442225_at, 1434997_at, 1424511_at, 1440129_at, 1426028_a_at, 1427669_a_at, 1448314_at, 1450711_at, 1451870_a_at, 1424922_a_at, 1440078_at, 1428511_at, 1417420_at, 1448698_at, 1417419_at, 1425555_at, 1440858_at, 1455567_at, 1425556_at, 1438831_at, 1443294_at, 1425605_a_at, 1426272_at, 1426273_at, 1449476_at, 142…	634	660	14977	1.14536	1	0.996865	99.88
GOTERM_BP_ALL	GO:0006793~phosphorus metabolic process	42	0.045	0.354443	1447362_at, 1416961_at, 1447363_s_at, 1433676_at, 1437888_at, 1439970_at, 1436746_at, 1442225_at, 1434997_at, 1418052_at, 1424511_at, 1440129_at, 1426028_a_at, 1427669_a_at, 1448314_at, 1450711_at, 1451870_a_at, 1424922_a_at, 1440078_at, 1428511_at, 1420636_a_at, 1430891_at, 1441436_at, 1450203_at, 1441667_s_at, 1443726_at, 1421329_a_at, 1427714_at, 1443727_x_at, 1445916_at, 1450634_at, 1422508_a…	634	912	14977	1.0879	1	0.998567	99.9766
GOTERM_BP_ALL	GO:0006796~phosphate metabolic process	42	0.045	0.354443	1447362_at, 1416961_at, 1447363_s_at, 1433676_at, 1437888_at, 1439970_at, 1436746_at, 1442225_at, 1434997_at, 1418052_at, 1424511_at, 1440129_at, 1426028_a_at, 1427669_a_at, 1448314_at, 1450711_at, 1451870_a_at, 1424922_a_at, 1440078_at, 1428511_at, 1420636_a_at, 1430891_at, 1441436_at, 1450203_at, 1441667_s_at, 1443726_at, 1421329_a_at, 1427714_at, 1443727_x_at, 1445916_at, 1450634_at, 1422508_a…	634	912	14977	1.0879	1	0.998567	99.9766
Functional Group 73	Median: 0.3153939758609626	Geo: 0.3022762662105981	1448866_at, 1450892_a_at, 1442319_at, 1426700_a_at, 1430203_at, 1431951_a_at, 1417168_a_at, 1417169_at, 1448311_at, 1426165_a_at, 1430192_at, 1448591_at,
Category	Term	Count	%	PValue	Genes	List Total	Pop Hits	Pop Total	Fold Enrichment	Bonferroni	Benjamini	FDR
GOTERM_MF_ALL	GO:0004843~ubiquitin-specific protease activity	6	0.0064	0.152684	1448866_at, 1450892_a_at, 1442319_at, 1426700_a_at, 1430203_at, 1431951_a_at, 1417168_a_at, 1417169_at, 1448311_at,	663	70	16377	2.11726	1	0.998342	94.7608
GOTERM_MF_ALL	GO:0019783~small conjugating protein-specific protease activity	6	0.0064	0.165791	1448866_at, 1450892_a_at, 1442319_at, 1426700_a_at, 1430203_at, 1431951_a_at, 1417168_a_at, 1417169_at, 1448311_at,	663	72	16377	2.05845	1	0.998675	96.0302
GOTERM_MF_ALL	GO:0004221~ubiquitin thiolesterase activity	5	0.0054	0.286211	1450892_a_at, 1442319_at, 1426700_a_at, 1430203_at, 1431951_a_at, 1417168_a_at, 1417169_at, 1448311_at,	663	67	16377	1.84338	1	0.999801	99.7524
INTERPRO	IPR001394:Peptidase C19, ubiquitin carboxyl-terminal hydrolase 2	4	0.0043	0.344577	1450892_a_at, 1442319_at, 1430203_at, 1431951_a_at, 1417168_a_at, 1417169_at, 1448311_at,	677	52	16924	1.92296	1	1	99.9719
GOTERM_MF_ALL	GO:0016790~thiolester hydrolase activity	5	0.0054	0.513271	1450892_a_at, 1442319_at, 1426700_a_at, 1430203_at, 1431951_a_at, 1417168_a_at, 1417169_at, 1448311_at,	663	92	16377	1.34247	1	0.999999	99.9997
GOTERM_MF_ALL	GO:0008234~cysteine-type peptidase activity	8	0.0086	0.59532	1426165_a_at, 1430192_at, 1448866_at, 1450892_a_at, 1442319_at, 1426700_a_at, 1430203_at, 1431951_a_at, 1448591_at, 1417168_a_at, 1417169_at, 1448311_at,	663	180	16377	1.09784	1	1	100
Functional Group 74	Median: 0.32345111557079764	Geo: 0.30841033632768317	1442922_at, 1434529_x_at, 1433550_at, 1434922_at, 1453579_at, 1434837_at,
Category	Term	Count	%	PValue	Genes	List Total	Pop Hits	Pop Total	Fold Enrichment	Bonferroni	Benjamini	FDR
UP_SEQ_FEATURE	domain:FHA	3	0.0032	0.223356	1442922_at, 1434529_x_at, 1433550_at, 1434922_at, 1453579_at, 1434837_at,	474	18	9547	3.35689	1	1	99.5281
INTERPRO	IPR000253:Forkhead-associated	3	0.0032	0.323451	1442922_at, 1434529_x_at, 1433550_at, 1434922_at, 1453579_at, 1434837_at,	677	29	16924	2.58605	1	1	99.948
SMART	SM00240:FHA	3	0.0032	0.406052	1442922_at, 1434529_x_at, 1433550_at, 1434922_at, 1453579_at, 1434837_at,	419	30	9059	2.16205	1	0.999907	99.9549
Functional Group 75	Median: 0.316123164728065	Geo: 0.308709418605974	1428409_at, 1428410_at, 1428970_at, 1434866_x_at, 1438156_x_at, 1433748_at, 1433433_at, 1440746_at, 1447631_at, 1435381_at, 1429603_at, 1452979_at, 1429006_s_at, 1449954_at, 1418244_at, 1418071_s_at, 1418070_at, 1448935_at, 1451271_a_at, 1424182_at, 1424183_at, 1433692_at, 1447601_x_at,
Category	Term	Count	%	PValue	Genes	List Total	Pop Hits	Pop Total	Fold Enrichment	Bonferroni	Benjamini	FDR
SP_PIR_KEYWORDS	acyltransferase	9	0.0096	0.236286	1428409_at, 1428410_at, 1428970_at, 1434866_x_at, 1438156_x_at, 1433748_at, 1433433_at, 1440746_at, 1447631_at, 1435381_at, 1429603_at, 1452979_at, 1429006_s_at, 1449954_at, 1418244_at, 1418071_s_at, 1418070_at, 1448935_at, 1451271_a_at, 1424182_at, 1424183_at,	709	135	16241	1.52713	1	0.971018	98.4724
GOTERM_MF_ALL	GO:0008415~acyltransferase activity	10	0.0107	0.310499	1433692_at, 1447601_x_at, 1428409_at, 1428410_at, 1428970_at, 1434866_x_at, 1438156_x_at, 1433748_at, 1433433_at, 1440746_at, 1447631_at, 1435381_at, 1429603_at, 1452979_at, 1429006_s_at, 1449954_at, 1418244_at, 1418071_s_at, 1418070_at, 1448935_at, 1451271_a_at, 1424182_at, 1424183_at,	663	181	16377	1.36472	1	0.999893	99.8663
GOTERM_MF_ALL	GO:0016747~transferase activity, transferring groups other than amino-acyl groups	10	0.0107	0.321748	1433692_at, 1447601_x_at, 1428409_at, 1428410_at, 1428970_at, 1434866_x_at, 1438156_x_at, 1433748_at, 1433433_at, 1440746_at, 1447631_at, 1435381_at, 1429603_at, 1452979_at, 1429006_s_at, 1449954_at, 1418244_at, 1418071_s_at, 1418070_at, 1448935_at, 1451271_a_at, 1424182_at, 1424183_at,	663	183	16377	1.3498	1	0.999908	99.9003
GOTERM_MF_ALL	GO:0016746~transferase activity, transferring acyl groups	10	0.0107	0.384756	1433692_at, 1447601_x_at, 1428409_at, 1428410_at, 1428970_at, 1434866_x_at, 1438156_x_at, 1433748_at, 1433433_at, 1440746_at, 1447631_at, 1435381_at, 1429603_at, 1452979_at, 1429006_s_at, 1449954_at, 1418244_at, 1418071_s_at, 1418070_at, 1448935_at, 1451271_a_at, 1424182_at, 1424183_at,	663	194	16377	1.27327	1	0.999979	99.9824
Functional Group 76	Median: 0.3108368807038112	Geo: 0.3211202952373955	1423446_at, 1447362_at, 1416961_at, 1447363_s_at, 1455287_at, 1440040_at, 1435338_at, 1433676_at, 1437888_at, 1439970_at, 1436746_at, 1442225_at, 1434997_at, 1423006_at, 1435458_at, 1424511_at, 1440129_at, 1426028_a_at, 1427669_a_at, 1444133_at, 1427196_at, 1448314_at, 1428511_at, 1416774_at, 1416773_at, 1443408_at, 1448191_at, 1422755_at, 1425498_at, 1455696_a_at, 1451909_a_at, 1425497_a_at, 143…
Category	Term	Count	%	PValue	Genes	List Total	Pop Hits	Pop Total	Fold Enrichment	Bonferroni	Benjamini	FDR
UP_SEQ_FEATURE	domain:Protein kinase	21	0.0225	0.283173	1423446_at, 1447362_at, 1416961_at, 1447363_s_at, 1455287_at, 1440040_at, 1435338_at, 1433676_at, 1437888_at, 1439970_at, 1436746_at, 1442225_at, 1434997_at, 1423006_at, 1435458_at, 1424511_at, 1440129_at, 1426028_a_at, 1427669_a_at, 1444133_at, 1427196_at, 1448314_at, 1428511_at, 1416774_at, 1416773_at, 1443408_at, 1448191_at, 1422755_at, 1425498_at, 1455696_a_at, 1451909_a_at, 1425497_a_at, 143…	474	349	9547	1.21194	1	1	99.9136
SMART	SM00220:S_TKc	20	0.0214	0.303378	1423446_at, 1455287_at, 1440040_at, 1435338_at, 1433676_at, 1437888_at, 1439970_at, 1436746_at, 1442225_at, 1434997_at, 1423006_at, 1435458_at, 1424511_at, 1440129_at, 1426028_a_at, 1427669_a_at, 1444133_at, 1427196_at, 1448314_at, 1428511_at, 1443408_at, 1448191_at, 1422755_at, 1425498_at, 1455696_a_at, 1451909_a_at, 1425497_a_at, 1436427_at, 1451732_at, 1450139_at, 1437190_at, 1449476_at, 14255…	419	361	9059	1.19781	1	0.9996	99.5235
UP_SEQ_FEATURE	binding site:ATP	22	0.0236	0.318296	1423446_at, 1447362_at, 1416961_at, 1447363_s_at, 1455287_at, 1440040_at, 1435338_at, 1433676_at, 1437888_at, 1439970_at, 1436746_at, 1442225_at, 1434997_at, 1442454_at, 1454694_a_at, 1427724_at, 1423006_at, 1435458_at, 1424511_at, 1440129_at, 1426028_a_at, 1427669_a_at, 1444133_at, 1427196_at, 1448314_at, 1428511_at, 1416774_at, 1416773_at, 1443408_at, 1448191_at, 1422755_at, 1425498_at, 1455696…	474	376	9547	1.17848	1	1	99.9702
GOTERM_MF_ALL	GO:0004674~protein serine/threonine kinase activity	23	0.0246	0.38887	1423446_at, 1417457_at, 1417458_s_at, 1447362_at, 1416961_at, 1447363_s_at, 1455287_at, 1440040_at, 1435338_at, 1433676_at, 1437888_at, 1439970_at, 1436746_at, 1442225_at, 1434997_at, 1423006_at, 1435458_at, 1424511_at, 1440129_at, 1426028_a_at, 1427669_a_at, 1444133_at, 1427196_at, 1448314_at, 1428511_at, 1416774_at, 1416773_at, 1443408_at, 1448191_at, 1422755_at, 1425498_at, 1455696_a_at, 14519…	663	510	16377	1.11398	1	0.99998	99.9844
Functional Group 77	Median: 0.3351844339561496	Geo: 0.32888178940692037	1418824_at, 1418823_at, 1418822_a_at, 1449911_at, 1429043_at, 1452999_at, 1428070_at, 1443609_s_at, 1447362_at, 1416961_at, 1447363_s_at, 1448601_s_at, 1417127_at, 1455116_at, 1448314_at, 1435862_at, 1420951_a_at, 1420952_at, 1439074_a_at, 1427739_a_at, 1426538_a_at, 1438808_at, 1450668_s_at, 1424320_a_at, 1434921_at, 1418192_at, 1416394_at, 1420261_at, 1421853_at, 1450399_at, 1425549_at, 1442793…
Category	Term	Count	%	PValue	Genes	List Total	Pop Hits	Pop Total	Fold Enrichment	Bonferroni	Benjamini	FDR
GOTERM_BP_ALL	GO:0012501~programmed cell death	34	0.0364	0.285705	1418824_at, 1418823_at, 1418822_a_at, 1449911_at, 1429043_at, 1452999_at, 1428070_at, 1443609_s_at, 1447362_at, 1416961_at, 1447363_s_at, 1448601_s_at, 1417127_at, 1455116_at, 1448314_at, 1435862_at, 1420951_a_at, 1420952_at, 1439074_a_at, 1427739_a_at, 1426538_a_at, 1438808_at, 1450668_s_at, 1424320_a_at, 1434921_at, 1418192_at, 1416394_at, 1420261_at, 1421853_at, 1450399_at, 1425549_at, 1442793…	634	699	14977	1.14905	1	0.99643	99.8385
GOTERM_BP_ALL	GO:0006915~apoptosis	33	0.0353	0.311435	1418824_at, 1418823_at, 1418822_a_at, 1449911_at, 1429043_at, 1452999_at, 1428070_at, 1443609_s_at, 1447362_at, 1416961_at, 1447363_s_at, 1448601_s_at, 1417127_at, 1448314_at, 1435862_at, 1420951_a_at, 1420952_at, 1439074_a_at, 1427739_a_at, 1426538_a_at, 1438808_at, 1450668_s_at, 1424320_a_at, 1434921_at, 1418192_at, 1416394_at, 1420261_at, 1421853_at, 1450399_at, 1425549_at, 1442793_s_at, 14487…	634	687	14977	1.13473	1	0.997516	99.9199
GOTERM_BP_ALL	GO:0008219~cell death	34	0.0364	0.358934	1418824_at, 1418823_at, 1418822_a_at, 1449911_at, 1429043_at, 1452999_at, 1428070_at, 1443609_s_at, 1447362_at, 1416961_at, 1447363_s_at, 1448601_s_at, 1417127_at, 1455116_at, 1448314_at, 1435862_at, 1420951_a_at, 1420952_at, 1439074_a_at, 1427739_a_at, 1426538_a_at, 1438808_at, 1450668_s_at, 1424320_a_at, 1434921_at, 1418192_at, 1416394_at, 1420261_at, 1421853_at, 1450399_at, 1425549_at, 1442793…	634	725	14977	1.10784	1	0.998608	99.9796
GOTERM_BP_ALL	GO:0016265~death	34	0.0364	0.366319	1418824_at, 1418823_at, 1418822_a_at, 1449911_at, 1429043_at, 1452999_at, 1428070_at, 1443609_s_at, 1447362_at, 1416961_at, 1447363_s_at, 1448601_s_at, 1417127_at, 1455116_at, 1448314_at, 1435862_at, 1420951_a_at, 1420952_at, 1439074_a_at, 1427739_a_at, 1426538_a_at, 1438808_at, 1450668_s_at, 1424320_a_at, 1434921_at, 1418192_at, 1416394_at, 1420261_at, 1421853_at, 1450399_at, 1425549_at, 1442793…	634	727	14977	1.10479	1	0.998637	99.9836
Functional Group 78	Median: 0.4419719990959051	Geo: 0.33226718006565004	1440835_at, 1431265_at, 1427587_at, 1439503_at, 1439504_s_at, 1435131_at, 1454774_at, 1427255_s_at, 1427254_at, 1450489_at,
Category	Term	Count	%	PValue	Genes	List Total	Pop Hits	Pop Total	Fold Enrichment	Bonferroni	Benjamini	FDR
UP_SEQ_FEATURE	domain:KRAB	4	0.0043	0.113367	1440835_at, 1431265_at, 1427587_at, 1439503_at, 1439504_s_at, 1435131_at, 1454774_at, 1427255_s_at, 1427254_at,	474	24	9547	3.35689	1	1	92.1887
UP_SEQ_FEATURE	zinc finger region:C2H2-type 9	4	0.0043	0.318165	1450489_at, 1440835_at, 1431265_at, 1427587_at, 1439503_at, 1439504_s_at, 1454774_at, 1427255_s_at, 1427254_at,	474	40	9547	2.01414	1	1	99.9701
UP_SEQ_FEATURE	zinc finger region:C2H2-type 11	3	0.0032	0.441972	1440835_at, 1431265_at, 1427587_at, 1439503_at, 1439504_s_at, 1454774_at, 1427255_s_at, 1427254_at,	474	30	9547	2.01414	1	1	99.9996
UP_SEQ_FEATURE	zinc finger region:C2H2-type 12	3	0.0032	0.458874	1440835_at, 1431265_at, 1427587_at, 1439503_at, 1439504_s_at, 1454774_at, 1427255_s_at, 1427254_at,	474	31	9547	1.94916	1	1	99.9998
UP_SEQ_FEATURE	zinc finger region:C2H2-type 10	3	0.0032	0.553617	1440835_at, 1431265_at, 1427587_at, 1439503_at, 1439504_s_at, 1454774_at, 1427255_s_at, 1427254_at,	474	37	9547	1.63308	1	1	100
Functional Group 79	Median: 0.3141687623473488	Geo: 0.33353996793569674	1450203_at, 1441667_s_at, 1443726_at, 1421329_a_at, 1427714_at, 1443727_x_at, 1445916_at, 1450634_at, 1422508_at, 1415671_at, 1442216_at, 1441412_s_at, 1448203_at, 1424435_a_at, 1416283_at, 1441911_x_at, 1424436_at, 1434791_at, 1424513_at, 1449870_a_at, 1438656_x_at, 1422524_at, 1452927_x_at, 1435659_a_at, 1415918_a_at, 1425353_at, 1427302_at, 1427303_at, 1452384_at, 1439260_a_at,
Category	Term	Count	%	PValue	Genes	List Total	Pop Hits	Pop Total	Fold Enrichment	Bonferroni	Benjamini	FDR
GOTERM_BP_ALL	GO:0015986~ATP synthesis coupled proton transport	5	0.0054	0.128588	1450203_at, 1441667_s_at, 1443726_at, 1421329_a_at, 1427714_at, 1443727_x_at, 1445916_at, 1450634_at, 1422508_at, 1415671_at, 1442216_at, 1441412_s_at, 1448203_at,	634	46	14977	2.56772	1	0.966727	92.7905
GOTERM_MF_ALL	GO:0046933~hydrogen ion transporting ATP synthase activity, rotational mechanism	5	0.0054	0.150203	1450203_at, 1441667_s_at, 1443726_at, 1421329_a_at, 1427714_at, 1443727_x_at, 1445916_at, 1450634_at, 1422508_at, 1415671_at, 1442216_at, 1441412_s_at, 1448203_at,	663	51	16377	2.4217	1	0.998458	94.4808
GOTERM_MF_ALL	GO:0046961~hydrogen ion transporting ATPase activity, rotational mechanism	5	0.0054	0.157876	1450203_at, 1441667_s_at, 1443726_at, 1421329_a_at, 1427714_at, 1443727_x_at, 1445916_at, 1450634_at, 1422508_at, 1415671_at, 1442216_at, 1441412_s_at, 1448203_at,	663	52	16377	2.37513	1	0.998565	95.3037
GOTERM_BP_ALL	GO:0006754~ATP biosynthetic process	5	0.0054	0.168078	1450203_at, 1441667_s_at, 1443726_at, 1421329_a_at, 1427714_at, 1443727_x_at, 1445916_at, 1450634_at, 1422508_at, 1415671_at, 1442216_at, 1441412_s_at, 1448203_at,	634	51	14977	2.31598	1	0.982847	97.0277
GOTERM_BP_ALL	GO:0006753~nucleoside phosphate metabolic process	5	0.0054	0.168078	1450203_at, 1441667_s_at, 1443726_at, 1421329_a_at, 1427714_at, 1443727_x_at, 1445916_at, 1450634_at, 1422508_at, 1415671_at, 1442216_at, 1441412_s_at, 1448203_at,	634	51	14977	2.31598	1	0.982847	97.0277
GOTERM_BP_ALL	GO:0009152~purine ribonucleotide biosynthetic process	6	0.0064	0.218065	1424435_a_at, 1416283_at, 1441911_x_at, 1424436_at, 1450203_at, 1441667_s_at, 1443726_at, 1421329_a_at, 1427714_at, 1443727_x_at, 1445916_at, 1450634_at, 1422508_at, 1415671_at, 1442216_at, 1441412_s_at, 1448203_at,	634	76	14977	1.86498	1	0.993319	99.0903
GOTERM_BP_ALL	GO:0046034~ATP metabolic process	5	0.0054	0.220183	1450203_at, 1441667_s_at, 1443726_at, 1421329_a_at, 1427714_at, 1443727_x_at, 1445916_at, 1450634_at, 1422508_at, 1415671_at, 1442216_at, 1441412_s_at, 1448203_at,	634	57	14977	2.0722	1	0.993423	99.1362
GOTERM_CC_ALL	GO:0016469~proton-transporting two-sector ATPase complex	5	0.0054	0.230307	1450203_at, 1441667_s_at, 1443726_at, 1421329_a_at, 1427714_at, 1443727_x_at, 1445916_at, 1450634_at, 1422508_at, 1415671_at, 1442216_at, 1441412_s_at, 1448203_at,	672	58	15845	2.03266	1	0.939871	98.182
GOTERM_MF_ALL	GO:0019829~cation-transporting ATPase activity	5	0.0054	0.250152	1450203_at, 1441667_s_at, 1443726_at, 1421329_a_at, 1427714_at, 1443727_x_at, 1445916_at, 1450634_at, 1422508_at, 1415671_at, 1442216_at, 1441412_s_at, 1448203_at,	663	63	16377	1.96043	1	0.999674	99.4048
GOTERM_BP_ALL	GO:0015992~proton transport	6	0.0064	0.265571	1450203_at, 1441667_s_at, 1443726_at, 1421329_a_at, 1427714_at, 1443727_x_at, 1445916_at, 1450634_at, 1422508_at, 1415671_at, 1442216_at, 1434791_at, 1424513_at, 1449870_a_at, 1441412_s_at, 1448203_at,	634	82	14977	1.72851	1	0.995865	99.7253
GOTERM_BP_ALL	GO:0009260~ribonucleotide biosynthetic process	6	0.0064	0.273713	1424435_a_at, 1416283_at, 1441911_x_at, 1424436_at, 1450203_at, 1441667_s_at, 1443726_at, 1421329_a_at, 1427714_at, 1443727_x_at, 1445916_at, 1450634_at, 1422508_at, 1415671_at, 1442216_at, 1441412_s_at, 1448203_at,	634	83	14977	1.70769	1	0.996053	99.778
GOTERM_BP_ALL	GO:0009206~purine ribonucleoside triphosphate biosynthetic process	5	0.0054	0.275865	1450203_at, 1441667_s_at, 1443726_at, 1421329_a_at, 1427714_at, 1443727_x_at, 1445916_at, 1450634_at, 1422508_at, 1415671_at, 1442216_at, 1441412_s_at, 1448203_at,	634	63	14977	1.87484	1	0.99618	99.7902
GOTERM_BP_ALL	GO:0009145~purine nucleoside triphosphate biosynthetic process	5	0.0054	0.275865	1450203_at, 1441667_s_at, 1443726_at, 1421329_a_at, 1427714_at, 1443727_x_at, 1445916_at, 1450634_at, 1422508_at, 1415671_at, 1442216_at, 1441412_s_at, 1448203_at,	634	63	14977	1.87484	1	0.99618	99.7902
GOTERM_BP_ALL	GO:0006164~purine nucleotide biosynthetic process	6	0.0064	0.281907	1424435_a_at, 1416283_at, 1441911_x_at, 1424436_at, 1450203_at, 1441667_s_at, 1443726_at, 1421329_a_at, 1427714_at, 1443727_x_at, 1445916_at, 1450634_at, 1422508_at, 1415671_at, 1442216_at, 1441412_s_at, 1448203_at,	634	84	14977	1.68736	1	0.996503	99.8213
GOTERM_BP_ALL	GO:0009201~ribonucleoside triphosphate biosynthetic process	5	0.0054	0.285377	1450203_at, 1441667_s_at, 1443726_at, 1421329_a_at, 1427714_at, 1443727_x_at, 1445916_at, 1450634_at, 1422508_at, 1415671_at, 1442216_at, 1441412_s_at, 1448203_at,	634	64	14977	1.84555	1	0.996657	99.8371
GOTERM_BP_ALL	GO:0009150~purine ribonucleotide metabolic process	6	0.0064	0.290147	1424435_a_at, 1416283_at, 1441911_x_at, 1424436_at, 1450203_at, 1441667_s_at, 1443726_at, 1421329_a_at, 1427714_at, 1443727_x_at, 1445916_at, 1450634_at, 1422508_at, 1415671_at, 1442216_at, 1441412_s_at, 1448203_at,	634	85	14977	1.66751	1	0.996724	99.8566
GOTERM_BP_ALL	GO:0009142~nucleoside triphosphate biosynthetic process	5	0.0054	0.314169	1450203_at, 1441667_s_at, 1443726_at, 1421329_a_at, 1427714_at, 1443727_x_at, 1445916_at, 1450634_at, 1422508_at, 1415671_at, 1442216_at, 1441412_s_at, 1448203_at,	634	67	14977	1.76291	1	0.997626	99.9257
GOTERM_BP_ALL	GO:0006818~hydrogen transport	6	0.0064	0.315105	1450203_at, 1441667_s_at, 1443726_at, 1421329_a_at, 1427714_at, 1443727_x_at, 1445916_at, 1450634_at, 1422508_at, 1415671_at, 1442216_at, 1434791_at, 1424513_at, 1449870_a_at, 1441412_s_at, 1448203_at,	634	88	14977	1.61066	1	0.997634	99.9277
GOTERM_BP_ALL	GO:0009205~purine ribonucleoside triphosphate metabolic process	5	0.0054	0.333505	1450203_at, 1441667_s_at, 1443726_at, 1421329_a_at, 1427714_at, 1443727_x_at, 1445916_at, 1450634_at, 1422508_at, 1415671_at, 1442216_at, 1441412_s_at, 1448203_at,	634	69	14977	1.71181	1	0.998035	99.957
GOTERM_BP_ALL	GO:0009199~ribonucleoside triphosphate metabolic process	5	0.0054	0.352894	1450203_at, 1441667_s_at, 1443726_at, 1421329_a_at, 1427714_at, 1443727_x_at, 1445916_at, 1450634_at, 1422508_at, 1415671_at, 1442216_at, 1441412_s_at, 1448203_at,	634	71	14977	1.66359	1	0.99857	99.9755
GOTERM_BP_ALL	GO:0009144~purine nucleoside triphosphate metabolic process	5	0.0054	0.352894	1450203_at, 1441667_s_at, 1443726_at, 1421329_a_at, 1427714_at, 1443727_x_at, 1445916_at, 1450634_at, 1422508_at, 1415671_at, 1442216_at, 1441412_s_at, 1448203_at,	634	71	14977	1.66359	1	0.99857	99.9755
GOTERM_BP_ALL	GO:0009259~ribonucleotide metabolic process	6	0.0064	0.374141	1424435_a_at, 1416283_at, 1441911_x_at, 1424436_at, 1450203_at, 1441667_s_at, 1443726_at, 1421329_a_at, 1427714_at, 1443727_x_at, 1445916_at, 1450634_at, 1422508_at, 1415671_at, 1442216_at, 1441412_s_at, 1448203_at,	634	95	14977	1.49198	1	0.998817	99.9871
GOTERM_BP_ALL	GO:0006163~purine nucleotide metabolic process	6	0.0064	0.374141	1424435_a_at, 1416283_at, 1441911_x_at, 1424436_at, 1450203_at, 1441667_s_at, 1443726_at, 1421329_a_at, 1427714_at, 1443727_x_at, 1445916_at, 1450634_at, 1422508_at, 1415671_at, 1442216_at, 1441412_s_at, 1448203_at,	634	95	14977	1.49198	1	0.998817	99.9871
GOTERM_BP_ALL	GO:0006119~oxidative phosphorylation	5	0.0054	0.401274	1450203_at, 1441667_s_at, 1443726_at, 1421329_a_at, 1427714_at, 1443727_x_at, 1445916_at, 1450634_at, 1422508_at, 1415671_at, 1442216_at, 1441412_s_at, 1448203_at,	634	76	14977	1.55415	1	0.999237	99.9945
GOTERM_BP_ALL	GO:0009141~nucleoside triphosphate metabolic process	5	0.0054	0.448976	1450203_at, 1441667_s_at, 1443726_at, 1421329_a_at, 1427714_at, 1443727_x_at, 1445916_at, 1450634_at, 1422508_at, 1415671_at, 1442216_at, 1441412_s_at, 1448203_at,	634	81	14977	1.45821	1	0.99967	99.9989
GOTERM_MF_ALL	GO:0042625~ATPase activity, coupled to transmembrane movement of ions	5	0.0054	0.625644	1450203_at, 1441667_s_at, 1443726_at, 1421329_a_at, 1427714_at, 1443727_x_at, 1445916_at, 1450634_at, 1422508_at, 1415671_at, 1442216_at, 1441412_s_at, 1448203_at,	663	106	16377	1.16516	1	1	100
GOTERM_MF_ALL	GO:0015399~primary active transmembrane transporter activity	7	0.0075	0.631724	1438656_x_at, 1422524_at, 1450203_at, 1441667_s_at, 1443726_at, 1421329_a_at, 1427714_at, 1443727_x_at, 1445916_at, 1450634_at, 1422508_at, 1415671_at, 1442216_at, 1441412_s_at, 1448203_at,	663	160	16377	1.08068	1	1	100
GOTERM_MF_ALL	GO:0015405~P-P-bond-hydrolysis-driven transmembrane transporter activity	7	0.0075	0.631724	1438656_x_at, 1422524_at, 1450203_at, 1441667_s_at, 1443726_at, 1421329_a_at, 1427714_at, 1443727_x_at, 1445916_at, 1450634_at, 1422508_at, 1415671_at, 1442216_at, 1441412_s_at, 1448203_at,	663	160	16377	1.08068	1	1	100
GOTERM_MF_ALL	GO:0043492~ATPase activity, coupled to movement of substances	6	0.0064	0.708164	1422524_at, 1450203_at, 1441667_s_at, 1443726_at, 1421329_a_at, 1427714_at, 1443727_x_at, 1445916_at, 1450634_at, 1422508_at, 1415671_at, 1442216_at, 1441412_s_at, 1448203_at,	663	146	16377	1.01512	1	1	100
GOTERM_MF_ALL	GO:0042626~ATPase activity, coupled to transmembrane movement of substances	6	0.0064	0.708164	1422524_at, 1450203_at, 1441667_s_at, 1443726_at, 1421329_a_at, 1427714_at, 1443727_x_at, 1445916_at, 1450634_at, 1422508_at, 1415671_at, 1442216_at, 1441412_s_at, 1448203_at,	663	146	16377	1.01512	1	1	100
GOTERM_MF_ALL	GO:0016820~hydrolase activity, acting on acid anhydrides, catalyzing transmembrane movement of substances	6	0.0064	0.745835	1422524_at, 1450203_at, 1441667_s_at, 1443726_at, 1421329_a_at, 1427714_at, 1443727_x_at, 1445916_at, 1450634_at, 1422508_at, 1415671_at, 1442216_at, 1441412_s_at, 1448203_at,	663	153	16377	0.968681	1	1	100
GOTERM_BP_ALL	GO:0009165~nucleotide biosynthetic process	6	0.0064	0.75497	1424435_a_at, 1416283_at, 1441911_x_at, 1424436_at, 1450203_at, 1441667_s_at, 1443726_at, 1421329_a_at, 1427714_at, 1443727_x_at, 1445916_at, 1450634_at, 1422508_at, 1415671_at, 1442216_at, 1441412_s_at, 1448203_at,	634	148	14977	0.95769	1	1	100
GOTERM_BP_ALL	GO:0009117~nucleotide metabolic process	8	0.0086	0.816226	1424435_a_at, 1416283_at, 1441911_x_at, 1424436_at, 1450203_at, 1441667_s_at, 1443726_at, 1421329_a_at, 1427714_at, 1443727_x_at, 1445916_at, 1450634_at, 1422508_at, 1415671_at, 1442216_at, 1452927_x_at, 1435659_a_at, 1415918_a_at, 1441412_s_at, 1425353_at, 1427302_at, 1427303_at, 1452384_at, 1439260_a_at, 1448203_at,	634	217	14977	0.870895	1	1	100
Functional Group 80	Median: 0.3405072453555774	Geo: 0.3683542220143538	1435575_at, 1427739_a_at, 1426538_a_at, 1438808_at, 1416746_at, 1448314_at,
Category	Term	Count	%	PValue	Genes	List Total	Pop Hits	Pop Total	Fold Enrichment	Bonferroni	Benjamini	FDR
GOTERM_BP_ALL	GO:0000075~cell cycle checkpoint	4	0.0043	0.272835	1435575_at, 1427739_a_at, 1426538_a_at, 1438808_at, 1416746_at, 1448314_at,	634	43	14977	2.19749	1	0.996043	99.7728
GOTERM_BP_ALL	GO:0000077~DNA damage checkpoint	3	0.0032	0.317113	1427739_a_at, 1426538_a_at, 1438808_at, 1416746_at, 1448314_at,	634	27	14977	2.62478	1	0.997613	99.9316
GOTERM_BP_ALL	GO:0031570~DNA integrity checkpoint	3	0.0032	0.363902	1427739_a_at, 1426538_a_at, 1438808_at, 1416746_at, 1448314_at,	634	30	14977	2.3623	1	0.998637	99.9824
GOTERM_BP_ALL	GO:0042770~DNA damage response, signal transduction	3	0.0032	0.584742	1427739_a_at, 1426538_a_at, 1438808_at, 1416746_at, 1448314_at,	634	46	14977	1.54063	1	0.999977	100
Functional Group 81	Median: 0.394493119284293	Geo: 0.3750539044068944	1421951_at, 1450428_at, 1421769_at, 1420348_at, 1455470_x_at, 1448207_at, 1456469_x_at, 1444947_at, 1456309_x_at, 1438634_x_at, 1439264_x_at, 1438633_x_at, 1449041_a_at,
Category	Term	Count	%	PValue	Genes	List Total	Pop Hits	Pop Total	Fold Enrichment	Bonferroni	Benjamini	FDR
INTERPRO	IPR001781:Zinc finger, LIM-type	5	0.0054	0.306097	1421951_at, 1450428_at, 1421769_at, 1420348_at, 1455470_x_at, 1448207_at, 1456469_x_at, 1444947_at, 1456309_x_at, 1438634_x_at, 1439264_x_at, 1438633_x_at, 1449041_a_at,	677	70	16924	1.78561	1	1	99.9151
SP_PIR_KEYWORDS	lim domain	5	0.0054	0.394493	1421951_at, 1450428_at, 1421769_at, 1420348_at, 1455470_x_at, 1448207_at, 1456469_x_at, 1444947_at, 1456309_x_at, 1438634_x_at, 1439264_x_at, 1438633_x_at, 1449041_a_at,	709	73	16241	1.56897	1	0.995031	99.9583
SMART	SM00132:LIM	5	0.0054	0.436901	1421951_at, 1450428_at, 1421769_at, 1420348_at, 1455470_x_at, 1448207_at, 1456469_x_at, 1444947_at, 1456309_x_at, 1438634_x_at, 1439264_x_at, 1438633_x_at, 1449041_a_at,	419	73	9059	1.48086	1	0.999937	99.9795
Functional Group 82	Median: 0.3960435514033923	Geo: 0.3822907336457282	1417239_at, 1419251_at, 1440729_at, 1430152_at, 1418204_s_at, 1417464_at, 1423807_a_at, 1422414_a_at, 1418578_at, 1441845_at,
Category	Term	Count	%	PValue	Genes	List Total	Pop Hits	Pop Total	Fold Enrichment	Bonferroni	Benjamini	FDR
UP_SEQ_FEATURE	calcium-binding region:1	7	0.0075	0.220185	1417239_at, 1419251_at, 1440729_at, 1430152_at, 1418204_s_at, 1417464_at, 1423807_a_at, 1422414_a_at, 1418578_at, 1441845_at,	474	82	9547	1.71938	1	1	99.4855
UP_SEQ_FEATURE	calcium-binding region:2	6	0.0064	0.353779	1417239_at, 1419251_at, 1440729_at, 1430152_at, 1417464_at, 1423807_a_at, 1422414_a_at, 1418578_at, 1441845_at,	474	79	9547	1.52972	1	1	99.9904
UP_SEQ_FEATURE	domain:EF-hand 1	7	0.0075	0.438308	1417239_at, 1419251_at, 1440729_at, 1430152_at, 1418204_s_at, 1417464_at, 1423807_a_at, 1422414_a_at, 1418578_at, 1441845_at,	474	107	9547	1.31766	1	1	99.9995
UP_SEQ_FEATURE	domain:EF-hand 2	6	0.0064	0.625569	1417239_at, 1419251_at, 1440729_at, 1430152_at, 1417464_at, 1423807_a_at, 1422414_a_at, 1418578_at, 1441845_at,	474	108	9547	1.11896	1	1	100
Functional Group 83	Median: 0.3804162284142214	Geo: 0.39165133763275084	1441631_at, 1415713_a_at, 1430980_a_at, 1427058_at, 1434985_a_at, 1424590_at, 1442444_at, 1425205_at, 1425203_at, 1450934_at,
Category	Term	Count	%	PValue	Genes	List Total	Pop Hits	Pop Total	Fold Enrichment	Bonferroni	Benjamini	FDR
INTERPRO	IPR014014:RNA helicase, DEAD-box type, Q motif	4	0.0043	0.134306	1441631_at, 1415713_a_at, 1430980_a_at, 1427058_at, 1434985_a_at, 1424590_at, 1442444_at, 1425205_at, 1425203_at, 1450934_at,	677	32	16924	3.12482	1	1	93.8643
INTERPRO	IPR000629:RNA helicase, ATP-dependent, DEAD-box type	3	0.0032	0.323451	1441631_at, 1415713_a_at, 1430980_a_at, 1427058_at, 1434985_a_at, 1450934_at,	677	29	16924	2.58605	1	1	99.948
UP_SEQ_FEATURE	short sequence motif:DEAD box	3	0.0032	0.35351	1441631_at, 1415713_a_at, 1430980_a_at, 1427058_at, 1434985_a_at, 1450934_at,	474	25	9547	2.41696	1	1	99.9903
UP_SEQ_FEATURE	short sequence motif:Q motif	3	0.0032	0.407322	1441631_at, 1415713_a_at, 1430980_a_at, 1427058_at, 1434985_a_at, 1450934_at,	474	28	9547	2.158	1	1	99.9985
UP_SEQ_FEATURE	domain:Helicase C-terminal	3	0.0032	0.746227	1441631_at, 1415713_a_at, 1430980_a_at, 1427058_at, 1434985_a_at, 1450934_at,	474	53	9547	1.14008	1	1	100
UP_SEQ_FEATURE	domain:Helicase ATP-binding	3	0.0032	0.773184	1441631_at, 1415713_a_at, 1430980_a_at, 1427058_at, 1434985_a_at, 1450934_at,	474	56	9547	1.079	1	1	100
Functional Group 84	Median: 0.40097998347439434	Geo: 0.395534271912777	1442393_at, 1422748_at, 1434298_at, 1456389_at, 1445518_at, 1454200_at, 1450824_at, 1428853_at, 1439663_at, 1421301_at, 1448616_at, 1417207_at, 1427013_at,
Category	Term	Count	%	PValue	Genes	List Total	Pop Hits	Pop Total	Fold Enrichment	Bonferroni	Benjamini	FDR
GOTERM_BP_ALL	GO:0001841~neural tube formation	4	0.0043	0.284456	1442393_at, 1422748_at, 1434298_at, 1456389_at, 1445518_at, 1454200_at, 1450824_at, 1428853_at, 1439663_at, 1421301_at, 1448616_at, 1417207_at,	634	44	14977	2.14755	1	0.996647	99.833
GOTERM_BP_ALL	GO:0001839~neural plate morphogenesis	4	0.0043	0.296116	1442393_at, 1422748_at, 1434298_at, 1456389_at, 1445518_at, 1454200_at, 1450824_at, 1428853_at, 1439663_at, 1421301_at, 1448616_at, 1417207_at,	634	45	14977	2.09982	1	0.997046	99.878
GOTERM_BP_ALL	GO:0001840~neural plate development	4	0.0043	0.307804	1442393_at, 1422748_at, 1434298_at, 1456389_at, 1445518_at, 1454200_at, 1450824_at, 1428853_at, 1439663_at, 1421301_at, 1448616_at, 1417207_at,	634	46	14977	2.05418	1	0.997347	99.9114
GOTERM_BP_ALL	GO:0001838~embryonic epithelial tube formation	4	0.0043	0.319508	1442393_at, 1422748_at, 1434298_at, 1456389_at, 1445518_at, 1454200_at, 1450824_at, 1428853_at, 1439663_at, 1421301_at, 1448616_at, 1417207_at,	634	47	14977	2.01047	1	0.997481	99.936
GOTERM_BP_ALL	GO:0021915~neural tube development	4	0.0043	0.40098	1442393_at, 1422748_at, 1434298_at, 1456389_at, 1445518_at, 1454200_at, 1450824_at, 1428853_at, 1439663_at, 1421301_at, 1448616_at, 1417207_at,	634	54	14977	1.74985	1	0.999261	99.9944
GOTERM_BP_ALL	GO:0001843~neural tube closure	3	0.0032	0.424243	1442393_at, 1422748_at, 1434298_at, 1456389_at, 1445518_at, 1454200_at, 1421301_at, 1448616_at, 1417207_at,	634	34	14977	2.08438	1	0.999511	99.9974
GOTERM_BP_ALL	GO:0014020~primary neural tube formation	3	0.0032	0.453289	1442393_at, 1422748_at, 1434298_at, 1456389_at, 1445518_at, 1454200_at, 1421301_at, 1448616_at, 1417207_at,	634	36	14977	1.96859	1	0.99969	99.999
GOTERM_BP_ALL	GO:0016331~morphogenesis of embryonic epithelium	4	0.0043	0.50106	1442393_at, 1422748_at, 1434298_at, 1456389_at, 1445518_at, 1454200_at, 1450824_at, 1428853_at, 1439663_at, 1421301_at, 1448616_at, 1417207_at,	634	63	14977	1.49987	1	0.99988	99.9998
GOTERM_BP_ALL	GO:0002009~morphogenesis of an epithelium	5	0.0054	0.740324	1442393_at, 1422748_at, 1434298_at, 1456389_at, 1445518_at, 1454200_at, 1450824_at, 1428853_at, 1439663_at, 1421301_at, 1448616_at, 1417207_at, 1427013_at,	634	118	14977	1.00098	1	0.999999	100
Functional Group 85	Median: 0.3405072453555774	Geo: 0.4026954409986757	1427283_at, 1452377_at, 1454973_at, 1449192_at, 1430139_at, 1453361_at, 1417541_at,
Category	Term	Count	%	PValue	Genes	List Total	Pop Hits	Pop Total	Fold Enrichment	Bonferroni	Benjamini	FDR
GOTERM_BP_ALL	GO:0006306~DNA methylation	3	0.0032	0.317113	1427283_at, 1452377_at, 1454973_at, 1449192_at, 1430139_at, 1453361_at, 1417541_at,	634	27	14977	2.62478	1	0.997613	99.9316
GOTERM_BP_ALL	GO:0006305~DNA alkylation	3	0.0032	0.317113	1427283_at, 1452377_at, 1454973_at, 1449192_at, 1430139_at, 1453361_at, 1417541_at,	634	27	14977	2.62478	1	0.997613	99.9316
GOTERM_BP_ALL	GO:0006304~DNA modification	3	0.0032	0.363902	1427283_at, 1452377_at, 1454973_at, 1449192_at, 1430139_at, 1453361_at, 1417541_at,	634	30	14977	2.3623	1	0.998637	99.9824
GOTERM_BP_ALL	GO:0040029~regulation of gene expression, epigenetic	3	0.0032	0.718614	1427283_at, 1452377_at, 1454973_at, 1449192_at, 1430139_at, 1453361_at, 1417541_at,	634	59	14977	1.20117	1	0.999999	100
Functional Group 86	Median: 0.47208303216473935	Geo: 0.40586517819204354	1417628_at, 1430458_at, 1422755_at, 1448227_at, 1426353_at, 1421708_a_at, 1422853_at, 1422854_at, 1451261_s_at, 1424148_a_at,
Category	Term	Count	%	PValue	Genes	List Total	Pop Hits	Pop Total	Fold Enrichment	Bonferroni	Benjamini	FDR
UP_SEQ_FEATURE	domain:SH2	6	0.0064	0.218877	1417628_at, 1430458_at, 1422755_at, 1448227_at, 1426353_at, 1421708_a_at, 1422853_at, 1422854_at, 1451261_s_at, 1424148_a_at,	474	65	9547	1.8592	1	1	99.4669
INTERPRO	IPR000980:SH2 motif	6	0.0064	0.425732	1417628_at, 1430458_at, 1422755_at, 1448227_at, 1426353_at, 1421708_a_at, 1422853_at, 1422854_at, 1451261_s_at, 1424148_a_at,	677	107	16924	1.40179	1	1	99.9978
SP_PIR_KEYWORDS	sh2 domain	6	0.0064	0.518434	1417628_at, 1430458_at, 1422755_at, 1448227_at, 1426353_at, 1421708_a_at, 1422853_at, 1422854_at, 1451261_s_at, 1424148_a_at,	709	109	16241	1.26093	1	0.998543	99.9988
SMART	SM00252:SH2	6	0.0064	0.56169	1417628_at, 1430458_at, 1422755_at, 1448227_at, 1426353_at, 1421708_a_at, 1422853_at, 1422854_at, 1451261_s_at, 1424148_a_at,	419	108	9059	1.20114	1	0.999993	99.9995
Functional Group 87	Median: 0.4351447599314563	Geo: 0.4351447599314563	1429043_at, 1452999_at, 1451044_at, 1429724_at, 1438481_at, 1420365_a_at, 1433829_a_at, 1434047_x_at, 1433830_at,
Category	Term	Count	%	PValue	Genes	List Total	Pop Hits	Pop Total	Fold Enrichment	Bonferroni	Benjamini	FDR
GOTERM_BP_ALL	GO:0000377~RNA splicing, via transesterification reactions with bulged adenosine as nucleophile	4	0.0043	0.435145	1429043_at, 1452999_at, 1451044_at, 1429724_at, 1438481_at, 1420365_a_at, 1433829_a_at, 1434047_x_at, 1433830_at,	634	57	14977	1.65776	1	0.999584	99.9982
GOTERM_BP_ALL	GO:0000398~nuclear mRNA splicing, via spliceosome	4	0.0043	0.435145	1429043_at, 1452999_at, 1451044_at, 1429724_at, 1438481_at, 1420365_a_at, 1433829_a_at, 1434047_x_at, 1433830_at,	634	57	14977	1.65776	1	0.999584	99.9982
GOTERM_BP_ALL	GO:0000375~RNA splicing, via transesterification reactions	4	0.0043	0.435145	1429043_at, 1452999_at, 1451044_at, 1429724_at, 1438481_at, 1420365_a_at, 1433829_a_at, 1434047_x_at, 1433830_at,	634	57	14977	1.65776	1	0.999584	99.9982
Functional Group 88	Median: 0.5767700600057737	Geo: 0.44302829488814904	1435444_at, 1453288_at, 1456021_at, 1417296_at, 1454240_at, 1453614_a_at, 1417520_at,
Category	Term	Count	%	PValue	Genes	List Total	Pop Hits	Pop Total	Fold Enrichment	Bonferroni	Benjamini	FDR
INTERPRO	IPR011616:bZIP transcription factor, bZIP-1	3	0.0032	0.218745	1435444_at, 1453288_at, 1456021_at, 1417296_at, 1454240_at, 1453614_a_at, 1417520_at,	677	22	16924	3.40889	1	1	99.158
INTERPRO	IPR004827:Basic-leucine zipper (bZIP) transcription factor	3	0.0032	0.57677	1435444_at, 1453288_at, 1456021_at, 1417296_at, 1454240_at, 1453614_a_at, 1417520_at,	677	48	16924	1.56241	1	1	100
SMART	SM00338:BRLZ	3	0.0032	0.689214	1435444_at, 1453288_at, 1456021_at, 1417296_at, 1454240_at, 1453614_a_at, 1417520_at,	419	51	9059	1.2718	1	0.999999	100
Functional Group 89	Median: 0.4443105815513033	Geo: 0.4443105815513034	1434952_at, 1448322_a_at, 1415933_a_at, 1439267_x_at, 1448153_at, 1435275_at,
Category	Term	Count	%	PValue	Genes	List Total	Pop Hits	Pop Total	Fold Enrichment	Bonferroni	Benjamini	FDR
GOTERM_MF_ALL	GO:0015002~heme-copper terminal oxidase activity	3	0.0032	0.444311	1434952_at, 1448322_a_at, 1415933_a_at, 1439267_x_at, 1448153_at, 1435275_at,	663	37	16377	2.00281	1	0.999995	99.9971
GOTERM_MF_ALL	GO:0016675~oxidoreductase activity, acting on heme group of donors	3	0.0032	0.444311	1434952_at, 1448322_a_at, 1415933_a_at, 1439267_x_at, 1448153_at, 1435275_at,	663	37	16377	2.00281	1	0.999995	99.9971
GOTERM_MF_ALL	GO:0004129~cytochrome-c oxidase activity	3	0.0032	0.444311	1434952_at, 1448322_a_at, 1415933_a_at, 1439267_x_at, 1448153_at, 1435275_at,	663	37	16377	2.00281	1	0.999995	99.9971
GOTERM_MF_ALL	GO:0016676~oxidoreductase activity, acting on heme group of donors, oxygen as acceptor	3	0.0032	0.444311	1434952_at, 1448322_a_at, 1415933_a_at, 1439267_x_at, 1448153_at, 1435275_at,	663	37	16377	2.00281	1	0.999995	99.9971
Functional Group 90	Median: 0.4489758189886091	Geo: 0.4520893053101778	1442092_at, 1438339_at, 1439091_at, 1430916_at, 1419451_at, 1418919_at, 1439510_at, 1417457_at, 1417458_s_at, 1416746_at,
Category	Term	Count	%	PValue	Genes	List Total	Pop Hits	Pop Total	Fold Enrichment	Bonferroni	Benjamini	FDR
GOTERM_BP_ALL	GO:0051327~M phase of meiotic cell cycle	5	0.0054	0.448976	1442092_at, 1438339_at, 1439091_at, 1430916_at, 1419451_at, 1418919_at, 1439510_at, 1417457_at, 1417458_s_at, 1416746_at,	634	81	14977	1.45821	1	0.99967	99.9989
GOTERM_BP_ALL	GO:0007126~meiosis	5	0.0054	0.448976	1442092_at, 1438339_at, 1439091_at, 1430916_at, 1419451_at, 1418919_at, 1439510_at, 1417457_at, 1417458_s_at, 1416746_at,	634	81	14977	1.45821	1	0.99967	99.9989
GOTERM_BP_ALL	GO:0051321~meiotic cell cycle	5	0.0054	0.458381	1442092_at, 1438339_at, 1439091_at, 1430916_at, 1419451_at, 1418919_at, 1439510_at, 1417457_at, 1417458_s_at, 1416746_at,	634	82	14977	1.44043	1	0.999715	99.9992
Functional Group 91	Median: 0.47629891021203724	Geo: 0.45885050906168534	1448320_at, 1436945_x_at, 1424284_at, 1435444_at, 1453288_at, 1456021_at, 1437812_x_at, 1415787_at, 1416517_at, 1427379_at, 1448549_a_at, 1423818_a_at, 1423819_s_at, 1451131_at,
Category	Term	Count	%	PValue	Genes	List Total	Pop Hits	Pop Total	Fold Enrichment	Bonferroni	Benjamini	FDR
GOTERM_CC_ALL	GO:0044432~endoplasmic reticulum part	7	0.0075	0.39869	1448320_at, 1436945_x_at, 1424284_at, 1435444_at, 1453288_at, 1456021_at, 1437812_x_at, 1415787_at, 1416517_at, 1427379_at, 1448549_a_at, 1423818_a_at, 1423819_s_at, 1451131_at,	672	120	15845	1.37543	1	0.98361	99.9585
GOTERM_CC_ALL	GO:0005789~endoplasmic reticulum membrane	6	0.0064	0.476299	1448320_at, 1436945_x_at, 1424284_at, 1435444_at, 1453288_at, 1456021_at, 1416517_at, 1427379_at, 1448549_a_at, 1423818_a_at, 1423819_s_at, 1451131_at,	672	107	15845	1.32218	1	0.992011	99.995
GOTERM_CC_ALL	GO:0042175~nuclear envelope-endoplasmic reticulum network	6	0.0064	0.508744	1448320_at, 1436945_x_at, 1424284_at, 1435444_at, 1453288_at, 1456021_at, 1416517_at, 1427379_at, 1448549_a_at, 1423818_a_at, 1423819_s_at, 1451131_at,	672	111	15845	1.27453	1	0.994257	99.9981
Functional Group 92	Median: 0.45328863411601344	Geo: 0.477969665583737	1424435_a_at, 1416283_at, 1441911_x_at, 1424436_at, 1426475_at, 1416967_at,
Category	Term	Count	%	PValue	Genes	List Total	Pop Hits	Pop Total	Fold Enrichment	Bonferroni	Benjamini	FDR
GOTERM_BP_ALL	GO:0046148~pigment biosynthetic process	3	0.0032	0.363902	1424435_a_at, 1416283_at, 1441911_x_at, 1424436_at, 1426475_at, 1416967_at,	634	30	14977	2.3623	1	0.998637	99.9824
GOTERM_BP_ALL	GO:0042440~pigment metabolic process	3	0.0032	0.453289	1424435_a_at, 1416283_at, 1441911_x_at, 1424436_at, 1426475_at, 1416967_at,	634	36	14977	1.96859	1	0.99969	99.999
GOTERM_BP_ALL	GO:0019748~secondary metabolic process	3	0.0032	0.661975	1424435_a_at, 1416283_at, 1441911_x_at, 1424436_at, 1426475_at, 1416967_at,	634	53	14977	1.33715	1	0.999996	100
Functional Group 93	Median: 0.5293711047300196	Geo: 0.513452842583687	1448234_at, 1434035_at, 1429776_a_at, 1429777_at, 1437547_s_at, 1437546_at, 1426553_at, 1417934_at,
Category	Term	Count	%	PValue	Genes	List Total	Pop Hits	Pop Total	Fold Enrichment	Bonferroni	Benjamini	FDR
INTERPRO	IPR015609:Molecular chaperone, heat shock protein, Hsp40, DnaJ	3	0.0032	0.396256	1448234_at, 1434035_at, 1429776_a_at, 1429777_at, 1437547_s_at, 1437546_at, 1426553_at, 1417934_at,	677	34	16924	2.20575	1	1	99.9943
INTERPRO	IPR001623:Heat shock protein DnaJ, N-terminal	3	0.0032	0.529371	1448234_at, 1434035_at, 1429776_a_at, 1429777_at, 1437547_s_at, 1437546_at, 1426553_at, 1417934_at,	677	44	16924	1.70444	1	1	100
SMART	SM00271:DnaJ	3	0.0032	0.645305	1448234_at, 1434035_at, 1429776_a_at, 1429777_at, 1437547_s_at, 1437546_at, 1426553_at, 1417934_at,	419	47	9059	1.38003	1	0.999997	100
Functional Group 94	Median: 0.49415729863091734	Geo: 0.5166063202240386	1418510_s_at, 1418953_at, 1427238_at, 1453867_at, 1424884_at, 1451524_at, 1423442_a_at, 1432411_a_at, 1436487_x_at, 1438131_at,
Category	Term	Count	%	PValue	Genes	List Total	Pop Hits	Pop Total	Fold Enrichment	Bonferroni	Benjamini	FDR
UP_SEQ_FEATURE	domain:F-box	4	0.0043	0.440575	1418510_s_at, 1418953_at, 1427238_at, 1453867_at, 1424884_at, 1451524_at, 1423442_a_at, 1432411_a_at, 1436487_x_at, 1438131_at,	474	49	9547	1.64419	1	1	99.9995
INTERPRO	IPR001810:Cyclin-like F-box	4	0.0043	0.494157	1418510_s_at, 1418953_at, 1427238_at, 1453867_at, 1424884_at, 1451524_at, 1423442_a_at, 1432411_a_at, 1436487_x_at, 1438131_at,	677	66	16924	1.51506	1	1	99.9998
SMART	SM00256:FBOX	4	0.0043	0.633277	1418510_s_at, 1418953_at, 1427238_at, 1453867_at, 1424884_at, 1451524_at, 1423442_a_at, 1432411_a_at, 1436487_x_at, 1438131_at,	419	70	9059	1.23546	1	0.999997	100
Functional Group 95	Median: 0.5229344281446977	Geo: 0.5190990131041083	1424320_a_at, 1420261_at, 1421853_at, 1450399_at, 1425549_at, 1422853_at, 1422854_at, 1450139_at, 1418578_at, 1419789_at,
Category	Term	Count	%	PValue	Genes	List Total	Pop Hits	Pop Total	Fold Enrichment	Bonferroni	Benjamini	FDR
GOTERM_BP_ALL	GO:0045860~positive regulation of protein kinase activity	6	0.0064	0.482769	1424320_a_at, 1420261_at, 1421853_at, 1450399_at, 1425549_at, 1422853_at, 1422854_at, 1450139_at, 1418578_at, 1419789_at,	634	108	14977	1.31239	1	0.999835	99.9997
GOTERM_BP_ALL	GO:0033674~positive regulation of kinase activity	6	0.0064	0.522934	1424320_a_at, 1420261_at, 1421853_at, 1450399_at, 1425549_at, 1422853_at, 1422854_at, 1450139_at, 1418578_at, 1419789_at,	634	113	14977	1.25432	1	0.999913	99.9999
GOTERM_BP_ALL	GO:0051347~positive regulation of transferase activity	6	0.0064	0.554069	1424320_a_at, 1420261_at, 1421853_at, 1450399_at, 1425549_at, 1422853_at, 1422854_at, 1450139_at, 1418578_at, 1419789_at,	634	117	14977	1.21144	1	0.999955	100
Functional Group 96	Median: 0.5153943840840121	Geo: 0.5253181743911455	1418824_at, 1418823_at, 1418822_a_at, 1419256_at, 1444089_at, 1441507_at, 1419255_at, 1452143_at, 1451830_a_at, 1441190_at, 1436421_s_at, 1452044_at,
Category	Term	Count	%	PValue	Genes	List Total	Pop Hits	Pop Total	Fold Enrichment	Bonferroni	Benjamini	FDR
GOTERM_BP_ALL	GO:0008064~regulation of actin polymerization and/or depolymerization	3	0.0032	0.495233	1418824_at, 1418823_at, 1418822_a_at, 1419256_at, 1444089_at, 1441507_at, 1419255_at, 1452143_at, 1451830_a_at, 1441190_at, 1436421_s_at, 1452044_at,	634	39	14977	1.81716	1	0.999866	99.9998
GOTERM_BP_ALL	GO:0030832~regulation of actin filament length	3	0.0032	0.508754	1418824_at, 1418823_at, 1418822_a_at, 1419256_at, 1444089_at, 1441507_at, 1419255_at, 1452143_at, 1451830_a_at, 1441190_at, 1436421_s_at, 1452044_at,	634	40	14977	1.77173	1	0.99989	99.9999
GOTERM_BP_ALL	GO:0032956~regulation of actin cytoskeleton organization and biogenesis	3	0.0032	0.508754	1418824_at, 1418823_at, 1418822_a_at, 1419256_at, 1444089_at, 1441507_at, 1419255_at, 1452143_at, 1451830_a_at, 1441190_at, 1436421_s_at, 1452044_at,	634	40	14977	1.77173	1	0.99989	99.9999
GOTERM_BP_ALL	GO:0032535~regulation of cellular component size	3	0.0032	0.522035	1418824_at, 1418823_at, 1418822_a_at, 1419256_at, 1444089_at, 1441507_at, 1419255_at, 1452143_at, 1451830_a_at, 1441190_at, 1436421_s_at, 1452044_at,	634	41	14977	1.72851	1	0.999917	99.9999
GOTERM_BP_ALL	GO:0033043~regulation of organelle organization and biogenesis	3	0.0032	0.560409	1418824_at, 1418823_at, 1418822_a_at, 1419256_at, 1444089_at, 1441507_at, 1419255_at, 1452143_at, 1451830_a_at, 1441190_at, 1436421_s_at, 1452044_at,	634	44	14977	1.61066	1	0.999961	100
GOTERM_BP_ALL	GO:0051493~regulation of cytoskeleton organization and biogenesis	3	0.0032	0.560409	1418824_at, 1418823_at, 1418822_a_at, 1419256_at, 1444089_at, 1441507_at, 1419255_at, 1452143_at, 1451830_a_at, 1441190_at, 1436421_s_at, 1452044_at,	634	44	14977	1.61066	1	0.999961	100
Functional Group 97	Median: 0.5613045303319002	Geo: 0.5276511342900286	1434179_at, 1427150_at, 1434178_at, 1441737_s_at, 1448855_at, 1426028_a_at, 1427669_a_at, 1418578_at,
Category	Term	Count	%	PValue	Genes	List Total	Pop Hits	Pop Total	Fold Enrichment	Bonferroni	Benjamini	FDR
INTERPRO	IPR002219:Protein kinase C, phorbol ester/diacylglycerol binding	4	0.0043	0.463312	1434179_at, 1427150_at, 1434178_at, 1441737_s_at, 1448855_at, 1426028_a_at, 1427669_a_at, 1418578_at,	677	63	16924	1.58721	1	1	99.9994
SMART	SM00109:C1	4	0.0043	0.561305	1434179_at, 1427150_at, 1434178_at, 1441737_s_at, 1448855_at, 1426028_a_at, 1427669_a_at, 1418578_at,	419	63	9059	1.37273	1	0.999995	99.9995
SP_PIR_KEYWORDS	Phorbol-ester binding	3	0.0032	0.564897	1441737_s_at, 1448855_at, 1426028_a_at, 1427669_a_at, 1418578_at,	709	43	16241	1.59816	1	0.999092	99.9998
Functional Group 98	Median: 0.48722359368702517	Geo: 0.5524703634977469	1450824_at, 1428853_at, 1439663_at, 1450157_a_at, 1427541_x_at, 1425815_a_at, 1429871_at, 1450156_a_at, 1438937_x_at, 1438936_s_at, 1450717_at, 1451803_a_at, 1449681_at, 1419964_s_at, 1415888_at, 1428358_at, 1428359_s_at, 1434137_x_at,
Category	Term	Count	%	PValue	Genes	List Total	Pop Hits	Pop Total	Fold Enrichment	Bonferroni	Benjamini	FDR
GOTERM_MF_ALL	GO:0005539~glycosaminoglycan binding	5	0.0054	0.415329	1450824_at, 1428853_at, 1439663_at, 1450157_a_at, 1427541_x_at, 1425815_a_at, 1429871_at, 1450156_a_at, 1438937_x_at, 1438936_s_at, 1450717_at, 1451803_a_at, 1449681_at, 1419964_s_at, 1415888_at,	663	81	16377	1.52478	1	0.999988	99.9929
GOTERM_MF_ALL	GO:0008201~heparin binding	4	0.0043	0.460677	1450824_at, 1428853_at, 1439663_at, 1438937_x_at, 1438936_s_at, 1450717_at, 1451803_a_at, 1449681_at, 1419964_s_at, 1415888_at,	663	62	16377	1.59364	1	0.999994	99.9983
GOTERM_MF_ALL	GO:0030247~polysaccharide binding	5	0.0054	0.487224	1450824_at, 1428853_at, 1439663_at, 1450157_a_at, 1427541_x_at, 1425815_a_at, 1429871_at, 1450156_a_at, 1438937_x_at, 1438936_s_at, 1450717_at, 1451803_a_at, 1449681_at, 1419964_s_at, 1415888_at,	663	89	16377	1.38772	1	0.999997	99.9993
GOTERM_MF_ALL	GO:0001871~pattern binding	5	0.0054	0.555265	1450824_at, 1428853_at, 1439663_at, 1450157_a_at, 1427541_x_at, 1425815_a_at, 1429871_at, 1450156_a_at, 1438937_x_at, 1438936_s_at, 1450717_at, 1451803_a_at, 1449681_at, 1419964_s_at, 1415888_at,	663	97	16377	1.27327	1	1	99.9999
GOTERM_MF_ALL	GO:0030246~carbohydrate binding	6	0.0064	0.994324	1428358_at, 1428359_s_at, 1434137_x_at, 1450824_at, 1428853_at, 1439663_at, 1450157_a_at, 1427541_x_at, 1425815_a_at, 1429871_at, 1450156_a_at, 1438937_x_at, 1438936_s_at, 1450717_at, 1451803_a_at, 1449681_at, 1419964_s_at, 1415888_at,	663	301	16377	0.492386	1	1	100
Functional Group 99	Median: 0.6082385314141612	Geo: 0.5951244168956779	1434794_at, 1455902_x_at, 1416636_at, 1435500_at, 1448885_at, 1417914_at, 1439548_at, 1417915_at, 1417529_at, 1437628_s_at,
Category	Term	Count	%	PValue	Genes	List Total	Pop Hits	Pop Total	Fold Enrichment	Bonferroni	Benjamini	FDR
INTERPRO	IPR013753:Ras	6	0.0064	0.47276	1434794_at, 1455902_x_at, 1416636_at, 1435500_at, 1448885_at, 1417914_at, 1439548_at, 1417915_at, 1417529_at, 1437628_s_at,	677	113	16924	1.32736	1	1	99.9996
UP_SEQ_FEATURE	short sequence motif:Effector region	5	0.0054	0.584734	1434794_at, 1455902_x_at, 1416636_at, 1435500_at, 1448885_at, 1417914_at, 1439548_at, 1417915_at, 1437628_s_at,	474	82	9547	1.22813	1	1	100
UP_SEQ_FEATURE	lipid moiety-binding region:S-geranylgeranyl cysteine	5	0.0054	0.631743	1434794_at, 1455902_x_at, 1435500_at, 1448885_at, 1417914_at, 1439548_at, 1417915_at, 1417529_at, 1437628_s_at,	474	87	9547	1.15755	1	1	100
SP_PIR_KEYWORDS	prenylation	6	0.0064	0.718276	1434794_at, 1455902_x_at, 1416636_at, 1435500_at, 1448885_at, 1417914_at, 1439548_at, 1417915_at, 1417529_at, 1437628_s_at,	709	137	16241	1.00322	1	0.999894	100
Functional Group 100	Median: 0.5865932889157879	Geo: 0.5954601933092979	1424704_at, 1425389_a_at, 1426034_a_at, 1449254_at, 1418248_at, 1449006_at, 1417930_at, 1427789_s_at, 1453413_at, 1443375_at, 1444767_at, 1421740_at, 1450186_s_at, 1419529_at,
Category	Term	Count	%	PValue	Genes	List Total	Pop Hits	Pop Total	Fold Enrichment	Bonferroni	Benjamini	FDR
GOTERM_BP_ALL	GO:0001503~ossification	5	0.0054	0.565944	1424704_at, 1425389_a_at, 1426034_a_at, 1449254_at, 1418248_at, 1449006_at, 1417930_at, 1427789_s_at, 1453413_at, 1443375_at, 1444767_at, 1421740_at, 1450186_s_at,	634	94	14977	1.25654	1	0.999964	100
GOTERM_BP_ALL	GO:0031214~biomineral formation	5	0.0054	0.574375	1424704_at, 1425389_a_at, 1426034_a_at, 1449254_at, 1418248_at, 1449006_at, 1417930_at, 1427789_s_at, 1453413_at, 1443375_at, 1444767_at, 1421740_at, 1450186_s_at,	634	95	14977	1.24332	1	0.999971	100
GOTERM_BP_ALL	GO:0048771~tissue remodeling	6	0.0064	0.598812	1419529_at, 1424704_at, 1425389_a_at, 1426034_a_at, 1449254_at, 1418248_at, 1449006_at, 1417930_at, 1427789_s_at, 1453413_at, 1443375_at, 1444767_at, 1421740_at, 1450186_s_at,	634	123	14977	1.15234	1	0.999984	100
GOTERM_BP_ALL	GO:0046849~bone remodeling	5	0.0054	0.64588	1424704_at, 1425389_a_at, 1426034_a_at, 1449254_at, 1418248_at, 1449006_at, 1417930_at, 1427789_s_at, 1453413_at, 1443375_at, 1444767_at, 1421740_at, 1450186_s_at,	634	104	14977	1.13572	1	0.999994	100
Functional Group 101	Median: 0.67988695497296	Geo: 0.6154962284976552	1423085_at, 1450949_at, 1421769_at, 1419355_at, 1449439_at, 1419356_at, 1419354_at, 1450042_at, 1420926_at, 1441175_at, 1437203_at, 1421122_at, 1442393_at, 1422748_at, 1434298_at, 1456389_at, 1445518_at, 1454200_at, 1449254_at, 1434921_at, 1420261_at, 1421853_at, 1450399_at, 1425549_at, 1421414_a_at, 1436458_at, 1425903_at, 1437555_at, 1419271_at, 1456342_at, 1425960_s_at, 1452526_a_at, 1440135_a…
Category	Term	Count	%	PValue	Genes	List Total	Pop Hits	Pop Total	Fold Enrichment	Bonferroni	Benjamini	FDR
GOTERM_BP_ALL	GO:0016477~cell migration	14	0.015	0.504432	1423085_at, 1450949_at, 1421769_at, 1419355_at, 1449439_at, 1419356_at, 1419354_at, 1450042_at, 1420926_at, 1441175_at, 1437203_at, 1421122_at, 1442393_at, 1422748_at, 1434298_at, 1456389_at, 1445518_at, 1454200_at, 1449254_at, 1434921_at, 1420261_at, 1421853_at, 1450399_at, 1425549_at, 1421414_a_at, 1436458_at, 1425903_at, 1437555_at, 1419271_at, 1456342_at, 1425960_s_at, 1452526_a_at, 1440135_a…	634	302	14977	1.09511	1	0.999887	99.9999
GOTERM_BP_ALL	GO:0006928~cell motility	15	0.0161	0.679887	1423085_at, 1450949_at, 1421769_at, 1451496_at, 1446284_at, 1443729_at, 1434036_at, 1424826_s_at, 1440847_at, 1419355_at, 1449439_at, 1419356_at, 1419354_at, 1450042_at, 1420926_at, 1441175_at, 1437203_at, 1421122_at, 1442393_at, 1422748_at, 1434298_at, 1456389_at, 1445518_at, 1454200_at, 1449254_at, 1434921_at, 1420261_at, 1421853_at, 1450399_at, 1425549_at, 1421414_a_at, 1436458_at, 1425903_at,…	634	364	14977	0.973476	1	0.999997	100
GOTERM_BP_ALL	GO:0051674~localization of cell	15	0.0161	0.679887	1423085_at, 1450949_at, 1421769_at, 1451496_at, 1446284_at, 1443729_at, 1434036_at, 1424826_s_at, 1440847_at, 1419355_at, 1449439_at, 1419356_at, 1419354_at, 1450042_at, 1420926_at, 1441175_at, 1437203_at, 1421122_at, 1442393_at, 1422748_at, 1434298_at, 1456389_at, 1445518_at, 1454200_at, 1449254_at, 1434921_at, 1420261_at, 1421853_at, 1450399_at, 1425549_at, 1421414_a_at, 1436458_at, 1425903_at,…	634	364	14977	0.973476	1	0.999997	100
Functional Group 102	Median: 0.6375233240168737	Geo: 0.6302282481292305	1449911_at, 1426165_a_at, 1430192_at, 1449254_at, 1426353_at, 1421708_a_at, 1433251_at, 1441827_x_at,
Category	Term	Count	%	PValue	Genes	List Total	Pop Hits	Pop Total	Fold Enrichment	Bonferroni	Benjamini	FDR
GOTERM_BP_ALL	GO:0051249~regulation of lymphocyte activation	5	0.0054	0.6151	1449911_at, 1426165_a_at, 1430192_at, 1449254_at, 1426353_at, 1421708_a_at, 1433251_at, 1441827_x_at,	634	100	14977	1.18115	1	0.999989	100
GOTERM_BP_ALL	GO:0050863~regulation of T cell activation	4	0.0043	0.637523	1449911_at, 1426165_a_at, 1430192_at, 1449254_at, 1433251_at, 1441827_x_at,	634	77	14977	1.22717	1	0.999994	100
GOTERM_BP_ALL	GO:0050865~regulation of cell activation	5	0.0054	0.638339	1449911_at, 1426165_a_at, 1430192_at, 1449254_at, 1426353_at, 1421708_a_at, 1433251_at, 1441827_x_at,	634	103	14977	1.14675	1	0.999994	100
Functional Group 103	Median: 0.6368322554071615	Geo: 0.6400337857920624	1453654_at, 1433882_at, 1430569_at, 1443948_at, 1434001_at, 1432245_s_at, 1433430_s_at, 1443087_at, 1429863_at, 1436200_at, 1446757_at, 1426425_at, 1426424_at,
Category	Term	Count	%	PValue	Genes	List Total	Pop Hits	Pop Total	Fold Enrichment	Bonferroni	Benjamini	FDR
INTERPRO	IPR013026:Tetratricopeptide region	5	0.0054	0.569957	1453654_at, 1433882_at, 1430569_at, 1443948_at, 1434001_at, 1432245_s_at, 1433430_s_at, 1443087_at, 1429863_at, 1436200_at, 1446757_at, 1426425_at, 1426424_at,	677	100	16924	1.24993	1	1	100
INTERPRO	IPR001440:Tetratricopeptide TPR-1	4	0.0043	0.607644	1453654_at, 1433882_at, 1430569_at, 1443948_at, 1434001_at, 1432245_s_at, 1433430_s_at, 1443087_at, 1446757_at, 1426425_at, 1426424_at,	677	78	16924	1.28198	1	1	100
INTERPRO	IPR011990:Tetratricopeptide-like helical	5	0.0054	0.666021	1453654_at, 1433882_at, 1430569_at, 1443948_at, 1434001_at, 1432245_s_at, 1433430_s_at, 1443087_at, 1429863_at, 1436200_at, 1446757_at, 1426425_at, 1426424_at,	677	113	16924	1.10613	1	1	100
SMART	SM00028:TPR	5	0.0054	0.727499	1453654_at, 1433882_at, 1430569_at, 1443948_at, 1434001_at, 1432245_s_at, 1433430_s_at, 1443087_at, 1429863_at, 1436200_at, 1446757_at, 1426425_at, 1426424_at,	419	106	9059	1.01984	1	1	100
Functional Group 104	Median: 0.6560209081350201	Geo: 0.6549769158313105	1450894_a_at, 1426775_s_at, 1453054_at, 1427077_a_at, 1446566_at, 1445142_at, 1452292_at, 1423347_at,
Category	Term	Count	%	PValue	Genes	List Total	Pop Hits	Pop Total	Fold Enrichment	Bonferroni	Benjamini	FDR
GOTERM_CC_ALL	GO:0030659~cytoplasmic vesicle membrane	4	0.0043	0.544072	1450894_a_at, 1426775_s_at, 1453054_at, 1427077_a_at, 1446566_at, 1445142_at, 1452292_at, 1423347_at,	672	67	15845	1.40769	1	0.996103	99.9994
GOTERM_CC_ALL	GO:0030120~vesicle coat	3	0.0032	0.609127	1450894_a_at, 1427077_a_at, 1446566_at, 1445142_at, 1452292_at, 1423347_at,	672	48	15845	1.47368	1	0.998251	99.9999
GOTERM_CC_ALL	GO:0030662~coated vesicle membrane	3	0.0032	0.642211	1450894_a_at, 1427077_a_at, 1446566_at, 1445142_at, 1452292_at, 1423347_at,	672	51	15845	1.38699	1	0.998979	100
GOTERM_CC_ALL	GO:0044433~cytoplasmic vesicle part	4	0.0043	0.656021	1450894_a_at, 1426775_s_at, 1453054_at, 1427077_a_at, 1446566_at, 1445142_at, 1452292_at, 1423347_at,	672	79	15845	1.19387	1	0.999167	100
GOTERM_CC_ALL	GO:0048475~coated membrane	3	0.0032	0.710762	1450894_a_at, 1427077_a_at, 1446566_at, 1445142_at, 1452292_at, 1423347_at,	672	58	15845	1.2196	1	0.999655	100
GOTERM_CC_ALL	GO:0030117~membrane coat	3	0.0032	0.710762	1450894_a_at, 1427077_a_at, 1446566_at, 1445142_at, 1452292_at, 1423347_at,	672	58	15845	1.2196	1	0.999655	100
GOTERM_CC_ALL	GO:0012506~vesicle membrane	4	0.0043	0.733119	1450894_a_at, 1426775_s_at, 1453054_at, 1427077_a_at, 1446566_at, 1445142_at, 1452292_at, 1423347_at,	672	89	15845	1.05972	1	0.999764	100
Functional Group 105	Median: 0.7016886906745761	Geo: 0.6570952244046324	1455109_at, 1450739_at, 1434839_s_at, 1422761_at, 1442312_at, 1449159_at, 1427789_s_at, 1453413_at, 1443375_at, 1444767_at, 1421740_at, 1450186_s_at,
Category	Term	Count	%	PValue	Genes	List Total	Pop Hits	Pop Total	Fold Enrichment	Bonferroni	Benjamini	FDR
GOTERM_CC_ALL	GO:0005834~heterotrimeric G-protein complex	3	0.0032	0.482507	1455109_at, 1450739_at, 1434839_s_at, 1422761_at, 1442312_at, 1449159_at, 1427789_s_at, 1453413_at, 1443375_at, 1444767_at, 1421740_at, 1450186_s_at,	672	38	15845	1.86149	1	0.991988	99.9958
GOTERM_CC_ALL	GO:0019897~extrinsic to plasma membrane	3	0.0032	0.701689	1455109_at, 1450739_at, 1434839_s_at, 1422761_at, 1442312_at, 1449159_at, 1427789_s_at, 1453413_at, 1443375_at, 1444767_at, 1421740_at, 1450186_s_at,	672	57	15845	1.24099	1	0.99963	100
GOTERM_CC_ALL	GO:0019898~extrinsic to membrane	3	0.0032	0.837987	1455109_at, 1450739_at, 1434839_s_at, 1422761_at, 1442312_at, 1449159_at, 1427789_s_at, 1453413_at, 1443375_at, 1444767_at, 1421740_at, 1450186_s_at,	672	76	15845	0.930745	1	0.99998	100
Functional Group 106	Median: 0.6833186257168825	Geo: 0.6759405311752813	1423698_at, 1423699_at, 1429477_at, 1422698_s_at, 1450710_at, 1446082_at, 1422115_a_at, 1425827_at, 1427741_x_at, 1452528_a_at, 1416568_a_at, 1421197_a_at, 1449254_at, 1426353_at, 1421708_a_at, 1427283_at, 1452377_at, 1427789_s_at, 1453413_at, 1443375_at, 1444767_at, 1421740_at, 1450186_s_at, 1447450_at, 1439408_a_at, 1450402_at, 1448708_at, 1421907_at, 1421906_at, 1453972_x_at, 1430139_at, 14533…
Category	Term	Count	%	PValue	Genes	List Total	Pop Hits	Pop Total	Fold Enrichment	Bonferroni	Benjamini	FDR
GOTERM_BP_ALL	GO:0002520~immune system development	12	0.0128	0.650538	1423698_at, 1423699_at, 1429477_at, 1422698_s_at, 1450710_at, 1446082_at, 1422115_a_at, 1425827_at, 1427741_x_at, 1452528_a_at, 1416568_a_at, 1421197_a_at, 1449254_at, 1426353_at, 1421708_a_at, 1427283_at, 1452377_at, 1427789_s_at, 1453413_at, 1443375_at, 1444767_at, 1421740_at, 1450186_s_at, 1447450_at, 1439408_a_at, 1450402_at, 1448708_at, 1421907_at, 1421906_at, 1453972_x_at, 1430139_at, 14533…	634	282	14977	1.00524	1	0.999995	100
GOTERM_BP_ALL	GO:0048534~hemopoietic or lymphoid organ development	11	0.0118	0.683319	1423698_at, 1423699_at, 1429477_at, 1422698_s_at, 1450710_at, 1446082_at, 1422115_a_at, 1425827_at, 1427741_x_at, 1452528_a_at, 1416568_a_at, 1421197_a_at, 1449254_at, 1427283_at, 1452377_at, 1427789_s_at, 1453413_at, 1443375_at, 1444767_at, 1421740_at, 1450186_s_at, 1447450_at, 1439408_a_at, 1450402_at, 1448708_at, 1421907_at, 1421906_at, 1453972_x_at, 1430139_at, 1453361_at, 1417541_at, 1433251…	634	264	14977	0.984293	1	0.999998	100
GOTERM_BP_ALL	GO:0030097~hemopoiesis	10	0.0107	0.694751	1423698_at, 1423699_at, 1429477_at, 1422115_a_at, 1425827_at, 1427741_x_at, 1452528_a_at, 1416568_a_at, 1421197_a_at, 1449254_at, 1427283_at, 1452377_at, 1427789_s_at, 1453413_at, 1443375_at, 1444767_at, 1421740_at, 1450186_s_at, 1447450_at, 1439408_a_at, 1450402_at, 1448708_at, 1421907_at, 1421906_at, 1453972_x_at, 1430139_at, 1453361_at, 1417541_at, 1433251_at, 1441827_x_at,	634	241	14977	0.980209	1	0.999998	100
Functional Group 107	Median: 0.663124355411914	Geo: 0.691560258595594	1428348_at, 1450489_at, 1450584_at, 1430139_at, 1453361_at, 1417541_at,
Category	Term	Count	%	PValue	Genes	List Total	Pop Hits	Pop Total	Fold Enrichment	Bonferroni	Benjamini	FDR
GOTERM_BP_ALL	GO:0001656~metanephros development	3	0.0032	0.608066	1428348_at, 1450489_at, 1450584_at,	634	48	14977	1.47644	1	0.999987	100
GOTERM_BP_ALL	GO:0001655~urogenital system development	4	0.0043	0.663124	1428348_at, 1450489_at, 1450584_at, 1430139_at, 1453361_at, 1417541_at,	634	80	14977	1.18115	1	0.999996	100
GOTERM_BP_ALL	GO:0001822~kidney development	3	0.0032	0.820246	1428348_at, 1450489_at, 1450584_at,	634	73	14977	0.970809	1	1	100
Functional Group 108	Median: 0.6993294951385431	Geo: 0.7027708444385836	1443875_at, 1421461_at, 1451919_a_at, 1423344_at, 1454973_at, 1449192_at, 1438621_x_at, 1423586_at, 1441502_at, 1454687_at, 1421151_a_at, 1430269_at,
Category	Term	Count	%	PValue	Genes	List Total	Pop Hits	Pop Total	Fold Enrichment	Bonferroni	Benjamini	FDR
INTERPRO	IPR003961:Fibronectin, type III	7	0.0075	0.694058	1443875_at, 1421461_at, 1451919_a_at, 1423344_at, 1454973_at, 1449192_at, 1438621_x_at, 1423586_at, 1441502_at, 1454687_at, 1421151_a_at,	677	173	16924	1.0115	1	1	100
INTERPRO	IPR008957:Fibronectin, type III-like fold	7	0.0075	0.699329	1443875_at, 1421461_at, 1451919_a_at, 1423344_at, 1430269_at, 1438621_x_at, 1423586_at, 1441502_at, 1454687_at, 1421151_a_at,	677	174	16924	1.00569	1	1	100
SMART	SM00060:FN3	8	0.0086	0.715094	1443875_at, 1421461_at, 1451919_a_at, 1423344_at, 1430269_at, 1454973_at, 1449192_at, 1438621_x_at, 1423586_at, 1441502_at, 1454687_at, 1421151_a_at,	419	177	9059	0.977199	1	1	100
Functional Group 109	Median: 0.6553919966615804	Geo: 0.705972826181969	1417322_at, 1436402_at, 1452270_s_at, 1426990_at, 1425764_a_at, 1448196_at, 1431722_a_at, 1428885_at, 1433838_at, 1418627_at, 1455951_at, 1454922_at, 1447450_at, 1439408_a_at, 1450402_at, 1448708_at, 1421907_at, 1421906_at, 1453972_x_at, 1423685_at, 1451083_s_at, 1421260_a_at, 1454905_at, 1439285_at, 1434282_at, 1447486_at, 1434316_at,
Category	Term	Count	%	PValue	Genes	List Total	Pop Hits	Pop Total	Fold Enrichment	Bonferroni	Benjamini	FDR
GOTERM_BP_ALL	GO:0006519~amino acid and derivative metabolic process	14	0.015	0.638368	1417322_at, 1436402_at, 1452270_s_at, 1426990_at, 1425764_a_at, 1448196_at, 1431722_a_at, 1428885_at, 1433838_at, 1418627_at, 1455951_at, 1454922_at, 1447450_at, 1439408_a_at, 1450402_at, 1448708_at, 1421907_at, 1421906_at, 1453972_x_at, 1423685_at, 1451083_s_at, 1421260_a_at, 1454905_at, 1439285_at, 1434282_at, 1447486_at,	634	329	14977	1.00524	1	0.999994	100
GOTERM_BP_ALL	GO:0006520~amino acid metabolic process	11	0.0118	0.655392	1431722_a_at, 1428885_at, 1433838_at, 1452270_s_at, 1426990_at, 1418627_at, 1425764_a_at, 1454922_at, 1455951_at, 1423685_at, 1451083_s_at, 1448196_at, 1454905_at, 1439285_at, 1434282_at, 1447486_at,	634	258	14977	1.00718	1	0.999995	100
GOTERM_BP_ALL	GO:0009308~amine metabolic process	14	0.015	0.840991	1452270_s_at, 1426990_at, 1425764_a_at, 1448196_at, 1431722_a_at, 1428885_at, 1433838_at, 1418627_at, 1455951_at, 1454922_at, 1447450_at, 1439408_a_at, 1450402_at, 1448708_at, 1421907_at, 1421906_at, 1453972_x_at, 1423685_at, 1451083_s_at, 1434316_at, 1421260_a_at, 1454905_at, 1439285_at, 1434282_at, 1447486_at,	634	388	14977	0.852377	1	1	100
Functional Group 110	Median: 0.7467864382710186	Geo: 0.7307572913141829	1447110_at, 1445862_at, 1428082_at, 1416259_at, 1418052_at,
Category	Term	Count	%	PValue	Genes	List Total	Pop Hits	Pop Total	Fold Enrichment	Bonferroni	Benjamini	FDR
SP_PIR_KEYWORDS	peroxisome	4	0.0043	0.699724	1447110_at, 1445862_at, 1428082_at, 1416259_at, 1418052_at,	709	82	16241	1.11741	1	0.999866	100
GOTERM_CC_ALL	GO:0005777~peroxisome	4	0.0043	0.746786	1447110_at, 1445862_at, 1428082_at, 1416259_at, 1418052_at,	672	91	15845	1.03643	1	0.999819	100
GOTERM_CC_ALL	GO:0042579~microbody	4	0.0043	0.746786	1447110_at, 1445862_at, 1428082_at, 1416259_at, 1418052_at,	672	91	15845	1.03643	1	0.999819	100
Functional Group 111	Median: 0.7112546899648537	Geo: 0.7460345663309806	1422755_at, 1437190_at, 1438621_x_at, 1423586_at, 1421151_a_at, 1433676_at, 1437888_at, 1439970_at, 1436746_at,
Category	Term	Count	%	PValue	Genes	List Total	Pop Hits	Pop Total	Fold Enrichment	Bonferroni	Benjamini	FDR
INTERPRO	IPR008266:Tyrosine protein kinase, active site	4	0.0043	0.702858	1422755_at, 1437190_at, 1438621_x_at, 1423586_at, 1421151_a_at,	677	90	16924	1.11105	1	1	100
INTERPRO	IPR001245:Tyrosine protein kinase	5	0.0054	0.711255	1422755_at, 1433676_at, 1437888_at, 1439970_at, 1436746_at, 1437190_at, 1438621_x_at, 1423586_at, 1421151_a_at,	677	120	16924	1.04161	1	1	100
SMART	SM00219:TyrKc	5	0.0054	0.830585	1422755_at, 1433676_at, 1437888_at, 1439970_at, 1436746_at, 1437190_at, 1438621_x_at, 1423586_at, 1421151_a_at,	419	124	9059	0.871795	1	1	100
Functional Group 112	Median: 0.7951699124072815	Geo: 0.7461748091413194	1442599_at, 1418103_at, 1447573_at, 1447574_s_at, 1422756_at, 1456457_at, 1429593_at, 1429594_at, 1426722_at,
Category	Term	Count	%	PValue	Genes	List Total	Pop Hits	Pop Total	Fold Enrichment	Bonferroni	Benjamini	FDR
GOTERM_BP_ALL	GO:0006865~amino acid transport	3	0.0032	0.651692	1442599_at, 1418103_at, 1447573_at, 1447574_s_at, 1422756_at, 1456457_at, 1429593_at, 1429594_at, 1426722_at,	634	52	14977	1.36287	1	0.999995	100
GOTERM_BP_ALL	GO:0046942~carboxylic acid transport	3	0.0032	0.79517	1442599_at, 1418103_at, 1447573_at, 1447574_s_at, 1422756_at, 1456457_at, 1429593_at, 1429594_at, 1426722_at,	634	69	14977	1.02709	1	1	100
GOTERM_BP_ALL	GO:0015849~organic acid transport	3	0.0032	0.801714	1442599_at, 1418103_at, 1447573_at, 1447574_s_at, 1422756_at, 1456457_at, 1429593_at, 1429594_at, 1426722_at,	634	70	14977	1.01242	1	1	100
Functional Group 113	Median: 0.7736247772862797	Geo: 0.7648679215577202	1423698_at, 1423699_at, 1429477_at, 1449911_at, 1426165_a_at, 1430192_at, 1422115_a_at, 1425827_at, 1427741_x_at, 1452528_a_at, 1449254_at, 1426353_at, 1421708_a_at, 1430139_at, 1453361_at, 1417541_at, 1433251_at, 1441827_x_at,
Category	Term	Count	%	PValue	Genes	List Total	Pop Hits	Pop Total	Fold Enrichment	Bonferroni	Benjamini	FDR
GOTERM_BP_ALL	GO:0046649~lymphocyte activation	9	0.0096	0.693098	1423698_at, 1423699_at, 1429477_at, 1449911_at, 1426165_a_at, 1430192_at, 1422115_a_at, 1425827_at, 1427741_x_at, 1452528_a_at, 1449254_at, 1426353_at, 1421708_a_at, 1430139_at, 1453361_at, 1417541_at, 1433251_at, 1441827_x_at,	634	215	14977	0.988871	1	0.999998	100
GOTERM_BP_ALL	GO:0045321~leukocyte activation	9	0.0096	0.773625	1423698_at, 1423699_at, 1429477_at, 1449911_at, 1426165_a_at, 1430192_at, 1422115_a_at, 1425827_at, 1427741_x_at, 1452528_a_at, 1449254_at, 1426353_at, 1421708_a_at, 1430139_at, 1453361_at, 1417541_at, 1433251_at, 1441827_x_at,	634	233	14977	0.912477	1	1	100
GOTERM_BP_ALL	GO:0001775~cell activation	9	0.0096	0.834516	1423698_at, 1423699_at, 1429477_at, 1449911_at, 1426165_a_at, 1430192_at, 1422115_a_at, 1425827_at, 1427741_x_at, 1452528_a_at, 1449254_at, 1426353_at, 1421708_a_at, 1430139_at, 1453361_at, 1417541_at, 1433251_at, 1441827_x_at,	634	250	14977	0.850429	1	1	100
Functional Group 114	Median: 0.752931293684453	Geo: 0.7744950378098863	1450644_at, 1422528_a_at, 1430255_at, 1451739_at, 1451021_a_at, 1438937_x_at, 1438936_s_at, 1450717_at, 1420261_at, 1421853_at, 1450399_at, 1425549_at, 1422937_at, 1451803_a_at, 1422853_at, 1422854_at, 1416517_at, 1427379_at, 1421267_a_at,
Category	Term	Count	%	PValue	Genes	List Total	Pop Hits	Pop Total	Fold Enrichment	Bonferroni	Benjamini	FDR
GOTERM_BP_ALL	GO:0001568~blood vessel development	9	0.0096	0.739895	1450644_at, 1422528_a_at, 1430255_at, 1451739_at, 1451021_a_at, 1438937_x_at, 1438936_s_at, 1450717_at, 1420261_at, 1421853_at, 1450399_at, 1425549_at, 1422937_at, 1451803_a_at, 1422853_at, 1422854_at, 1416517_at, 1427379_at, 1421267_a_at,	634	225	14977	0.944921	1	0.999999	100
GOTERM_BP_ALL	GO:0001944~vasculature development	9	0.0096	0.752931	1450644_at, 1422528_a_at, 1430255_at, 1451739_at, 1451021_a_at, 1438937_x_at, 1438936_s_at, 1450717_at, 1420261_at, 1421853_at, 1450399_at, 1425549_at, 1422937_at, 1451803_a_at, 1422853_at, 1422854_at, 1416517_at, 1427379_at, 1421267_a_at,	634	228	14977	0.932488	1	1	100
GOTERM_BP_ALL	GO:0048514~blood vessel morphogenesis	7	0.0075	0.833931	1450644_at, 1422528_a_at, 1430255_at, 1451739_at, 1451021_a_at, 1438937_x_at, 1438936_s_at, 1450717_at, 1422937_at, 1451803_a_at, 1422853_at, 1422854_at, 1416517_at, 1427379_at,	634	194	14977	0.852377	1	1	100
Functional Group 115	Median: 0.8344863417073477	Geo: 0.7967461735767176	1449236_at, 1443131_at, 1447478_at, 1446819_at, 1449286_at, 1426338_a_at, 1441634_at, 1422073_a_at, 1435336_at, 1434530_at, 1455993_at, 1451888_a_at, 1449954_at, 1448679_at, 1450758_at, 1422798_at, 1437782_at,
Category	Term	Count	%	PValue	Genes	List Total	Pop Hits	Pop Total	Fold Enrichment	Bonferroni	Benjamini	FDR
INTERPRO	IPR006210:EGF	8	0.0086	0.63949	1449236_at, 1443131_at, 1447478_at, 1446819_at, 1449286_at, 1426338_a_at, 1441634_at, 1422073_a_at, 1435336_at, 1434530_at, 1455993_at, 1451888_a_at, 1449954_at, 1448679_at, 1450758_at, 1422798_at, 1437782_at,	677	190	16924	1.05257	1	1	100
SMART	SM00181:EGF	8	0.0086	0.793813	1449236_at, 1443131_at, 1447478_at, 1446819_at, 1449286_at, 1426338_a_at, 1441634_at, 1422073_a_at, 1435336_at, 1434530_at, 1455993_at, 1451888_a_at, 1449954_at, 1448679_at, 1450758_at, 1422798_at, 1437782_at,	419	193	9059	0.896188	1	1	100
INTERPRO	IPR000742:EGF-like, type 3	6	0.0064	0.87516	1449236_at, 1443131_at, 1447478_at, 1446819_at, 1449286_at, 1426338_a_at, 1441634_at, 1422073_a_at, 1435336_at, 1434530_at, 1455993_at, 1451888_a_at, 1450758_at, 1422798_at, 1437782_at,	677	188	16924	0.797825	1	1	100
SP_PIR_KEYWORDS	egf-like domain	7	0.0075	0.90707	1449236_at, 1443131_at, 1447478_at, 1446819_at, 1422073_a_at, 1435336_at, 1434530_at, 1455993_at, 1451888_a_at, 1449954_at, 1448679_at, 1450758_at, 1422798_at, 1437782_at,	709	213	16241	0.752809	1	1	100
Functional Group 116	Median: 0.8067625948355789	Geo: 0.8034066909235784	1449911_at, 1427739_a_at, 1426538_a_at, 1438808_at, 1426165_a_at, 1430192_at, 1423446_at, 1420261_at, 1421853_at, 1450399_at, 1425549_at, 1450139_at, 1431960_at, 1438517_at, 1442651_at, 1446412_at, 1431942_at, 1416334_at, 1440135_at, 1426720_at, 1452342_at, 1446481_at, 1426719_at,
Category	Term	Count	%	PValue	Genes	List Total	Pop Hits	Pop Total	Fold Enrichment	Bonferroni	Benjamini	FDR
GOTERM_BP_ALL	GO:0043065~positive regulation of apoptosis	8	0.0086	0.777106	1449911_at, 1427739_a_at, 1426538_a_at, 1438808_at, 1426165_a_at, 1430192_at, 1423446_at, 1420261_at, 1421853_at, 1450399_at, 1425549_at, 1450139_at, 1431960_at, 1438517_at, 1442651_at, 1446412_at, 1431942_at, 1416334_at, 1440135_at, 1426720_at, 1452342_at, 1446481_at, 1426719_at,	634	207	14977	0.912967	1	1	100
GOTERM_BP_ALL	GO:0043068~positive regulation of programmed cell death	8	0.0086	0.789444	1449911_at, 1427739_a_at, 1426538_a_at, 1438808_at, 1426165_a_at, 1430192_at, 1423446_at, 1420261_at, 1421853_at, 1450399_at, 1425549_at, 1450139_at, 1431960_at, 1438517_at, 1442651_at, 1446412_at, 1431942_at, 1416334_at, 1440135_at, 1426720_at, 1452342_at, 1446481_at, 1426719_at,	634	210	14977	0.899925	1	1	100
GOTERM_BP_ALL	GO:0012502~induction of programmed cell death	6	0.0064	0.824081	1449911_at, 1427739_a_at, 1426538_a_at, 1438808_at, 1426165_a_at, 1430192_at, 1423446_at, 1450139_at, 1431960_at, 1438517_at, 1442651_at, 1446412_at, 1431942_at, 1416334_at,	634	163	14977	0.869559	1	1	100
GOTERM_BP_ALL	GO:0006917~induction of apoptosis	6	0.0064	0.824081	1449911_at, 1427739_a_at, 1426538_a_at, 1438808_at, 1426165_a_at, 1430192_at, 1423446_at, 1450139_at, 1431960_at, 1438517_at, 1442651_at, 1446412_at, 1431942_at, 1416334_at,	634	163	14977	0.869559	1	1	100
Functional Group 117	Median: 0.8202463685390229	Geo: 0.8118008913684361	1443820_x_at, 1425676_a_at, 1455994_x_at, 1449237_at, 1452927_x_at, 1435659_a_at, 1415918_a_at,
Category	Term	Count	%	PValue	Genes	List Total	Pop Hits	Pop Total	Fold Enrichment	Bonferroni	Benjamini	FDR
GOTERM_BP_ALL	GO:0006633~fatty acid biosynthetic process	3	0.0032	0.79517	1443820_x_at, 1425676_a_at, 1455994_x_at, 1449237_at, 1452927_x_at, 1435659_a_at, 1415918_a_at,	634	69	14977	1.02709	1	1	100
GOTERM_BP_ALL	GO:0016053~organic acid biosynthetic process	3	0.0032	0.820246	1443820_x_at, 1425676_a_at, 1455994_x_at, 1449237_at, 1452927_x_at, 1435659_a_at, 1415918_a_at,	634	73	14977	0.970809	1	1	100
GOTERM_BP_ALL	GO:0046394~carboxylic acid biosynthetic process	3	0.0032	0.820246	1443820_x_at, 1425676_a_at, 1455994_x_at, 1449237_at, 1452927_x_at, 1435659_a_at, 1415918_a_at,	634	73	14977	0.970809	1	1	100
Functional Group 118	Median: 0.8008936973278045	Geo: 0.8125763897397502	1422106_a_at, 1451585_x_at, 1451984_at, 1439352_at, 1421398_at, 1425743_at,
Category	Term	Count	%	PValue	Genes	List Total	Pop Hits	Pop Total	Fold Enrichment	Bonferroni	Benjamini	FDR
INTERPRO	IPR003877:SPla/RYanodine receptor SPRY	3	0.0032	0.768196	1422106_a_at, 1451585_x_at, 1451984_at, 1439352_at, 1421398_at, 1425743_at,	677	69	16924	1.08689	1	1	100
INTERPRO	IPR001870:B302, (SPRY)-like	3	0.0032	0.800894	1422106_a_at, 1451585_x_at, 1451984_at, 1439352_at, 1421398_at, 1425743_at,	677	74	16924	1.01345	1	1	100
SMART	SM00449:SPRY	3	0.0032	0.872059	1422106_a_at, 1451585_x_at, 1451984_at, 1439352_at, 1421398_at, 1425743_at,	419	76	9059	0.853442	1	1	100
Functional Group 119	Median: 0.7808269232257262	Geo: 0.812791694467455	1418491_a_at, 1429442_at, 1453138_at, 1439960_at, 1427013_at, 1441414_at,
Category	Term	Count	%	PValue	Genes	List Total	Pop Hits	Pop Total	Fold Enrichment	Bonferroni	Benjamini	FDR
GOTERM_MF_ALL	GO:0016836~hydro-lyase activity	3	0.0032	0.703885	1418491_a_at, 1429442_at, 1453138_at, 1439960_at, 1427013_at,	663	60	16377	1.23507	1	1	100
GOTERM_MF_ALL	GO:0016835~carbon-oxygen lyase activity	3	0.0032	0.780827	1418491_a_at, 1429442_at, 1453138_at, 1439960_at, 1427013_at,	663	70	16377	1.05863	1	1	100
GOTERM_MF_ALL	GO:0016829~lyase activity	4	0.0043	0.97697	1418491_a_at, 1429442_at, 1453138_at, 1439960_at, 1441414_at, 1427013_at,	663	178	16377	0.555087	1	1	100
Functional Group 120	Median: 0.8014714329495856	Geo: 0.8137618755479731	1439239_at, 1449172_a_at, 1418683_at, 1439240_x_at, 1449408_at, 1419288_at, 1431416_a_at, 1431417_at, 1436568_at, 1444133_at, 1427196_at, 1435493_at, 1427610_at, 1435494_s_at,
Category	Term	Count	%	PValue	Genes	List Total	Pop Hits	Pop Total	Fold Enrichment	Bonferroni	Benjamini	FDR
SP_PIR_KEYWORDS	tight junction	3	0.0032	0.688648	1439239_at, 1449172_a_at, 1418683_at, 1439240_x_at, 1449408_at, 1419288_at, 1431416_a_at, 1431417_at, 1436568_at, 1444133_at, 1427196_at,	709	54	16241	1.27261	1	0.999849	100
GOTERM_CC_ALL	GO:0043296~apical junction complex	4	0.0043	0.790251	1435493_at, 1427610_at, 1435494_s_at, 1439239_at, 1449172_a_at, 1418683_at, 1439240_x_at, 1449408_at, 1419288_at, 1431416_a_at, 1431417_at, 1436568_at, 1444133_at, 1427196_at,	672	98	15845	0.962403	1	0.99993	100
GOTERM_CC_ALL	GO:0016327~apicolateral plasma membrane	4	0.0043	0.801471	1435493_at, 1427610_at, 1435494_s_at, 1439239_at, 1449172_a_at, 1418683_at, 1439240_x_at, 1449408_at, 1419288_at, 1431416_a_at, 1431417_at, 1436568_at, 1444133_at, 1427196_at,	672	100	15845	0.943155	1	0.999946	100
GOTERM_CC_ALL	GO:0005923~tight junction	3	0.0032	0.843298	1439239_at, 1449172_a_at, 1418683_at, 1439240_x_at, 1449408_at, 1419288_at, 1431416_a_at, 1431417_at, 1436568_at, 1444133_at, 1427196_at,	672	77	15845	0.918657	1	0.99998	100
GOTERM_CC_ALL	GO:0005911~intercellular junction	4	0.0043	0.970186	1435493_at, 1427610_at, 1435494_s_at, 1439239_at, 1449172_a_at, 1418683_at, 1439240_x_at, 1449408_at, 1419288_at, 1431416_a_at, 1431417_at, 1436568_at, 1444133_at, 1427196_at,	672	162	15845	0.582194	1	1	100
Functional Group 121	Median: 0.7865261166286683	Geo: 0.8155560036647537	1443150_at, 1443131_at, 1447478_at, 1446819_at, 1416338_at, 1437203_at, 1421122_at, 1452270_s_at, 1426990_at, 1447391_at, 1421839_at, 1421840_at, 1450392_at, 1449886_a_at, 1428010_at, 1423012_at, 1446641_at, 1441927_at,
Category	Term	Count	%	PValue	Genes	List Total	Pop Hits	Pop Total	Fold Enrichment	Bonferroni	Benjamini	FDR
GOTERM_BP_ALL	GO:0006897~endocytosis	7	0.0075	0.786526	1443150_at, 1443131_at, 1447478_at, 1446819_at, 1416338_at, 1437203_at, 1421122_at, 1452270_s_at, 1426990_at, 1447391_at, 1421839_at, 1421840_at, 1450392_at,	634	182	14977	0.908578	1	1	100
GOTERM_BP_ALL	GO:0010324~membrane invagination	7	0.0075	0.786526	1443150_at, 1443131_at, 1447478_at, 1446819_at, 1416338_at, 1437203_at, 1421122_at, 1452270_s_at, 1426990_at, 1447391_at, 1421839_at, 1421840_at, 1450392_at,	634	182	14977	0.908578	1	1	100
GOTERM_BP_ALL	GO:0016044~membrane organization and biogenesis	9	0.0096	0.87687	1443150_at, 1443131_at, 1447478_at, 1446819_at, 1449886_a_at, 1428010_at, 1423012_at, 1446641_at, 1441927_at, 1416338_at, 1437203_at, 1421122_at, 1452270_s_at, 1426990_at, 1447391_at, 1421839_at, 1421840_at, 1450392_at,	634	265	14977	0.802292	1	1	100
Functional Group 122	Median: 0.8664966126141727	Geo: 0.851751406942445	1418824_at, 1418823_at, 1418822_a_at, 1427933_at, 1429632_at, 1415674_a_at, 1439239_at, 1449172_a_at, 1418683_at, 1439240_x_at, 1424320_a_at, 1435500_at, 1426775_s_at, 1453054_at, 1423347_at, 1415672_at, 1438937_x_at, 1438936_s_at, 1450717_at, 1427013_at, 1421839_at, 1421840_at, 1450392_at,
Category	Term	Count	%	PValue	Genes	List Total	Pop Hits	Pop Total	Fold Enrichment	Bonferroni	Benjamini	FDR
GOTERM_BP_ALL	GO:0045045~secretory pathway	9	0.0096	0.821473	1418824_at, 1418823_at, 1418822_a_at, 1427933_at, 1429632_at, 1415674_a_at, 1439239_at, 1449172_a_at, 1418683_at, 1439240_x_at, 1424320_a_at, 1435500_at, 1426775_s_at, 1453054_at, 1423347_at, 1415672_at,	634	246	14977	0.864257	1	1	100
GOTERM_BP_ALL	GO:0032940~secretion by cell	10	0.0107	0.866497	1418824_at, 1418823_at, 1418822_a_at, 1427933_at, 1429632_at, 1415674_a_at, 1439239_at, 1449172_a_at, 1418683_at, 1439240_x_at, 1424320_a_at, 1438937_x_at, 1438936_s_at, 1450717_at, 1435500_at, 1426775_s_at, 1453054_at, 1423347_at, 1415672_at,	634	289	14977	0.817406	1	1	100
GOTERM_BP_ALL	GO:0046903~secretion	12	0.0128	0.868118	1418824_at, 1418823_at, 1418822_a_at, 1427933_at, 1429632_at, 1415674_a_at, 1439239_at, 1449172_a_at, 1418683_at, 1439240_x_at, 1424320_a_at, 1438937_x_at, 1438936_s_at, 1450717_at, 1435500_at, 1426775_s_at, 1453054_at, 1427013_at, 1423347_at, 1415672_at, 1421839_at, 1421840_at, 1450392_at,	634	345	14977	0.821671	1	1	100
Functional Group 123	Median: 0.8456795775836113	Geo: 0.8594428191177796	1416746_at, 1449058_at, 1428968_at, 1452983_at, 1423107_at, 1423106_at, 1430177_at, 1419418_a_at, 1421765_at, 1419654_at, 1449554_at, 1419655_at, 1426028_a_at, 1427669_a_at, 1442092_at, 1438339_at, 1439091_at, 1430916_at,
Category	Term	Count	%	PValue	Genes	List Total	Pop Hits	Pop Total	Fold Enrichment	Bonferroni	Benjamini	FDR
GOTERM_BP_ALL	GO:0007283~spermatogenesis	8	0.0086	0.789444	1416746_at, 1449058_at, 1428968_at, 1452983_at, 1423107_at, 1423106_at, 1430177_at, 1419418_a_at, 1421765_at, 1419654_at, 1449554_at, 1419655_at, 1426028_a_at, 1427669_a_at,	634	210	14977	0.899925	1	1	100
GOTERM_BP_ALL	GO:0048232~male gamete generation	8	0.0086	0.789444	1416746_at, 1449058_at, 1428968_at, 1452983_at, 1423107_at, 1423106_at, 1430177_at, 1419418_a_at, 1421765_at, 1419654_at, 1449554_at, 1419655_at, 1426028_a_at, 1427669_a_at,	634	210	14977	0.899925	1	1	100
GOTERM_BP_ALL	GO:0007276~gamete generation	9	0.0096	0.901915	1442092_at, 1438339_at, 1439091_at, 1430916_at, 1416746_at, 1449058_at, 1428968_at, 1452983_at, 1423107_at, 1423106_at, 1430177_at, 1419418_a_at, 1421765_at, 1419654_at, 1449554_at, 1419655_at, 1426028_a_at, 1427669_a_at,	634	276	14977	0.770316	1	1	100
GOTERM_BP_ALL	GO:0019953~sexual reproduction	9	0.0096	0.970643	1442092_at, 1438339_at, 1439091_at, 1430916_at, 1416746_at, 1449058_at, 1428968_at, 1452983_at, 1423107_at, 1423106_at, 1430177_at, 1419418_a_at, 1421765_at, 1419654_at, 1449554_at, 1419655_at, 1426028_a_at, 1427669_a_at,	634	329	14977	0.646223	1	1	100
Functional Group 124	Median: 0.8485367116271474	Geo: 0.8630119344748776	1428942_at, 1420261_at, 1421853_at, 1450399_at, 1425549_at, 1454905_at, 1439285_at, 1434282_at, 1451612_at, 1422557_s_at,
Category	Term	Count	%	PValue	Genes	List Total	Pop Hits	Pop Total	Fold Enrichment	Bonferroni	Benjamini	FDR
GOTERM_BP_ALL	GO:0030005~cellular di-, tri-valent inorganic cation homeostasis	4	0.0043	0.840509	1428942_at, 1420261_at, 1421853_at, 1450399_at, 1425549_at, 1454905_at, 1439285_at, 1434282_at, 1451612_at, 1422557_s_at,	634	108	14977	0.874927	1	1	100
GOTERM_BP_ALL	GO:0006875~cellular metal ion homeostasis	3	0.0032	0.842536	1420261_at, 1421853_at, 1450399_at, 1425549_at, 1454905_at, 1439285_at, 1434282_at, 1451612_at, 1422557_s_at,	634	77	14977	0.920378	1	1	100
GOTERM_BP_ALL	GO:0055065~metal ion homeostasis	3	0.0032	0.847703	1420261_at, 1421853_at, 1450399_at, 1425549_at, 1454905_at, 1439285_at, 1434282_at, 1451612_at, 1422557_s_at,	634	78	14977	0.908578	1	1	100
GOTERM_BP_ALL	GO:0055066~di-, tri-valent inorganic cation homeostasis	4	0.0043	0.849371	1428942_at, 1420261_at, 1421853_at, 1450399_at, 1425549_at, 1454905_at, 1439285_at, 1434282_at, 1451612_at, 1422557_s_at,	634	110	14977	0.859019	1	1	100
GOTERM_BP_ALL	GO:0030003~cellular cation homeostasis	4	0.0043	0.897153	1428942_at, 1420261_at, 1421853_at, 1450399_at, 1425549_at, 1454905_at, 1439285_at, 1434282_at, 1451612_at, 1422557_s_at,	634	123	14977	0.768229	1	1	100
GOTERM_BP_ALL	GO:0055080~cation homeostasis	4	0.0043	0.903156	1428942_at, 1420261_at, 1421853_at, 1450399_at, 1425549_at, 1454905_at, 1439285_at, 1434282_at, 1451612_at, 1422557_s_at,	634	125	14977	0.755937	1	1	100
Functional Group 125	Median: 0.8832597505986965	Geo: 0.8849534443647615	1419251_at, 1440729_at, 1430152_at, 1450157_a_at, 1427541_x_at, 1425815_a_at, 1429871_at, 1450156_a_at, 1416394_at, 1419976_s_at, 1452497_a_at,
Category	Term	Count	%	PValue	Genes	List Total	Pop Hits	Pop Total	Fold Enrichment	Bonferroni	Benjamini	FDR
UP_SEQ_FEATURE	repeat:5	3	0.0032	0.812575	1419251_at, 1440729_at, 1430152_at, 1450157_a_at, 1427541_x_at, 1425815_a_at, 1429871_at, 1450156_a_at, 1416394_at,	474	61	9547	0.990558	1	1	100
UP_SEQ_FEATURE	repeat:3	4	0.0043	0.835771	1419251_at, 1440729_at, 1430152_at, 1450157_a_at, 1427541_x_at, 1425815_a_at, 1429871_at, 1450156_a_at, 1419976_s_at, 1452497_a_at, 1416394_at,	474	91	9547	0.885334	1	1	100
UP_SEQ_FEATURE	repeat:4	3	0.0032	0.88326	1419251_at, 1440729_at, 1430152_at, 1450157_a_at, 1427541_x_at, 1425815_a_at, 1429871_at, 1450156_a_at, 1416394_at,	474	73	9547	0.827727	1	1	100
UP_SEQ_FEATURE	repeat:2	4	0.0043	0.926644	1419251_at, 1440729_at, 1430152_at, 1450157_a_at, 1427541_x_at, 1425815_a_at, 1429871_at, 1450156_a_at, 1419976_s_at, 1452497_a_at, 1416394_at,	474	114	9547	0.706714	1	1	100
UP_SEQ_FEATURE	repeat:1	3	0.0032	0.97645	1419251_at, 1440729_at, 1430152_at, 1450157_a_at, 1427541_x_at, 1425815_a_at, 1429871_at, 1450156_a_at, 1419976_s_at, 1452497_a_at,	474	111	9547	0.544361	1	1	100
Functional Group 126	Median: 0.8950120562699786	Geo: 0.8874539103859748	1451092_a_at, 1423749_s_at, 1444581_at, 1451356_at, 1420592_a_at, 1419259_at, 1441502_at, 1454687_at,
Category	Term	Count	%	PValue	Genes	List Total	Pop Hits	Pop Total	Fold Enrichment	Bonferroni	Benjamini	FDR
UP_SEQ_FEATURE	repeat:LRR 4	4	0.0043	0.835771	1451092_a_at, 1423749_s_at, 1444581_at, 1451356_at, 1420592_a_at, 1419259_at, 1441502_at, 1454687_at,	474	91	9547	0.885334	1	1	100
UP_SEQ_FEATURE	repeat:LRR 3	4	0.0043	0.883315	1451092_a_at, 1423749_s_at, 1444581_at, 1451356_at, 1420592_a_at, 1419259_at, 1441502_at, 1454687_at,	474	101	9547	0.797677	1	1	100
UP_SEQ_FEATURE	repeat:LRR 6	3	0.0032	0.887873	1451092_a_at, 1423749_s_at, 1444581_at, 1419259_at, 1441502_at, 1454687_at,	474	74	9547	0.816541	1	1	100
UP_SEQ_FEATURE	repeat:LRR 2	4	0.0043	0.902151	1451092_a_at, 1423749_s_at, 1444581_at, 1451356_at, 1420592_a_at, 1419259_at, 1441502_at, 1454687_at,	474	106	9547	0.760051	1	1	100
UP_SEQ_FEATURE	repeat:LRR 1	4	0.0043	0.902151	1451092_a_at, 1423749_s_at, 1444581_at, 1451356_at, 1420592_a_at, 1419259_at, 1441502_at, 1454687_at,	474	106	9547	0.760051	1	1	100
UP_SEQ_FEATURE	repeat:LRR 5	3	0.0032	0.91572	1451092_a_at, 1423749_s_at, 1444581_at, 1419259_at, 1441502_at, 1454687_at,	474	81	9547	0.745976	1	1	100
Functional Group 127	Median: 0.8828758472325143	Geo: 0.8995028238615022	1448348_at, 1416462_at, 1448347_a_at, 1433901_at, 1437162_at, 1416463_at, 1416461_at, 1449286_at, 1426338_a_at, 1441634_at, 1431170_at, 1448679_at, 1424031_at,
Category	Term	Count	%	PValue	Genes	List Total	Pop Hits	Pop Total	Fold Enrichment	Bonferroni	Benjamini	FDR
GOTERM_MF_ALL	GO:0048503~GPI anchor binding	4	0.0043	0.875656	1448348_at, 1416462_at, 1448347_a_at, 1433901_at, 1437162_at, 1416463_at, 1416461_at, 1449286_at, 1426338_a_at, 1441634_at, 1431170_at, 1448679_at,	663	122	16377	0.809881	1	1	100
SP_PIR_KEYWORDS	gpi-anchor	4	0.0043	0.882876	1448348_at, 1416462_at, 1448347_a_at, 1433901_at, 1437162_at, 1416463_at, 1416461_at, 1449286_at, 1426338_a_at, 1441634_at, 1431170_at, 1448679_at,	709	115	16241	0.796762	1	0.999999	100
GOTERM_MF_ALL	GO:0035091~phosphoinositide binding	5	0.0054	0.9414	1448348_at, 1416462_at, 1448347_a_at, 1433901_at, 1437162_at, 1416463_at, 1416461_at, 1424031_at, 1449286_at, 1426338_a_at, 1441634_at, 1431170_at, 1448679_at,	663	183	16377	0.6749	1	1	100
Functional Group 128	Median: 0.965138270385791	Geo: 0.9047179453500904	1448320_at, 1436945_x_at, 1431305_at, 1416671_a_at, 1416672_s_at, 1424990_at, 1424989_at,
Category	Term	Count	%	PValue	Genes	List Total	Pop Hits	Pop Total	Fold Enrichment	Bonferroni	Benjamini	FDR
SP_PIR_KEYWORDS	calcium transport	3	0.0032	0.774604	1448320_at, 1436945_x_at, 1431305_at, 1416671_a_at, 1416672_s_at, 1424990_at, 1424989_at,	709	64	16241	1.07376	1	0.999973	100
GOTERM_BP_ALL	GO:0006816~calcium ion transport	3	0.0032	0.965138	1448320_at, 1436945_x_at, 1431305_at, 1416671_a_at, 1416672_s_at, 1424990_at, 1424989_at,	634	120	14977	0.590576	1	1	100
GOTERM_BP_ALL	GO:0015674~di-, tri-valent inorganic cation transport	3	0.0032	0.990536	1448320_at, 1436945_x_at, 1431305_at, 1416671_a_at, 1416672_s_at, 1424990_at, 1424989_at,	634	155	14977	0.45722	1	1	100
Functional Group 129	Median: 0.921296767503691	Geo: 0.9134309889384363	1440835_at, 1431265_at, 1427587_at, 1439503_at, 1439504_s_at, 1455914_at, 1438786_a_at, 1435891_x_at, 1450929_at, 1435131_at, 1441997_at, 1446349_at, 1454774_at, 1427255_s_at, 1427254_at,
Category	Term	Count	%	PValue	Genes	List Total	Pop Hits	Pop Total	Fold Enrichment	Bonferroni	Benjamini	FDR
INTERPRO	IPR001909:KRAB box	9	0.0096	0.863124	1440835_at, 1431265_at, 1427587_at, 1439503_at, 1439504_s_at, 1455914_at, 1438786_a_at, 1435891_x_at, 1450929_at, 1435131_at, 1441997_at, 1446349_at, 1454774_at, 1427255_s_at, 1427254_at,	677	275	16924	0.818133	1	1	100
INTERPRO	IPR007086:Zinc finger, C2H2-subtype	7	0.0075	0.921297	1440835_at, 1431265_at, 1427587_at, 1439503_at, 1439504_s_at, 1455914_at, 1438786_a_at, 1435891_x_at, 1435131_at, 1441997_at, 1446349_at,	677	240	16924	0.729124	1	1	100
SMART	SM00349:KRAB	9	0.0096	0.958417	1440835_at, 1431265_at, 1427587_at, 1439503_at, 1439504_s_at, 1455914_at, 1438786_a_at, 1435891_x_at, 1450929_at, 1435131_at, 1441997_at, 1446349_at, 1454774_at, 1427255_s_at, 1427254_at,	419	287	9059	0.677996	1	1	100
Functional Group 130	Median: 0.9028338607337807	Geo: 0.9140216011891673	1428942_at, 1420261_at, 1421853_at, 1450399_at, 1425549_at, 1418627_at, 1454905_at, 1439285_at, 1434282_at, 1451612_at, 1422557_s_at, 1444133_at, 1427196_at,
Category	Term	Count	%	PValue	Genes	List Total	Pop Hits	Pop Total	Fold Enrichment	Bonferroni	Benjamini	FDR
GOTERM_BP_ALL	GO:0006873~cellular ion homeostasis	6	0.0064	0.876539	1428942_at, 1420261_at, 1421853_at, 1450399_at, 1425549_at, 1418627_at, 1454905_at, 1439285_at, 1434282_at, 1451612_at, 1422557_s_at, 1444133_at, 1427196_at,	634	178	14977	0.796282	1	1	100
GOTERM_BP_ALL	GO:0055082~cellular chemical homeostasis	6	0.0064	0.876539	1428942_at, 1420261_at, 1421853_at, 1450399_at, 1425549_at, 1418627_at, 1454905_at, 1439285_at, 1434282_at, 1451612_at, 1422557_s_at, 1444133_at, 1427196_at,	634	178	14977	0.796282	1	1	100
GOTERM_BP_ALL	GO:0050801~ion homeostasis	6	0.0064	0.929129	1428942_at, 1420261_at, 1421853_at, 1450399_at, 1425549_at, 1418627_at, 1454905_at, 1439285_at, 1434282_at, 1451612_at, 1422557_s_at, 1444133_at, 1427196_at,	634	200	14977	0.708691	1	1	100
GOTERM_BP_ALL	GO:0048878~chemical homeostasis	6	0.0064	0.977704	1428942_at, 1420261_at, 1421853_at, 1450399_at, 1425549_at, 1418627_at, 1454905_at, 1439285_at, 1434282_at, 1451612_at, 1422557_s_at, 1444133_at, 1427196_at,	634	242	14977	0.585695	1	1	100
Functional Group 131	Median: 0.937342020497969	Geo: 0.9279397745628067	1428348_at, 1428942_at, 1420601_at, 1438937_x_at, 1438936_s_at, 1450717_at, 1437024_at, 1429531_at, 1429530_a_at, 1453182_a_at, 1455470_x_at, 1448207_at, 1456469_x_at, 1444947_at, 1456309_x_at, 1438634_x_at, 1439264_x_at, 1438633_x_at, 1430203_at, 1431951_a_at, 1418578_at, 1437106_at, 1452360_a_at, 1441318_at, 1445541_at, 1444842_at, 1437105_at, 1442393_at, 1422748_at, 1434298_at, 1456389_at, 144…
Category	Term	Count	%	PValue	Genes	List Total	Pop Hits	Pop Total	Fold Enrichment	Bonferroni	Benjamini	FDR
GOTERM_MF_ALL	GO:0046872~metal ion binding	142	0.152	0.908845	1428348_at, 1428942_at, 1420601_at, 1438937_x_at, 1438936_s_at, 1450717_at, 1437024_at, 1429531_at, 1429530_a_at, 1453182_a_at, 1455470_x_at, 1448207_at, 1456469_x_at, 1444947_at, 1456309_x_at, 1438634_x_at, 1439264_x_at, 1438633_x_at, 1430203_at, 1431951_a_at, 1418578_at, 1437106_at, 1452360_a_at, 1441318_at, 1445541_at, 1444842_at, 1437105_at, 1442393_at, 1422748_at, 1434298_at, 1456389_at, 144…	663	3826	16377	0.916778	1	1	100
GOTERM_MF_ALL	GO:0043167~ion binding	143	0.1531	0.937342	1428348_at, 1428942_at, 1420601_at, 1438937_x_at, 1438936_s_at, 1450717_at, 1437024_at, 1429531_at, 1429530_a_at, 1453182_a_at, 1455470_x_at, 1448207_at, 1456469_x_at, 1444947_at, 1456309_x_at, 1438634_x_at, 1439264_x_at, 1438633_x_at, 1430203_at, 1431951_a_at, 1418578_at, 1437106_at, 1452360_a_at, 1441318_at, 1445541_at, 1444842_at, 1437105_at, 1442393_at, 1422748_at, 1434298_at, 1456389_at, 144…	663	3905	16377	0.904557	1	1	100
GOTERM_MF_ALL	GO:0043169~cation binding	129	0.1381	0.937932	1428348_at, 1428942_at, 1420601_at, 1438937_x_at, 1438936_s_at, 1450717_at, 1455470_x_at, 1448207_at, 1456469_x_at, 1444947_at, 1456309_x_at, 1438634_x_at, 1439264_x_at, 1438633_x_at, 1430203_at, 1431951_a_at, 1418578_at, 1437106_at, 1452360_a_at, 1441318_at, 1445541_at, 1444842_at, 1437105_at, 1442393_at, 1422748_at, 1434298_at, 1456389_at, 1445518_at, 1454200_at, 1427209_at, 1427210_at, 1438192…	663	3546	16377	0.898611	1	1	100
Functional Group 132	Median: 0.9419748961962007	Geo: 0.9485630523917885	1452063_at, 1428348_at, 1455071_at, 1420663_at, 1418399_at,
Category	Term	Count	%	PValue	Genes	List Total	Pop Hits	Pop Total	Fold Enrichment	Bonferroni	Benjamini	FDR
INTERPRO	IPR013069:BTB/POZ	3	0.0032	0.933311	1452063_at, 1428348_at, 1455071_at, 1420663_at,	677	108	16924	0.694403	1	1	100
INTERPRO	IPR000210:BTB/POZ-like	4	0.0043	0.940251	1452063_at, 1428348_at, 1418399_at, 1455071_at, 1420663_at,	677	149	16924	0.671101	1	1	100
INTERPRO	IPR011333:BTB/POZ fold	4	0.0043	0.943699	1452063_at, 1428348_at, 1418399_at, 1455071_at, 1420663_at,	677	151	16924	0.662213	1	1	100
SMART	SM00225:BTB	4	0.0043	0.9776	1452063_at, 1428348_at, 1418399_at, 1455071_at, 1420663_at,	419	156	9059	0.554372	1	1	100
Functional Group 133	Median: 0.9468412419132346	Geo: 0.9490637655045546	1416991_at, 1431739_at, 1428292_at, 1435388_at, 1422502_at, 1443573_at, 1435368_a_at, 1422503_s_at, 1418127_a_at,
Category	Term	Count	%	PValue	Genes	List Total	Pop Hits	Pop Total	Fold Enrichment	Bonferroni	Benjamini	FDR
GOTERM_MF_ALL	GO:0050662~coenzyme binding	4	0.0043	0.916743	1416991_at, 1431739_at, 1428292_at, 1435388_at, 1422502_at, 1443573_at, 1435368_a_at, 1422503_s_at, 1418127_a_at,	663	136	16377	0.726511	1	1	100
SP_PIR_KEYWORDS	flavoprotein	3	0.0032	0.946841	1416991_at, 1431739_at, 1428292_at, 1435388_at, 1418127_a_at,	709	105	16241	0.654483	1	1	100
GOTERM_MF_ALL	GO:0048037~cofactor binding	4	0.0043	0.98483	1416991_at, 1431739_at, 1428292_at, 1435388_at, 1422502_at, 1443573_at, 1435368_a_at, 1422503_s_at, 1418127_a_at,	663	191	16377	0.517306	1	1	100
Functional Group 134	Median: 0.9785205860764623	Geo: 0.953781575943698	1448839_at, 1440114_x_at, 1431843_a_at, 1420473_at, 1437457_a_at, 1420474_at, 1420472_at, 1420475_at, 1417483_at, 1448728_a_at, 1423685_at, 1451083_s_at, 1419789_at,
Category	Term	Count	%	PValue	Genes	List Total	Pop Hits	Pop Total	Fold Enrichment	Bonferroni	Benjamini	FDR
INTERPRO	IPR002110:Ankyrin	6	0.0064	0.90567	1448839_at, 1440114_x_at, 1431843_a_at, 1420473_at, 1437457_a_at, 1420474_at, 1420472_at, 1420475_at, 1417483_at, 1448728_a_at, 1423685_at, 1451083_s_at, 1419789_at,	677	200	16924	0.749956	1	1	100
SMART	SM00248:ANK	6	0.0064	0.978521	1448839_at, 1440114_x_at, 1431843_a_at, 1420473_at, 1437457_a_at, 1420474_at, 1420472_at, 1420475_at, 1417483_at, 1448728_a_at, 1423685_at, 1451083_s_at, 1419789_at,	419	222	9059	0.584339	1	1	100
SP_PIR_KEYWORDS	ank repeat	5	0.0054	0.979055	1448839_at, 1440114_x_at, 1431843_a_at, 1420473_at, 1437457_a_at, 1420474_at, 1420472_at, 1420475_at, 1417483_at, 1448728_a_at, 1419789_at,	709	203	16241	0.56421	1	1	100
Functional Group 135	Median: 0.9744038590978158	Geo: 0.9592351294469861	1419601_at, 1418399_at, 1451808_at, 1435342_at,
Category	Term	Count	%	PValue	Genes	List Total	Pop Hits	Pop Total	Fold Enrichment	Bonferroni	Benjamini	FDR
GOTERM_MF_ALL	GO:0005249~voltage-gated potassium channel activity	3	0.0032	0.904619	1419601_at, 1418399_at, 1451808_at,	663	96	16377	0.771917	1	1	100
GOTERM_MF_ALL	GO:0005267~potassium channel activity	4	0.0043	0.916743	1419601_at, 1435342_at, 1418399_at, 1451808_at,	663	136	16377	0.726511	1	1	100
GOTERM_MF_ALL	GO:0022843~voltage-gated cation channel activity	3	0.0032	0.971152	1419601_at, 1418399_at, 1451808_at,	663	131	16377	0.56568	1	1	100
GOTERM_BP_ALL	GO:0006813~potassium ion transport	4	0.0043	0.977656	1419601_at, 1435342_at, 1418399_at, 1451808_at,	634	171	14977	0.552585	1	1	100
GOTERM_MF_ALL	GO:0022832~voltage-gated channel activity	3	0.0032	0.994677	1419601_at, 1418399_at, 1451808_at,	663	178	16377	0.416315	1	1	100
GOTERM_MF_ALL	GO:0005244~voltage-gated ion channel activity	3	0.0032	0.994677	1419601_at, 1418399_at, 1451808_at,	663	178	16377	0.416315	1	1	100
Functional Group 136	Median: 0.9814244934799705	Geo: 0.9645285540068462	1447573_at, 1447574_s_at, 1422756_at, 1456457_at, 1431305_at, 1416671_a_at, 1416672_s_at, 1415933_a_at, 1439267_x_at, 1448153_at, 1435275_at, 1419601_at, 1443163_at, 1435342_at, 1450203_at, 1441667_s_at, 1443726_at, 1421329_a_at, 1427714_at, 1443727_x_at, 1418399_at, 1445916_at, 1450634_at, 1422508_at, 1434952_at, 1448322_a_at, 1415671_at, 1442216_at, 1434791_at, 1424513_at, 1449870_a_at, 1451808…
Category	Term	Count	%	PValue	Genes	List Total	Pop Hits	Pop Total	Fold Enrichment	Bonferroni	Benjamini	FDR
GOTERM_MF_ALL	GO:0008324~cation transmembrane transporter activity	17	0.0182	0.907223	1447573_at, 1447574_s_at, 1422756_at, 1456457_at, 1431305_at, 1416671_a_at, 1416672_s_at, 1415933_a_at, 1439267_x_at, 1448153_at, 1435275_at, 1419601_at, 1443163_at, 1435342_at, 1450203_at, 1441667_s_at, 1443726_at, 1421329_a_at, 1427714_at, 1443727_x_at, 1418399_at, 1445916_at, 1450634_at, 1422508_at, 1434952_at, 1448322_a_at, 1415671_at, 1442216_at, 1434791_at, 1424513_at, 1449870_a_at, 1451808…	663	526	16377	0.798333	1	1	100
GOTERM_MF_ALL	GO:0015075~ion transmembrane transporter activity	20	0.0214	0.977075	1447573_at, 1447574_s_at, 1422756_at, 1456457_at, 1446250_at, 1455470_x_at, 1448207_at, 1456469_x_at, 1444947_at, 1456309_x_at, 1438634_x_at, 1439264_x_at, 1438633_x_at, 1431305_at, 1416671_a_at, 1416672_s_at, 1415933_a_at, 1439267_x_at, 1448153_at, 1435275_at, 1419601_at, 1435342_at, 1443163_at, 1450203_at, 1441667_s_at, 1443726_at, 1421329_a_at, 1427714_at, 1443727_x_at, 1430086_at, 1418399_at,…	663	698	16377	0.707775	1	1	100
GOTERM_MF_ALL	GO:0022857~transmembrane transporter activity	27	0.0289	0.985774	1447573_at, 1447574_s_at, 1422756_at, 1456457_at, 1455470_x_at, 1448207_at, 1456469_x_at, 1444947_at, 1456309_x_at, 1438634_x_at, 1439264_x_at, 1438633_x_at, 1433645_at, 1419601_at, 1442599_at, 1418103_at, 1430086_at, 1445916_at, 1450634_at, 1422508_at, 1450203_at, 1441667_s_at, 1443726_at, 1421329_a_at, 1427714_at, 1443727_x_at, 1434952_at, 1448322_a_at, 1434791_at, 1424513_at, 1449870_a_at, 144…	663	934	16377	0.714065	1	1	100
GOTERM_MF_ALL	GO:0022891~substrate-specific transmembrane transporter activity	22	0.0236	0.990469	1447573_at, 1447574_s_at, 1422756_at, 1456457_at, 1446250_at, 1455470_x_at, 1448207_at, 1456469_x_at, 1444947_at, 1456309_x_at, 1438634_x_at, 1439264_x_at, 1438633_x_at, 1431305_at, 1416671_a_at, 1416672_s_at, 1415933_a_at, 1439267_x_at, 1448153_at, 1429593_at, 1429594_at, 1426722_at, 1435275_at, 1419601_at, 1438656_x_at, 1435342_at, 1443163_at, 1450203_at, 1441667_s_at, 1443726_at, 1421329_a_at,…	663	807	16377	0.673395	1	1	100
Functional Group 137	Median: 0.9939903061950551	Geo: 0.9918923707805846	1419601_at, 1435342_at, 1418399_at, 1451808_at, 1431305_at, 1416671_a_at, 1416672_s_at, 1424990_at, 1424989_at, 1443163_at, 1430086_at, 1446250_at,
Category	Term	Count	%	PValue	Genes	List Total	Pop Hits	Pop Total	Fold Enrichment	Bonferroni	Benjamini	FDR
GOTERM_MF_ALL	GO:0005261~cation channel activity	6	0.0064	0.981516	1419601_at, 1435342_at, 1418399_at, 1451808_at, 1431305_at, 1416671_a_at, 1416672_s_at, 1424990_at, 1424989_at,	663	260	16377	0.570031	1	1	100
GOTERM_MF_ALL	GO:0046873~metal ion transmembrane transporter activity	7	0.0075	0.984876	1419601_at, 1435342_at, 1443163_at, 1418399_at, 1451808_at, 1431305_at, 1416671_a_at, 1416672_s_at, 1424990_at, 1424989_at,	663	303	16377	0.570658	1	1	100
GOTERM_MF_ALL	GO:0005216~ion channel activity	8	0.0086	0.991932	1419601_at, 1435342_at, 1418399_at, 1430086_at, 1446250_at, 1451808_at, 1431305_at, 1416671_a_at, 1416672_s_at, 1424990_at, 1424989_at,	663	362	16377	0.545886	1	1	100
GOTERM_MF_ALL	GO:0022838~substrate specific channel activity	8	0.0086	0.99399	1419601_at, 1435342_at, 1418399_at, 1430086_at, 1446250_at, 1451808_at, 1431305_at, 1416671_a_at, 1416672_s_at, 1424990_at, 1424989_at,	663	373	16377	0.529788	1	1	100
SP_PIR_KEYWORDS	Ionic channel	6	0.0064	0.995625	1419601_at, 1435342_at, 1418399_at, 1451808_at, 1431305_at, 1416671_a_at, 1416672_s_at, 1424990_at, 1424989_at,	709	287	16241	0.47889	1	1	100
GOTERM_MF_ALL	GO:0022803~passive transmembrane transporter activity	8	0.0086	0.997715	1419601_at, 1435342_at, 1418399_at, 1430086_at, 1446250_at, 1451808_at, 1431305_at, 1416671_a_at, 1416672_s_at, 1424990_at, 1424989_at,	663	408	16377	0.48434	1	1	100
GOTERM_MF_ALL	GO:0015267~channel activity	8	0.0086	0.997715	1419601_at, 1435342_at, 1418399_at, 1430086_at, 1446250_at, 1451808_at, 1431305_at, 1416671_a_at, 1416672_s_at, 1424990_at, 1424989_at,	663	408	16377	0.48434	1	1	100
Functional Group 138	Median: 0.9999516977801474	Geo: 0.9999441557940769	1418538_at, 1438937_x_at, 1438936_s_at, 1450717_at, 1416965_at, 1420997_a_at, 1422144_at, 1434791_at, 1424513_at, 1449870_a_at, 1451114_at, 1423792_a_at, 1417934_at, 1449681_at, 1419964_s_at, 1415888_at, 1416376_at, 1416879_at, 1416877_a_at, 1416878_at, 1419116_at, 1419115_at, 1419114_at, 1423609_a_at, 1421461_at, 1451919_a_at, 1449408_at, 1419288_at, 1431416_a_at, 1431417_at, 1436568_at, 1420885…
Category	Term	Count	%	PValue	Genes	List Total	Pop Hits	Pop Total	Fold Enrichment	Bonferroni	Benjamini	FDR
GOTERM_CC_ALL	GO:0005615~extracellular space	59	0.0632	0.999885	1418538_at, 1438937_x_at, 1438936_s_at, 1450717_at, 1416965_at, 1420997_a_at, 1422144_at, 1434791_at, 1424513_at, 1449870_a_at, 1451114_at, 1423792_a_at, 1417934_at, 1449681_at, 1419964_s_at, 1415888_at, 1416376_at, 1416879_at, 1416877_a_at, 1416878_at, 1419116_at, 1419115_at, 1419114_at, 1423609_a_at, 1421461_at, 1451919_a_at, 1449408_at, 1419288_at, 1431416_a_at, 1431417_at, 1436568_at, 1420885…	672	2064	15845	0.674008	1	1	100
GOTERM_CC_ALL	GO:0044421~extracellular region part	62	0.0664	0.999952	1418538_at, 1438937_x_at, 1438936_s_at, 1450717_at, 1416965_at, 1420997_a_at, 1427986_a_at, 1422144_at, 1434791_at, 1424513_at, 1449870_a_at, 1451114_at, 1423792_a_at, 1417934_at, 1449681_at, 1419964_s_at, 1415888_at, 1416376_at, 1416879_at, 1416877_a_at, 1416878_at, 1419116_at, 1419115_at, 1419114_at, 1423609_a_at, 1421461_at, 1451919_a_at, 1449408_at, 1419288_at, 1431416_a_at, 1431417_at, 14365…	672	2195	15845	0.666009	1	1	100
GOTERM_CC_ALL	GO:0005576~extracellular region	64	0.0685	0.999996	1418538_at, 1438937_x_at, 1438936_s_at, 1450717_at, 1416965_at, 1420997_a_at, 1427986_a_at, 1422144_at, 1434791_at, 1424513_at, 1449870_a_at, 1451114_at, 1423792_a_at, 1417934_at, 1449681_at, 1419964_s_at, 1415888_at, 1416376_at, 1416879_at, 1416877_a_at, 1416878_at, 1419116_at, 1419115_at, 1419114_at, 1423609_a_at, 1421461_at, 1451919_a_at, 1449408_at, 1419288_at, 1431416_a_at, 1431417_at, 14365…	672	2375	15845	0.635388	1	1	100
Functional Group 139	Median: 1.0	Geo: 1.0	1416104_at, 1447573_at, 1447574_s_at, 1422756_at, 1456457_at, 1418538_at, 1437024_at, 1429531_at, 1429530_a_at, 1453182_a_at, 1455470_x_at, 1448207_at, 1456469_x_at, 1444947_at, 1456309_x_at, 1438634_x_at, 1439264_x_at, 1438633_x_at, 1441510_at, 1455116_at, 1433645_at, 1454654_at, 1421839_at, 1421840_at, 1450392_at, 1437864_at, 1434329_s_at, 1422906_at, 1430086_at, 1416259_at, 1434791_at, 1424513…
Category	Term	Count	%	PValue	Genes	List Total	Pop Hits	Pop Total	Fold Enrichment	Bonferroni	Benjamini	FDR
GOTERM_CC_ALL	GO:0044425~membrane part	161	0.1724	1	1416104_at, 1447573_at, 1447574_s_at, 1422756_at, 1456457_at, 1418538_at, 1437024_at, 1429531_at, 1429530_a_at, 1453182_a_at, 1455470_x_at, 1448207_at, 1456469_x_at, 1444947_at, 1456309_x_at, 1438634_x_at, 1439264_x_at, 1438633_x_at, 1441510_at, 1455116_at, 1433645_at, 1454654_at, 1421839_at, 1421840_at, 1450392_at, 1437864_at, 1434329_s_at, 1422906_at, 1430086_at, 1416259_at, 1434791_at, 1424513…	672	6549	15845	0.579661	1	1	100
GOTERM_CC_ALL	GO:0016021~integral to membrane	136	0.1456	1	1416104_at, 1447573_at, 1447574_s_at, 1422756_at, 1456457_at, 1418538_at, 1437024_at, 1429531_at, 1429530_a_at, 1453182_a_at, 1441510_at, 1455116_at, 1433645_at, 1454654_at, 1421839_at, 1421840_at, 1450392_at, 1437864_at, 1434329_s_at, 1422906_at, 1430086_at, 1416259_at, 1434791_at, 1424513_at, 1449870_a_at, 1417436_at, 1443212_at, 1417435_at, 1417934_at, 1447046_at, 1448188_at, 1444566_at, 14256…	672	5978	15845	0.536421	1	1	100
GOTERM_CC_ALL	GO:0031224~intrinsic to membrane	138	0.1478	1	1416104_at, 1447573_at, 1447574_s_at, 1422756_at, 1456457_at, 1418538_at, 1437024_at, 1429531_at, 1429530_a_at, 1453182_a_at, 1441510_at, 1455116_at, 1433645_at, 1454654_at, 1421839_at, 1421840_at, 1450392_at, 1437864_at, 1434329_s_at, 1422906_at, 1430086_at, 1416259_at, 1434791_at, 1424513_at, 1449870_a_at, 1417436_at, 1443212_at, 1417435_at, 1417934_at, 1447046_at, 1448188_at, 1444566_at, 14256…	672	5997	15845	0.542585	1	1	100
Functional Group 140	Median: 1.0	Geo: 1.0	1449911_at, 1449159_at, 1423344_at, 1418538_at, 1416937_at, 1428287_at, 1452722_a_at, 1456102_a_at, 1422853_at, 1422854_at, 1449967_at, 1420736_at, 1455116_at, 1449642_at, 1450287_at, 1421567_at, 1437864_at, 1434329_s_at, 1443131_at, 1447478_at, 1446819_at, 1430086_at, 1450157_a_at, 1427541_x_at, 1425815_a_at, 1429871_at, 1450156_a_at, 1434921_at, 1447450_at, 1439408_a_at, 1450402_at, 1448708_at,…
Category	Term	Count	%	PValue	Genes	List Total	Pop Hits	Pop Total	Fold Enrichment	Bonferroni	Benjamini	FDR
GOTERM_MF_ALL	GO:0060089~molecular transducer activity	47	0.0503	1	1449911_at, 1449159_at, 1423344_at, 1418538_at, 1416937_at, 1428287_at, 1452722_a_at, 1456102_a_at, 1422853_at, 1422854_at, 1449967_at, 1420736_at, 1455116_at, 1449642_at, 1450287_at, 1421567_at, 1437864_at, 1434329_s_at, 1443131_at, 1447478_at, 1446819_at, 1430086_at, 1450157_a_at, 1427541_x_at, 1425815_a_at, 1429871_at, 1450156_a_at, 1434921_at, 1447450_at, 1439408_a_at, 1450402_at, 1448708_at,…	663	3232	16377	0.359209	1	1	100
GOTERM_MF_ALL	GO:0004871~signal transducer activity	47	0.0503	1	1449911_at, 1449159_at, 1423344_at, 1418538_at, 1416937_at, 1428287_at, 1452722_a_at, 1456102_a_at, 1422853_at, 1422854_at, 1449967_at, 1420736_at, 1455116_at, 1449642_at, 1450287_at, 1421567_at, 1437864_at, 1434329_s_at, 1443131_at, 1447478_at, 1446819_at, 1430086_at, 1450157_a_at, 1427541_x_at, 1425815_a_at, 1429871_at, 1450156_a_at, 1434921_at, 1447450_at, 1439408_a_at, 1450402_at, 1448708_at,…	663	3232	16377	0.359209	1	1	100
GOTERM_MF_ALL	GO:0004872~receptor activity	37	0.0396	1	1449911_at, 1423344_at, 1418538_at, 1416937_at, 1428287_at, 1452722_a_at, 1456102_a_at, 1455116_at, 1449642_at, 1437864_at, 1434329_s_at, 1443131_at, 1447478_at, 1446819_at, 1430086_at, 1450157_a_at, 1427541_x_at, 1425815_a_at, 1429871_at, 1450156_a_at, 1434921_at, 1447450_at, 1439408_a_at, 1450402_at, 1448708_at, 1421907_at, 1421906_at, 1453972_x_at, 1425605_a_at, 1426272_at, 1426273_at, 1449041…	663	2978	16377	0.306901	1	1	100

## Sheet: Table S7B
Table S7B - Functional Class - High Stringency
Functional Group 1	Median: 0.21828652006988036	Geo: 1.1984432263512151E-33	http://niaid.abcc.ncifcrf.gov/termReport.jsp?rowids=;930001499:1.0$,34536;90000153:1.0$,4087;930001165:0.0036533309910514616$,34536,12819,4087,4125,17986;1030084937:1.0$,4087;470007932:1.0$,4087;1030069659:1.0$,4125;350001277:0.030934613197113686$,34536,12819,4087,4125,17986;930000452:1.0$,17986;1030043845:1.0$,34536;410003912:1.0$,34536;410003911:1.0$,34536;1030069644:1.0$,4125;410004237:1.0$,34…
1417666_AT	DEOXYNUCLEOTIDYLTRANSFERASE, TERMINAL, INTERACTING PROTEIN 1	http://niaid.abcc.ncifcrf.gov/geneReportFull.jsp?rowids=34536
1429327_AT, 1435020_AT, 1429446_AT, 1425697_AT	SEROLOGICALLY DEFINED COLON CANCER ANTIGEN 1	http://niaid.abcc.ncifcrf.gov/geneReportFull.jsp?rowids=4087
1439712_AT	RIKEN CDNA 4921521J11 GENE	http://niaid.abcc.ncifcrf.gov/geneReportFull.jsp?rowids=12819
1434668_AT, 1447924_AT, 1433519_AT, 1444952_A_AT, 1435753_A_AT, 1444953_AT	NUCLEAR CASEIN KINASE AND CYCLIN-DEPENDENT KINASE SUBSTRATE 1	http://niaid.abcc.ncifcrf.gov/geneReportFull.jsp?rowids=4125
1442103_AT, 1437158_AT, 1453576_AT, 1447408_AT, 1430309_AT, 1443992_AT	RIKEN CDNA 4921518A06 GENE	http://niaid.abcc.ncifcrf.gov/geneReportFull.jsp?rowids=17986
Functional Group 2	Median: 0.02703376603722572	Geo: 2.4369514316430594E-20	http://niaid.abcc.ncifcrf.gov/termReport.jsp?rowids=;470001193:1.358172187984211E-16$,7144,145060,14799,27456,145807,148337,39241,19279,23813,4533,27347,27436,144838,33583,146331,149112,6762,37866,28399,15361,147788,35016;930000136:0.49530105592266127$,28352,7734,10405;470001183:1.0$,26978;1030084018:1.0$,7734;290006798:2.8444139173482167E-6$,14595,145521,23009,37582,4210,12884,27744,3862,37866,2…
1.0$,27744;470011827:0.003875498505172861$,144544,39618,12887,10903,27703,146254,10466;350000214:1.0$,27744;290002087:0.9998385340371116$,148688,145521;350000213:5.047012778972322E-84$,6813,27495,27678,32780,144936,4623,4893,20642,5244,28202,27238,33583,12887,149200,12884,146836,21150,4399,13135,26978,14799,27456,7619,144904,33561,9055,10483,27937,146373,26995,43715,144443,7904,148688,14535,14708…
:0.47690443310954556$,13636,9055;290004147:2.851282908152392E-4$,144936,4623,7105,28278,20642,4533,33583,27309,91872,4210,12884,17980,146836,28399,27574,27718,28332,35016,33820,4399,7144,14799,7148,30312,7619,148337,33206,145521,28002,19279,23813,27755,29360,37866,7155,147788;290001071:0.7284864603302963$,36997,12606;290001070:1.7607869862141404E-7$,27495,28254,36997,28002,10903,28278,12606,7521,…
1450428_AT, 1421951_AT	LIM HOMEOBOX PROTEIN 1	http://niaid.abcc.ncifcrf.gov/geneReportFull.jsp?rowids=7144
1419633_AT	UNC4.1 HOMEOBOX (C. ELEGANS)	http://niaid.abcc.ncifcrf.gov/geneReportFull.jsp?rowids=145060
1424667_A_AT, 1437686_X_AT, 1425611_A_AT, 1424668_A_AT, 1451435_AT, 1425612_AT	CUT-LIKE 1 (DROSOPHILA)	http://niaid.abcc.ncifcrf.gov/geneReportFull.jsp?rowids=14799
1450181_AT, 1446080_AT, 1447500_AT	CUT-LIKE 2 (DROSOPHILA)	http://niaid.abcc.ncifcrf.gov/geneReportFull.jsp?rowids=27456
1449499_AT	HOMEO BOX A7	http://niaid.abcc.ncifcrf.gov/geneReportFull.jsp?rowids=145807
1450042_AT, 1441175_AT, 1420926_AT	ARISTALESS RELATED HOMEOBOX GENE (DROSOPHILA)	http://niaid.abcc.ncifcrf.gov/geneReportFull.jsp?rowids=148337
1422239_AT, 1440626_AT	HOMEO BOX D13	http://niaid.abcc.ncifcrf.gov/geneReportFull.jsp?rowids=39241
1441777_AT, 1444216_AT	EMPTY SPIRACLES HOMOLOG 1 (DROSOPHILA)	http://niaid.abcc.ncifcrf.gov/geneReportFull.jsp?rowids=19279
1420348_AT	LIM HOMEOBOX PROTEIN 5	http://niaid.abcc.ncifcrf.gov/geneReportFull.jsp?rowids=23813
1422323_A_AT, 1427400_AT	LADYBIRD HOMEOBOX HOMOLOG 1 (DROSOPHILA)	http://niaid.abcc.ncifcrf.gov/geneReportFull.jsp?rowids=4533
1419126_AT	HOMEO BOX D9	http://niaid.abcc.ncifcrf.gov/geneReportFull.jsp?rowids=27347
1425804_AT	H6 HOMEO BOX 2	http://niaid.abcc.ncifcrf.gov/geneReportFull.jsp?rowids=27436
1418606_AT	HOMEO BOX D10	http://niaid.abcc.ncifcrf.gov/geneReportFull.jsp?rowids=144838
1454200_AT, 1422748_AT, 1445518_AT, 1442393_AT, 1456389_AT, 1434298_AT	ZINC FINGER HOMEOBOX 1B	http://niaid.abcc.ncifcrf.gov/geneReportFull.jsp?rowids=33583
1455626_AT, 1421579_AT	HOMEO BOX A9	http://niaid.abcc.ncifcrf.gov/geneReportFull.jsp?rowids=146331
1445773_AT, 1450992_A_AT, 1440431_AT, 1443260_AT	MYELOID ECOTROPIC VIRAL INTEGRATION SITE 1	http://niaid.abcc.ncifcrf.gov/geneReportFull.jsp?rowids=149112
1450002_AT	GENOMIC SCREENED HOMEO BOX 1	http://niaid.abcc.ncifcrf.gov/geneReportFull.jsp?rowids=6762
1421112_AT	NK2 TRANSCRIPTION FACTOR RELATED, LOCUS 2 (DROSOPHILA)	http://niaid.abcc.ncifcrf.gov/geneReportFull.jsp?rowids=37866
1450584_AT	HOMEO BOX D11	http://niaid.abcc.ncifcrf.gov/geneReportFull.jsp?rowids=28399
1456454_AT, 1435022_AT	CARTILAGE HOMEO PROTEIN 1	http://niaid.abcc.ncifcrf.gov/geneReportFull.jsp?rowids=15361
1437555_AT	BARH-LIKE 2 (DROSOPHILA)	http://niaid.abcc.ncifcrf.gov/geneReportFull.jsp?rowids=147788
1456342_AT, 1425960_S_AT, 1419271_AT, 1452526_A_AT	PAIRED BOX GENE 6	http://niaid.abcc.ncifcrf.gov/geneReportFull.jsp?rowids=35016
1451984_AT	HETEROGENEOUS NUCLEAR RIBONUCLEOPROTEIN U-LIKE 1	http://niaid.abcc.ncifcrf.gov/geneReportFull.jsp?rowids=28352
1422546_AT, 1436802_AT	INTERLEUKIN ENHANCER BINDING FACTOR 3	http://niaid.abcc.ncifcrf.gov/geneReportFull.jsp?rowids=7734
1434541_X_AT, 1418628_AT, 1438461_AT, 1418629_A_AT, 1438462_X_AT, 1418630_AT, 1437389_X_AT	KH DOMAIN CONTAINING, RNA BINDING, SIGNAL TRANSDUCTION ASSOCIATED 1	http://niaid.abcc.ncifcrf.gov/geneReportFull.jsp?rowids=10405
1421322_A_AT	INTERFERON DEPENDENT POSITIVE ACTING TRANSCRIPTION FACTOR 3 GAMMA	http://niaid.abcc.ncifcrf.gov/geneReportFull.jsp?rowids=26978
1421037_AT, 1421036_AT	NEURONAL PAS DOMAIN PROTEIN 2	http://niaid.abcc.ncifcrf.gov/geneReportFull.jsp?rowids=14595
1421730_AT, 1418315_AT	FUSHI TARAZU 1 FACTOR HOMOLOG, (DROSOPHILA)	http://niaid.abcc.ncifcrf.gov/geneReportFull.jsp?rowids=145521
1427724_AT, 1454694_A_AT, 1442454_AT	TOPOISOMERASE (DNA) II ALPHA	http://niaid.abcc.ncifcrf.gov/geneReportFull.jsp?rowids=23009
1443081_AT, 1425463_AT, 1425464_AT	GATA BINDING PROTEIN 6	http://niaid.abcc.ncifcrf.gov/geneReportFull.jsp?rowids=37582
1425389_A_AT, 1426034_A_AT, 1424704_AT	RUNT RELATED TRANSCRIPTION FACTOR 2	http://niaid.abcc.ncifcrf.gov/geneReportFull.jsp?rowids=4210
1449058_AT	GLI-KRUPPEL FAMILY MEMBER GLI1	http://niaid.abcc.ncifcrf.gov/geneReportFull.jsp?rowids=12884
1456021_AT, 1453288_AT, 1435444_AT	ACTIVATING TRANSCRIPTION FACTOR 6	http://niaid.abcc.ncifcrf.gov/geneReportFull.jsp?rowids=27744
1417540_AT, 1439319_AT	E74-LIKE FACTOR 1	http://niaid.abcc.ncifcrf.gov/geneReportFull.jsp?rowids=3862
1421907_AT, 1447450_AT, 1450402_AT, 1453972_X_AT, 1439408_A_AT, 1448708_AT, 1421906_AT	PEROXISOME PROLIFERATOR ACTIVATED RECEPTOR BINDING PROTEIN	http://niaid.abcc.ncifcrf.gov/geneReportFull.jsp?rowids=27574
1416967_AT	SRY-BOX CONTAINING GENE 2	http://niaid.abcc.ncifcrf.gov/geneReportFull.jsp?rowids=28332
1422210_AT	FORKHEAD BOX D3	http://niaid.abcc.ncifcrf.gov/geneReportFull.jsp?rowids=4399
1419356_AT, 1419354_AT, 1419355_AT, 1449439_AT	KRUPPEL-LIKE FACTOR 7 (UBIQUITOUS)	http://niaid.abcc.ncifcrf.gov/geneReportFull.jsp?rowids=33206
1454815_AT, 1417209_AT, 1444645_AT	SERTA DOMAIN CONTAINING 2	http://niaid.abcc.ncifcrf.gov/geneReportFull.jsp?rowids=4740
1449192_AT, 1454973_AT	ACTIVATING TRANSCRIPTION FACTOR 7 INTERACTING PROTEIN	http://niaid.abcc.ncifcrf.gov/geneReportFull.jsp?rowids=4893
1421267_A_AT	CBP/P300-INTERACTING TRANSACTIVATOR, WITH GLU/ASP-RICH CARBOXY-TERMINAL DOMAIN, 2	http://niaid.abcc.ncifcrf.gov/geneReportFull.jsp?rowids=10483
1451021_A_AT, 1430255_AT, 1451739_AT	KRUPPEL-LIKE FACTOR 5	http://niaid.abcc.ncifcrf.gov/geneReportFull.jsp?rowids=9167
1452528_A_AT, 1425827_AT, 1427741_X_AT	NK2 TRANSCRIPTION FACTOR RELATED, LOCUS 3 (DROSOPHILA)	http://niaid.abcc.ncifcrf.gov/geneReportFull.jsp?rowids=27755
1452600_AT	TAF6-LIKE RNA POLYMERASE II, P300/CBP-ASSOCIATED FACTOR (PCAF)-ASSOCIATED FACTOR	http://niaid.abcc.ncifcrf.gov/geneReportFull.jsp?rowids=27952
1422286_A_AT	TG INTERACTING FACTOR	http://niaid.abcc.ncifcrf.gov/geneReportFull.jsp?rowids=3406
1428348_AT	ZINC FINGER PROTEIN 336	http://niaid.abcc.ncifcrf.gov/geneReportFull.jsp?rowids=27678
1434922_AT, 1453579_AT	PHD FINGER PROTEIN 12	http://niaid.abcc.ncifcrf.gov/geneReportFull.jsp?rowids=144544
1446082_AT, 1450710_AT, 1422698_S_AT	JUMONJI, AT RICH INTERACTIVE DOMAIN 2	http://niaid.abcc.ncifcrf.gov/geneReportFull.jsp?rowids=6905
1418102_AT	HAIRY AND ENHANCER OF SPLIT 1 (DROSOPHILA)	http://niaid.abcc.ncifcrf.gov/geneReportFull.jsp?rowids=7148
1417127_AT, 1448601_S_AT	HOMEO BOX, MSH-LIKE 1	http://niaid.abcc.ncifcrf.gov/geneReportFull.jsp?rowids=4623
1421765_AT	PAIRED BOX GENE 5	http://niaid.abcc.ncifcrf.gov/geneReportFull.jsp?rowids=28278
1422950_AT	HAIRY AND ENHANCER OF SPLIT 7 (DROSOPHILA)	http://niaid.abcc.ncifcrf.gov/geneReportFull.jsp?rowids=22863
1454931_AT	CREBBP/EP300 INHIBITORY PROTEIN 2	http://niaid.abcc.ncifcrf.gov/geneReportFull.jsp?rowids=148922
1429776_A_AT, 1434035_AT, 1429777_AT, 1448234_AT	DNAJ (HSP40) HOMOLOG, SUBFAMILY B, MEMBER 6	http://niaid.abcc.ncifcrf.gov/geneReportFull.jsp?rowids=144443
1455394_AT, 1418861_AT	PROTEIN INHIBITOR OF ACTIVATED STAT 4	http://niaid.abcc.ncifcrf.gov/geneReportFull.jsp?rowids=10377
1438274_AT	ZINC FINGER PROTEIN, SUBFAMILY 1A, 4 (EOS)	http://niaid.abcc.ncifcrf.gov/geneReportFull.jsp?rowids=11163
1434921_AT	NUCLEAR RECEPTOR SUBFAMILY 2, GROUP E, MEMBER 1	http://niaid.abcc.ncifcrf.gov/geneReportFull.jsp?rowids=146836
1434378_A_AT, 1434379_AT, 1422574_AT	MAX DIMERIZATION PROTEIN 4	http://niaid.abcc.ncifcrf.gov/geneReportFull.jsp?rowids=14314
1450929_AT	ZINC FINGER PROTEIN 57	http://niaid.abcc.ncifcrf.gov/geneReportFull.jsp?rowids=14535
1417930_AT	NGFI-A BINDING PROTEIN 2	http://niaid.abcc.ncifcrf.gov/geneReportFull.jsp?rowids=7155
1429388_AT	NANOG HOMEOBOX	http://niaid.abcc.ncifcrf.gov/geneReportFull.jsp?rowids=91872
1450553_AT	HOMEO BOX D12	http://niaid.abcc.ncifcrf.gov/geneReportFull.jsp?rowids=3410
1421769_AT	LIM HOMEOBOX TRANSCRIPTION FACTOR 1 BETA	http://niaid.abcc.ncifcrf.gov/geneReportFull.jsp?rowids=7619
1420555_AT	ARISTALESS 3	http://niaid.abcc.ncifcrf.gov/geneReportFull.jsp?rowids=7904
1427587_AT, 1439504_S_AT, 1431265_AT, 1439503_AT	ZINC FINGER PROTEIN 28	http://niaid.abcc.ncifcrf.gov/geneReportFull.jsp?rowids=3625
1427283_AT, 1452377_AT	MYELOID/LYMPHOID OR MIXED-LINEAGE LEUKEMIA	http://niaid.abcc.ncifcrf.gov/geneReportFull.jsp?rowids=10903
1420663_AT, 1455071_AT	VZINC FINGER AND BTB DOMAIN CONTAINING 7B	http://niaid.abcc.ncifcrf.gov/geneReportFull.jsp?rowids=27718
1424059_AT	SUPPRESSOR OF VARIEGATION 4-20 HOMOLOG 2 (DROSOPHILA)	http://niaid.abcc.ncifcrf.gov/geneReportFull.jsp?rowids=6720
1427150_AT, 1434179_AT, 1434178_AT	MYELOID/LYMPHOID OR MIXED-LINEAGE LEUKEMIA 3	http://niaid.abcc.ncifcrf.gov/geneReportFull.jsp?rowids=28254
1422761_AT, 1442312_AT, 1455109_AT, 1450739_AT, 1434839_S_AT	TRANSDUCIN (BETA)-LIKE 1X-LINKED RECEPTOR 1	http://niaid.abcc.ncifcrf.gov/geneReportFull.jsp?rowids=7519
1419655_AT, 1449554_AT, 1419654_AT	TRANSDUCIN-LIKE ENHANCER OF SPLIT 3, HOMOLOG OF DROSOPHILA E(SPL)	http://niaid.abcc.ncifcrf.gov/geneReportFull.jsp?rowids=33820
1427255_S_AT, 1427254_AT, 1454774_AT	ZINC FINGER PROTEIN 445	http://niaid.abcc.ncifcrf.gov/geneReportFull.jsp?rowids=146373
1454305_AT, 1432628_AT	CHROMOBOX HOMOLOG 3 (DROSOPHILA HP1 GAMMA)	http://niaid.abcc.ncifcrf.gov/geneReportFull.jsp?rowids=36997
1439243_X_AT	COP9 (CONSTITUTIVE PHOTOMORPHOGENIC) HOMOLOG, SUBUNIT 5 (ARABIDOPSIS THALIANA)	http://niaid.abcc.ncifcrf.gov/geneReportFull.jsp?rowids=37022
1426867_AT	DOUBLESEX AND MAB-3 RELATED TRANSCRIPTION FACTOR 2	http://niaid.abcc.ncifcrf.gov/geneReportFull.jsp?rowids=147141
1420601_AT	GLIAL CELLS MISSING HOMOLOG 1 (DROSOPHILA)	http://niaid.abcc.ncifcrf.gov/geneReportFull.jsp?rowids=144936
1419418_A_AT	MICRORCHIDIA 1	http://niaid.abcc.ncifcrf.gov/geneReportFull.jsp?rowids=7105
1420736_AT, 1449967_AT	SINGLE-MINDED HOMOLOG 1 (DROSOPHILA)	http://niaid.abcc.ncifcrf.gov/geneReportFull.jsp?rowids=20642
1447626_X_AT, 1423526_AT, 1441472_AT	AT RICH INTERACTIVE DOMAIN 3B (BRIGHT LIKE)	http://niaid.abcc.ncifcrf.gov/geneReportFull.jsp?rowids=26368
1435172_AT, 1426001_AT	EOMESODERMIN HOMOLOG (XENOPUS LAEVIS)	http://niaid.abcc.ncifcrf.gov/geneReportFull.jsp?rowids=29360
1430560_AT, 1426727_S_AT, 1426726_AT	PROTEIN PHOSPHATASE 1, REGULATORY SUBUNIT 10	http://niaid.abcc.ncifcrf.gov/geneReportFull.jsp?rowids=43715
1420978_AT, 1439545_AT, 1445914_AT, 1434627_AT, 1424787_A_AT	NUCLEAR RESPIRATORY FACTOR 1	http://niaid.abcc.ncifcrf.gov/geneReportFull.jsp?rowids=37593
1440835_AT	ZINC FINGER PROTEIN 27	http://niaid.abcc.ncifcrf.gov/geneReportFull.jsp?rowids=144904
1439754_AT, 1455562_AT	SRY-BOX CONTAINING GENE 12	http://niaid.abcc.ncifcrf.gov/geneReportFull.jsp?rowids=31956
1447360_AT, 1456132_X_AT, 1454971_X_AT, 1425742_A_AT, 1454758_A_AT, 1433899_X_AT	TSC22 DOMAIN FAMILY, MEMBER 1	http://niaid.abcc.ncifcrf.gov/geneReportFull.jsp?rowids=24706
1423501_AT	MAX PROTEIN	http://niaid.abcc.ncifcrf.gov/geneReportFull.jsp?rowids=15262
1422528_A_AT, 1450644_AT	ZINC FINGER PROTEIN 36, C3H TYPE-LIKE 1	http://niaid.abcc.ncifcrf.gov/geneReportFull.jsp?rowids=27309
1418362_AT	ZINC FINGER PROTEIN 42	http://niaid.abcc.ncifcrf.gov/geneReportFull.jsp?rowids=18008
1420705_AT	FORKHEAD BOX B1	http://niaid.abcc.ncifcrf.gov/geneReportFull.jsp?rowids=14894
1435131_AT	ZINC FINGER PROTEIN 13	http://niaid.abcc.ncifcrf.gov/geneReportFull.jsp?rowids=17139
1417628_AT, 1430458_AT	SUPPRESSOR OF TY 6 HOMOLOG (S. CEREVISIAE)	http://niaid.abcc.ncifcrf.gov/geneReportFull.jsp?rowids=37449
1423882_AT	RING FINGER AND WD REPEAT DOMAIN 3	http://niaid.abcc.ncifcrf.gov/geneReportFull.jsp?rowids=22146
1425743_AT, 1421398_AT, 1439352_AT	TRIPARTITE MOTIF PROTEIN 7	http://niaid.abcc.ncifcrf.gov/geneReportFull.jsp?rowids=146254
1424751_AT	ACTIVATOR OF BASAL TRANSCRIPTION	http://niaid.abcc.ncifcrf.gov/geneReportFull.jsp?rowids=145590
1452350_AT, 1429526_AT, 1456351_AT, 1451137_A_AT, 1427193_AT, 1427192_A_AT	RIKEN CDNA 4432404P07 GENE	http://niaid.abcc.ncifcrf.gov/geneReportFull.jsp?rowids=9417
1437586_AT, 1420999_AT, 1443169_AT, 1450083_AT, 1421000_AT, 1436645_A_AT	CCR4-NOT TRANSCRIPTION COMPLEX, SUBUNIT 4	http://niaid.abcc.ncifcrf.gov/geneReportFull.jsp?rowids=39618
1438192_S_AT, 1427210_AT, 1427209_AT	BROMODOMAIN ADJACENT TO ZINC FINGER DOMAIN, 2A	http://niaid.abcc.ncifcrf.gov/geneReportFull.jsp?rowids=12887
1427091_AT	EXPRESSED SEQUENCE AI481105	http://niaid.abcc.ncifcrf.gov/geneReportFull.jsp?rowids=149200
1452816_AT, 1428518_AT	MYELOID LEUKEMIA FACTOR 1 INTERACTING PROTEIN	http://niaid.abcc.ncifcrf.gov/geneReportFull.jsp?rowids=147082
1441639_AT, 1423755_AT	ZINC FINGER, CCHC DOMAIN CONTAINING 8	http://niaid.abcc.ncifcrf.gov/geneReportFull.jsp?rowids=4217
1415778_AT, 1439413_X_AT	MORTALITY FACTOR 4 LIKE 2	http://niaid.abcc.ncifcrf.gov/geneReportFull.jsp?rowids=27495
1440746_AT, 1447631_AT, 1433433_AT	MYST HISTONE ACETYLTRANSFERASE 2	http://niaid.abcc.ncifcrf.gov/geneReportFull.jsp?rowids=21150
1439704_AT, 1449080_AT, 1445684_S_AT	HISTONE DEACETYLASE 2	http://niaid.abcc.ncifcrf.gov/geneReportFull.jsp?rowids=7521
1426192_AT, 1448401_AT, 1448400_A_AT	SWI/SNF RELATED, MATRIX ASSOCIATED, ACTIN DEPENDENT REGULATOR OF CHROMATIN, SUBFAMILY D, MEMBER 2	http://niaid.abcc.ncifcrf.gov/geneReportFull.jsp?rowids=146252
1452063_AT	RIKEN CDNA 2410081M15 GENE	http://niaid.abcc.ncifcrf.gov/geneReportFull.jsp?rowids=144801
1438250_S_AT	RIKEN CDNA 2310012M09 GENE	http://niaid.abcc.ncifcrf.gov/geneReportFull.jsp?rowids=147928
1439978_AT, 1441653_AT, 1437909_AT	RIKEN CDNA 1700008J07 GENE	http://niaid.abcc.ncifcrf.gov/geneReportFull.jsp?rowids=3346
1427917_S_AT, 1439136_AT, 1443554_AT, 1425940_A_AT	SINGLE-STRANDED DNA BINDING PROTEIN 3	http://niaid.abcc.ncifcrf.gov/geneReportFull.jsp?rowids=6813
1448435_AT, 1441617_AT, 1444680_AT, 1444688_AT	POSITIVE COFACTOR 2, MULTIPROTEIN COMPLEX, GLUTAMINE/Q-RICH-ASSOCIATED PROTEIN	http://niaid.abcc.ncifcrf.gov/geneReportFull.jsp?rowids=32780
1444842_AT, 1437106_AT, 1437105_AT, 1445541_AT, 1441318_AT, 1452360_A_AT	JUMONJI, AT RICH INTERACTIVE DOMAIN 1A (RBP2 LIKE)	http://niaid.abcc.ncifcrf.gov/geneReportFull.jsp?rowids=5244
1434283_AT, 1420973_AT, 1420972_AT, 1445423_AT, 1442176_AT	AT RICH INTERACTIVE DOMAIN 5B (MRF1 LIKE)	http://niaid.abcc.ncifcrf.gov/geneReportFull.jsp?rowids=28202
1421567_AT, 1450287_AT	NEURONAL PAS DOMAIN PROTEIN 3	http://niaid.abcc.ncifcrf.gov/geneReportFull.jsp?rowids=27238
1446349_AT	ZINC FINGER PROTEIN 78	http://niaid.abcc.ncifcrf.gov/geneReportFull.jsp?rowids=13135
1448728_A_AT, 1417483_AT	NUCLEAR FACTOR OF KAPPA LIGHT POLYPEPTIDE GENE ENHANCER IN B-CELLS INHIBITOR, ZETA	http://niaid.abcc.ncifcrf.gov/geneReportFull.jsp?rowids=33561
1422636_AT	CYCLIN D BINDING MYB-LIKE TRANSCRIPTION FACTOR 1	http://niaid.abcc.ncifcrf.gov/geneReportFull.jsp?rowids=9055
1447091_AT, 1430628_AT, 1424458_AT	JUMONJI DOMAIN CONTAINING 2C	http://niaid.abcc.ncifcrf.gov/geneReportFull.jsp?rowids=26995
1428621_A_AT, 1421050_AT, 1421051_S_AT	VACUOLAR PROTEIN SORTING 25 (YEAST)	http://niaid.abcc.ncifcrf.gov/geneReportFull.jsp?rowids=148688
1427142_S_AT, 1427143_AT, 1442278_AT	JUMONJI, AT RICH INTERACTIVE DOMAIN 1B (RBP2 LIKE)	http://niaid.abcc.ncifcrf.gov/geneReportFull.jsp?rowids=10466
1420869_AT, 1420870_AT, 1443500_AT, 1442070_AT, 1438525_AT	MYELOID/LYMPHOID OR MIXED LINEAGE-LEUKEMIA TRANSLOCATION TO 10 HOMOLOG (DROSOPHILA)	http://niaid.abcc.ncifcrf.gov/geneReportFull.jsp?rowids=18519
1455355_AT, 1434699_AT, 1434700_AT	RIKEN CDNA 6030408C04 GENE	http://niaid.abcc.ncifcrf.gov/geneReportFull.jsp?rowids=17127
1418071_S_AT, 1448935_AT, 1418070_AT	CHROMODOMAIN PROTEIN, Y CHROMOSOME-LIKE	http://niaid.abcc.ncifcrf.gov/geneReportFull.jsp?rowids=12606
1455914_AT	EXPRESSED SEQUENCE AI987944	http://niaid.abcc.ncifcrf.gov/geneReportFull.jsp?rowids=147446
1418437_A_AT, 1425930_A_AT	MAX-LIKE PROTEIN X	http://niaid.abcc.ncifcrf.gov/geneReportFull.jsp?rowids=4223
1428289_AT, 1452723_AT, 1436952_AT, 1422264_S_AT, 1456341_A_AT, 1436763_A_AT	KRUPPEL-LIKE FACTOR 9	http://niaid.abcc.ncifcrf.gov/geneReportFull.jsp?rowids=144764
1419224_AT	CAT EYE SYNDROME CHROMOSOME REGION, CANDIDATE 6 HOMOLOG (HUMAN)	http://niaid.abcc.ncifcrf.gov/geneReportFull.jsp?rowids=36031
1444263_AT, 1416544_AT	ENHANCER OF ZESTE HOMOLOG 2 (DROSOPHILA)	http://niaid.abcc.ncifcrf.gov/geneReportFull.jsp?rowids=28002
1417296_AT	ACTIVATING TRANSCRIPTION FACTOR 1	http://niaid.abcc.ncifcrf.gov/geneReportFull.jsp?rowids=17854
1452497_A_AT, 1419976_S_AT	NUCLEAR FACTOR OF ACTIVATED T-CELLS, CYTOPLASMIC, CALCINEURIN-DEPENDENT 3	http://niaid.abcc.ncifcrf.gov/geneReportFull.jsp?rowids=7153
1454149_A_AT, 1432195_S_AT, 1453740_A_AT	CYCLIN L2	http://niaid.abcc.ncifcrf.gov/geneReportFull.jsp?rowids=13636
1438440_AT, 1428656_AT, 1438505_S_AT	RIBONUCLEASE III, NUCLEAR	http://niaid.abcc.ncifcrf.gov/geneReportFull.jsp?rowids=7310
1454369_A_AT, 1432821_AT, 1423380_S_AT	NUCLEAR FACTOR OF ACTIVATED T-CELLS, CYTOPLASMIC, CALCINEURIN-DEPENDENT 4	http://niaid.abcc.ncifcrf.gov/geneReportFull.jsp?rowids=9569
1428997_AT	PHD FINGER PROTEIN 23	http://niaid.abcc.ncifcrf.gov/geneReportFull.jsp?rowids=27391
1421357_AT, 1433511_AT	GENERAL TRANSCRIPTION FACTOR II A, 1	http://niaid.abcc.ncifcrf.gov/geneReportFull.jsp?rowids=4271
1425313_AT	CALCIUM RESPONSE FACTOR	http://niaid.abcc.ncifcrf.gov/geneReportFull.jsp?rowids=19125
1441997_AT	ZINC FINGER PROTEIN 184 (KRUPPEL-LIKE)	http://niaid.abcc.ncifcrf.gov/geneReportFull.jsp?rowids=15399
1438787_AT	ZINC FINGER PROTEIN 206	http://niaid.abcc.ncifcrf.gov/geneReportFull.jsp?rowids=4783
1452395_AT, 1427332_AT	RIKEN CDNA 2410018M14 GENE	http://niaid.abcc.ncifcrf.gov/geneReportFull.jsp?rowids=5054
1448707_AT	RIKEN CDNA 1810004N01 GENE	http://niaid.abcc.ncifcrf.gov/geneReportFull.jsp?rowids=14670
1443595_AT, 1434311_AT, 1451723_AT, 1425481_AT, 1425480_AT	CCR4-NOT TRANSCRIPTION COMPLEX, SUBUNIT 6-LIKE	http://niaid.abcc.ncifcrf.gov/geneReportFull.jsp?rowids=19708
1434514_AT	RNA BINDING MOTIF PROTEIN 15	http://niaid.abcc.ncifcrf.gov/geneReportFull.jsp?rowids=144070
1431843_A_AT	NUCLEAR FACTOR OF KAPPA LIGHT POLYPEPTIDE GENE ENHANCER IN B-CELLS INHIBITOR, EPSILON	http://niaid.abcc.ncifcrf.gov/geneReportFull.jsp?rowids=27342
1435891_X_AT, 1438786_A_AT	RIKEN CDNA 2810426N06 GENE	http://niaid.abcc.ncifcrf.gov/geneReportFull.jsp?rowids=10125
1422517_A_AT	ZINC RIBBON DOMAIN CONTAINING, 1	http://niaid.abcc.ncifcrf.gov/geneReportFull.jsp?rowids=29308
1418515_AT, 1418516_AT, 1418514_AT, 1449115_AT	METAL RESPONSE ELEMENT BINDING TRANSCRIPTION FACTOR 2	http://niaid.abcc.ncifcrf.gov/geneReportFull.jsp?rowids=14021
1454240_AT, 1417520_AT, 1453614_A_AT	NUCLEAR FACTOR, ERYTHROID DERIVED 2, LIKE 3	http://niaid.abcc.ncifcrf.gov/geneReportFull.jsp?rowids=37581
1445054_AT, 1454831_AT, 1441138_AT	FORKHEAD BOX N2	http://niaid.abcc.ncifcrf.gov/geneReportFull.jsp?rowids=148784
1418167_AT	TRANSCRIPTION FACTOR AP4	http://niaid.abcc.ncifcrf.gov/geneReportFull.jsp?rowids=8585
1423103_AT	REGULATORY FACTOR X, 5 (INFLUENCES HLA CLASS II EXPRESSION)	http://niaid.abcc.ncifcrf.gov/geneReportFull.jsp?rowids=149259
1418192_AT	MAX BINDING PROTEIN	http://niaid.abcc.ncifcrf.gov/geneReportFull.jsp?rowids=17980
1449041_A_AT	THYROID HORMONE RECEPTOR INTERACTOR 6	http://niaid.abcc.ncifcrf.gov/geneReportFull.jsp?rowids=144289
1435669_AT, 1444851_AT, 1441243_AT	ZINC FINGER PROTEIN 532	http://niaid.abcc.ncifcrf.gov/geneReportFull.jsp?rowids=16965
1455984_AT, 1441823_AT, 1444505_AT	RETINOIC ACID INDUCED 17	http://niaid.abcc.ncifcrf.gov/geneReportFull.jsp?rowids=7977
1450489_AT	SAL-LIKE 1 (DROSOPHILA)	http://niaid.abcc.ncifcrf.gov/geneReportFull.jsp?rowids=30312
1416095_X_AT	RIKEN CDNA 1110005A23 GENE	http://niaid.abcc.ncifcrf.gov/geneReportFull.jsp?rowids=143790
1437816_AT	ELONGATION PROTEIN 4 HOMOLOG (S. CEREVISIAE)	http://niaid.abcc.ncifcrf.gov/geneReportFull.jsp?rowids=15166
1444777_AT, 1417401_AT, 1441030_AT, 1417400_AT	RETINOIC ACID INDUCED 14	http://niaid.abcc.ncifcrf.gov/geneReportFull.jsp?rowids=16748
1444390_AT	PR DOMAIN CONTAINING 14	http://niaid.abcc.ncifcrf.gov/geneReportFull.jsp?rowids=27937
1434888_A_AT, 1450874_AT, 1438368_A_AT	MATRIN 3	http://niaid.abcc.ncifcrf.gov/geneReportFull.jsp?rowids=21839
1433748_AT	ZINC FINGER, DHHC DOMAIN CONTAINING 18	http://niaid.abcc.ncifcrf.gov/geneReportFull.jsp?rowids=5284
1416651_AT	ZINC FINGER, HIT DOMAIN CONTAINING 2	http://niaid.abcc.ncifcrf.gov/geneReportFull.jsp?rowids=37103
1417887_AT, 1434012_AT, 1434011_A_AT	RIKEN CDNA 1110055N21 GENE	http://niaid.abcc.ncifcrf.gov/geneReportFull.jsp?rowids=145926
1423806_AT	RIKEN CDNA 2610034N24 GENE	http://niaid.abcc.ncifcrf.gov/geneReportFull.jsp?rowids=149137
1423921_AT, 1423922_S_AT	EXPRESSED SEQUENCE C77668	http://niaid.abcc.ncifcrf.gov/geneReportFull.jsp?rowids=12826
1455504_A_AT, 1441879_X_AT, 1418435_AT, 1434853_X_AT, 1451425_A_AT, 1418434_AT	MAKORIN, RING FINGER PROTEIN, 1	http://niaid.abcc.ncifcrf.gov/geneReportFull.jsp?rowids=27703
1424521_AT, 1451390_S_AT	ZINC FINGER, AN1 TYPE DOMAIN 2B	http://niaid.abcc.ncifcrf.gov/geneReportFull.jsp?rowids=11524
1417849_AT, 1417848_AT	GLUCOCORTICOID INDUCED GENE 1	http://niaid.abcc.ncifcrf.gov/geneReportFull.jsp?rowids=5570
1434234_AT	ZINC FINGER PROTEIN 341	http://niaid.abcc.ncifcrf.gov/geneReportFull.jsp?rowids=5859
Functional Group 3	Median: 0.21508036044803328	Geo: 3.3701534285431637E-19	http://niaid.abcc.ncifcrf.gov/termReport.jsp?rowids=;930000216:1.0$,147082;290001088:1.0$,147082;350000335:1.0$,4766;730027871:1.0$,34378;290001084:1.0$,147082;410001493:1.0$,145242;730013308:1.0$,5563;410002636:1.0$,35345;470000346:1.0$,5398;1030080009:1.0$,35345;470003023:1.0$,35345;290004127:1.0$,4766;290008338:0.10357060304136022$,145242,35218,4766;410001472:1.0$,145242;930000571:3.8451363396…
1452816_AT, 1428518_AT	MYELOID LEUKEMIA FACTOR 1 INTERACTING PROTEIN	http://niaid.abcc.ncifcrf.gov/geneReportFull.jsp?rowids=147082
1455730_AT, 1438811_AT	DISCS, LARGE HOMOLOG 7 (DROSOPHILA)	http://niaid.abcc.ncifcrf.gov/geneReportFull.jsp?rowids=4766
1450292_A_AT	HORMA DOMAIN CONTAINING 1	http://niaid.abcc.ncifcrf.gov/geneReportFull.jsp?rowids=34378
1416309_AT, 1442830_AT, 1416310_AT	EXPRESSED SEQUENCE AW547774	http://niaid.abcc.ncifcrf.gov/geneReportFull.jsp?rowids=145242
1423847_AT	RIKEN CDNA 2810406C15 GENE	http://niaid.abcc.ncifcrf.gov/geneReportFull.jsp?rowids=5563
1448635_AT, 1429658_A_AT, 1429660_S_AT, 1429659_AT	SMC2 STRUCTURAL MAINTENANCE OF CHROMOSOMES 2-LIKE 1 (YEAST)	http://niaid.abcc.ncifcrf.gov/geneReportFull.jsp?rowids=35345
1416962_AT	REGULATOR OF CHROMOSOME CONDENSATION 1	http://niaid.abcc.ncifcrf.gov/geneReportFull.jsp?rowids=5398
1435575_AT	KINETOCHORE ASSOCIATED 1	http://niaid.abcc.ncifcrf.gov/geneReportFull.jsp?rowids=35218
1423775_S_AT, 1423774_A_AT	PROTEIN REGULATOR OF CYTOKINESIS 1	http://niaid.abcc.ncifcrf.gov/geneReportFull.jsp?rowids=4677
1428481_S_AT, 1436847_S_AT, 1428480_AT	CELL DIVISION CYCLE ASSOCIATED 8	http://niaid.abcc.ncifcrf.gov/geneReportFull.jsp?rowids=27503
1448001_X_AT, 1448000_AT, 1452040_A_AT	CELL DIVISION CYCLE ASSOCIATED 3	http://niaid.abcc.ncifcrf.gov/geneReportFull.jsp?rowids=149269
1449612_X_AT, 1419792_AT, 1440924_AT, 1439695_A_AT	M-PHASE PHOSPHOPROTEIN 1	http://niaid.abcc.ncifcrf.gov/geneReportFull.jsp?rowids=16476
1416172_AT, 1416173_AT	PESCADILLO HOMOLOG 1, CONTAINING BRCT DOMAIN (ZEBRAFISH)	http://niaid.abcc.ncifcrf.gov/geneReportFull.jsp?rowids=11450
1418919_AT, 1439510_AT	SHUGOSHIN-LIKE 1 (S. POMBE)	http://niaid.abcc.ncifcrf.gov/geneReportFull.jsp?rowids=8941
1435306_A_AT, 1452315_AT, 1452314_AT	KINESIN FAMILY MEMBER 11	http://niaid.abcc.ncifcrf.gov/geneReportFull.jsp?rowids=11232
1430811_A_AT	CELL DIVISION CYCLE ASSOCIATED 1	http://niaid.abcc.ncifcrf.gov/geneReportFull.jsp?rowids=6053
1439436_X_AT, 1423093_AT, 1441314_AT, 1423092_AT	INNER CENTROMERE PROTEIN	http://niaid.abcc.ncifcrf.gov/geneReportFull.jsp?rowids=9784
1429326_AT	RIKEN CDNA 2610300B10 GENE	http://niaid.abcc.ncifcrf.gov/geneReportFull.jsp?rowids=7806
1432361_A_AT, 1432362_AT, 1429095_AT	RIKEN CDNA 1700022C02 GENE	http://niaid.abcc.ncifcrf.gov/geneReportFull.jsp?rowids=147191
1417445_AT	KINETOCHORE ASSOCIATED 2	http://niaid.abcc.ncifcrf.gov/geneReportFull.jsp?rowids=24093
1422016_A_AT	CENTROMERE AUTOANTIGEN H	http://niaid.abcc.ncifcrf.gov/geneReportFull.jsp?rowids=27539
1437251_AT, 1455983_AT	CELL DIVISION CYCLE ASSOCIATED 2	http://niaid.abcc.ncifcrf.gov/geneReportFull.jsp?rowids=20333
1437480_AT, 1423440_AT, 1447413_AT	RIKEN CDNA 1110001A07 GENE	http://niaid.abcc.ncifcrf.gov/geneReportFull.jsp?rowids=14489
1429478_AT, 1433807_AT	RIKEN CDNA 6720463M24 GENE	http://niaid.abcc.ncifcrf.gov/geneReportFull.jsp?rowids=33584
1423987_AT	CELL DIVISION CYCLE 26	http://niaid.abcc.ncifcrf.gov/geneReportFull.jsp?rowids=5365
Functional Group 4	Median: 2.8786007529955557E-4	Geo: 7.435946991897197E-17	http://niaid.abcc.ncifcrf.gov/termReport.jsp?rowids=;350001277:0.17591312552457944$,17196,24602,144983;930001165:1.0$,24602;290006113:0.3169526607289642$,17196,24602;410002982:1.0$,24602;900000340:1.0$,16415;350000213:0.07048305229920473$,17196,24602,144983;470003168:1.0$,16415;410004208:1.0$,16415;1030080509:1.0$,24602;410001448:5.6781733281970054E-5$,16064,16415,17196,24602,144983;490016908:1.0…
1433794_AT, 1440459_AT	AMYOTROPHIC LATERAL SCLEROSIS 4 HOMOLOG (HUMAN)	http://niaid.abcc.ncifcrf.gov/geneReportFull.jsp?rowids=17196
1448762_AT	RAD17 HOMOLOG (S. POMBE)	http://niaid.abcc.ncifcrf.gov/geneReportFull.jsp?rowids=24602
1439297_AT, 1438149_AT, 1436738_AT	EXPRESSED SEQUENCE AI449441	http://niaid.abcc.ncifcrf.gov/geneReportFull.jsp?rowids=144983
1452224_AT, 1420091_S_AT, 1420092_AT	MICRORCHIDIA 3	http://niaid.abcc.ncifcrf.gov/geneReportFull.jsp?rowids=16415
1448836_S_AT	ATP BINDING DOMAIN 1 FAMILY, MEMBER B	http://niaid.abcc.ncifcrf.gov/geneReportFull.jsp?rowids=16064
Functional Group 5	Median: 0.5222309222948925	Geo: 1.1936318049196404E-15	http://niaid.abcc.ncifcrf.gov/termReport.jsp?rowids=;1030024692:1.0$,42172;350001338:0.0020652699554487394$,42172,148168,27620,32789,14182;930000137:1.0$,32789;290005131:1.0$,27620;930001165:1.0$,42172;290000281:1.0$,27620;350001277:0.030934613197113686$,42172,148168,27620,32789,14182;470007880:1.0$,32789;470000072:1.0$,148168;930000961:1.0$,14182;730010791:1.0$,42172;930000819:1.0$,148168;290000…
1448677_AT	COX4 NEIGHBOR	http://niaid.abcc.ncifcrf.gov/geneReportFull.jsp?rowids=42172
1432332_A_AT, 1434216_A_AT	NUDIX (NUCLEOSIDE DIPHOSPHATE LINKED MOIETY X)-TYPE MOTIF 19	http://niaid.abcc.ncifcrf.gov/geneReportFull.jsp?rowids=148168
1427944_AT	C1Q DOMAIN CONTAINING 1	http://niaid.abcc.ncifcrf.gov/geneReportFull.jsp?rowids=27620
1417075_AT, 1441796_AT	RIKEN CDNA 2010309E21 GENE	http://niaid.abcc.ncifcrf.gov/geneReportFull.jsp?rowids=32789
1423840_AT, 1419812_S_AT	COILED-COIL DOMAIN CONTAINING 56	http://niaid.abcc.ncifcrf.gov/geneReportFull.jsp?rowids=14182
Functional Group 6	Median: 0.5765606734233998	Geo: 1.549536916033067E-15	http://niaid.abcc.ncifcrf.gov/termReport.jsp?rowids=;730001827:0.007578798287248032$,147041,27403;930000978:1.0$,4217;290004147:1.0$,12525;730007180:1.0$,18878;290002992:1.0$,12525;470011458:2.516398664451559E-7$,145850,12735,145703,147041,27403,144016;1030069676:0.27343764327674414$,145850,4217;1030069664:1.0$,12735;290004508:1.0$,21045;1030069663:1.0$,4217;290004507:1.0$,21045;930000571:0.88366…
1452774_AT, 1452712_AT	RIKEN CDNA 2610510D13 GENE	http://niaid.abcc.ncifcrf.gov/geneReportFull.jsp?rowids=147041
1433829_A_AT, 1433830_AT, 1420365_A_AT, 1434047_X_AT	HETEROGENEOUS NUCLEAR RIBONUCLEOPROTEIN A2/B1	http://niaid.abcc.ncifcrf.gov/geneReportFull.jsp?rowids=27403
1441639_AT, 1423755_AT	ZINC FINGER, CCHC DOMAIN CONTAINING 8	http://niaid.abcc.ncifcrf.gov/geneReportFull.jsp?rowids=4217
1452999_AT, 1429043_AT	SURVIVAL MOTOR NEURON DOMAIN CONTAINING 1	http://niaid.abcc.ncifcrf.gov/geneReportFull.jsp?rowids=12525
1450943_AT	RIKEN CDNA 2010012C16 GENE	http://niaid.abcc.ncifcrf.gov/geneReportFull.jsp?rowids=18878
1424101_AT, 1445594_AT	HETEROGENEOUS NUCLEAR RIBONUCLEOPROTEIN L	http://niaid.abcc.ncifcrf.gov/geneReportFull.jsp?rowids=145850
1429009_AT, 1429010_AT, 1429011_X_AT, 1451104_A_AT	U1 SMALL NUCLEAR RIBONUCLEOPROTEIN POLYPEPTIDE A	http://niaid.abcc.ncifcrf.gov/geneReportFull.jsp?rowids=12735
1415872_AT	HETEROGENEOUS NUCLEAR RIBONUCLEOPROTEIN H1	http://niaid.abcc.ncifcrf.gov/geneReportFull.jsp?rowids=145703
1417548_AT, 1417547_AT	SQUAMOUS CELL CARCINOMA ANTIGEN RECOGNIZED BY T-CELLS 3	http://niaid.abcc.ncifcrf.gov/geneReportFull.jsp?rowids=144016
1448597_AT, 1417117_AT	CLEAVAGE STIMULATION FACTOR, 3' PRE-RNA, SUBUNIT 1	http://niaid.abcc.ncifcrf.gov/geneReportFull.jsp?rowids=21045
1451044_AT	SURVIVOR OF MOTOR NEURON PROTEIN INTERACTING PROTEIN 1	http://niaid.abcc.ncifcrf.gov/geneReportFull.jsp?rowids=39297
1438481_AT, 1429724_AT	PRP4 PRE-MRNA PROCESSING FACTOR 4 HOMOLOG (YEAST)	http://niaid.abcc.ncifcrf.gov/geneReportFull.jsp?rowids=143866
1422636_AT	CYCLIN D BINDING MYB-LIKE TRANSCRIPTION FACTOR 1	http://niaid.abcc.ncifcrf.gov/geneReportFull.jsp?rowids=9055
1448642_AT	POLY(RC) BINDING PROTEIN 1	http://niaid.abcc.ncifcrf.gov/geneReportFull.jsp?rowids=19640
1450035_A_AT, 1429436_AT, 1447466_AT, 1420917_AT, 1442171_AT, 1420916_AT, 1429437_AT	PRE-MRNA PROCESSING FACTOR 40 HOMOLOG A (YEAST)	http://niaid.abcc.ncifcrf.gov/geneReportFull.jsp?rowids=147871
1424104_AT	SYF2 HOMOLOG, RNA SPLICING FACTOR (S. CEREVISIAE)	http://niaid.abcc.ncifcrf.gov/geneReportFull.jsp?rowids=31180
1430041_AT	RIKEN CDNA 6330548G22 GENE	http://niaid.abcc.ncifcrf.gov/geneReportFull.jsp?rowids=5236
Functional Group 7	Median: 1.0	Geo: 4.781112643086735E-14	http://niaid.abcc.ncifcrf.gov/termReport.jsp?rowids=;290003384:1.0$,16597;290003383:0.059575066236264754$,3507,20100,147329;930000978:1.0$,3507;90000015:1.0$,17202;930000206:1.0$,17202;470006098:1.0$,20100;470006097:1.0$,20100;900000193:1.0$,147329;930000197:1.0$,147329;730027851:1.0$,3507;290004127:1.0$,17202;1030069664:1.0$,3507;1030069663:1.0$,3507;290008338:7.879405060276655E-4$,144531,17202,…
1422252_A_AT, 1456077_X_AT	CELL DIVISION CYCLE 25 HOMOLOG C (S. CEREVISIAE)	http://niaid.abcc.ncifcrf.gov/geneReportFull.jsp?rowids=16597
1416773_AT, 1416774_AT	WEE 1 HOMOLOG (S. POMBE)	http://niaid.abcc.ncifcrf.gov/geneReportFull.jsp?rowids=3507
1419943_S_AT	CYCLIN B1	http://niaid.abcc.ncifcrf.gov/geneReportFull.jsp?rowids=20100
1440040_AT, 1455287_AT, 1435338_AT	CYCLIN-DEPENDENT KINASE 6	http://niaid.abcc.ncifcrf.gov/geneReportFull.jsp?rowids=147329
1443087_AT, 1433430_S_AT	CDC23 (CELL DIVISION CYCLE 23, YEAST, HOMOLOG)	http://niaid.abcc.ncifcrf.gov/geneReportFull.jsp?rowids=17202
1419451_AT	FIZZY/CELL DIVISION CYCLE 20 RELATED 1 (DROSOPHILA)	http://niaid.abcc.ncifcrf.gov/geneReportFull.jsp?rowids=144531
1448001_X_AT, 1448000_AT, 1452040_A_AT	CELL DIVISION CYCLE ASSOCIATED 3	http://niaid.abcc.ncifcrf.gov/geneReportFull.jsp?rowids=149269
1439377_X_AT, 1416664_AT, 1439394_X_AT	RIKEN CDNA 2310042N09 GENE	http://niaid.abcc.ncifcrf.gov/geneReportFull.jsp?rowids=145543
1423987_AT	CELL DIVISION CYCLE 26	http://niaid.abcc.ncifcrf.gov/geneReportFull.jsp?rowids=5365
Functional Group 8	Median: 0.03978500934386944	Geo: 4.4475427281376184E-13	http://niaid.abcc.ncifcrf.gov/termReport.jsp?rowids=;930000216:0.6832900697406439$,36997,12606;290001088:0.6330946589215405$,5296,36997,12606;1030072370:1.0$,12606;290001084:0.6396651123608605$,5296,36997,12606;410001489:1.0$,12606;730001814:1.0$,5296;290001072:1.057166607147222E-26$,35205,14527,16579,9633,5296,3419,18467,148657,14190,23867,16651,4874,146080;730001812:1.0$,9633;290001071:3.339182…
1454305_AT, 1432628_AT	CHROMOBOX HOMOLOG 3 (DROSOPHILA HP1 GAMMA)	http://niaid.abcc.ncifcrf.gov/geneReportFull.jsp?rowids=36997
1418071_S_AT, 1448935_AT, 1418070_AT	CHROMODOMAIN PROTEIN, Y CHROMOSOME-LIKE	http://niaid.abcc.ncifcrf.gov/geneReportFull.jsp?rowids=12606
1438307_AT	HIGH MOBILITY GROUP BOX 2	http://niaid.abcc.ncifcrf.gov/geneReportFull.jsp?rowids=5296
1427762_X_AT	HISTONE 1, H2BP	http://niaid.abcc.ncifcrf.gov/geneReportFull.jsp?rowids=35205
1416746_AT	H2A HISTONE FAMILY, MEMBER X	http://niaid.abcc.ncifcrf.gov/geneReportFull.jsp?rowids=14527
1428029_A_AT, 1436596_AT	H2A HISTONE FAMILY, MEMBER V	http://niaid.abcc.ncifcrf.gov/geneReportFull.jsp?rowids=16579
1428014_AT, 1422947_AT, 1424854_AT	HISTONE 1, H4H	http://niaid.abcc.ncifcrf.gov/geneReportFull.jsp?rowids=9633
1456032_X_AT, 1438091_A_AT, 1416415_A_AT, 1438092_X_AT	H2A HISTONE FAMILY, MEMBER Z	http://niaid.abcc.ncifcrf.gov/geneReportFull.jsp?rowids=3419
1455095_AT, 1447854_S_AT	SIMILAR TO HISTONE H2B-616	http://niaid.abcc.ncifcrf.gov/geneReportFull.jsp?rowids=18467
1427864_AT, 1422155_AT, 1431231_AT	HISTONE 2, H3C1	http://niaid.abcc.ncifcrf.gov/geneReportFull.jsp?rowids=148657
1418367_X_AT, 1418366_AT	HISTONE 2, H2AB	http://niaid.abcc.ncifcrf.gov/geneReportFull.jsp?rowids=14190
1418367_X_AT, 1418366_AT	HISTONE 2, H2AA1	http://niaid.abcc.ncifcrf.gov/geneReportFull.jsp?rowids=23867
1438204_AT, 1436994_A_AT, 1416101_A_AT	HISTONE 1, H1C	http://niaid.abcc.ncifcrf.gov/geneReportFull.jsp?rowids=16651
1443475_AT, 1431231_AT, 1427864_AT	HISTONE 1, H3G	http://niaid.abcc.ncifcrf.gov/geneReportFull.jsp?rowids=4874
1418366_AT, 1418367_X_AT	HYPOTHETICAL PROTEIN 1190022L06	http://niaid.abcc.ncifcrf.gov/geneReportFull.jsp?rowids=146080
Functional Group 9	Median: 0.8156114105018748	Geo: 4.5343997627828425E-12	http://niaid.abcc.ncifcrf.gov/termReport.jsp?rowids=;470000002:1.0$,145543;1030064905:1.0$,19659;730029495:1.0$,15242;290001201:1.0$,145543;1030064890:1.0$,19264;290004065:0.07926231299112063$,15242,145543;290001581:1.0$,15242;290003299:1.0$,21045;290006164:1.0$,145543;290003298:1.0$,21045;290000046:0.05056284192068082$,15242,145543;350000213:0.018707393479863416$,7725,15242,21045,19659;103004501…
1439377_X_AT, 1416664_AT, 1439394_X_AT	RIKEN CDNA 2310042N09 GENE	http://niaid.abcc.ncifcrf.gov/geneReportFull.jsp?rowids=145543
1416890_AT	WD REPEAT DOMAIN 74	http://niaid.abcc.ncifcrf.gov/geneReportFull.jsp?rowids=19659
1448473_AT, 1416815_S_AT, 1448058_S_AT	BUDDING UNINHIBITED BY BENZIMIDAZOLES 3 HOMOLOG (S. CEREVISIAE)	http://niaid.abcc.ncifcrf.gov/geneReportFull.jsp?rowids=15242
1453024_AT, 1432614_AT, 1434076_AT, 1432615_AT, 1455278_AT, 1434077_AT, 1454823_AT	WD REPEAT DOMAIN 37	http://niaid.abcc.ncifcrf.gov/geneReportFull.jsp?rowids=19264
1448597_AT, 1417117_AT	CLEAVAGE STIMULATION FACTOR, 3' PRE-RNA, SUBUNIT 1	http://niaid.abcc.ncifcrf.gov/geneReportFull.jsp?rowids=21045
1448646_AT, 1417270_AT	WD REPEAT DOMAIN 12	http://niaid.abcc.ncifcrf.gov/geneReportFull.jsp?rowids=7725
1434224_AT, 1450412_AT, 1421927_AT, 1436603_AT	TRANSDUCIN (BETA)-LIKE 2	http://niaid.abcc.ncifcrf.gov/geneReportFull.jsp?rowids=37605
1444647_AT, 1429707_AT, 1435001_AT, 1426019_AT	PHOSPHOLIPASE A2, ACTIVATING PROTEIN	http://niaid.abcc.ncifcrf.gov/geneReportFull.jsp?rowids=14412
Functional Group 10	Median: 2.7527510485565093E-13	Geo: 1.8879322711577874E-9	http://niaid.abcc.ncifcrf.gov/termReport.jsp?rowids=;930000216:0.09994115019316173$,10377,39618,145551;290001088:0.07050079213712672$,10377,39618,145551,17127;1030072370:1.0$,10377;290004151:1.0$,13988;470002660:1.0$,10377;930000978:1.0727076287585854E-6$,13988,10377,39618,40768,143867,145551,17127,6957;290000318:1.0$,40768;290001084:0.07252694569255433$,10377,39618,145551,17127;290004148:1.0$,69…
1455394_AT, 1418861_AT	PROTEIN INHIBITOR OF ACTIVATED STAT 4	http://niaid.abcc.ncifcrf.gov/geneReportFull.jsp?rowids=10377
1437586_AT, 1420999_AT, 1443169_AT, 1450083_AT, 1421000_AT, 1436645_A_AT	CCR4-NOT TRANSCRIPTION COMPLEX, SUBUNIT 4	http://niaid.abcc.ncifcrf.gov/geneReportFull.jsp?rowids=39618
1424320_A_AT	TNF RECEPTOR-ASSOCIATED FACTOR 7	http://niaid.abcc.ncifcrf.gov/geneReportFull.jsp?rowids=145551
1455355_AT, 1434699_AT, 1434700_AT	RIKEN CDNA 6030408C04 GENE	http://niaid.abcc.ncifcrf.gov/geneReportFull.jsp?rowids=17127
1433550_AT, 1434529_X_AT, 1442922_AT	CHECKPOINT WITH FORKHEAD AND RING FINGER DOMAINS	http://niaid.abcc.ncifcrf.gov/geneReportFull.jsp?rowids=13988
1443609_S_AT, 1428070_AT	SYNOVIAL APOPTOSIS INHIBITOR 1, SYNOVIOLIN	http://niaid.abcc.ncifcrf.gov/geneReportFull.jsp?rowids=40768
1431285_AT, 1454645_AT, 1445304_AT	MAHOGUNIN, RING FINGER 1	http://niaid.abcc.ncifcrf.gov/geneReportFull.jsp?rowids=143867
1421122_AT, 1437203_AT	CASITAS B-LINEAGE LYMPHOMA-LIKE 1	http://niaid.abcc.ncifcrf.gov/geneReportFull.jsp?rowids=6957
Functional Group 11	Median: 0.001317641013559109	Geo: 3.909973155938169E-8	http://niaid.abcc.ncifcrf.gov/termReport.jsp?rowids=;410000350:0.13865750835382643$,36026,72104;350000335:1.0$,6951;350000334:1.0$,6951;290004147:1.0$,6951;410001493:0.32349698436137586$,145242,6951;470003803:1.0$,45546;350000327:1.0$,14083;410002636:0.0019045599884075998$,36026,72104,6951,45546,35345;1030019885:1.0$,6951;1030080009:1.0$,35345;470003023:1.0$,35345;470007618:0.01409337205040824$,3…
1423846_X_AT	TUBULIN, ALPHA 2	http://niaid.abcc.ncifcrf.gov/geneReportFull.jsp?rowids=36026
1416256_A_AT, 1455719_AT	TUBULIN, BETA 5	http://niaid.abcc.ncifcrf.gov/geneReportFull.jsp?rowids=72104
1450949_AT	KATANIN P60 (ATPASE-CONTAINING) SUBUNIT A1	http://niaid.abcc.ncifcrf.gov/geneReportFull.jsp?rowids=6951
1416309_AT, 1442830_AT, 1416310_AT	EXPRESSED SEQUENCE AW547774	http://niaid.abcc.ncifcrf.gov/geneReportFull.jsp?rowids=145242
1438763_AT	DYNEIN, AXONEMAL, HEAVY CHAIN 2	http://niaid.abcc.ncifcrf.gov/geneReportFull.jsp?rowids=45546
1449207_A_AT	KINESIN FAMILY MEMBER 20A	http://niaid.abcc.ncifcrf.gov/geneReportFull.jsp?rowids=14083
1448635_AT, 1429658_A_AT, 1429660_S_AT, 1429659_AT	SMC2 STRUCTURAL MAINTENANCE OF CHROMOSOMES 2-LIKE 1 (YEAST)	http://niaid.abcc.ncifcrf.gov/geneReportFull.jsp?rowids=35345
1417157_AT	ARP10 ACTIN-RELATED PROTEIN 10 HOMOLOG (S. CEREVISIAE)	http://niaid.abcc.ncifcrf.gov/geneReportFull.jsp?rowids=37271
1454221_A_AT, 1432392_AT, 1437611_X_AT	EST X83316	http://niaid.abcc.ncifcrf.gov/geneReportFull.jsp?rowids=29252
1449612_X_AT, 1419792_AT, 1440924_AT, 1439695_A_AT	M-PHASE PHOSPHOPROTEIN 1	http://niaid.abcc.ncifcrf.gov/geneReportFull.jsp?rowids=16476
1424947_AT	DYNEIN CYTOPLASMIC 1 LIGHT INTERMEDIATE CHAIN 1	http://niaid.abcc.ncifcrf.gov/geneReportFull.jsp?rowids=7050
1424107_AT	KINESIN FAMILY MEMBER 18A	http://niaid.abcc.ncifcrf.gov/geneReportFull.jsp?rowids=3337
1437716_X_AT, 1423813_AT, 1451128_S_AT	EXPRESSED SEQUENCE AL033313	http://niaid.abcc.ncifcrf.gov/geneReportFull.jsp?rowids=13782
1435306_A_AT, 1452315_AT, 1452314_AT	KINESIN FAMILY MEMBER 11	http://niaid.abcc.ncifcrf.gov/geneReportFull.jsp?rowids=11232
1435005_AT, 1439040_AT	CENTROMERE PROTEIN E	http://niaid.abcc.ncifcrf.gov/geneReportFull.jsp?rowids=146838
1454103_AT	DYNEIN HEAVY CHAIN DOMAIN 3	http://niaid.abcc.ncifcrf.gov/geneReportFull.jsp?rowids=33495
1453226_AT	RIKEN CDNA 3000004C01 GENE	http://niaid.abcc.ncifcrf.gov/geneReportFull.jsp?rowids=145072
1435497_AT	KINESIN FAMILY MEMBER 7	http://niaid.abcc.ncifcrf.gov/geneReportFull.jsp?rowids=9470
Functional Group 12	Median: 0.2928206738950328	Geo: 7.65114353761814E-8	http://niaid.abcc.ncifcrf.gov/termReport.jsp?rowids=;410001495:1.0$,144094;470003803:1.0$,45546;290008356:1.0$,34896;410002636:3.6214456638929004E-17$,17845,144893,23800,27904,34896,3260,11962,148325,17535,33038,144094,45546,24602;930000961:0.9955025705345258$,33038,17535;470003023:3.381313468230026E-4$,33038,17535,144893;410001475:1.21598910700801E-8$,17845,148325,23800,27904,11962,3260;10300696…
1424321_AT, 1438161_S_AT	REPLICATION FACTOR C (ACTIVATOR 1) 4	http://niaid.abcc.ncifcrf.gov/geneReportFull.jsp?rowids=144094
1438763_AT	DYNEIN, AXONEMAL, HEAVY CHAIN 2	http://niaid.abcc.ncifcrf.gov/geneReportFull.jsp?rowids=45546
1455789_X_AT	HEAT SHOCK PROTEIN 8	http://niaid.abcc.ncifcrf.gov/geneReportFull.jsp?rowids=34896
1441631_AT, 1415713_A_AT	DEAD (ASP-GLU-ALA-ASP) BOX POLYPEPTIDE 24	http://niaid.abcc.ncifcrf.gov/geneReportFull.jsp?rowids=17845
1452177_AT, 1426748_S_AT, 1426747_AT	ATP-BINDING CASSETTE, SUB-FAMILY F (GCN20), MEMBER 3	http://niaid.abcc.ncifcrf.gov/geneReportFull.jsp?rowids=144893
1425205_AT, 1424590_AT, 1425203_AT, 1442444_AT	RIKEN CDNA 4921519L13 GENE	http://niaid.abcc.ncifcrf.gov/geneReportFull.jsp?rowids=23800
1450934_AT	EUKARYOTIC TRANSLATION INITIATION FACTOR 4A2	http://niaid.abcc.ncifcrf.gov/geneReportFull.jsp?rowids=27904
1424398_AT, 1424397_AT, 1437550_AT	DEAH (ASP-GLU-ALA-HIS) BOX POLYPEPTIDE 36	http://niaid.abcc.ncifcrf.gov/geneReportFull.jsp?rowids=3260
1452693_AT	DEAH (ASP-GLU-ALA-HIS) BOX POLYPEPTIDE 35	http://niaid.abcc.ncifcrf.gov/geneReportFull.jsp?rowids=11962
1430980_A_AT, 1427058_AT, 1434985_A_AT	EUKARYOTIC TRANSLATION INITIATION FACTOR 4A, PSEUDOGENE 4	http://niaid.abcc.ncifcrf.gov/geneReportFull.jsp?rowids=148325
1422524_AT	ATP-BINDING CASSETTE, SUB-FAMILY B (MDR/TAP), MEMBER 6	http://niaid.abcc.ncifcrf.gov/geneReportFull.jsp?rowids=17535
1422906_AT	ATP-BINDING CASSETTE, SUB-FAMILY G (WHITE), MEMBER 2	http://niaid.abcc.ncifcrf.gov/geneReportFull.jsp?rowids=33038
1448762_AT	RAD17 HOMOLOG (S. POMBE)	http://niaid.abcc.ncifcrf.gov/geneReportFull.jsp?rowids=24602
1426271_AT, 1426270_AT	SMC5 STRUCTURAL MAINTENANCE OF CHROMOSOMES 5-LIKE 1 (YEAST)	http://niaid.abcc.ncifcrf.gov/geneReportFull.jsp?rowids=9104
Functional Group 13	Median: 1.3580568562276908E-4	Geo: 8.324524933362116E-7	http://niaid.abcc.ncifcrf.gov/termReport.jsp?rowids=;470000002:1.0$,145543;1030070447:5.331298782228519E-4$,10369,19431,15314;930001536:0.02202792524441576$,143867,15720,149269;900000402:1.0$,17192;900000211:1.0$,17192;900000020:1.0$,143783;730001805:1.0$,148731;730001804:1.0$,14459;1030070634:1.0$,17192;730001801:1.0$,148731;900000395:1.0$,148206;290005031:1.0$,17127;930000571:0.2090717311806214…
1439377_X_AT, 1416664_AT, 1439394_X_AT	RIKEN CDNA 2310042N09 GENE	http://niaid.abcc.ncifcrf.gov/geneReportFull.jsp?rowids=145543
1427238_AT	F-BOX PROTEIN 15	http://niaid.abcc.ncifcrf.gov/geneReportFull.jsp?rowids=10369
1418953_AT	F-BOX PROTEIN 16	http://niaid.abcc.ncifcrf.gov/geneReportFull.jsp?rowids=19431
1451524_AT, 1424884_AT, 1423442_A_AT, 1453867_AT, 1438131_AT, 1432411_A_AT, 1436487_X_AT	F-BOX AND WD-40 DOMAIN PROTEIN2	http://niaid.abcc.ncifcrf.gov/geneReportFull.jsp?rowids=15314
1431285_AT, 1454645_AT, 1445304_AT	MAHOGUNIN, RING FINGER 1	http://niaid.abcc.ncifcrf.gov/geneReportFull.jsp?rowids=143867
1456102_A_AT, 1428287_AT, 1452722_A_AT	CULLIN 5	http://niaid.abcc.ncifcrf.gov/geneReportFull.jsp?rowids=15720
1448001_X_AT, 1448000_AT, 1452040_A_AT	CELL DIVISION CYCLE ASSOCIATED 3	http://niaid.abcc.ncifcrf.gov/geneReportFull.jsp?rowids=149269
1451109_A_AT, 1444044_AT, 1450431_A_AT, 1421955_A_AT	NEURAL PRECURSOR CELL EXPRESSED, DEVELOPMENTALLY DOWN-REGULTED GENE 4	http://niaid.abcc.ncifcrf.gov/geneReportFull.jsp?rowids=17192
1426425_AT, 1426424_AT, 1446757_AT	SGT1, SUPPRESSOR OF G2 ALLELE OF SKP1 (S. CEREVISIAE)	http://niaid.abcc.ncifcrf.gov/geneReportFull.jsp?rowids=143783
1453723_X_AT, 1435643_X_AT	UBIQUITIN B	http://niaid.abcc.ncifcrf.gov/geneReportFull.jsp?rowids=148731
1432827_X_AT, 1420494_X_AT, 1437666_X_AT, 1425966_X_AT, 1425965_AT, 1454373_X_AT	UBIQUITIN C	http://niaid.abcc.ncifcrf.gov/geneReportFull.jsp?rowids=14459
1451585_X_AT, 1422106_A_AT	SPLA/RYANODINE RECEPTOR DOMAIN AND SOCS BOX CONTAINING 2	http://niaid.abcc.ncifcrf.gov/geneReportFull.jsp?rowids=148206
1455355_AT, 1434699_AT, 1434700_AT	RIKEN CDNA 6030408C04 GENE	http://niaid.abcc.ncifcrf.gov/geneReportFull.jsp?rowids=17127
1421846_AT, 1421847_AT, 1438129_AT	WD REPEAT AND SOCS BOX-CONTAINING 2	http://niaid.abcc.ncifcrf.gov/geneReportFull.jsp?rowids=7518
1428497_AT, 1428496_AT	SECIS BINDING PROTEIN 2	http://niaid.abcc.ncifcrf.gov/geneReportFull.jsp?rowids=26779
Functional Group 14	Median: 0.031236518745192052	Geo: 1.1111351771988862E-6	http://niaid.abcc.ncifcrf.gov/termReport.jsp?rowids=;1030045236:1.0$,5382;470000191:1.0$,9054;410001741:1.0$,31938;290004462:1.0$,21739;1030083047:1.0$,3565;350000616:6.40970230431258E-5$,31938,3565,5382,9054;1030083046:1.0$,3565;1030083045:1.0$,3565;1030083044:1.0$,3565;1030083043:0.007523479362902772$,3565,5382;410000015:1.0$,21739;930000571:3.1735517408840695E-4$,31938,3565,21739,5382,9054;500…
1433585_AT, 1455043_AT	TRANSPORTIN 1	http://niaid.abcc.ncifcrf.gov/geneReportFull.jsp?rowids=5382
1415860_AT	KARYOPHERIN (IMPORTIN) ALPHA 2	http://niaid.abcc.ncifcrf.gov/geneReportFull.jsp?rowids=9054
1422488_AT	NTF2-RELATED EXPORT PROTEIN 1	http://niaid.abcc.ncifcrf.gov/geneReportFull.jsp?rowids=31938
1428560_AT, 1451468_S_AT	RIKEN CDNA 2700038C24 GENE	http://niaid.abcc.ncifcrf.gov/geneReportFull.jsp?rowids=21739
1437283_AT, 1425592_AT, 1425593_AT	RIKEN CDNA 1110034O24 GENE	http://niaid.abcc.ncifcrf.gov/geneReportFull.jsp?rowids=3565
Functional Group 15	Median: 0.6241402383403795	Geo: 1.5289251583611497E-6	http://niaid.abcc.ncifcrf.gov/termReport.jsp?rowids=;470001912:1.0$,27927;1030001682:1.0$,19696;470002861:1.0$,19402;290004268:1.0$,19351;730001799:1.0$,4041;1030083999:1.0$,146123;930000571:0.4387900970511529$,19513,15042,27927,12931;730028919:1.0$,12734;930001525:1.0$,146123;290001587:1.0$,12952;1030001669:1.0$,19309;730001979:1.0$,28013;930001325:0.017594315715826366$,28147,27927;290001581:0.2…
1417762_A_AT	RIBOSOMAL PROTEIN L8	http://niaid.abcc.ncifcrf.gov/geneReportFull.jsp?rowids=27927
1415876_A_AT	RIBOSOMAL PROTEIN S26	http://niaid.abcc.ncifcrf.gov/geneReportFull.jsp?rowids=19696
1428709_A_AT	MITOCHONDRIAL RIBOSOMAL PROTEIN L24	http://niaid.abcc.ncifcrf.gov/geneReportFull.jsp?rowids=19402
1436586_X_AT	RIBOSOMAL PROTEIN S14	http://niaid.abcc.ncifcrf.gov/geneReportFull.jsp?rowids=19351
1417452_A_AT	FINKEL-BISKIS-REILLY MURINE SARCOMA VIRUS (FBR-MUSV) UBIQUITOUSLY EXPRESSED (FOX DERIVED)	http://niaid.abcc.ncifcrf.gov/geneReportFull.jsp?rowids=4041
1433928_A_AT, 1455001_X_AT, 1455485_X_AT, 1417608_A_AT	RIBOSOMAL PROTEIN L13A	http://niaid.abcc.ncifcrf.gov/geneReportFull.jsp?rowids=146123
1416807_AT	RIBOSOMAL PROTEIN L36A	http://niaid.abcc.ncifcrf.gov/geneReportFull.jsp?rowids=19513
1447205_X_AT, 1433432_X_AT, 1416453_X_AT, 1448344_AT	RIBOSOMAL PROTEIN S12	http://niaid.abcc.ncifcrf.gov/geneReportFull.jsp?rowids=15042
1449323_A_AT	RIBOSOMAL PROTEIN L3	http://niaid.abcc.ncifcrf.gov/geneReportFull.jsp?rowids=12931
1452049_AT, 1439780_AT, 1426386_AT	RIBOSOMAL PROTEIN L7-LIKE 1	http://niaid.abcc.ncifcrf.gov/geneReportFull.jsp?rowids=12734
1448909_A_AT, 1417966_AT	MITOCHONDRIAL RIBOSOMAL PROTEIN L39	http://niaid.abcc.ncifcrf.gov/geneReportFull.jsp?rowids=12952
1433549_X_AT, 1434358_X_AT, 1433721_X_AT, 1430288_X_AT	RIBOSOMAL PROTEIN S21	http://niaid.abcc.ncifcrf.gov/geneReportFull.jsp?rowids=19309
1434231_X_AT, 1454833_AT, 1454856_X_AT, 1416243_A_AT, 1436840_X_AT, 1455950_X_AT	RIBOSOMAL PROTEIN L35	http://niaid.abcc.ncifcrf.gov/geneReportFull.jsp?rowids=28013
1424000_A_AT	RIBOSOMAL PROTEIN S11	http://niaid.abcc.ncifcrf.gov/geneReportFull.jsp?rowids=28147
1451164_A_AT	MITOCHONDRIAL RIBOSOMAL PROTEIN S18B	http://niaid.abcc.ncifcrf.gov/geneReportFull.jsp?rowids=148417
1428497_AT, 1428496_AT	SECIS BINDING PROTEIN 2	http://niaid.abcc.ncifcrf.gov/geneReportFull.jsp?rowids=26779
1420509_AT	SERUM RESPONSE FACTOR BINDING PROTEIN 1	http://niaid.abcc.ncifcrf.gov/geneReportFull.jsp?rowids=144669
1416878_AT, 1416877_A_AT, 1416879_AT	MITOCHONDRIAL RIBOSOMAL PROTEIN L51	http://niaid.abcc.ncifcrf.gov/geneReportFull.jsp?rowids=36811
1423218_A_AT, 1423219_A_AT	MITOCHONDRIAL RIBOSOMAL PROTEIN L49	http://niaid.abcc.ncifcrf.gov/geneReportFull.jsp?rowids=146461
1423327_AT	RIKEN CDNA 4930517K11 GENE	http://niaid.abcc.ncifcrf.gov/geneReportFull.jsp?rowids=19918
1428212_X_AT, 1441304_AT, 1436924_X_AT, 1436144_AT	RIBOSOMAL PROTEIN L31	http://niaid.abcc.ncifcrf.gov/geneReportFull.jsp?rowids=144705
1419273_AT, 1419274_AT, 1444401_AT, 1433913_AT	EXPRESSED SEQUENCE C80913	http://niaid.abcc.ncifcrf.gov/geneReportFull.jsp?rowids=144505
Functional Group 16	Median: 0.35296800908182224	Geo: 1.5702322998806108E-6	http://niaid.abcc.ncifcrf.gov/termReport.jsp?rowids=;290002937:1.0$,144219;350000808:1.0$,144219;290005031:1.0$,145216;930000571:0.3495456628409303$,145216,146421;410000015:1.0$,145216;290001208:8.606125084812197E-8$,144950,144219,145216,26574,146421;290001207:2.2872296556946492E-7$,144950,144219,145216,26574,146421;930001519:1.0$,145216;470000747:1.0$,144219;410004208:1.0$,144219;410002871:2.405…
1426990_AT, 1452270_S_AT	CUBILIN (INTRINSIC FACTOR-COBALAMIN RECEPTOR)	http://niaid.abcc.ncifcrf.gov/geneReportFull.jsp?rowids=144219
1455951_AT	METHIONINE-TRNA SYNTHETASE	http://niaid.abcc.ncifcrf.gov/geneReportFull.jsp?rowids=145216
1451083_S_AT, 1423685_AT	ALANYL-TRNA SYNTHETASE	http://niaid.abcc.ncifcrf.gov/geneReportFull.jsp?rowids=146421
1433838_AT	ASPARTYL-TRNA SYNTHETASE 2 (MITOCHONDRIAL)	http://niaid.abcc.ncifcrf.gov/geneReportFull.jsp?rowids=144950
1454922_AT	EXPRESSED SEQUENCE AI553587	http://niaid.abcc.ncifcrf.gov/geneReportFull.jsp?rowids=26574
Functional Group 17	Median: 0.5088839591889026	Geo: 2.5727066348474633E-6	http://niaid.abcc.ncifcrf.gov/termReport.jsp?rowids=;1030017157:1.0$,27577;930000007:8.767257953876476E-4$,14094,34896,4484;1030002065:1.0$,4484;410004984:1.0$,33765;410004983:1.8830220115321903E-12$,27577,14094,33765,3878,34896,4484;1030083999:1.0$,14094;930000571:0.13529545088033038$,27577,3878,34896;410002880:1.0$,34896;930000952:1.0$,34896;930000755:0.0021534478106727236$,27577,4484;490016972…
1416365_AT, 1416364_AT	HEAT SHOCK PROTEIN 1, BETA	http://niaid.abcc.ncifcrf.gov/geneReportFull.jsp?rowids=27577
1418503_AT, 1453811_AT, 1418504_AT, 1447728_X_AT	HEAT SHOCK PROTEIN 9A	http://niaid.abcc.ncifcrf.gov/geneReportFull.jsp?rowids=14094
1455789_X_AT	HEAT SHOCK PROTEIN 8	http://niaid.abcc.ncifcrf.gov/geneReportFull.jsp?rowids=34896
1426351_AT	HEAT SHOCK PROTEIN 1 (CHAPERONIN)	http://niaid.abcc.ncifcrf.gov/geneReportFull.jsp?rowids=4484
1450668_S_AT	HEAT SHOCK PROTEIN 1 (CHAPERONIN 10)	http://niaid.abcc.ncifcrf.gov/geneReportFull.jsp?rowids=33765
1426067_X_AT, 1449645_S_AT, 1439679_AT, 1451915_AT, 1416024_X_AT, 1448178_A_AT	CHAPERONIN SUBUNIT 3 (GAMMA)	http://niaid.abcc.ncifcrf.gov/geneReportFull.jsp?rowids=3878
Functional Group 18	Median: 0.03126105669034493	Geo: 1.255892231796585E-5	http://niaid.abcc.ncifcrf.gov/termReport.jsp?rowids=;1030000160:1.0$,20232;1030084961:1.0$,144367;930000961:6.046203643864923E-5$,4370,13457,20232,37063,7290,3281,144367,9359,16839,146030;350000810:1.0$,9359;350001191:1.0$,146030;1030001300:1.0$,20232;350000617:1.0$,9359;350000616:0.020638186560127315$,144367,9359,146030;350000806:0.0015768624692843011$,4370,9359,16839;350000805:0.002143533284577…
1428559_AT	FOLLICULAR LYMPHOMA VARIANT TRANSLOCATION 1	http://niaid.abcc.ncifcrf.gov/geneReportFull.jsp?rowids=20232
1449679_S_AT, 1419952_AT, 1448267_AT	SYNTAXIN 5A	http://niaid.abcc.ncifcrf.gov/geneReportFull.jsp?rowids=144367
1434661_AT, 1419289_A_AT, 1453772_AT	SYNAPTOGYRIN 1	http://niaid.abcc.ncifcrf.gov/geneReportFull.jsp?rowids=4370
1453155_AT	TRANSMEMBRANE PROTEIN 50A	http://niaid.abcc.ncifcrf.gov/geneReportFull.jsp?rowids=13457
1423295_AT, 1455875_X_AT	TRANSMEMBRANE 9 SUPERFAMILY MEMBER 2	http://niaid.abcc.ncifcrf.gov/geneReportFull.jsp?rowids=37063
1424235_AT	ORM1-LIKE 2 (S. CEREVISIAE)	http://niaid.abcc.ncifcrf.gov/geneReportFull.jsp?rowids=7290
1418538_AT	KDEL (LYS-ASP-GLU-LEU) ENDOPLASMIC RETICULUM PROTEIN RETENTION RECEPTOR 3	http://niaid.abcc.ncifcrf.gov/geneReportFull.jsp?rowids=3281
1453054_AT, 1426775_S_AT	RIKEN CDNA 4930505M11 GENE	http://niaid.abcc.ncifcrf.gov/geneReportFull.jsp?rowids=9359
1452944_AT, 1428885_AT, 1447638_AT	SYNAPTOGYRIN 2	http://niaid.abcc.ncifcrf.gov/geneReportFull.jsp?rowids=16839
1451131_AT, 1423819_S_AT, 1423818_A_AT	ADP-RIBOSYLATION FACTOR-LIKE 6 INTERACTING PROTEIN 1	http://niaid.abcc.ncifcrf.gov/geneReportFull.jsp?rowids=146030
Functional Group 19	Median: 0.0788130578470878	Geo: 1.6896156695380242E-5	http://niaid.abcc.ncifcrf.gov/termReport.jsp?rowids=;290002937:1.0$,146335;930000961:1.0$,146335;290008092:1.0$,72104;290001596:0.03140838919483662$,36026,72104;900000205:1.0$,146335;290001595:0.05748038808930647$,36026,72104;930000574:1.0$,146335;470000184:0.005190045396042475$,36026,72104;290001592:0.13590203460968547$,36026,72104;930000571:0.08889124902017989$,146335,36859,28001;1030000337:1.0…
1443150_AT	DYNAMIN 2	http://niaid.abcc.ncifcrf.gov/geneReportFull.jsp?rowids=146335
1416256_A_AT, 1455719_AT	TUBULIN, BETA 5	http://niaid.abcc.ncifcrf.gov/geneReportFull.jsp?rowids=72104
1423846_X_AT	TUBULIN, ALPHA 2	http://niaid.abcc.ncifcrf.gov/geneReportFull.jsp?rowids=36026
1424635_AT	EUKARYOTIC TRANSLATION ELONGATION FACTOR 1 ALPHA 1	http://niaid.abcc.ncifcrf.gov/geneReportFull.jsp?rowids=36859
1424736_AT	EUKARYOTIC TRANSLATION ELONGATION FACTOR 2	http://niaid.abcc.ncifcrf.gov/geneReportFull.jsp?rowids=28001
Functional Group 20	Median: 0.18688459774726257	Geo: 2.911374689322861E-4	http://niaid.abcc.ncifcrf.gov/termReport.jsp?rowids=;900000096:1.0$,55128;290004228:1.0$,147633;1030011196:1.0$,14206;900000094:1.0$,9276;410003678:1.0$,144385;410003677:8.00580604216403E-26$,42185,144385,28105,148850,146336,55128,37992,15051,13064,147633,148839,12709,14206,147329,148759,28244,10482,146485,3507,16976,9276,147413,45276,145516,15365,117271;410003675:1.108282568327034E-23$,42185,144…
1426028_A_AT, 1427669_A_AT	CITRON	http://niaid.abcc.ncifcrf.gov/geneReportFull.jsp?rowids=55128
1426273_AT, 1425605_A_AT, 1426272_AT	LIMB REGION 1	http://niaid.abcc.ncifcrf.gov/geneReportFull.jsp?rowids=147633
1423446_AT	DEATH-ASSOCIATED KINASE 3	http://niaid.abcc.ncifcrf.gov/geneReportFull.jsp?rowids=14206
1422755_AT	BRUTON AGAMMAGLOBULINEMIA TYROSINE KINASE	http://niaid.abcc.ncifcrf.gov/geneReportFull.jsp?rowids=9276
1433974_AT, 1454792_S_AT, 1433973_AT, 1455511_AT	SELENOPHOSPHATE SYNTHETASE 1	http://niaid.abcc.ncifcrf.gov/geneReportFull.jsp?rowids=144385
1416961_AT, 1447362_AT, 1447363_S_AT	BUDDING UNINHIBITED BY BENZIMIDAZOLES 1 HOMOLOG, BETA (S. CEREVISIAE)	http://niaid.abcc.ncifcrf.gov/geneReportFull.jsp?rowids=42185
1437888_AT, 1436746_AT, 1439970_AT, 1433676_AT	WNK LYSINE DEFICIENT PROTEIN KINASE 1	http://niaid.abcc.ncifcrf.gov/geneReportFull.jsp?rowids=28105
1434997_AT, 1442225_AT	CELL DIVISION CYCLE 2-LIKE 6 (CDK8-LIKE)	http://niaid.abcc.ncifcrf.gov/geneReportFull.jsp?rowids=148850
1424511_AT, 1440129_AT	AURORA KINASE A	http://niaid.abcc.ncifcrf.gov/geneReportFull.jsp?rowids=146336
1448314_AT	CELL DIVISION CYCLE 2 HOMOLOG A (S. POMBE)	http://niaid.abcc.ncifcrf.gov/geneReportFull.jsp?rowids=37992
1428511_AT	PHOSPHORYLASE KINASE, GAMMA 2 (TESTIS)	http://niaid.abcc.ncifcrf.gov/geneReportFull.jsp?rowids=15051
1438831_AT, 1443294_AT, 1455567_AT, 1425556_AT, 1440858_AT, 1425555_AT	CDC2-RELATED KINASE, ARGININE/SERINE-RICH	http://niaid.abcc.ncifcrf.gov/geneReportFull.jsp?rowids=13064
1449476_AT	RENAL TUMOR ANTIGEN	http://niaid.abcc.ncifcrf.gov/geneReportFull.jsp?rowids=148839
1421151_A_AT	EPH RECEPTOR A2	http://niaid.abcc.ncifcrf.gov/geneReportFull.jsp?rowids=12709
1440040_AT, 1455287_AT, 1435338_AT	CYCLIN-DEPENDENT KINASE 6	http://niaid.abcc.ncifcrf.gov/geneReportFull.jsp?rowids=147329
1442371_AT	RIKEN CDNA 1110048D14 GENE	http://niaid.abcc.ncifcrf.gov/geneReportFull.jsp?rowids=148759
1423006_AT, 1435458_AT	PROVIRAL INTEGRATION SITE 1	http://niaid.abcc.ncifcrf.gov/geneReportFull.jsp?rowids=28244
1434365_A_AT, 1437186_AT	CDNA SEQUENCE BC055324	http://niaid.abcc.ncifcrf.gov/geneReportFull.jsp?rowids=10482
1444133_AT, 1427196_AT	WNK LYSINE DEFICIENT PROTEIN KINASE 4	http://niaid.abcc.ncifcrf.gov/geneReportFull.jsp?rowids=146485
1416773_AT, 1416774_AT	WEE 1 HOMOLOG (S. POMBE)	http://niaid.abcc.ncifcrf.gov/geneReportFull.jsp?rowids=3507
1443408_AT, 1448191_AT	POLO-LIKE KINASE 1 (DROSOPHILA)	http://niaid.abcc.ncifcrf.gov/geneReportFull.jsp?rowids=16976
1425498_AT, 1425497_A_AT, 1451909_A_AT, 1436427_AT, 1455696_A_AT, 1451732_AT	PRP4 PRE-MRNA PROCESSING FACTOR 4 HOMOLOG B (YEAST)	http://niaid.abcc.ncifcrf.gov/geneReportFull.jsp?rowids=147413
1437190_AT	SERINE/THREONINE/TYROSINE KINASE 1	http://niaid.abcc.ncifcrf.gov/geneReportFull.jsp?rowids=45276
1450139_AT	ENDOPLASMIC RETICULUM (ER) TO NUCLEUS SIGNALLING 2	http://niaid.abcc.ncifcrf.gov/geneReportFull.jsp?rowids=145516
1423586_AT, 1438621_X_AT	AXL RECEPTOR TYROSINE KINASE	http://niaid.abcc.ncifcrf.gov/geneReportFull.jsp?rowids=15365
1456052_AT	CYCLIN-DEPENDENT KINASE-LIKE 3	http://niaid.abcc.ncifcrf.gov/geneReportFull.jsp?rowids=117271
1428539_AT, 1455657_AT, 1442925_AT	RIKEN CDNA 2610207I05 GENE	http://niaid.abcc.ncifcrf.gov/geneReportFull.jsp?rowids=148940
Functional Group 21	Median: 0.609490890992822	Geo: 6.609329681402721E-4	http://niaid.abcc.ncifcrf.gov/termReport.jsp?rowids=;350001278:1.0$,146461;470004422:1.0$,144241;350001277:1.0$,146461;290006307:0.001991342330016388$,144241,146461,145444,7475,18063;410000229:6.133221892589936E-10$,144241,146461,145444,7475,18063;290006299:1.860248716260333E-5$,144241,146461,145444,7475,18063;470001657:1.0$,144241;410000221:0.008134416684776906$,145444,7475,18063;290002204:6.375…
1423218_A_AT, 1423219_A_AT	MITOCHONDRIAL RIBOSOMAL PROTEIN L49	http://niaid.abcc.ncifcrf.gov/geneReportFull.jsp?rowids=146461
1428707_AT, 1428708_X_AT	RIKEN CDNA 2610009E16 GENE	http://niaid.abcc.ncifcrf.gov/geneReportFull.jsp?rowids=144241
1427479_AT	EUKARYOTIC TRANSLATION INITIATION FACTOR 1A	http://niaid.abcc.ncifcrf.gov/geneReportFull.jsp?rowids=145444
1427479_AT	SIMILAR TO EUKARYOTIC TRANSLATION INITIATION FACTOR 1A (EIF-1A) (EIF-4C)	http://niaid.abcc.ncifcrf.gov/geneReportFull.jsp?rowids=7475
1427479_AT	SIMILAR TO EUKARYOTIC TRANSLATION INITIATION FACTOR 1A (EIF-1A) (EIF-4C)	http://niaid.abcc.ncifcrf.gov/geneReportFull.jsp?rowids=18063
Functional Group 22	Median: 0.4012238168197546	Geo: 8.148755188604863E-4	http://niaid.abcc.ncifcrf.gov/termReport.jsp?rowids=;290004152:1.0$,27361;730005658:1.0$,36965;930000978:0.5310095702921346$,20154,27361;350000327:5.077746134513199E-4$,146975,3667,145191,27361;350000710:1.0$,3667;290004142:1.0$,145191;350000322:0.03331579313057317$,20154,36965;930000966:0.014387808837532136$,146975,36965;350000316:0.020028278834235753$,20154,3667,36965;930000961:0.04861835057328…
1434316_AT	CARBOHYDRATE (CHONDROITIN) SYNTHASE 1	http://niaid.abcc.ncifcrf.gov/geneReportFull.jsp?rowids=27361
1448549_A_AT	DOLICHYL-PHOSPHATE (UDP-N-ACETYLGLUCOSAMINE) ACETYLGLUCOSAMINEPHOSPHOTRANSFERASE 1 (GLCNAC-1-P TRANSFERASE)	http://niaid.abcc.ncifcrf.gov/geneReportFull.jsp?rowids=36965
1424284_AT	PROTEIN-O-MANNOSYLTRANSFERASE 1	http://niaid.abcc.ncifcrf.gov/geneReportFull.jsp?rowids=20154
1423609_A_AT	MANNOSIDE ACETYLGLUCOSAMINYLTRANSFERASE 1	http://niaid.abcc.ncifcrf.gov/geneReportFull.jsp?rowids=146975
1437812_X_AT, 1415787_AT	ALPHA GLUCOSIDASE 2 ALPHA NEUTRAL SUBUNIT	http://niaid.abcc.ncifcrf.gov/geneReportFull.jsp?rowids=3667
1417436_AT, 1417435_AT, 1443212_AT	LIKE-GLYCOSYLTRANSFERASE	http://niaid.abcc.ncifcrf.gov/geneReportFull.jsp?rowids=145191
Functional Group 23	Median: 0.30448863833645534	Geo: 0.0013254188134497716	http://niaid.abcc.ncifcrf.gov/termReport.jsp?rowids=;290004151:3.3411696969261247E-21$,13988,36857,15505,14556,145804,146657,5395,37997,6274,17061,148117,14958;930000978:0.8110197566326626$,13988,14958;930000212:1.0$,15505;470000360:1.0$,15505;290004147:1.0$,37997;290004913:1.0$,13988;1030070447:1.0$,36857;730012544:1.0$,14958;900000194:1.0$,36857;470014137:1.0$,6274;930000961:1.0$,37997;41000109…
1433550_AT, 1434529_X_AT, 1442922_AT	CHECKPOINT WITH FORKHEAD AND RING FINGER DOMAINS	http://niaid.abcc.ncifcrf.gov/geneReportFull.jsp?rowids=13988
1418510_S_AT	F-BOX ONLY PROTEIN 8	http://niaid.abcc.ncifcrf.gov/geneReportFull.jsp?rowids=36857
1448442_A_AT	PROTEASOME (PROSOME, MACROPAIN) SUBUNIT, ALPHA TYPE 3	http://niaid.abcc.ncifcrf.gov/geneReportFull.jsp?rowids=15505
1417907_AT, 1448879_AT, 1417908_S_AT, 1448880_AT	UBIQUITIN-CONJUGATING ENZYME E2L 3	http://niaid.abcc.ncifcrf.gov/geneReportFull.jsp?rowids=14556
1452235_AT	MANNOSIDASE, ALPHA, CLASS 1B, MEMBER 1	http://niaid.abcc.ncifcrf.gov/geneReportFull.jsp?rowids=145804
1450892_A_AT, 1442319_AT	UBIQUITIN SPECIFIC PEPTIDASE 4 (PROTO-ONCOGENE)	http://niaid.abcc.ncifcrf.gov/geneReportFull.jsp?rowids=146657
1426700_A_AT	UBIQUITIN SPECIFIC PEPTIDASE 52	http://niaid.abcc.ncifcrf.gov/geneReportFull.jsp?rowids=5395
1430177_AT, 1423106_AT, 1423107_AT	UBIQUITIN-CONJUGATING ENZYME E2B, RAD6 HOMOLOGY (S. CEREVISIAE)	http://niaid.abcc.ncifcrf.gov/geneReportFull.jsp?rowids=37997
1452954_AT	UBIQUITIN-CONJUGATING ENZYME E2C	http://niaid.abcc.ncifcrf.gov/geneReportFull.jsp?rowids=6274
1431951_A_AT, 1430203_AT	RIKEN CDNA 2810483I07 GENE	http://niaid.abcc.ncifcrf.gov/geneReportFull.jsp?rowids=17061
1417169_AT, 1417168_A_AT	UBIQUITIN SPECIFIC PEPTIDASE 2	http://niaid.abcc.ncifcrf.gov/geneReportFull.jsp?rowids=148117
1448311_AT	UBIQUITIN SPECIFIC PEPTIDASE 5 (ISOPEPTIDASE T)	http://niaid.abcc.ncifcrf.gov/geneReportFull.jsp?rowids=14958
Functional Group 24	Median: 0.05894366935383802	Geo: 0.012563507610696585	http://niaid.abcc.ncifcrf.gov/termReport.jsp?rowids=;930000216:1.0$,13434;290001088:1.0$,13434;290003383:6.791767028081113E-6$,148539,13434,6822,38011,9614;930000978:0.454317620409121$,13434,38011;290001084:1.0$,13434;290001076:1.0$,13434;410002636:1.462828094442248E-6$,148539,13434,6822,38011,9614;730020199:1.0$,13434;1030084995:1.0$,38011;1030084993:1.0$,38011;290001070:1.0$,13434;290001068:1.0…
1443726_AT, 1443727_X_AT, 1421329_A_AT, 1441667_S_AT, 1427714_AT, 1450203_AT	SET AND MYND DOMAIN CONTAINING 1	http://niaid.abcc.ncifcrf.gov/geneReportFull.jsp?rowids=13434
1445916_AT, 1450634_AT, 1422508_AT	ATPASE, H+ TRANSPORTING, LYSOSOMAL V1 SUBUNIT A	http://niaid.abcc.ncifcrf.gov/geneReportFull.jsp?rowids=148539
1415671_AT, 1442216_AT	ATPASE, H+ TRANSPORTING, LYSOSOMAL V0 SUBUNIT D1	http://niaid.abcc.ncifcrf.gov/geneReportFull.jsp?rowids=6822
1441412_S_AT	TRIPARTITE MOTIF-CONTAINING 45	http://niaid.abcc.ncifcrf.gov/geneReportFull.jsp?rowids=38011
1448203_AT	ATP SYNTHASE, H+ TRANSPORTING, MITOCHONDRIAL F0 COMPLEX, SUBUNIT G	http://niaid.abcc.ncifcrf.gov/geneReportFull.jsp?rowids=9614
Functional Group 25	Median: 0.4491901167354235	Geo: 0.02329781456071482	http://niaid.abcc.ncifcrf.gov/termReport.jsp?rowids=;470006114:1.0$,34609;930000961:0.04861835057328978$,29967,9999,11296,148437,31186;930000574:1.0$,29967;290001593:1.0$,29967;290001592:1.0$,29967;930000571:0.5117142216074921$,29967,34609;290001774:1.0$,34609;290001773:1.4290893261370334E-8$,29967,9999,34609,11296,148437,31186;290001581:1.0$,29967;290006164:1.0$,34609;290006354:1.0$,11296;500005…
1417331_A_AT	ADP-RIBOSYLATION FACTOR-LIKE 6	http://niaid.abcc.ncifcrf.gov/geneReportFull.jsp?rowids=34609
1434794_AT, 1455902_X_AT	RAS HOMOLOG GENE FAMILY, MEMBER F	http://niaid.abcc.ncifcrf.gov/geneReportFull.jsp?rowids=29967
1416636_AT	RAS-HOMOLOG ENRICHED IN BRAIN	http://niaid.abcc.ncifcrf.gov/geneReportFull.jsp?rowids=9999
1435500_AT	RAB26, MEMBER RAS ONCOGENE FAMILY	http://niaid.abcc.ncifcrf.gov/geneReportFull.jsp?rowids=11296
1439548_AT, 1417915_AT, 1417914_AT, 1448885_AT	RAP2B, MEMBER OF RAS ONCOGENE FAMILY	http://niaid.abcc.ncifcrf.gov/geneReportFull.jsp?rowids=148437
1417529_AT	RAB33A, MEMBER OF RAS ONCOGENE FAMILY	http://niaid.abcc.ncifcrf.gov/geneReportFull.jsp?rowids=31186
Functional Group 26	Median: 0.2153925807755662	Geo: 0.19841384996096592	http://niaid.abcc.ncifcrf.gov/termReport.jsp?rowids=;470001194:1.0$,37567;900000263:1.0$,37567;930001165:0.4313760057487064$,37567,146083;50000490:1.0$,13880;50000394:1.0$,13880;930001257:1.0$,37567;50000581:1.0$,13880;290008010:2.1103290528237526E-8$,3422,13880,144835,37567,146083;290004115:1.0$,144835;50000574:1.0$,13880;290004108:1.0$,144835;1030070255:1.0$,37567;50000567:1.0$,13880;50000471:1…
1419513_A_AT	ECT2 ONCOGENE	http://niaid.abcc.ncifcrf.gov/geneReportFull.jsp?rowids=37567
1440017_AT, 1441099_AT, 1434680_AT	KIAA0599 PROTEIN	http://niaid.abcc.ncifcrf.gov/geneReportFull.jsp?rowids=146083
1434389_AT	GENE MODEL 941, (NCBI)	http://niaid.abcc.ncifcrf.gov/geneReportFull.jsp?rowids=13880
1436725_AT	RIKEN CDNA E130306D19 GENE	http://niaid.abcc.ncifcrf.gov/geneReportFull.jsp?rowids=3422
1433682_AT, 1419938_S_AT, 1419939_AT, 1442357_AT, 1447441_AT	RHO GUANINE NUCLEOTIDE EXCHANGE FACTOR (GEF) 17	http://niaid.abcc.ncifcrf.gov/geneReportFull.jsp?rowids=144835
Functional Group 27	Median: 0.4983844363018035	Geo: 0.8959285461379982	http://niaid.abcc.ncifcrf.gov/termReport.jsp?rowids=;470002867:1.0$,3961;470011843:1.0$,143853;410003272:0.0011497141250733185$,3961,146810,38152;930000961:0.21982666436318568$,3961,38152,7073,28156;410003267:9.369371493733588E-9$,3961,143853,146810,38152,7073,28156;470010307:1.0$,146810;1030069671:1.0$,38152;900000197:1.0$,146810;470000178:1.0$,146810;930000945:1.0$,7073;290007503:1.0$,28156;103…
1419601_AT	POTASSIUM INWARDLY-RECTIFYING CHANNEL, SUBFAMILY J, MEMBER 10	http://niaid.abcc.ncifcrf.gov/geneReportFull.jsp?rowids=3961
1435342_AT	POTASSIUM INWARDLY-RECTIFYING CHANNEL, SUBFAMILY K, MEMBER 6	http://niaid.abcc.ncifcrf.gov/geneReportFull.jsp?rowids=143853
1418399_AT	POTASSIUM CHANNEL TETRAMERISATION DOMAIN CONTAINING 9	http://niaid.abcc.ncifcrf.gov/geneReportFull.jsp?rowids=146810
1451808_AT	POTASSIUM INWARDLY-RECTIFYING CHANNEL, SUBFAMILY J, MEMBER 4	http://niaid.abcc.ncifcrf.gov/geneReportFull.jsp?rowids=38152
1416671_A_AT, 1416672_S_AT, 1431305_AT	MUCOLIPIN 1	http://niaid.abcc.ncifcrf.gov/geneReportFull.jsp?rowids=7073
1424989_AT, 1424990_AT	RIKEN CDNA D730049H07 GENE	http://niaid.abcc.ncifcrf.gov/geneReportFull.jsp?rowids=28156
Functional Group 28	Median: 0.40190059947226203	Geo: 0.9999998781489281	http://niaid.abcc.ncifcrf.gov/termReport.jsp?rowids=;900000591:1.0$,26704;730009104:1.0$,16839;290005675:1.0$,9611;350000327:1.0$,148192;1030056274:1.0$,22109;1030069676:1.0$,22109;350000316:0.03583445817804219$,13457,15385,7290,145993,27151;930000961:3.274569771774407E-11$,37780,26704,7290,30214,22109,9670,17011,8946,9611,27024,16839,45304,15385,37063,16824,6078,148192,5385,13457,148087,144624,3…
1416104_AT	MANNOSE-P-DOLICHOL UTILIZATION DEFECT 1	http://niaid.abcc.ncifcrf.gov/geneReportFull.jsp?rowids=26704
1452944_AT, 1428885_AT, 1447638_AT	SYNAPTOGYRIN 2	http://niaid.abcc.ncifcrf.gov/geneReportFull.jsp?rowids=16839
1451114_AT, 1423792_A_AT	CKLF-LIKE MARVEL TRANSMEMBRANE DOMAIN CONTAINING 6	http://niaid.abcc.ncifcrf.gov/geneReportFull.jsp?rowids=9611
1423927_AT, 1429007_AT	SOLUTE CARRIER FAMILY 35, MEMBER B2	http://niaid.abcc.ncifcrf.gov/geneReportFull.jsp?rowids=148192
1427879_AT	RIKEN CDNA 1810031K17 GENE	http://niaid.abcc.ncifcrf.gov/geneReportFull.jsp?rowids=22109
1453155_AT	TRANSMEMBRANE PROTEIN 50A	http://niaid.abcc.ncifcrf.gov/geneReportFull.jsp?rowids=13457
1419114_AT, 1419116_AT, 1419115_AT	ASPARAGINE-LINKED GLYCOSYLATION 14 HOMOLOG (YEAST)	http://niaid.abcc.ncifcrf.gov/geneReportFull.jsp?rowids=15385
1424235_AT	ORM1-LIKE 2 (S. CEREVISIAE)	http://niaid.abcc.ncifcrf.gov/geneReportFull.jsp?rowids=7290
1455994_X_AT, 1443820_X_AT, 1425676_A_AT	ELONGATION OF VERY LONG CHAIN FATTY ACIDS (FEN1/ELO2, SUR4/ELO3, YEAST)-LIKE 1	http://niaid.abcc.ncifcrf.gov/geneReportFull.jsp?rowids=145993
1452100_AT	DULLARD HOMOLOG (XENOPUS LAEVIS)	http://niaid.abcc.ncifcrf.gov/geneReportFull.jsp?rowids=27151
1453733_A_AT, 1448463_AT	RIKEN CDNA 4933434E20 GENE	http://niaid.abcc.ncifcrf.gov/geneReportFull.jsp?rowids=37780
1424020_AT	ADP-RIBOSYLATION FACTOR-LIKE 6 INTERACTING PROTEIN 6	http://niaid.abcc.ncifcrf.gov/geneReportFull.jsp?rowids=30214
1452164_AT	CDNA SEQUENCE BC038286	http://niaid.abcc.ncifcrf.gov/geneReportFull.jsp?rowids=9670
1450046_AT, 1432150_AT	TRANSMEMBRANE PROTEIN 59	http://niaid.abcc.ncifcrf.gov/geneReportFull.jsp?rowids=17011
1417104_AT	EPITHELIAL MEMBRANE PROTEIN 3	http://niaid.abcc.ncifcrf.gov/geneReportFull.jsp?rowids=8946
1452335_AT, 1438497_AT	RIKEN CDNA 2810423E13 GENE	http://niaid.abcc.ncifcrf.gov/geneReportFull.jsp?rowids=27024
1427182_S_AT, 1452343_AT, 1427181_AT, 1443544_AT, 1442504_AT, 1447662_X_AT	DNA SEGMENT, CHR 18, ERATO DOI 653, EXPRESSED	http://niaid.abcc.ncifcrf.gov/geneReportFull.jsp?rowids=45304
1423295_AT, 1455875_X_AT	TRANSMEMBRANE 9 SUPERFAMILY MEMBER 2	http://niaid.abcc.ncifcrf.gov/geneReportFull.jsp?rowids=37063
1436460_AT	CDNA SEQUENCE BC030440	http://niaid.abcc.ncifcrf.gov/geneReportFull.jsp?rowids=16824
1454344_AT, 1446318_AT, 1432769_AT, 1423865_AT	SOLUTE CARRIER FAMILY 44, MEMBER 1	http://niaid.abcc.ncifcrf.gov/geneReportFull.jsp?rowids=6078
1444477_AT	LEUCINE RICH REPEAT TRANSMEMBRANE NEURONAL 3	http://niaid.abcc.ncifcrf.gov/geneReportFull.jsp?rowids=5385
1423928_AT, 1423929_AT	PHOSPHOGLYCERATE DEHYDROGENASE LIKE 1	http://niaid.abcc.ncifcrf.gov/geneReportFull.jsp?rowids=148087
1424780_A_AT, 1433976_AT, 1424781_AT, 1424778_AT, 1424779_AT	DNA SEGMENT, CHR 10, UNIVERSITY OF CALIFORNIA AT LOS ANGELES 1	http://niaid.abcc.ncifcrf.gov/geneReportFull.jsp?rowids=144624
1416830_AT	RIKEN CDNA 0610031J06 GENE	http://niaid.abcc.ncifcrf.gov/geneReportFull.jsp?rowids=3663
1429042_AT, 1452998_AT	RIKEN CDNA 2010200O16 GENE	http://niaid.abcc.ncifcrf.gov/geneReportFull.jsp?rowids=32819
1433961_AT	CDNA SEQUENCE BC023814	http://niaid.abcc.ncifcrf.gov/geneReportFull.jsp?rowids=16178
1423840_AT, 1419812_S_AT	COILED-COIL DOMAIN CONTAINING 56	http://niaid.abcc.ncifcrf.gov/geneReportFull.jsp?rowids=14182
1423754_AT	INTERFERON INDUCED TRANSMEMBRANE PROTEIN 3	http://niaid.abcc.ncifcrf.gov/geneReportFull.jsp?rowids=148909
Functional Group 29	Median: 0.4284645884578779	Geo: 0.9999999466134492	http://niaid.abcc.ncifcrf.gov/termReport.jsp?rowids=;350000335:1.0$,9377;470011850:0.18666222728242887$,10105,10489;930000978:1.0$,11152;290004147:0.5460811944458284$,9700,148102;290002992:1.0$,148102;1030069678:1.0$,146071;730019048:1.0$,37681;290004133:1.0$,9700;290004132:1.0$,9700;930000961:2.053519017274371E-5$,9377,10105,9700,17011,10489,148559,146071,11152,8851,148102,37681;930000194:1.0$,9…
1420664_S_AT	PROTEIN C RECEPTOR, ENDOTHELIAL	http://niaid.abcc.ncifcrf.gov/geneReportFull.jsp?rowids=9377
1448768_AT	MYELIN OLIGODENDROCYTE GLYCOPROTEIN	http://niaid.abcc.ncifcrf.gov/geneReportFull.jsp?rowids=10105
1431416_A_AT, 1436568_AT, 1431417_AT, 1419288_AT, 1449408_AT	JUNCTION ADHESION MOLECULE 2	http://niaid.abcc.ncifcrf.gov/geneReportFull.jsp?rowids=10489
1427013_AT	CARBONIC ANHYDRASE 9	http://niaid.abcc.ncifcrf.gov/geneReportFull.jsp?rowids=11152
1422115_A_AT	FMS-LIKE TYROSINE KINASE 3 LIGAND	http://niaid.abcc.ncifcrf.gov/geneReportFull.jsp?rowids=9700
1455116_AT	TUMOR NECROSIS FACTOR RECEPTOR SUPERFAMILY, MEMBER 19-LIKE	http://niaid.abcc.ncifcrf.gov/geneReportFull.jsp?rowids=148102
1449164_AT	CD68 ANTIGEN	http://niaid.abcc.ncifcrf.gov/geneReportFull.jsp?rowids=146071
1418187_AT	RECEPTOR (CALCITONIN) ACTIVITY MODIFYING PROTEIN 2	http://niaid.abcc.ncifcrf.gov/geneReportFull.jsp?rowids=37681
1450046_AT, 1432150_AT	TRANSMEMBRANE PROTEIN 59	http://niaid.abcc.ncifcrf.gov/geneReportFull.jsp?rowids=17011
1418611_AT	G PROTEIN-COUPLED RECEPTOR 162	http://niaid.abcc.ncifcrf.gov/geneReportFull.jsp?rowids=148559
1430029_A_AT, 1455853_X_AT, 1416556_AT	TETRASPANIN 31	http://niaid.abcc.ncifcrf.gov/geneReportFull.jsp?rowids=8851

## Sheet: Table S7C
Table S7C - Functional Annotation - Medium Stringency
Functional Group 1	Median: 4.602163865013215E-34	Geo: 2.806642496678022E-29	1418538_at, 1427762_x_at, 1431686_a_at, 1448570_at, 1448571_a_at, 1431687_at, 1417069_a_at, 1423107_at, 1423106_at, 1430177_at, 1438434_at, 1448314_at, 1435575_at, 1426932_at, 1426931_s_at, 1434173_s_at, 1420973_at, 1420972_at, 1445423_at, 1442176_at, 1434283_at, 1450287_at, 1421567_at, 1418503_at, 1453811_at, 1418504_at, 1447728_x_at, 1441190_at, 1436421_s_at, 1452044_at, 1423093_at, 1439436_x_a…
Category	Term	Count	%	PValue	Genes	List Total	Pop Hits	Pop Total	Fold Enrichment	Bonferroni	Benjamini	FDR
GOTERM_CC_ALL	GO:0005622~intracellular	566	0.606	2.68265e-44	1418538_at, 1427762_x_at, 1431686_a_at, 1448570_at, 1448571_a_at, 1431687_at, 1417069_a_at, 1423107_at, 1423106_at, 1430177_at, 1438434_at, 1448314_at, 1435575_at, 1426932_at, 1426931_s_at, 1434173_s_at, 1420973_at, 1420972_at, 1445423_at, 1442176_at, 1434283_at, 1450287_at, 1421567_at, 1418503_at, 1453811_at, 1418504_at, 1447728_x_at, 1441190_at, 1436421_s_at, 1452044_at, 1423093_at, 1439436_x_a…	672	9494	15845	1.40569	2.1032e-41	2.1032e-41	4.10694e-41
GOTERM_CC_ALL	GO:0044424~intracellular part	543	0.5814	2.97154e-42	1418538_at, 1427762_x_at, 1423107_at, 1423106_at, 1430177_at, 1448314_at, 1435575_at, 1426932_at, 1426931_s_at, 1434173_s_at, 1420973_at, 1420972_at, 1445423_at, 1442176_at, 1434283_at, 1450287_at, 1421567_at, 1418503_at, 1453811_at, 1418504_at, 1447728_x_at, 1441190_at, 1436421_s_at, 1452044_at, 1423093_at, 1439436_x_at, 1423092_at, 1441314_at, 1416259_at, 1417436_at, 1443212_at, 1417435_at, 145…	672	8942	15845	1.43182	2.32968e-39	1.16484e-39	4.54921e-39
GOTERM_CC_ALL	GO:0043229~intracellular organelle	480	0.5139	9.11869e-38	1418538_at, 1427762_x_at, 1423107_at, 1423106_at, 1430177_at, 1448314_at, 1435575_at, 1426932_at, 1426931_s_at, 1434173_s_at, 1420973_at, 1420972_at, 1445423_at, 1442176_at, 1434283_at, 1450287_at, 1421567_at, 1418503_at, 1453811_at, 1418504_at, 1447728_x_at, 1441190_at, 1436421_s_at, 1452044_at, 1423093_at, 1439436_x_at, 1423092_at, 1441314_at, 1416259_at, 1417436_at, 1443212_at, 1417435_at, 145…	672	7528	15845	1.50343	7.14905e-35	2.38302e-35	1.39601e-34
GOTERM_CC_ALL	GO:0043226~organelle	480	0.5139	1.17567e-37	1418538_at, 1427762_x_at, 1423107_at, 1423106_at, 1430177_at, 1448314_at, 1435575_at, 1426932_at, 1426931_s_at, 1434173_s_at, 1420973_at, 1420972_at, 1445423_at, 1442176_at, 1434283_at, 1450287_at, 1421567_at, 1418503_at, 1453811_at, 1418504_at, 1447728_x_at, 1441190_at, 1436421_s_at, 1452044_at, 1423093_at, 1439436_x_at, 1423092_at, 1441314_at, 1416259_at, 1417436_at, 1443212_at, 1417435_at, 145…	672	7534	15845	1.50224	9.21723e-35	2.30431e-35	1.79986e-34
GOTERM_CC_ALL	GO:0005634~nucleus	328	0.3512	2.16529e-36	1428348_at, 1427762_x_at, 1420509_at, 1428105_at, 1428104_at, 1447518_at, 1447519_x_at, 1423107_at, 1423106_at, 1430177_at, 1454973_at, 1449192_at, 1448314_at, 1435575_at, 1426932_at, 1426931_s_at, 1434173_s_at, 1420973_at, 1420972_at, 1445423_at, 1442176_at, 1434283_at, 1450287_at, 1421567_at, 1442393_at, 1422748_at, 1434298_at, 1456389_at, 1445518_at, 1454200_at, 1423093_at, 1439436_x_at, 14230…	672	4207	15845	1.83833	1.69759e-33	3.39517e-34	3.3149e-33
GOTERM_CC_ALL	GO:0043231~intracellular membrane-bound organelle	435	0.4657	4.60216e-34	1418538_at, 1427762_x_at, 1423107_at, 1423106_at, 1430177_at, 1448314_at, 1435575_at, 1426932_at, 1426931_s_at, 1434173_s_at, 1420973_at, 1420972_at, 1445423_at, 1442176_at, 1434283_at, 1450287_at, 1421567_at, 1418503_at, 1453811_at, 1418504_at, 1447728_x_at, 1423093_at, 1439436_x_at, 1423092_at, 1441314_at, 1416259_at, 1417436_at, 1443212_at, 1417435_at, 1453867_at, 1424884_at, 1451524_at, 14234…	672	6646	15845	1.54331	3.6081e-31	6.01349e-32	7.04559e-31
GOTERM_CC_ALL	GO:0043227~membrane-bound organelle	435	0.4657	6.14838e-34	1418538_at, 1427762_x_at, 1423107_at, 1423106_at, 1430177_at, 1448314_at, 1435575_at, 1426932_at, 1426931_s_at, 1434173_s_at, 1420973_at, 1420972_at, 1445423_at, 1442176_at, 1434283_at, 1450287_at, 1421567_at, 1418503_at, 1453811_at, 1418504_at, 1447728_x_at, 1423093_at, 1439436_x_at, 1423092_at, 1441314_at, 1416259_at, 1417436_at, 1443212_at, 1417435_at, 1453867_at, 1424884_at, 1451524_at, 14234…	672	6653	15845	1.54168	4.82033e-31	6.88618e-32	9.41273e-31
SP_PIR_KEYWORDS	nucleus	265	0.2837	1.58528e-29	1428348_at, 1427762_x_at, 1423107_at, 1423106_at, 1430177_at, 1454973_at, 1449192_at, 1448314_at, 1435575_at, 1426932_at, 1426931_s_at, 1434173_s_at, 1420973_at, 1420972_at, 1445423_at, 1442176_at, 1434283_at, 1450287_at, 1421567_at, 1442393_at, 1422748_at, 1434298_at, 1456389_at, 1445518_at, 1454200_at, 1423093_at, 1439436_x_at, 1423092_at, 1441314_at, 1434921_at, 1427864_at, 1443475_at, 1431231…	709	3180	16241	1.90891	1.37444e-26	1.37444e-26	2.45912e-26
GOTERM_BP_ALL	GO:0009987~cellular process	583	0.6242	3.34177e-10	1428708_x_at, 1428707_at, 1418538_at, 1427762_x_at, 1430537_at, 1423107_at, 1423106_at, 1430177_at, 1438434_at, 1448314_at, 1435575_at, 1420973_at, 1420972_at, 1445423_at, 1442176_at, 1434283_at, 1450287_at, 1421567_at, 1437864_at, 1434329_s_at, 1418503_at, 1453811_at, 1418504_at, 1447728_x_at, 1441190_at, 1436421_s_at, 1452044_at, 1423093_at, 1439436_x_at, 1423092_at, 1441314_at, 1416259_at, 141…	634	12531	14977	1.09905	1.73504e-06	6.4261e-08	6.3848e-07
GOTERM_CC_ALL	GO:0005623~cell	657	0.7034	5.53972e-08	1418538_at, 1427762_x_at, 1431686_a_at, 1448570_at, 1448571_a_at, 1431687_at, 1417069_a_at, 1423107_at, 1423106_at, 1430177_at, 1438434_at, 1448314_at, 1435575_at, 1426932_at, 1426931_s_at, 1434173_s_at, 1420973_at, 1420972_at, 1445423_at, 1442176_at, 1434283_at, 1450287_at, 1421567_at, 1437864_at, 1434329_s_at, 1418503_at, 1453811_at, 1418504_at, 1447728_x_at, 1422906_at, 1441190_at, 1436421_s_a…	672	14779	15845	1.0482	4.34304e-05	2.28586e-06	8.48091e-05
GOTERM_CC_ALL	GO:0044464~cell part	657	0.7034	5.53972e-08	1418538_at, 1427762_x_at, 1431686_a_at, 1448570_at, 1448571_a_at, 1431687_at, 1417069_a_at, 1423107_at, 1423106_at, 1430177_at, 1438434_at, 1448314_at, 1435575_at, 1426932_at, 1426931_s_at, 1434173_s_at, 1420973_at, 1420972_at, 1445423_at, 1442176_at, 1434283_at, 1450287_at, 1421567_at, 1437864_at, 1434329_s_at, 1418503_at, 1453811_at, 1418504_at, 1447728_x_at, 1422906_at, 1441190_at, 1436421_s_a…	672	14779	15845	1.0482	4.34304e-05	2.28586e-06	8.48091e-05
Functional Group 2	Median: 7.719577632828716E-20	Geo: 1.243898790178018E-18	1428708_x_at, 1428707_at, 1428348_at, 1429632_at, 1415674_a_at, 1427762_x_at, 1420509_at, 1416965_at, 1430537_at, 1423107_at, 1423106_at, 1430177_at, 1454973_at, 1449192_at, 1430203_at, 1431951_a_at, 1421839_at, 1421840_at, 1450392_at, 1448314_at, 1418510_s_at, 1455719_at, 1416256_a_at, 1450287_at, 1421567_at, 1420973_at, 1420972_at, 1445423_at, 1442176_at, 1434283_at, 1424635_at, 1418503_at, 145…
Category	Term	Count	%	PValue	Genes	List Total	Pop Hits	Pop Total	Fold Enrichment	Bonferroni	Benjamini	FDR
GOTERM_BP_ALL	GO:0043170~macromolecule metabolic process	384	0.4111	6.21222e-22	1428708_x_at, 1428707_at, 1428348_at, 1429632_at, 1415674_a_at, 1427762_x_at, 1420509_at, 1416965_at, 1430537_at, 1423107_at, 1423106_at, 1430177_at, 1454973_at, 1449192_at, 1430203_at, 1431951_a_at, 1421839_at, 1421840_at, 1450392_at, 1448314_at, 1418510_s_at, 1455719_at, 1416256_a_at, 1450287_at, 1421567_at, 1420973_at, 1420972_at, 1445423_at, 1442176_at, 1434283_at, 1424635_at, 1418503_at, 145…	634	6299	14977	1.44011	3.22539e-18	3.22539e-18	1.18691e-18
GOTERM_BP_ALL	GO:0044238~primary metabolic process	419	0.4486	6.50826e-21	1428708_x_at, 1428707_at, 1427762_x_at, 1430537_at, 1423107_at, 1423106_at, 1430177_at, 1448314_at, 1420973_at, 1420972_at, 1445423_at, 1442176_at, 1434283_at, 1450287_at, 1421567_at, 1437864_at, 1434329_s_at, 1418503_at, 1453811_at, 1418504_at, 1447728_x_at, 1441190_at, 1436421_s_at, 1452044_at, 1430094_at, 1417436_at, 1443212_at, 1417435_at, 1417934_at, 1453867_at, 1424884_at, 1451524_at, 14234…	634	7204	14977	1.37397	3.37909e-17	1.68955e-17	1.24347e-17
GOTERM_BP_ALL	GO:0043283~biopolymer metabolic process	310	0.3319	2.15172e-20	1428348_at, 1427762_x_at, 1416965_at, 1430537_at, 1423107_at, 1423106_at, 1430177_at, 1454973_at, 1449192_at, 1430203_at, 1431951_a_at, 1421839_at, 1421840_at, 1450392_at, 1448314_at, 1418510_s_at, 1420973_at, 1420972_at, 1445423_at, 1442176_at, 1434283_at, 1450287_at, 1421567_at, 1424635_at, 1442393_at, 1422748_at, 1434298_at, 1456389_at, 1445518_at, 1454200_at, 1427091_at, 1434921_at, 1453867_a…	634	4747	14977	1.54269	1.11717e-16	3.72391e-17	4.11109e-17
GOTERM_BP_ALL	GO:0044237~cellular metabolic process	417	0.4465	3.09551e-20	1428708_x_at, 1428707_at, 1427762_x_at, 1430537_at, 1423107_at, 1423106_at, 1430177_at, 1448314_at, 1420973_at, 1420972_at, 1445423_at, 1442176_at, 1434283_at, 1450287_at, 1421567_at, 1437864_at, 1434329_s_at, 1418503_at, 1453811_at, 1418504_at, 1447728_x_at, 1441190_at, 1436421_s_at, 1452044_at, 1417436_at, 1443212_at, 1417435_at, 1417934_at, 1453867_at, 1424884_at, 1451524_at, 1423442_a_at, 143…	634	7205	14977	1.36722	1.60719e-16	4.01797e-17	5.9143e-17
GOTERM_BP_ALL	GO:0010467~gene expression	234	0.2505	7.71958e-20	1428348_at, 1428708_x_at, 1428707_at, 1420509_at, 1430537_at, 1454973_at, 1449192_at, 1420973_at, 1420972_at, 1445423_at, 1442176_at, 1434283_at, 1450287_at, 1421567_at, 1442393_at, 1422748_at, 1434298_at, 1456389_at, 1445518_at, 1454200_at, 1424635_at, 1427091_at, 1434921_at, 1423685_at, 1451083_s_at, 1446349_at, 1422210_at, 1416879_at, 1416877_a_at, 1416878_at, 1424667_a_at, 1425612_at, 1424668…	634	3216	14977	1.71884	4.008e-16	8.01601e-17	1.47491e-16
GOTERM_BP_ALL	GO:0006139~nucleobase, nucleoside, nucleotide and nucleic acid metabolic process	248	0.2655	1.0675e-19	1428348_at, 1427762_x_at, 1430537_at, 1423107_at, 1423106_at, 1430177_at, 1454973_at, 1449192_at, 1420973_at, 1420972_at, 1445423_at, 1442176_at, 1434283_at, 1450287_at, 1421567_at, 1442393_at, 1422748_at, 1434298_at, 1456389_at, 1445518_at, 1454200_at, 1427091_at, 1434921_at, 1423685_at, 1451083_s_at, 1427864_at, 1443475_at, 1431231_at, 1441412_s_at, 1446349_at, 1422210_at, 1442420_at, 1424667_a…	634	3502	14977	1.6729	5.54244e-16	9.23739e-17	2.03956e-16
GOTERM_BP_ALL	GO:0008152~metabolic process	444	0.4754	4.21984e-18	1428708_x_at, 1428707_at, 1427762_x_at, 1429802_at, 1447678_at, 1430537_at, 1423107_at, 1423106_at, 1430177_at, 1448314_at, 1420973_at, 1420972_at, 1445423_at, 1442176_at, 1434283_at, 1450287_at, 1421567_at, 1437864_at, 1434329_s_at, 1418503_at, 1453811_at, 1418504_at, 1447728_x_at, 1441190_at, 1436421_s_at, 1452044_at, 1430094_at, 1417436_at, 1443212_at, 1417435_at, 1417934_at, 1453867_at, 14248…	634	8036	14977	1.3052	2.19094e-14	2.43438e-15	8.06245e-15
GOTERM_BP_ALL	GO:0016070~RNA metabolic process	197	0.2109	2.27827e-16	1428348_at, 1430537_at, 1454973_at, 1449192_at, 1420973_at, 1420972_at, 1445423_at, 1442176_at, 1434283_at, 1450287_at, 1421567_at, 1442393_at, 1422748_at, 1434298_at, 1456389_at, 1445518_at, 1454200_at, 1427091_at, 1434921_at, 1423685_at, 1451083_s_at, 1446349_at, 1422210_at, 1424667_a_at, 1425612_at, 1424668_a_at, 1425611_a_at, 1451435_at, 1437686_x_at, 1421769_at, 1417483_at, 1448728_a_at, 145…	634	2680	14977	1.73647	1.15286e-12	1.04805e-13	4.21885e-13
GOTERM_BP_ALL	GO:0009987~cellular process	583	0.6242	3.34177e-10	1428708_x_at, 1428707_at, 1418538_at, 1427762_x_at, 1430537_at, 1423107_at, 1423106_at, 1430177_at, 1438434_at, 1448314_at, 1435575_at, 1420973_at, 1420972_at, 1445423_at, 1442176_at, 1434283_at, 1450287_at, 1421567_at, 1437864_at, 1434329_s_at, 1418503_at, 1453811_at, 1418504_at, 1447728_x_at, 1441190_at, 1436421_s_at, 1452044_at, 1423093_at, 1439436_x_at, 1423092_at, 1441314_at, 1416259_at, 141…	634	12531	14977	1.09905	1.73504e-06	6.4261e-08	6.3848e-07
Functional Group 3	Median: 4.754654153330512E-13	Geo: 1.341679816347827E-15	1429632_at, 1415674_a_at, 1424947_at, 1427762_x_at, 1428105_at, 1428104_at, 1447518_at, 1447519_x_at, 1416965_at, 1437024_at, 1429531_at, 1429530_a_at, 1453182_a_at, 1423107_at, 1423106_at, 1430177_at, 1454973_at, 1449192_at, 1455470_x_at, 1448207_at, 1456469_x_at, 1444947_at, 1456309_x_at, 1438634_x_at, 1439264_x_at, 1438633_x_at, 1448314_at, 1422667_at, 1435575_at, 1455719_at, 1416256_a_at, 143…
Category	Term	Count	%	PValue	Genes	List Total	Pop Hits	Pop Total	Fold Enrichment	Bonferroni	Benjamini	FDR
GOTERM_CC_ALL	GO:0044446~intracellular organelle part	210	0.2248	2.89054e-22	1429632_at, 1415674_a_at, 1424947_at, 1427762_x_at, 1428105_at, 1428104_at, 1447518_at, 1447519_x_at, 1416965_at, 1437024_at, 1429531_at, 1429530_a_at, 1453182_a_at, 1423107_at, 1423106_at, 1430177_at, 1454973_at, 1449192_at, 1455470_x_at, 1448207_at, 1456469_x_at, 1444947_at, 1456309_x_at, 1438634_x_at, 1439264_x_at, 1438633_x_at, 1448314_at, 1422667_at, 1435575_at, 1455719_at, 1416256_a_at, 143…	672	2610	15845	1.89715	2.26618e-19	2.83273e-20	4.42521e-19
GOTERM_CC_ALL	GO:0044422~organelle part	210	0.2248	4.88597e-22	1429632_at, 1415674_a_at, 1424947_at, 1427762_x_at, 1428105_at, 1428104_at, 1447518_at, 1447519_x_at, 1416965_at, 1437024_at, 1429531_at, 1429530_a_at, 1453182_a_at, 1423107_at, 1423106_at, 1430177_at, 1454973_at, 1449192_at, 1455470_x_at, 1448207_at, 1456469_x_at, 1444947_at, 1456309_x_at, 1438634_x_at, 1439264_x_at, 1438633_x_at, 1448314_at, 1422667_at, 1435575_at, 1455719_at, 1416256_a_at, 143…	672	2621	15845	1.88919	3.8306e-19	4.25622e-20	7.48008e-19
GOTERM_CC_ALL	GO:0032991~macromolecular complex	166	0.1777	4.75465e-13	1416355_at, 1437847_x_at, 1426863_at, 1416354_at, 1424947_at, 1427762_x_at, 1438937_x_at, 1438936_s_at, 1450717_at, 1420601_at, 1436847_s_at, 1428480_at, 1428481_s_at, 1430978_at, 1451068_s_at, 1448601_s_at, 1417127_at, 1454973_at, 1449192_at, 1452314_at, 1452315_at, 1435306_a_at, 1418510_s_at, 1455719_at, 1416256_a_at, 1428511_at, 1435005_at, 1439040_at, 1423093_at, 1439436_x_at, 1423092_at, 144…	672	2273	15845	1.72199	3.72799e-10	3.10666e-11	7.27973e-10
GOTERM_CC_ALL	GO:0044428~nuclear part	96	0.1028	4.19127e-11	1422286_a_at, 1429043_at, 1452999_at, 1419633_at, 1433430_s_at, 1443087_at, 1423212_at, 1433511_at, 1421357_at, 1438937_x_at, 1438936_s_at, 1450717_at, 1420601_at, 1448601_s_at, 1417127_at, 1454973_at, 1449192_at, 1449080_at, 1445684_s_at, 1439704_at, 1427400_at, 1422323_a_at, 1425313_at, 1423987_at, 1452036_a_at, 1421237_at, 1428976_at, 1426349_s_at, 1426020_at, 1416415_a_at, 1456032_x_at, 14380…	672	1121	15845	2.01924	3.28596e-08	2.19064e-09	6.41654e-08
GOTERM_CC_ALL	GO:0043234~protein complex	131	0.1403	1.54472e-09	1424947_at, 1427762_x_at, 1420601_at, 1438937_x_at, 1438936_s_at, 1450717_at, 1436847_s_at, 1428480_at, 1428481_s_at, 1448601_s_at, 1417127_at, 1454973_at, 1449192_at, 1452314_at, 1452315_at, 1435306_a_at, 1418510_s_at, 1455719_at, 1416256_a_at, 1428511_at, 1435005_at, 1439040_at, 1423093_at, 1439436_x_at, 1423092_at, 1441314_at, 1447205_x_at, 1416453_x_at, 1448344_at, 1433432_x_at, 1427864_at, 1…	672	1837	15845	1.68145	1.21106e-06	7.56913e-08	2.36486e-06
Functional Group 4	Median: 3.4109925862977205E-12	Geo: 6.013205029942706E-15	1428348_at, 1427762_x_at, 1420509_at, 1428105_at, 1428104_at, 1447518_at, 1447519_x_at, 1423107_at, 1423106_at, 1430177_at, 1454973_at, 1449192_at, 1448314_at, 1435575_at, 1426932_at, 1426931_s_at, 1434173_s_at, 1420973_at, 1420972_at, 1445423_at, 1442176_at, 1434283_at, 1450287_at, 1421567_at, 1442393_at, 1422748_at, 1434298_at, 1456389_at, 1445518_at, 1454200_at, 1423093_at, 1439436_x_at, 14230…
Category	Term	Count	%	PValue	Genes	List Total	Pop Hits	Pop Total	Fold Enrichment	Bonferroni	Benjamini	FDR
GOTERM_CC_ALL	GO:0005634~nucleus	328	0.3512	2.16529e-36	1428348_at, 1427762_x_at, 1420509_at, 1428105_at, 1428104_at, 1447518_at, 1447519_x_at, 1423107_at, 1423106_at, 1430177_at, 1454973_at, 1449192_at, 1448314_at, 1435575_at, 1426932_at, 1426931_s_at, 1434173_s_at, 1420973_at, 1420972_at, 1445423_at, 1442176_at, 1434283_at, 1450287_at, 1421567_at, 1442393_at, 1422748_at, 1434298_at, 1456389_at, 1445518_at, 1454200_at, 1423093_at, 1439436_x_at, 14230…	672	4207	15845	1.83833	1.69759e-33	3.39517e-34	3.3149e-33
SP_PIR_KEYWORDS	nucleus	265	0.2837	1.58528e-29	1428348_at, 1427762_x_at, 1423107_at, 1423106_at, 1430177_at, 1454973_at, 1449192_at, 1448314_at, 1435575_at, 1426932_at, 1426931_s_at, 1434173_s_at, 1420973_at, 1420972_at, 1445423_at, 1442176_at, 1434283_at, 1450287_at, 1421567_at, 1442393_at, 1422748_at, 1434298_at, 1456389_at, 1445518_at, 1454200_at, 1423093_at, 1439436_x_at, 1423092_at, 1441314_at, 1434921_at, 1427864_at, 1443475_at, 1431231…	709	3180	16241	1.90891	1.37444e-26	1.37444e-26	2.45912e-26
GOTERM_BP_ALL	GO:0043283~biopolymer metabolic process	310	0.3319	2.15172e-20	1428348_at, 1427762_x_at, 1416965_at, 1430537_at, 1423107_at, 1423106_at, 1430177_at, 1454973_at, 1449192_at, 1430203_at, 1431951_a_at, 1421839_at, 1421840_at, 1450392_at, 1448314_at, 1418510_s_at, 1420973_at, 1420972_at, 1445423_at, 1442176_at, 1434283_at, 1450287_at, 1421567_at, 1424635_at, 1442393_at, 1422748_at, 1434298_at, 1456389_at, 1445518_at, 1454200_at, 1427091_at, 1434921_at, 1453867_a…	634	4747	14977	1.54269	1.11717e-16	3.72391e-17	4.11109e-17
GOTERM_BP_ALL	GO:0010467~gene expression	234	0.2505	7.71958e-20	1428348_at, 1428708_x_at, 1428707_at, 1420509_at, 1430537_at, 1454973_at, 1449192_at, 1420973_at, 1420972_at, 1445423_at, 1442176_at, 1434283_at, 1450287_at, 1421567_at, 1442393_at, 1422748_at, 1434298_at, 1456389_at, 1445518_at, 1454200_at, 1424635_at, 1427091_at, 1434921_at, 1423685_at, 1451083_s_at, 1446349_at, 1422210_at, 1416879_at, 1416877_a_at, 1416878_at, 1424667_a_at, 1425612_at, 1424668…	634	3216	14977	1.71884	4.008e-16	8.01601e-17	1.47491e-16
GOTERM_MF_ALL	GO:0003676~nucleic acid binding	233	0.2495	1.00921e-19	1428348_at, 1428708_x_at, 1428707_at, 1416355_at, 1437847_x_at, 1426863_at, 1416354_at, 1427762_x_at, 1452693_at, 1426932_at, 1426931_s_at, 1434173_s_at, 1420973_at, 1420972_at, 1445423_at, 1442176_at, 1434283_at, 1450287_at, 1421567_at, 1442393_at, 1422748_at, 1434298_at, 1456389_at, 1445518_at, 1454200_at, 1424635_at, 1427091_at, 1434921_at, 1423685_at, 1451083_s_at, 1427864_at, 1443475_at, 143…	663	3331	16377	1.72783	2.72992e-16	2.72992e-16	1.79631e-16
GOTERM_BP_ALL	GO:0006139~nucleobase, nucleoside, nucleotide and nucleic acid metabolic process	248	0.2655	1.0675e-19	1428348_at, 1427762_x_at, 1430537_at, 1423107_at, 1423106_at, 1430177_at, 1454973_at, 1449192_at, 1420973_at, 1420972_at, 1445423_at, 1442176_at, 1434283_at, 1450287_at, 1421567_at, 1442393_at, 1422748_at, 1434298_at, 1456389_at, 1445518_at, 1454200_at, 1427091_at, 1434921_at, 1423685_at, 1451083_s_at, 1427864_at, 1443475_at, 1431231_at, 1441412_s_at, 1446349_at, 1422210_at, 1442420_at, 1424667_a…	634	3502	14977	1.6729	5.54244e-16	9.23739e-17	2.03956e-16
GOTERM_MF_ALL	GO:0003677~DNA binding	162	0.1734	7.05073e-18	1439136_at, 1443554_at, 1425940_a_at, 1427917_s_at, 1428348_at, 1427762_x_at, 1420601_at, 1448601_s_at, 1417127_at, 1449967_at, 1420736_at, 1437106_at, 1452360_a_at, 1441318_at, 1445541_at, 1444842_at, 1437105_at, 1420973_at, 1420972_at, 1445423_at, 1442176_at, 1434283_at, 1450287_at, 1421567_at, 1442393_at, 1422748_at, 1434298_at, 1456389_at, 1445518_at, 1454200_at, 1427209_at, 1427210_at, 14381…	663	2048	16377	1.95392	1.90722e-14	9.53611e-15	1.25497e-14
GOTERM_BP_ALL	GO:0016070~RNA metabolic process	197	0.2109	2.27827e-16	1428348_at, 1430537_at, 1454973_at, 1449192_at, 1420973_at, 1420972_at, 1445423_at, 1442176_at, 1434283_at, 1450287_at, 1421567_at, 1442393_at, 1422748_at, 1434298_at, 1456389_at, 1445518_at, 1454200_at, 1427091_at, 1434921_at, 1423685_at, 1451083_s_at, 1446349_at, 1422210_at, 1424667_a_at, 1425612_at, 1424668_a_at, 1425611_a_at, 1451435_at, 1437686_x_at, 1421769_at, 1417483_at, 1448728_a_at, 145…	634	2680	14977	1.73647	1.15286e-12	1.04805e-13	4.21885e-13
SP_PIR_KEYWORDS	dna-binding	118	0.1263	5.98899e-14	1439136_at, 1443554_at, 1425940_a_at, 1427917_s_at, 1427762_x_at, 1420601_at, 1448601_s_at, 1417127_at, 1449967_at, 1420736_at, 1420973_at, 1420972_at, 1445423_at, 1442176_at, 1434283_at, 1450287_at, 1421567_at, 1442393_at, 1422748_at, 1434298_at, 1456389_at, 1445518_at, 1454200_at, 1427209_at, 1427210_at, 1438192_s_at, 1449058_at, 1434921_at, 1427864_at, 1443475_at, 1431231_at, 1422210_at, 14213…	709	1322	16241	2.04464	5.18822e-11	1.29705e-11	9.28257e-11
SP_PIR_KEYWORDS	Transcription	113	0.121	4.96929e-13	1439136_at, 1443554_at, 1425940_a_at, 1427917_s_at, 1415778_at, 1439413_x_at, 1448435_at, 1441617_at, 1444688_at, 1444680_at, 1420601_at, 1448601_s_at, 1417127_at, 1454973_at, 1449192_at, 1449967_at, 1420736_at, 1420973_at, 1420972_at, 1445423_at, 1442176_at, 1434283_at, 1450287_at, 1421567_at, 1442393_at, 1422748_at, 1434298_at, 1456389_at, 1445518_at, 1454200_at, 1427209_at, 1427210_at, 1438192…	709	1280	16241	2.02225	4.30843e-10	7.18072e-11	7.70861e-10
SP_PIR_KEYWORDS	Transcription regulation	111	0.1188	8.17736e-13	1439136_at, 1443554_at, 1425940_a_at, 1427917_s_at, 1415778_at, 1439413_x_at, 1448435_at, 1441617_at, 1444688_at, 1444680_at, 1420601_at, 1448601_s_at, 1417127_at, 1454973_at, 1449192_at, 1449967_at, 1420736_at, 1420973_at, 1420972_at, 1445423_at, 1442176_at, 1434283_at, 1450287_at, 1421567_at, 1442393_at, 1422748_at, 1434298_at, 1456389_at, 1445518_at, 1454200_at, 1427209_at, 1427210_at, 1438192…	709	1257	16241	2.02281	7.09024e-10	8.8628e-11	1.26857e-09
GOTERM_BP_ALL	GO:0050794~regulation of cellular process	241	0.258	1.22842e-12	1428348_at, 1454973_at, 1449192_at, 1448314_at, 1435575_at, 1418510_s_at, 1420973_at, 1420972_at, 1445423_at, 1442176_at, 1434283_at, 1450287_at, 1421567_at, 1442393_at, 1422748_at, 1434298_at, 1456389_at, 1445518_at, 1454200_at, 1441190_at, 1436421_s_at, 1452044_at, 1427091_at, 1434921_at, 1446349_at, 1422210_at, 1424667_a_at, 1425612_at, 1424668_a_at, 1425611_a_at, 1451435_at, 1437686_x_at, 144…	634	3816	14977	1.49192	6.37817e-09	3.98636e-10	2.34711e-09
GOTERM_BP_ALL	GO:0006350~transcription	169	0.1809	3.41099e-12	1439136_at, 1443554_at, 1425940_a_at, 1427917_s_at, 1415778_at, 1439413_x_at, 1428348_at, 1448435_at, 1441617_at, 1444688_at, 1444680_at, 1438937_x_at, 1438936_s_at, 1450717_at, 1420601_at, 1448601_s_at, 1417127_at, 1454973_at, 1449192_at, 1449967_at, 1420736_at, 1437106_at, 1452360_a_at, 1441318_at, 1445541_at, 1444842_at, 1437105_at, 1450287_at, 1421567_at, 1420973_at, 1420972_at, 1445423_at, 1…	634	2397	14977	1.66554	1.77096e-08	9.83866e-10	6.51696e-09
GOTERM_BP_ALL	GO:0032774~RNA biosynthetic process	160	0.1713	5.34346e-12	1439136_at, 1443554_at, 1425940_a_at, 1427917_s_at, 1415778_at, 1439413_x_at, 1428348_at, 1448435_at, 1441617_at, 1444688_at, 1444680_at, 1438937_x_at, 1438936_s_at, 1450717_at, 1420601_at, 1448601_s_at, 1417127_at, 1454973_at, 1449192_at, 1449967_at, 1420736_at, 1437106_at, 1452360_a_at, 1441318_at, 1445541_at, 1444842_at, 1437105_at, 1420973_at, 1420972_at, 1445423_at, 1442176_at, 1434283_at, 1…	634	2237	14977	1.68962	2.77435e-08	1.46018e-09	1.02093e-08
GOTERM_BP_ALL	GO:0006351~transcription, DNA-dependent	159	0.1702	8.89546e-12	1439136_at, 1443554_at, 1425940_a_at, 1427917_s_at, 1415778_at, 1439413_x_at, 1428348_at, 1448435_at, 1441617_at, 1444688_at, 1444680_at, 1438937_x_at, 1438936_s_at, 1450717_at, 1420601_at, 1448601_s_at, 1417127_at, 1454973_at, 1449192_at, 1449967_at, 1420736_at, 1437106_at, 1452360_a_at, 1441318_at, 1445541_at, 1444842_at, 1437105_at, 1420973_at, 1420972_at, 1445423_at, 1442176_at, 1434283_at, 1…	634	2232	14977	1.68282	4.61851e-08	2.30926e-09	1.69957e-08
GOTERM_MF_ALL	GO:0030528~transcription regulator activity	104	0.1113	1.21271e-11	1439136_at, 1443554_at, 1425940_a_at, 1427917_s_at, 1420601_at, 1448601_s_at, 1417127_at, 1454973_at, 1449192_at, 1449967_at, 1420736_at, 1450287_at, 1421567_at, 1442393_at, 1422748_at, 1434298_at, 1456389_at, 1445518_at, 1454200_at, 1449058_at, 1427091_at, 1434921_at, 1433433_at, 1440746_at, 1447631_at, 1422210_at, 1421322_a_at, 1424667_a_at, 1425612_at, 1424668_a_at, 1425611_a_at, 1451435_at, 1…	663	1290	16377	1.99143	3.28037e-08	8.20094e-09	2.15851e-08
GOTERM_BP_ALL	GO:0045449~regulation of transcription	162	0.1734	2.62934e-11	1439136_at, 1443554_at, 1425940_a_at, 1427917_s_at, 1415778_at, 1439413_x_at, 1428348_at, 1448435_at, 1441617_at, 1444688_at, 1444680_at, 1420601_at, 1448601_s_at, 1417127_at, 1454973_at, 1449192_at, 1449967_at, 1420736_at, 1437106_at, 1452360_a_at, 1441318_at, 1445541_at, 1444842_at, 1437105_at, 1420973_at, 1420972_at, 1445423_at, 1442176_at, 1434283_at, 1450287_at, 1421567_at, 1442393_at, 14227…	634	2320	14977	1.64954	1.36515e-07	6.50073e-09	5.02364e-08
GOTERM_BP_ALL	GO:0006355~regulation of transcription, DNA-dependent	156	0.167	2.81199e-11	1439136_at, 1443554_at, 1425940_a_at, 1427917_s_at, 1415778_at, 1439413_x_at, 1428348_at, 1448435_at, 1441617_at, 1444688_at, 1444680_at, 1420601_at, 1448601_s_at, 1417127_at, 1454973_at, 1449192_at, 1449967_at, 1420736_at, 1437106_at, 1452360_a_at, 1441318_at, 1445541_at, 1444842_at, 1437105_at, 1420973_at, 1420972_at, 1445423_at, 1442176_at, 1434283_at, 1450287_at, 1421567_at, 1442393_at, 14227…	634	2207	14977	1.66977	1.45999e-07	6.63631e-09	5.37262e-08
GOTERM_BP_ALL	GO:0019219~regulation of nucleobase, nucleoside, nucleotide and nucleic acid metabolic process	164	0.1756	3.07137e-11	1439136_at, 1443554_at, 1425940_a_at, 1427917_s_at, 1415778_at, 1439413_x_at, 1428348_at, 1448435_at, 1441617_at, 1444688_at, 1444680_at, 1420601_at, 1448601_s_at, 1417127_at, 1454973_at, 1449192_at, 1449967_at, 1420736_at, 1437106_at, 1452360_a_at, 1441318_at, 1445541_at, 1444842_at, 1437105_at, 1420973_at, 1420972_at, 1445423_at, 1442176_at, 1434283_at, 1450287_at, 1421567_at, 1442393_at, 14227…	634	2364	14977	1.63882	1.59465e-07	6.93327e-09	5.86817e-08
GOTERM_BP_ALL	GO:0019222~regulation of metabolic process	178	0.1906	8.30928e-11	1439136_at, 1443554_at, 1425940_a_at, 1427917_s_at, 1415778_at, 1439413_x_at, 1428348_at, 1448435_at, 1441617_at, 1444688_at, 1444680_at, 1438937_x_at, 1438936_s_at, 1450717_at, 1420601_at, 1448601_s_at, 1417127_at, 1454973_at, 1449192_at, 1449967_at, 1420736_at, 1437106_at, 1452360_a_at, 1441318_at, 1445541_at, 1444842_at, 1437105_at, 1450287_at, 1421567_at, 1420973_at, 1420972_at, 1445423_at, 1…	634	2669	14977	1.57546	4.31417e-07	1.72567e-08	1.58758e-07
GOTERM_BP_ALL	GO:0031323~regulation of cellular metabolic process	171	0.1831	3.03416e-10	1439136_at, 1443554_at, 1425940_a_at, 1427917_s_at, 1415778_at, 1439413_x_at, 1428348_at, 1448435_at, 1441617_at, 1444688_at, 1444680_at, 1438937_x_at, 1438936_s_at, 1450717_at, 1420601_at, 1448601_s_at, 1417127_at, 1454973_at, 1449192_at, 1449967_at, 1420736_at, 1437106_at, 1452360_a_at, 1441318_at, 1445541_at, 1444842_at, 1437105_at, 1450287_at, 1421567_at, 1420973_at, 1420972_at, 1445423_at, 1…	634	2571	14977	1.57119	1.57534e-06	6.05899e-08	5.79709e-07
GOTERM_BP_ALL	GO:0010468~regulation of gene expression	166	0.1777	3.38211e-10	1439136_at, 1443554_at, 1425940_a_at, 1427917_s_at, 1415778_at, 1439413_x_at, 1428348_at, 1448435_at, 1441617_at, 1444688_at, 1444680_at, 1438937_x_at, 1438936_s_at, 1450717_at, 1420601_at, 1448601_s_at, 1417127_at, 1454973_at, 1449192_at, 1449967_at, 1420736_at, 1437106_at, 1452360_a_at, 1441318_at, 1445541_at, 1444842_at, 1437105_at, 1420973_at, 1420972_at, 1445423_at, 1442176_at, 1434283_at, 1…	634	2476	14977	1.58377	1.75599e-06	6.27139e-08	6.46188e-07
GOTERM_BP_ALL	GO:0050789~regulation of biological process	249	0.2666	4.64208e-10	1428348_at, 1454973_at, 1449192_at, 1448314_at, 1435575_at, 1418510_s_at, 1420973_at, 1420972_at, 1445423_at, 1442176_at, 1434283_at, 1450287_at, 1421567_at, 1442393_at, 1422748_at, 1434298_at, 1456389_at, 1445518_at, 1454200_at, 1441190_at, 1436421_s_at, 1452044_at, 1427091_at, 1434921_at, 1446349_at, 1422210_at, 1424667_a_at, 1425612_at, 1424668_a_at, 1425611_a_at, 1451435_at, 1437686_x_at, 144…	634	4204	14977	1.39918	2.41016e-06	8.31092e-08	8.86918e-07
GOTERM_MF_ALL	GO:0003700~transcription factor activity	78	0.0835	1.20024e-09	1422286_a_at, 1419633_at, 1420601_at, 1448601_s_at, 1417127_at, 1449967_at, 1420736_at, 1427400_at, 1422323_a_at, 1449080_at, 1445684_s_at, 1439704_at, 1425313_at, 1442393_at, 1422748_at, 1434298_at, 1456389_at, 1445518_at, 1454200_at, 1427091_at, 1433433_at, 1440746_at, 1447631_at, 1434921_at, 1450553_at, 1416967_at, 1422210_at, 1421322_a_at, 1438787_at, 1424667_a_at, 1425612_at, 1424668_a_at, 1…	663	928	16377	2.07619	3.24664e-06	6.4933e-07	2.13632e-06
GOTERM_BP_ALL	GO:0065007~biological regulation	263	0.2816	4.80023e-09	1428348_at, 1428942_at, 1454973_at, 1449192_at, 1418578_at, 1448314_at, 1435575_at, 1418510_s_at, 1420973_at, 1420972_at, 1445423_at, 1442176_at, 1434283_at, 1450287_at, 1421567_at, 1442393_at, 1422748_at, 1434298_at, 1456389_at, 1445518_at, 1454200_at, 1441190_at, 1436421_s_at, 1452044_at, 1427091_at, 1434921_at, 1417436_at, 1443212_at, 1417435_at, 1446349_at, 1422210_at, 1424667_a_at, 1425612_a…	634	4607	14977	1.34857	2.49225e-05	7.78837e-07	9.17135e-06
Functional Group 5	Median: 1.6410271150296605E-14	Geo: 1.328616860280006E-13	1455983_at, 1437251_at, 1433543_at, 1439648_at, 1418380_at, 1443527_at, 1431332_a_at, 1433430_s_at, 1443087_at, 1418919_at, 1439510_at, 1417445_at, 1447362_at, 1416961_at, 1447363_s_at, 1448058_s_at, 1416815_s_at, 1448473_at, 1436847_s_at, 1428480_at, 1428481_s_at, 1423847_at, 1422853_at, 1422854_at, 1452314_at, 1452315_at, 1435306_a_at, 1448001_x_at, 1452040_a_at, 1448000_at, 1433807_at, 1429478…
Category	Term	Count	%	PValue	Genes	List Total	Pop Hits	Pop Total	Fold Enrichment	Bonferroni	Benjamini	FDR
GOTERM_BP_ALL	GO:0007067~mitosis	42	0.045	3.45156e-18	1455983_at, 1437251_at, 1433543_at, 1439648_at, 1418380_at, 1443527_at, 1431332_a_at, 1433430_s_at, 1443087_at, 1418919_at, 1439510_at, 1417445_at, 1447362_at, 1416961_at, 1447363_s_at, 1448058_s_at, 1416815_s_at, 1448473_at, 1436847_s_at, 1428480_at, 1428481_s_at, 1423847_at, 1422853_at, 1422854_at, 1452314_at, 1452315_at, 1435306_a_at, 1448001_x_at, 1452040_a_at, 1448000_at, 1433807_at, 1429478…	634	192	14977	5.16754	1.79205e-14	2.56007e-15	6.59457e-15
GOTERM_BP_ALL	GO:0000087~M phase of mitotic cell cycle	42	0.045	4.20709e-18	1455983_at, 1437251_at, 1433543_at, 1439648_at, 1418380_at, 1443527_at, 1431332_a_at, 1433430_s_at, 1443087_at, 1418919_at, 1439510_at, 1417445_at, 1447362_at, 1416961_at, 1447363_s_at, 1448058_s_at, 1416815_s_at, 1448473_at, 1436847_s_at, 1428480_at, 1428481_s_at, 1423847_at, 1422853_at, 1422854_at, 1452314_at, 1452315_at, 1435306_a_at, 1448001_x_at, 1452040_a_at, 1448000_at, 1433807_at, 1429478…	634	193	14977	5.14076	2.18432e-14	2.7304e-15	8.03809e-15
GOTERM_BP_ALL	GO:0051301~cell division	45	0.0482	2.23651e-16	1433543_at, 1439648_at, 1455983_at, 1437251_at, 1418380_at, 1443527_at, 1431332_a_at, 1433430_s_at, 1443087_at, 1418919_at, 1439510_at, 1423774_a_at, 1423775_s_at, 1416698_a_at, 1448441_at, 1417445_at, 1447362_at, 1416961_at, 1447363_s_at, 1454815_at, 1444645_at, 1417209_at, 1436847_s_at, 1428480_at, 1428481_s_at, 1442454_at, 1454694_a_at, 1427724_at, 1423847_at, 1452314_at, 1452315_at, 1435306_a…	634	246	14977	4.32129	1.15286e-12	1.15241e-13	4.21885e-13
GOTERM_BP_ALL	GO:0000279~M phase	45	0.0482	1.23978e-15	1433543_at, 1439648_at, 1455983_at, 1437251_at, 1418380_at, 1443527_at, 1431332_a_at, 1433430_s_at, 1443087_at, 1418919_at, 1439510_at, 1417445_at, 1447362_at, 1416961_at, 1447363_s_at, 1448058_s_at, 1416815_s_at, 1448473_at, 1416746_at, 1436847_s_at, 1428480_at, 1428481_s_at, 1423847_at, 1422853_at, 1422854_at, 1452314_at, 1452315_at, 1435306_a_at, 1448001_x_at, 1452040_a_at, 1448000_at, 1433807…	634	256	14977	4.15249	6.34071e-12	5.28355e-13	2.33147e-12
GOTERM_BP_ALL	GO:0000278~mitotic cell cycle	45	0.0482	2.26728e-15	1433543_at, 1439648_at, 1455983_at, 1437251_at, 1418380_at, 1443527_at, 1431332_a_at, 1433430_s_at, 1443087_at, 1418919_at, 1439510_at, 1417445_at, 1447362_at, 1416961_at, 1447363_s_at, 1448058_s_at, 1416815_s_at, 1448473_at, 1436847_s_at, 1428480_at, 1428481_s_at, 1423847_at, 1422853_at, 1422854_at, 1452314_at, 1452315_at, 1435306_a_at, 1448001_x_at, 1452040_a_at, 1448000_at, 1424511_at, 1440129…	634	260	14977	4.0886	1.15286e-11	8.86846e-13	4.24105e-12
SP_PIR_KEYWORDS	mitosis	31	0.0332	4.39143e-15	1418380_at, 1443527_at, 1431332_a_at, 1433430_s_at, 1443087_at, 1418919_at, 1439510_at, 1417445_at, 1447362_at, 1416961_at, 1447363_s_at, 1436847_s_at, 1428480_at, 1428481_s_at, 1423847_at, 1452314_at, 1452315_at, 1435306_a_at, 1448001_x_at, 1452040_a_at, 1448000_at, 1433807_at, 1429478_at, 1426028_a_at, 1427669_a_at, 1448314_at, 1435575_at, 1419451_at, 1423987_at, 1423093_at, 1439436_x_at, 14230…	709	121	16241	5.86871	3.85025e-12	1.92513e-12	6.88338e-12
SP_PIR_KEYWORDS	cell division	38	0.0407	1.64103e-14	1418380_at, 1443527_at, 1431332_a_at, 1433430_s_at, 1443087_at, 1418919_at, 1439510_at, 1423774_a_at, 1423775_s_at, 1416698_a_at, 1448441_at, 1417445_at, 1447362_at, 1416961_at, 1447363_s_at, 1454815_at, 1444645_at, 1417209_at, 1436847_s_at, 1428480_at, 1428481_s_at, 1423847_at, 1452314_at, 1452315_at, 1435306_a_at, 1448001_x_at, 1452040_a_at, 1448000_at, 1433807_at, 1429478_at, 1426028_a_at, 142…	709	192	16241	4.53366	1.42459e-11	4.74865e-12	2.54907e-11
GOTERM_BP_ALL	GO:0022403~cell cycle phase	47	0.0503	4.91485e-14	1433543_at, 1439648_at, 1455983_at, 1437251_at, 1418380_at, 1443527_at, 1431332_a_at, 1433430_s_at, 1443087_at, 1418919_at, 1439510_at, 1417445_at, 1447362_at, 1416961_at, 1447363_s_at, 1448058_s_at, 1416815_s_at, 1448473_at, 1416746_at, 1436847_s_at, 1428480_at, 1428481_s_at, 1423847_at, 1422853_at, 1422854_at, 1452314_at, 1452315_at, 1435306_a_at, 1448001_x_at, 1452040_a_at, 1448000_at, 1433807…	634	306	14977	3.62837	2.55358e-10	1.82399e-11	9.39693e-11
GOTERM_BP_ALL	GO:0007049~cell cycle	79	0.0846	4.91663e-14	1455983_at, 1437251_at, 1433543_at, 1439648_at, 1418380_at, 1443527_at, 1431332_a_at, 1433430_s_at, 1443087_at, 1418919_at, 1439510_at, 1436847_s_at, 1428480_at, 1428481_s_at, 1422853_at, 1422854_at, 1452314_at, 1452315_at, 1435306_a_at, 1433807_at, 1429478_at, 1426028_a_at, 1427669_a_at, 1448314_at, 1435575_at, 1435737_a_at, 1423987_at, 1419451_at, 1438811_at, 1455730_at, 1423093_at, 1439436_x_a…	634	740	14977	2.52192	2.55358e-10	1.70238e-11	9.39693e-11
SP_PIR_KEYWORDS	cell cycle	51	0.0546	6.08287e-13	1418380_at, 1443527_at, 1431332_a_at, 1433430_s_at, 1443087_at, 1418919_at, 1439510_at, 1436847_s_at, 1428480_at, 1428481_s_at, 1452314_at, 1452315_at, 1435306_a_at, 1433807_at, 1429478_at, 1426028_a_at, 1427669_a_at, 1448314_at, 1435575_at, 1419451_at, 1423987_at, 1438811_at, 1455730_at, 1423093_at, 1439436_x_at, 1423092_at, 1441314_at, 1442922_at, 1434529_x_at, 1433550_at, 1417239_at, 1450949_a…	709	366	16241	3.19195	5.27388e-10	7.53412e-11	9.4359e-10
GOTERM_BP_ALL	GO:0022402~cell cycle process	66	0.0707	1.65546e-12	1455983_at, 1437251_at, 1433543_at, 1439648_at, 1418380_at, 1443527_at, 1431332_a_at, 1433430_s_at, 1443087_at, 1418919_at, 1439510_at, 1436847_s_at, 1428480_at, 1428481_s_at, 1422853_at, 1422854_at, 1452314_at, 1452315_at, 1435306_a_at, 1433807_at, 1429478_at, 1426028_a_at, 1427669_a_at, 1448314_at, 1435575_at, 1435737_a_at, 1423987_at, 1419451_at, 1438811_at, 1455730_at, 1423093_at, 1439436_x_a…	634	596	14977	2.61597	8.59511e-09	5.05595e-10	3.16293e-09
GOTERM_BP_ALL	GO:0000074~regulation of progression through cell cycle	34	0.0364	4.61137e-05	1433430_s_at, 1443087_at, 1447362_at, 1416961_at, 1447363_s_at, 1416746_at, 1435509_x_at, 1426885_a_at, 1456314_x_at, 1422853_at, 1422854_at, 1455789_x_at, 1448314_at, 1435575_at, 1427739_a_at, 1426538_a_at, 1438808_at, 1419451_at, 1438811_at, 1455730_at, 1418192_at, 1449954_at, 1417420_at, 1448698_at, 1417419_at, 1431960_at, 1438517_at, 1442651_at, 1446412_at, 1431942_at, 1416334_at, 1442830_at,…	634	371	14977	2.16491	0.212922	0.00568445	0.0880684
GOTERM_BP_ALL	GO:0051726~regulation of cell cycle	34	0.0364	5.44531e-05	1433430_s_at, 1443087_at, 1447362_at, 1416961_at, 1447363_s_at, 1416746_at, 1435509_x_at, 1426885_a_at, 1456314_x_at, 1422853_at, 1422854_at, 1455789_x_at, 1448314_at, 1435575_at, 1427739_a_at, 1426538_a_at, 1438808_at, 1419451_at, 1438811_at, 1455730_at, 1418192_at, 1449954_at, 1417420_at, 1448698_at, 1417419_at, 1431960_at, 1438517_at, 1442651_at, 1446412_at, 1431942_at, 1416334_at, 1442830_at,…	634	374	14977	2.14755	0.246275	0.0065535	0.103987
Functional Group 6	Median: 8.986058684069052E-8	Geo: 4.898037222429459E-8	1439136_at, 1443554_at, 1425940_a_at, 1427917_s_at, 1420601_at, 1448601_s_at, 1417127_at, 1454973_at, 1449192_at, 1449967_at, 1420736_at, 1450287_at, 1421567_at, 1442393_at, 1422748_at, 1434298_at, 1456389_at, 1445518_at, 1454200_at, 1449058_at, 1427091_at, 1434921_at, 1433433_at, 1440746_at, 1447631_at, 1422210_at, 1421322_a_at, 1424667_a_at, 1425612_at, 1424668_a_at, 1425611_a_at, 1451435_at, 1…
Category	Term	Count	%	PValue	Genes	List Total	Pop Hits	Pop Total	Fold Enrichment	Bonferroni	Benjamini	FDR
GOTERM_MF_ALL	GO:0030528~transcription regulator activity	104	0.1113	1.21271e-11	1439136_at, 1443554_at, 1425940_a_at, 1427917_s_at, 1420601_at, 1448601_s_at, 1417127_at, 1454973_at, 1449192_at, 1449967_at, 1420736_at, 1450287_at, 1421567_at, 1442393_at, 1422748_at, 1434298_at, 1456389_at, 1445518_at, 1454200_at, 1449058_at, 1427091_at, 1434921_at, 1433433_at, 1440746_at, 1447631_at, 1422210_at, 1421322_a_at, 1424667_a_at, 1425612_at, 1424668_a_at, 1425611_a_at, 1451435_at, 1…	663	1290	16377	1.99143	3.28037e-08	8.20094e-09	2.15851e-08
GOTERM_CC_ALL	GO:0044428~nuclear part	96	0.1028	4.19127e-11	1422286_a_at, 1429043_at, 1452999_at, 1419633_at, 1433430_s_at, 1443087_at, 1423212_at, 1433511_at, 1421357_at, 1438937_x_at, 1438936_s_at, 1450717_at, 1420601_at, 1448601_s_at, 1417127_at, 1454973_at, 1449192_at, 1449080_at, 1445684_s_at, 1439704_at, 1427400_at, 1422323_a_at, 1425313_at, 1423987_at, 1452036_a_at, 1421237_at, 1428976_at, 1426349_s_at, 1426020_at, 1416415_a_at, 1456032_x_at, 14380…	672	1121	15845	2.01924	3.28596e-08	2.19064e-09	6.41654e-08
GOTERM_MF_ALL	GO:0003700~transcription factor activity	78	0.0835	1.20024e-09	1422286_a_at, 1419633_at, 1420601_at, 1448601_s_at, 1417127_at, 1449967_at, 1420736_at, 1427400_at, 1422323_a_at, 1449080_at, 1445684_s_at, 1439704_at, 1425313_at, 1442393_at, 1422748_at, 1434298_at, 1456389_at, 1445518_at, 1454200_at, 1427091_at, 1433433_at, 1440746_at, 1447631_at, 1434921_at, 1450553_at, 1416967_at, 1422210_at, 1421322_a_at, 1438787_at, 1424667_a_at, 1425612_at, 1424668_a_at, 1…	663	928	16377	2.07619	3.24664e-06	6.4933e-07	2.13632e-06
GOTERM_CC_ALL	GO:0031981~nuclear lumen	67	0.0717	1.87421e-08	1422286_a_at, 1419633_at, 1423212_at, 1433511_at, 1421357_at, 1438937_x_at, 1438936_s_at, 1450717_at, 1420601_at, 1448601_s_at, 1417127_at, 1454973_at, 1449192_at, 1427400_at, 1422323_a_at, 1449080_at, 1445684_s_at, 1439704_at, 1425313_at, 1450986_at, 1450553_at, 1422210_at, 1421322_a_at, 1434922_at, 1453579_at, 1427332_at, 1452395_at, 1421769_at, 1416173_at, 1416172_at, 1448707_at, 1419126_at, 1…	672	758	15845	2.08415	1.46937e-05	8.64343e-07	2.86929e-05
GOTERM_CC_ALL	GO:0043233~organelle lumen	71	0.076	8.98606e-08	1422286_a_at, 1419633_at, 1423212_at, 1433511_at, 1421357_at, 1438937_x_at, 1438936_s_at, 1450717_at, 1420601_at, 1448601_s_at, 1417127_at, 1454973_at, 1449192_at, 1449080_at, 1445684_s_at, 1439704_at, 1427400_at, 1422323_a_at, 1425313_at, 1449886_a_at, 1428010_at, 1450986_at, 1450553_at, 1422210_at, 1421322_a_at, 1416879_at, 1416877_a_at, 1416878_at, 1434922_at, 1453579_at, 1427332_at, 1452395_a…	672	858	15845	1.95117	7.04482e-05	3.35479e-06	0.00013757
GOTERM_CC_ALL	GO:0031974~membrane-enclosed lumen	71	0.076	8.98606e-08	1422286_a_at, 1419633_at, 1423212_at, 1433511_at, 1421357_at, 1438937_x_at, 1438936_s_at, 1450717_at, 1420601_at, 1448601_s_at, 1417127_at, 1454973_at, 1449192_at, 1449080_at, 1445684_s_at, 1439704_at, 1427400_at, 1422323_a_at, 1425313_at, 1449886_a_at, 1428010_at, 1450986_at, 1450553_at, 1422210_at, 1421322_a_at, 1416879_at, 1416877_a_at, 1416878_at, 1434922_at, 1453579_at, 1427332_at, 1452395_a…	672	858	15845	1.95117	7.04482e-05	3.35479e-06	0.00013757
GOTERM_CC_ALL	GO:0005654~nucleoplasm	55	0.0589	3.51098e-07	1422286_a_at, 1419633_at, 1423212_at, 1433511_at, 1421357_at, 1420601_at, 1448601_s_at, 1417127_at, 1454973_at, 1449192_at, 1427400_at, 1422323_a_at, 1449080_at, 1445684_s_at, 1439704_at, 1425313_at, 1450553_at, 1422210_at, 1421322_a_at, 1434922_at, 1453579_at, 1427332_at, 1452395_at, 1421769_at, 1448707_at, 1419126_at, 1440431_at, 1445773_at, 1450992_a_at, 1443260_at, 1439243_x_at, 1430617_at, 1…	672	618	15845	2.09844	0.000275223	1.25118e-05	0.000537504
GOTERM_CC_ALL	GO:0044451~nucleoplasm part	51	0.0546	1.43346e-06	1422286_a_at, 1419633_at, 1423212_at, 1433511_at, 1421357_at, 1420601_at, 1448601_s_at, 1417127_at, 1454973_at, 1449192_at, 1427400_at, 1422323_a_at, 1449080_at, 1445684_s_at, 1439704_at, 1450553_at, 1422210_at, 1421322_a_at, 1434922_at, 1453579_at, 1427332_at, 1452395_at, 1421769_at, 1448707_at, 1419126_at, 1440431_at, 1445773_at, 1450992_a_at, 1443260_at, 1439243_x_at, 1430617_at, 1449499_at, 1…	672	580	15845	2.07331	0.0011232	4.49524e-05	0.00219451
GOTERM_MF_ALL	GO:0043565~sequence-specific DNA binding	44	0.0471	1.7217e-06	1422286_a_at, 1419633_at, 1418380_at, 1443527_at, 1431332_a_at, 1449499_at, 1448601_s_at, 1417127_at, 1427400_at, 1422323_a_at, 1454240_at, 1453614_a_at, 1417520_at, 1425804_at, 1443081_at, 1425464_at, 1425463_at, 1441138_at, 1445054_at, 1454831_at, 1418606_at, 1442393_at, 1422748_at, 1434298_at, 1456389_at, 1445518_at, 1454200_at, 1429388_at, 1434921_at, 1420978_at, 1434627_at, 1445914_at, 14247…	663	492	16377	2.20906	0.00464638	0.000581982	0.00306444
GOTERM_CC_ALL	GO:0005667~transcription factor complex	41	0.0439	6.10957e-06	1422286_a_at, 1419633_at, 1449499_at, 1433511_at, 1421357_at, 1418515_at, 1418514_at, 1418516_at, 1449115_at, 1420601_at, 1448601_s_at, 1417127_at, 1421765_at, 1454973_at, 1449192_at, 1449080_at, 1445684_s_at, 1439704_at, 1427400_at, 1422323_a_at, 1425804_at, 1441138_at, 1445054_at, 1454831_at, 1418606_at, 1418167_at, 1420978_at, 1434627_at, 1445914_at, 1424787_a_at, 1439545_at, 1418437_a_at, 142…	672	445	15845	2.17244	0.00477847	0.000165156	0.00935291
SP_PIR_KEYWORDS	Homeobox	29	0.031	7.964e-06	1422286_a_at, 1419633_at, 1449499_at, 1448601_s_at, 1417127_at, 1427400_at, 1422323_a_at, 1425804_at, 1418606_at, 1442393_at, 1422748_at, 1434298_at, 1456389_at, 1445518_at, 1454200_at, 1429388_at, 1450584_at, 1419271_at, 1456342_at, 1425960_s_at, 1452526_a_at, 1450553_at, 1421951_at, 1450428_at, 1424667_a_at, 1425612_at, 1424668_a_at, 1425611_a_at, 1451435_at, 1437686_x_at, 1450181_at, 1447500_a…	709	257	16241	2.58483	0.00688103	0.000431458	0.0123532
Functional Group 7	Median: 1.8166178472124342E-5	Geo: 3.53628476790127E-6	1418380_at, 1443527_at, 1431332_a_at, 1423212_at, 1418919_at, 1439510_at, 1427762_x_at, 1436847_s_at, 1428480_at, 1428481_s_at, 1423107_at, 1423106_at, 1430177_at, 1449080_at, 1445684_s_at, 1439704_at, 1452036_a_at, 1421237_at, 1428976_at, 1426349_s_at, 1426020_at, 1416415_a_at, 1456032_x_at, 1438092_x_at, 1438091_a_at, 1423093_at, 1439436_x_at, 1423092_at, 1441314_at, 1435005_at, 1439040_at, 142…
Category	Term	Count	%	PValue	Genes	List Total	Pop Hits	Pop Total	Fold Enrichment	Bonferroni	Benjamini	FDR
GOTERM_CC_ALL	GO:0005694~chromosome	49	0.0525	1.22867e-12	1418380_at, 1443527_at, 1431332_a_at, 1423212_at, 1418919_at, 1439510_at, 1427762_x_at, 1436847_s_at, 1428480_at, 1428481_s_at, 1423107_at, 1423106_at, 1430177_at, 1449080_at, 1445684_s_at, 1439704_at, 1452036_a_at, 1421237_at, 1428976_at, 1426349_s_at, 1426020_at, 1416415_a_at, 1456032_x_at, 1438092_x_at, 1438091_a_at, 1423093_at, 1439436_x_at, 1423092_at, 1441314_at, 1435005_at, 1439040_at, 142…	672	358	15845	3.22728	9.63288e-10	7.40991e-11	1.88103e-09
GOTERM_CC_ALL	GO:0044427~chromosomal part	42	0.045	3.42909e-11	1418380_at, 1443527_at, 1431332_a_at, 1423212_at, 1432361_a_at, 1429095_at, 1432362_at, 1418919_at, 1439510_at, 1417445_at, 1447362_at, 1416961_at, 1447363_s_at, 1427762_x_at, 1416746_at, 1436847_s_at, 1428480_at, 1428481_s_at, 1423847_at, 1423107_at, 1423106_at, 1430177_at, 1428029_a_at, 1436596_at, 1449080_at, 1445684_s_at, 1439704_at, 1418071_s_at, 1418070_at, 1448935_at, 1424059_at, 1427739_a…	672	301	15845	3.29007	2.68841e-08	1.92029e-09	5.24969e-08
SP_PIR_KEYWORDS	Chromosomal protein	25	0.0268	4.4871e-10	1418380_at, 1443527_at, 1431332_a_at, 1432361_a_at, 1429095_at, 1432362_at, 1416746_at, 1427762_x_at, 1436847_s_at, 1428480_at, 1428481_s_at, 1428029_a_at, 1436596_at, 1424059_at, 1452036_a_at, 1421237_at, 1428976_at, 1426349_s_at, 1426020_at, 1438307_at, 1416415_a_at, 1456032_x_at, 1438092_x_at, 1438091_a_at, 1427864_at, 1431231_at, 1422155_at, 1418366_at, 1418367_x_at, 1427864_at, 1443475_at, 1…	709	122	16241	4.69404	3.89031e-07	3.89031e-08	6.96047e-07
GOTERM_BP_ALL	GO:0051276~chromosome organization and biogenesis	46	0.0493	2.30841e-09	1415778_at, 1439413_x_at, 1418380_at, 1443527_at, 1431332_a_at, 1433430_s_at, 1443087_at, 1416746_at, 1448058_s_at, 1416815_s_at, 1448473_at, 1427762_x_at, 1442454_at, 1454694_a_at, 1427724_at, 1423847_at, 1428029_a_at, 1436596_at, 1421765_at, 1449080_at, 1445684_s_at, 1439704_at, 1418071_s_at, 1418070_at, 1448935_at, 1429526_at, 1452350_at, 1451137_a_at, 1456351_at, 1427193_at, 1427192_a_at, 142…	634	402	14977	2.70313	1.19852e-05	3.86622e-07	4.41047e-06
GOTERM_BP_ALL	GO:0006259~DNA metabolic process	60	0.0642	1.23793e-07	1415778_at, 1439413_x_at, 1418380_at, 1443527_at, 1431332_a_at, 1427762_x_at, 1423107_at, 1423106_at, 1430177_at, 1454973_at, 1449192_at, 1449080_at, 1445684_s_at, 1439704_at, 1422502_at, 1443573_at, 1435368_a_at, 1422503_s_at, 1437106_at, 1452360_a_at, 1441318_at, 1445541_at, 1444842_at, 1437105_at, 1416415_a_at, 1456032_x_at, 1438092_x_at, 1438091_a_at, 1433433_at, 1440746_at, 1447631_at, 14337…	634	682	14977	2.07827	0.000642525	1.94765e-05	0.000236519
GOTERM_BP_ALL	GO:0006325~establishment and/or maintenance of chromatin architecture	33	0.0353	1.88971e-07	1415778_at, 1439413_x_at, 1416746_at, 1427762_x_at, 1428029_a_at, 1436596_at, 1421765_at, 1418071_s_at, 1418070_at, 1448935_at, 1449080_at, 1445684_s_at, 1439704_at, 1429526_at, 1452350_at, 1451137_a_at, 1456351_at, 1427193_at, 1427192_a_at, 1424059_at, 1437106_at, 1452360_a_at, 1441318_at, 1445541_at, 1444842_at, 1437105_at, 1438307_at, 1416415_a_at, 1456032_x_at, 1438092_x_at, 1438091_a_at, 142…	634	274	14977	2.84511	0.000980655	2.88565e-05	0.000361048
GOTERM_BP_ALL	GO:0006323~DNA packaging	33	0.0353	3.36484e-07	1415778_at, 1439413_x_at, 1416746_at, 1427762_x_at, 1428029_a_at, 1436596_at, 1421765_at, 1418071_s_at, 1418070_at, 1448935_at, 1449080_at, 1445684_s_at, 1439704_at, 1429526_at, 1452350_at, 1451137_a_at, 1456351_at, 1427193_at, 1427192_a_at, 1424059_at, 1437106_at, 1452360_a_at, 1441318_at, 1445541_at, 1444842_at, 1437105_at, 1438307_at, 1416415_a_at, 1456032_x_at, 1438092_x_at, 1438091_a_at, 142…	634	281	14977	2.77423	0.0017455	4.99137e-05	0.000642886
GOTERM_CC_ALL	GO:0000785~chromatin	25	0.0268	3.71577e-07	1423212_at, 1416746_at, 1427762_x_at, 1423107_at, 1423106_at, 1430177_at, 1428029_a_at, 1436596_at, 1418071_s_at, 1418070_at, 1448935_at, 1449080_at, 1445684_s_at, 1439704_at, 1452036_a_at, 1421237_at, 1428976_at, 1426349_s_at, 1426020_at, 1438307_at, 1416415_a_at, 1456032_x_at, 1438092_x_at, 1438091_a_at, 1423093_at, 1439436_x_at, 1423092_at, 1441314_at, 1427864_at, 1431231_at, 1422155_at, 14183…	672	175	15845	3.36841	0.000291274	1.26659e-05	0.000568857
GOTERM_BP_ALL	GO:0065004~protein-DNA complex assembly	18	0.0193	4.48263e-06	1438250_s_at, 1433511_at, 1421357_at, 1427762_x_at, 1416746_at, 1428029_a_at, 1436596_at, 1454973_at, 1449192_at, 1448707_at, 1428014_at, 1424854_at, 1422947_at, 1438307_at, 1416415_a_at, 1456032_x_at, 1438092_x_at, 1438091_a_at, 1447854_s_at, 1455095_at, 1427864_at, 1431231_at, 1422155_at, 1418366_at, 1418367_x_at, 1418366_at, 1418367_x_at, 1436994_a_at, 1438204_at, 1416101_a_at, 1427864_at, 144…	634	112	14977	3.79656	0.0230051	0.000628825	0.00856419
SP_PIR_KEYWORDS	Nucleosome core	12	0.0128	5.16184e-06	1428014_at, 1424854_at, 1422947_at, 1416415_a_at, 1456032_x_at, 1438092_x_at, 1438091_a_at, 1421884_at, 1421886_at, 1421885_at, 1418366_at, 1418367_x_at, 1427864_at, 1431231_at, 1422155_at, 1447854_s_at, 1455095_at, 1416746_at, 1427762_x_at, 1418366_at, 1418367_x_at, 1428029_a_at, 1436596_at, 1427864_at, 1443475_at, 1431231_at, 1418367_x_at, 1418366_at,	709	48	16241	5.72673	0.00446533	0.000298311	0.00800684
INTERPRO	IPR007125:Histone core	10	0.0107	1.77183e-05	1416415_a_at, 1456032_x_at, 1438092_x_at, 1438091_a_at, 1421884_at, 1421886_at, 1421885_at, 1418366_at, 1418367_x_at, 1427864_at, 1431231_at, 1422155_at, 1447854_s_at, 1455095_at, 1416746_at, 1427762_x_at, 1418366_at, 1418367_x_at, 1427864_at, 1443475_at, 1431231_at, 1418367_x_at, 1418366_at,	677	39	16924	6.40988	0.0987971	0.0987971	0.0342833
GOTERM_CC_ALL	GO:0000786~nucleosome	13	0.0139	1.81662e-05	1421884_at, 1421886_at, 1421885_at, 1427762_x_at, 1416746_at, 1428029_a_at, 1436596_at, 1428014_at, 1424854_at, 1422947_at, 1416415_a_at, 1456032_x_at, 1438092_x_at, 1438091_a_at, 1447854_s_at, 1455095_at, 1427864_at, 1431231_at, 1422155_at, 1418366_at, 1418367_x_at, 1418366_at, 1418367_x_at, 1427864_at, 1443475_at, 1431231_at, 1436994_a_at, 1438204_at, 1416101_a_at, 1418367_x_at, 1418366_at,	672	66	15845	4.64432	0.0141415	0.000474634	0.0278075
GOTERM_BP_ALL	GO:0006334~nucleosome assembly	13	0.0139	7.60777e-05	1427762_x_at, 1416746_at, 1428029_a_at, 1436596_at, 1428014_at, 1424854_at, 1422947_at, 1438307_at, 1416415_a_at, 1456032_x_at, 1438092_x_at, 1438091_a_at, 1447854_s_at, 1455095_at, 1427864_at, 1431231_at, 1422155_at, 1418366_at, 1418367_x_at, 1418366_at, 1418367_x_at, 1427864_at, 1443475_at, 1431231_at, 1436994_a_at, 1438204_at, 1416101_a_at, 1418367_x_at, 1418366_at,	634	76	14977	4.04078	0.326327	0.0087396	0.145255
GOTERM_BP_ALL	GO:0031497~chromatin assembly	14	0.015	9.96769e-05	1427762_x_at, 1416746_at, 1428029_a_at, 1436596_at, 1428014_at, 1424854_at, 1422947_at, 1438307_at, 1416415_a_at, 1456032_x_at, 1438092_x_at, 1438091_a_at, 1447854_s_at, 1455095_at, 1427864_at, 1431231_at, 1422155_at, 1418366_at, 1418367_x_at, 1418366_at, 1418367_x_at, 1430139_at, 1453361_at, 1417541_at, 1427864_at, 1443475_at, 1431231_at, 1436994_a_at, 1438204_at, 1416101_a_at, 1418367_x_at, 141…	634	90	14977	3.67469	0.40402	0.0109513	0.190272
INTERPRO	IPR009072:Histone-fold	10	0.0107	0.000120224	1438250_s_at, 1416415_a_at, 1456032_x_at, 1438092_x_at, 1438091_a_at, 1421884_at, 1421886_at, 1421885_at, 1427864_at, 1431231_at, 1422155_at, 1447854_s_at, 1455095_at, 1427762_x_at, 1418366_at, 1418367_x_at, 1448707_at, 1427864_at, 1443475_at, 1431231_at, 1452600_at,	677	49	16924	5.10174	0.506326	0.161776	0.232405
GOTERM_BP_ALL	GO:0022607~cellular component assembly	37	0.0396	0.000140955	1429043_at, 1452999_at, 1428708_x_at, 1428707_at, 1417156_at, 1433511_at, 1421357_at, 1423219_a_at, 1423218_a_at, 1427762_x_at, 1416746_at, 1428105_at, 1428104_at, 1447518_at, 1447519_x_at, 1423107_at, 1423106_at, 1430177_at, 1428029_a_at, 1436596_at, 1454973_at, 1449192_at, 1450894_a_at, 1454931_at, 1455719_at, 1416256_a_at, 1438307_at, 1416621_at, 1416415_a_at, 1456032_x_at, 1438092_x_at, 14380…	634	444	14977	1.96859	0.519001	0.0137143	0.268966
PIR_SUPERFAMILY	PIRSF002048:histone H2A	6	0.0064	0.000164993	1416415_a_at, 1456032_x_at, 1438092_x_at, 1438091_a_at, 1418366_at, 1418367_x_at, 1416746_at, 1418366_at, 1418367_x_at, 1428029_a_at, 1436596_at, 1418367_x_at, 1418366_at,	280	15	7368	10.5257	0.403969	0.403969	0.298145
GOTERM_BP_ALL	GO:0006333~chromatin assembly or disassembly	16	0.0171	0.000231908	1432628_at, 1454305_at, 1427762_x_at, 1416746_at, 1428029_a_at, 1436596_at, 1418071_s_at, 1418070_at, 1448935_at, 1428014_at, 1424854_at, 1422947_at, 1438307_at, 1416415_a_at, 1456032_x_at, 1438092_x_at, 1438091_a_at, 1447854_s_at, 1455095_at, 1427864_at, 1431231_at, 1422155_at, 1418366_at, 1418367_x_at, 1418366_at, 1418367_x_at, 1430139_at, 1453361_at, 1417541_at, 1436994_a_at, 1438204_at, 14161…	634	124	14977	3.04813	0.70007	0.01987	0.442156
GOTERM_BP_ALL	GO:0065003~macromolecular complex assembly	32	0.0343	0.000363448	1429043_at, 1452999_at, 1428708_x_at, 1428707_at, 1433511_at, 1421357_at, 1423219_a_at, 1423218_a_at, 1416746_at, 1427762_x_at, 1428029_a_at, 1436596_at, 1454973_at, 1449192_at, 1450894_a_at, 1454931_at, 1438307_at, 1416621_at, 1416415_a_at, 1456032_x_at, 1438092_x_at, 1438091_a_at, 1427864_at, 1431231_at, 1422155_at, 1418366_at, 1418367_x_at, 1427479_at, 1427077_a_at, 1446566_at, 1445142_at, 145…	634	380	14977	1.98931	0.84853	0.0299827	0.692127
SMART	SM00414:H2A	7	0.0075	0.000480671	1416415_a_at, 1456032_x_at, 1438092_x_at, 1438091_a_at, 1421884_at, 1421886_at, 1421885_at, 1418366_at, 1418367_x_at, 1416746_at, 1418366_at, 1418367_x_at, 1428029_a_at, 1436596_at, 1418367_x_at, 1418366_at,	419	23	9059	6.58016	0.252751	0.135564	0.708531
GOTERM_BP_ALL	GO:0016568~chromatin modification	19	0.0203	0.000625129	1434179_at, 1427150_at, 1434178_at, 1415778_at, 1439413_x_at, 1423446_at, 1432628_at, 1454305_at, 1444263_at, 1416544_at, 1427283_at, 1452377_at, 1421765_at, 1449080_at, 1445684_s_at, 1439704_at, 1429526_at, 1452350_at, 1451137_a_at, 1456351_at, 1427193_at, 1427192_a_at, 1448400_a_at, 1448401_at, 1426192_at, 1447091_at, 1430628_at, 1424458_at, 1424059_at, 1455109_at, 1450739_at, 1434839_s_at, 142…	634	180	14977	2.49354	0.961097	0.045322	1.18764
INTERPRO	IPR002119:Histone H2A	6	0.0064	0.00149749	1416415_a_at, 1456032_x_at, 1438092_x_at, 1438091_a_at, 1421884_at, 1421886_at, 1421885_at, 1418366_at, 1418367_x_at, 1416746_at, 1418366_at, 1418367_x_at, 1418367_x_at, 1418366_at,	677	22	16924	6.81778	0.999849	0.623786	2.85851
SP_PIR_KEYWORDS	citrullination	5	0.0054	0.00541049	1418366_at, 1418367_x_at, 1427864_at, 1431231_at, 1422155_at, 1418366_at, 1418367_x_at, 1427864_at, 1443475_at, 1431231_at, 1418367_x_at, 1418366_at,	709	17	16241	6.73733	0.990938	0.145114	8.07125
Functional Group 8	Median: 2.6566027095934382E-5	Geo: 2.9727015281886547E-5	1422286_a_at, 1419633_at, 1418380_at, 1443527_at, 1431332_a_at, 1449499_at, 1448601_s_at, 1417127_at, 1427400_at, 1422323_a_at, 1454240_at, 1453614_a_at, 1417520_at, 1425804_at, 1443081_at, 1425464_at, 1425463_at, 1441138_at, 1445054_at, 1454831_at, 1418606_at, 1442393_at, 1422748_at, 1434298_at, 1456389_at, 1445518_at, 1454200_at, 1429388_at, 1434921_at, 1420978_at, 1434627_at, 1445914_at, 14247…
Category	Term	Count	%	PValue	Genes	List Total	Pop Hits	Pop Total	Fold Enrichment	Bonferroni	Benjamini	FDR
GOTERM_MF_ALL	GO:0043565~sequence-specific DNA binding	44	0.0471	1.7217e-06	1422286_a_at, 1419633_at, 1418380_at, 1443527_at, 1431332_a_at, 1449499_at, 1448601_s_at, 1417127_at, 1427400_at, 1422323_a_at, 1454240_at, 1453614_a_at, 1417520_at, 1425804_at, 1443081_at, 1425464_at, 1425463_at, 1441138_at, 1445054_at, 1454831_at, 1418606_at, 1442393_at, 1422748_at, 1434298_at, 1456389_at, 1445518_at, 1454200_at, 1429388_at, 1434921_at, 1420978_at, 1434627_at, 1445914_at, 14247…	663	492	16377	2.20906	0.00464638	0.000581982	0.00306444
SP_PIR_KEYWORDS	Homeobox	29	0.031	7.964e-06	1422286_a_at, 1419633_at, 1449499_at, 1448601_s_at, 1417127_at, 1427400_at, 1422323_a_at, 1425804_at, 1418606_at, 1442393_at, 1422748_at, 1434298_at, 1456389_at, 1445518_at, 1454200_at, 1429388_at, 1450584_at, 1419271_at, 1456342_at, 1425960_s_at, 1452526_a_at, 1450553_at, 1421951_at, 1450428_at, 1424667_a_at, 1425612_at, 1424668_a_at, 1425611_a_at, 1451435_at, 1437686_x_at, 1450181_at, 1447500_a…	709	257	16241	2.58483	0.00688103	0.000431458	0.0123532
UP_SEQ_FEATURE	DNA-binding region:Homeobox	22	0.0236	1.80552e-05	1421951_at, 1450428_at, 1424667_a_at, 1425612_at, 1424668_a_at, 1425611_a_at, 1451435_at, 1437686_x_at, 1450181_at, 1447500_at, 1446080_at, 1449499_at, 1421769_at, 1422239_at, 1440626_at, 1450042_at, 1420926_at, 1441175_at, 1441777_at, 1444216_at, 1420348_at, 1448601_s_at, 1417127_at, 1427400_at, 1422323_a_at, 1419126_at, 1425804_at, 1418606_at, 1420555_at, 1425827_at, 1427741_x_at, 1452528_a_at,…	474	152	9547	2.9152	0.23307	0.23307	0.0382509
INTERPRO	IPR012287:Homeodomain-related	22	0.0236	2.6566e-05	1421951_at, 1450428_at, 1419633_at, 1418380_at, 1443527_at, 1431332_a_at, 1424667_a_at, 1425612_at, 1424668_a_at, 1425611_a_at, 1451435_at, 1437686_x_at, 1450181_at, 1447500_at, 1446080_at, 1449499_at, 1422239_at, 1440626_at, 1450042_at, 1420926_at, 1441175_at, 1441777_at, 1444216_at, 1420348_at, 1419126_at, 1425804_at, 1422636_at, 1418606_at, 1455626_at, 1421579_at, 1429388_at, 1440431_at, 14457…	677	191	16924	2.87941	0.144416	0.0750223	0.0513987
SMART	SM00389:HOX	26	0.0278	3.32651e-05	1419633_at, 1449499_at, 1448601_s_at, 1417127_at, 1427400_at, 1422323_a_at, 1425804_at, 1418606_at, 1442393_at, 1422748_at, 1434298_at, 1456389_at, 1445518_at, 1454200_at, 1429388_at, 1450584_at, 1419271_at, 1456342_at, 1425960_s_at, 1452526_a_at, 1421951_at, 1450428_at, 1424667_a_at, 1425612_at, 1424668_a_at, 1425611_a_at, 1451435_at, 1437686_x_at, 1450181_at, 1447500_at, 1446080_at, 1421769_at,…	419	223	9059	2.52078	0.0199572	0.0199572	0.0491857
INTERPRO	IPR001356:Homeobox	22	0.0236	8.09197e-05	1421951_at, 1450428_at, 1419633_at, 1424667_a_at, 1425612_at, 1424668_a_at, 1425611_a_at, 1451435_at, 1437686_x_at, 1450181_at, 1447500_at, 1446080_at, 1449499_at, 1422239_at, 1440626_at, 1450042_at, 1420926_at, 1441175_at, 1441777_at, 1444216_at, 1420348_at, 1427400_at, 1422323_a_at, 1419126_at, 1425804_at, 1418606_at, 1442393_at, 1422748_at, 1434298_at, 1456389_at, 1445518_at, 1454200_at, 14556…	677	206	16924	2.66975	0.378176	0.146463	0.156482
INTERPRO	IPR000047:Helix-turn-helix motif, lambda-like repressor	11	0.0118	0.00115877	1421951_at, 1450428_at, 1425827_at, 1427741_x_at, 1452528_a_at, 1455626_at, 1421579_at, 1449499_at, 1450042_at, 1420926_at, 1441175_at, 1450002_at, 1420348_at, 1437555_at, 1427400_at, 1422323_a_at, 1450553_at, 1419126_at,	677	79	16924	3.48081	0.998894	0.678421	2.21879
Functional Group 9	Median: 1.293236522294772E-4	Geo: 1.872937136766003E-4	1416355_at, 1437847_x_at, 1426863_at, 1416354_at, 1424947_at, 1420509_at, 1416991_at, 1431739_at, 1454792_s_at, 1455511_at, 1433973_at, 1433974_at, 1452314_at, 1452315_at, 1435306_a_at, 1418052_at, 1450934_at, 1427269_at, 1452371_at, 1430077_at, 1439095_at, 1452693_at, 1421839_at, 1421840_at, 1450392_at, 1448314_at, 1455719_at, 1416256_a_at, 1428511_at, 1424635_at, 1418503_at, 1453811_at, 1418504…
Category	Term	Count	%	PValue	Genes	List Total	Pop Hits	Pop Total	Fold Enrichment	Bonferroni	Benjamini	FDR
GOTERM_MF_ALL	GO:0000166~nucleotide binding	127	0.136	1.28565e-06	1416355_at, 1437847_x_at, 1426863_at, 1416354_at, 1424947_at, 1420509_at, 1416991_at, 1431739_at, 1454792_s_at, 1455511_at, 1433973_at, 1433974_at, 1452314_at, 1452315_at, 1435306_a_at, 1418052_at, 1450934_at, 1427269_at, 1452371_at, 1430077_at, 1439095_at, 1452693_at, 1421839_at, 1421840_at, 1450392_at, 1448314_at, 1455719_at, 1416256_a_at, 1428511_at, 1424635_at, 1418503_at, 1453811_at, 1418504…	663	2075	16377	1.51184	0.00347166	0.00049669	0.00228833
GOTERM_MF_ALL	GO:0032553~ribonucleotide binding	104	0.1113	5.86056e-05	1424947_at, 1454792_s_at, 1455511_at, 1433973_at, 1433974_at, 1452314_at, 1452315_at, 1435306_a_at, 1450934_at, 1418052_at, 1452693_at, 1448314_at, 1421839_at, 1421840_at, 1450392_at, 1455719_at, 1416256_a_at, 1428511_at, 1418503_at, 1453811_at, 1418504_at, 1447728_x_at, 1424635_at, 1422906_at, 1435005_at, 1439040_at, 1433838_at, 1423685_at, 1451083_s_at, 1425605_a_at, 1426272_at, 1426273_at, 144…	663	1754	16377	1.46462	0.146605	0.0157283	0.104262
GOTERM_MF_ALL	GO:0032555~purine ribonucleotide binding	104	0.1113	5.86056e-05	1424947_at, 1454792_s_at, 1455511_at, 1433973_at, 1433974_at, 1452314_at, 1452315_at, 1435306_a_at, 1450934_at, 1418052_at, 1452693_at, 1448314_at, 1421839_at, 1421840_at, 1450392_at, 1455719_at, 1416256_a_at, 1428511_at, 1418503_at, 1453811_at, 1418504_at, 1447728_x_at, 1424635_at, 1422906_at, 1435005_at, 1439040_at, 1433838_at, 1423685_at, 1451083_s_at, 1425605_a_at, 1426272_at, 1426273_at, 144…	663	1754	16377	1.46462	0.146605	0.0157283	0.104262
GOTERM_MF_ALL	GO:0005524~ATP binding	87	0.0931	9.70336e-05	1432392_at, 1454221_a_at, 1437611_x_at, 1424947_at, 1454792_s_at, 1455511_at, 1433973_at, 1433974_at, 1442225_at, 1434997_at, 1424590_at, 1442444_at, 1425205_at, 1425203_at, 1452314_at, 1452315_at, 1435306_a_at, 1418052_at, 1450934_at, 1426028_a_at, 1427669_a_at, 1452693_at, 1421839_at, 1421840_at, 1450392_at, 1448314_at, 1419601_at, 1428511_at, 1418503_at, 1453811_at, 1418504_at, 1447728_x_at, 1…	663	1423	16377	1.5102	0.230865	0.0216365	0.172571
[truncated: 1,502 more rows]

## Sheet: Table S7D
Table S7D - Functional Class - Medium Stringency
[truncated: 650 more rows]
