# Supplementary material for: The B-MYB Transcriptional Network Guides Cell Cycle Progression and Fate Decisions to Sustain Self-Renewal and the Identity of Pluripotent Stem Cells
Source: PLoS One. 2012 Aug 24;7(8):e42350. doi: 10.1371/journal.pone.0042350 (PMC3427317; doi:10.1371/journal.pone.0042350)
Supplement: Table S8 — Cis-element analysis of the 1020 gene promoters that bound B-MYB and predicted frequency of these elements in genomic and promoter regions. (XLS) [file pone.0042350.s008.xls]

## Sheet: Table S8
Table S8 - cis element analysis of promoter regions that bind B-MYB
Genomatix RegionMiner:	Overrepresented TF Families
Inputfile:	ConC_allctlsconcatenated.bed, Mus musculus
Input sequences:	2507
Total basepairs:	854421
TF Families	Prom. assoc. known	Nr. of Input Seq. with Match	Nr. of Matches in Input	Expected (genome)	Std.dev.	Over representation (genome)	Z-Score (genome)	Expected (promoters)	Std.dev.	Over representation (promoters)	Z-Score (promoters)
V$E2FF	yes	1262	3040	1079.61	32.84	2.82	59.69	2701.3	51.89	1.13	6.52
V$ZF5F	yes	359	903	180.4	13.43	5.01	53.77	1548.45	39.31	0.58	-16.43
V$CDEF	yes	236	274	31.92	5.65	8.58	42.76	301.9	17.37	0.91	-1.63
V$NRF1	yes	188	577	116.91	10.81	4.94	42.51	1029.6	32.07	0.56	-14.13
O$MTEN	yes	432	609	142.48	11.94	4.27	39.04	725.26	26.92	0.84	-4.34
V$WHNF	yes	378	445	115.53	10.75	3.85	30.61	417.12	20.42	1.07	1.34
V$MYBL	no	1540	3139	1927.57	43.85	1.63	27.61	2142.55	46.23	1.47	21.54
V$DEAF	yes	334	406	121.41	11.02	3.34	25.78	351.51	18.74	1.16	2.88
V$HIFF	no	556	895	396.92	19.92	2.25	24.98	702.32	26.49	1.27	7.25
V$HNFP	yes	208	225	50.47	7.1	4.46	24.5	144.65	12.03	1.56	6.64
V$AHRR	yes	585	777	334.61	18.29	2.32	24.16	817.13	28.57	0.95	-1.42
V$SP1F	yes	978	1825	1106.59	33.24	1.65	21.6	2707.1	51.95	0.67	-16.99
V$HASF	yes	304	360	140.62	11.86	2.56	18.46	294.14	17.15	1.22	3.81
V$HDBP	yes	111	137	33.13	5.76	4.14	17.96	413.25	20.32	0.33	-13.62
O$TF2B	yes	60	65	9.47	3.08	6.87	17.89	185.28	13.61	0.35	-8.87
V$EGRF	yes	891	1938	1304.5	36.09	1.49	17.54	3022.46	54.88	0.64	-19.77
O$XCPE	yes	273	350	146.46	12.1	2.39	16.78	649.9	25.48	0.54	-11.79
V$HESF	no	686	1253	790.62	28.1	1.58	16.43	1286.1	35.84	0.97	-0.94
V$ZF02	yes	839	2128	1518.12	38.93	1.4	15.65	3203.59	56.49	0.66	-19.05
O$TF2D	yes	240	251	98.06	9.9	2.56	15.39	221.19	14.87	1.13	1.97
V$HZIP	no	281	318	137.48	11.72	2.31	15.36	137.64	11.73	2.31	15.33
V$GRHL	no	625	917	633.07	25.15	1.45	11.27	667.34	25.82	1.37	9.65
V$MAZF	yes	591	930	671	25.89	1.39	9.98	1484.06	38.49	0.63	-14.41
V$GLIF	no	791	1162	875.38	29.57	1.33	9.68	1389.78	37.25	0.84	-6.13
V$KLFS	no	1443	3154	2667.32	51.57	1.18	9.43	3992.31	63.04	0.79	-13.31
V$PAX9	yes	125	150	70.89	8.42	2.12	9.34	216.1	14.7	0.69	-4.53
O$TF3C	no	72	77	29.04	5.39	2.65	8.81	43.71	6.61	1.76	4.96
V$PAX5	no	518	634	456.69	21.36	1.39	8.28	890.63	29.83	0.71	-8.62
V$PAX3	no	443	482	334.21	18.28	1.44	8.06	466.02	21.58	1.03	0.72
V$EBOX	no	696	1234	989.11	31.43	1.25	7.78	1475.01	38.37	0.84	-6.29
V$DMTF	no	267	281	177.8	13.33	1.58	7.7	280.59	16.75	1	-0.01
V$OVOL	no	830	1087	861.1	29.33	1.26	7.68	752.97	27.43	1.44	12.16
V$RBP2	no	233	269	169.15	13	1.59	7.64	259.07	16.09	1.04	0.59
V$CHRE	yes	142	169	94.82	9.74	1.78	7.57	244.45	15.63	0.69	-4.86
V$CTCF	yes	474	652	503.83	22.44	1.29	6.58	1623.6	40.26	0.4	-24.15
V$PAX1	no	191	198	127.57	11.29	1.55	6.19	146.12	12.09	1.36	4.25
V$GUCE	no	66	66	33.32	5.77	1.98	5.57	31.9	5.65	2.07	5.95
V$CABL	no	274	358	267.14	16.34	1.34	5.53	224.19	14.97	1.6	8.9
V$XBBF	no	1139	1818	1599.16	39.95	1.14	5.47	1806.59	42.46	1.01	0.26
V$MTF1	no	265	305	230.71	15.19	1.32	4.86	372.31	19.29	0.82	-3.51
V$ZFXY	no	189	215	156.35	12.5	1.38	4.65	309.46	17.59	0.69	-5.4
V$NRSF	no	516	683	571.94	23.91	1.19	4.62	1012.28	31.8	0.67	-10.37
V$CREB	no	1361	2992	2751.31	52.37	1.09	4.59	2906.13	53.82	1.03	1.59
V$BARB	no	506	589	491.14	22.16	1.2	4.39	500.75	22.37	1.18	3.92
V$ZF35	no	281	313	248.4	15.76	1.26	4.07	344.29	18.55	0.91	-1.71
V$INSM	no	389	459	383.98	19.59	1.2	3.8	575.53	23.98	0.8	-4.88
V$LTFM	no	367	409	344.21	18.55	1.19	3.47	401.64	20.04	1.02	0.34
V$MZF1	no	744	1054	947.25	30.76	1.11	3.45	1236.4	35.14	0.85	-5.21
V$NFKB	no	640	944	843.8	29.03	1.12	3.43	1109.62	33.29	0.85	-4.99
V$AP2F	yes	352	597	518.61	22.77	1.15	3.42	1192.7	34.51	0.5	-17.28
V$IRFF	no	1374	2481	2316.09	48.06	1.07	3.42	1924.46	43.82	1.29	12.69
V$PLAG	no	781	1216	1108.37	33.27	1.1	3.22	1948.32	44.09	0.62	-16.62
V$RBPF	no	547	665	591.11	24.3	1.12	3.02	622.88	24.95	1.07	1.67
V$CIZF	no	497	601	532.35	23.07	1.13	2.95	433.12	20.81	1.39	8.04
V$ETSF	no	1762	4014	3856.23	61.96	1.04	2.54	4239	64.95	0.95	-3.47
V$PAX6	no	1200	1828	1725.71	41.5	1.06	2.45	1651.75	40.6	1.11	4.33
V$PURA	yes	93	99	78	8.83	1.27	2.32	178.1	13.34	0.56	-5.97
V$STAT	no	1269	2757	2640.3	51.3	1.04	2.26	2474.82	49.68	1.11	5.67
V$SPZ1	no	397	447	405.05	20.12	1.1	2.06	545.25	23.34	0.82	-4.23
V$SREB	no	285	319	284.04	16.85	1.12	2.05	362.57	19.04	0.88	-2.32
V$MOKF	no	694	898	840.48	28.98	1.07	1.97	949.86	30.8	0.95	-1.7
V$ZF01	no	250	272	241.25	15.53	1.13	1.95	348.51	18.66	0.78	-4.13
V$YBXF	no	301	351	320.34	17.89	1.1	1.69	384.08	19.59	0.91	-1.71
V$NOLF	no	459	586	548.59	23.41	1.07	1.58	868.86	29.46	0.67	-9.62
V$ZF06	no	112	118	103.58	10.18	1.14	1.37	114.78	10.71	1.03	0.25
V$MEF3	no	394	454	428.5	20.7	1.06	1.21	468.77	21.65	0.97	-0.71
V$ZICF	no	307	342	320.13	17.89	1.07	1.19	504.81	22.46	0.68	-7.27
V$GTBX	no	126	127	114.16	10.68	1.11	1.16	129.46	11.38	0.98	-0.26
V$E4FF	no	333	403	382.13	19.54	1.05	1.04	433.34	20.81	0.93	-1.48
V$RREB	no	467	568	548.13	23.4	1.04	0.83	696.58	26.38	0.82	-4.89
V$NBRE	no	364	390	373.67	19.33	1.04	0.82	343.73	18.54	1.13	2.47
V$STAF	no	406	479	463.22	21.52	1.03	0.71	704.92	26.54	0.68	-8.53
V$FXRE	no	233	280	268.55	16.39	1.04	0.67	288.76	16.99	0.97	-0.55
V$HEAT	no	1136	1881	1869.17	43.19	1.01	0.26	1767.52	42	1.06	2.69
V$PAX2	no	699	892	885.75	29.75	1.01	0.19	658.54	25.65	1.35	9.08
V$HAML	no	578	700	695.23	26.36	1.01	0.16	677.96	26.03	1.03	0.83
V$ZFHX	no	752	956	952.7	30.85	1	0.09	981.83	31.32	0.97	-0.84
V$IKRS	no	673	872	869.24	29.47	1	0.08	828.14	28.76	1.05	1.51
V$CARE	no	218	241	240.42	15.5	1	0.01	310.95	17.63	0.78	-4
V$ZF08	no	106	111	111.01	10.54	1	-0.05	145.95	12.08	0.76	-2.93
V$CP2F	no	594	736	741.55	27.22	0.99	-0.22	955.15	30.89	0.77	-7.11
V$TCFF	no	159	167	170.76	13.07	0.98	-0.33	141.63	11.9	1.18	2.09
V$OAZF	no	200	249	254.57	15.95	0.98	-0.38	397.34	19.93	0.63	-7.47
V$AP4R	no	239	307	317.51	17.82	0.97	-0.62	483.54	21.98	0.63	-8.05
V$SIX3	no	60	60	66.29	8.14	0.91	-0.83	59.54	7.72	1.01	0
V$PTF1	no	285	319	336.28	18.33	0.95	-0.97	346.91	18.62	0.92	-1.53
V$ZF04	no	154	161	173.99	13.19	0.93	-1.02	232.47	15.24	0.69	-4.72
V$PPAR	no	218	285	303.58	17.42	0.94	-1.1	280.14	16.73	1.02	0.26
V$PAX8	no	605	704	734.65	27.09	0.96	-1.15	641.1	25.31	1.1	2.47
V$THAP	no	177	193	209.73	14.48	0.92	-1.19	202.28	14.22	0.95	-0.69
V$GZF1	no	354	424	448.68	21.18	0.94	-1.19	364.22	19.08	1.16	3.11
V$CSEN	no	212	217	237.87	15.42	0.91	-1.39	278.23	16.68	0.78	-3.7
V$CHRF	no	605	724	762.49	27.6	0.95	-1.41	586.42	24.21	1.23	5.66
V$OSRF	no	216	233	256.05	16	0.91	-1.47	271.39	16.47	0.86	-2.36
V$PLZF	no	576	687	727.71	26.96	0.94	-1.53	583.97	24.16	1.18	4.24
V$DICE	no	315	348	377.82	19.43	0.92	-1.56	429.55	20.72	0.81	-3.96
V$SNAP	no	851	1165	1219.45	34.9	0.96	-1.57	984.43	31.36	1.18	5.74
V$RU49	no	375	469	504.32	22.45	0.93	-1.6	448	21.16	1.05	0.97
V$SMAD	no	602	737	781.18	27.94	0.94	-1.6	827.2	28.75	0.89	-3.16
V$BRAC	no	636	809	860.62	29.32	0.94	-1.78	807.25	28.4	1	0.04
V$SF1F	no	498	587	634.57	25.18	0.93	-1.91	658.59	25.65	0.89	-2.81
V$GCMF	no	899	1247	1317.55	36.27	0.95	-1.96	1519.96	38.95	0.82	-7.02
V$HMTB	no	655	800	858.85	29.29	0.93	-2.03	616.09	24.81	1.3	7.39
V$PERO	no	992	1408	1488.79	38.55	0.95	-2.11	1437.67	37.88	0.98	-0.8
V$AARF	no	124	128	154.68	12.44	0.83	-2.19	114.18	10.68	1.12	1.25
V$BCDF	no	1113	1643	1734.35	41.6	0.95	-2.21	1245.43	35.26	1.32	11.26
V$BTBF	no	191	200	233.29	15.27	0.86	-2.21	232.8	15.26	0.86	-2.18
V$BNCF	no	178	197	231.98	15.23	0.85	-2.33	271.32	16.47	0.73	-4.54
V$ZF03	no	541	626	691.06	26.28	0.91	-2.49	560.85	23.67	1.12	2.73
V$MYT1	no	1434	2514	2651	51.41	0.95	-2.67	2116.4	45.95	1.19	8.64
V$AIRE	no	321	357	417.63	20.43	0.85	-2.99	300.44	17.33	1.19	3.23
V$PCBE	no	266	284	344.78	18.56	0.82	-3.3	323.91	17.99	0.88	-2.25
V$MYOD	no	714	1105	1231.74	35.07	0.9	-3.63	1563.5	39.5	0.71	-11.62
V$CHOP	no	89	91	132.94	11.53	0.68	-3.68	93.75	9.68	0.97	-0.34
V$PRDM	no	254	276	344.37	18.55	0.8	-3.71	457.16	21.38	0.6	-8.5
V$NF1F	no	506	685	792.83	28.14	0.86	-3.85	879.58	29.64	0.78	-6.58
V$GCNR	no	57	58	95.71	9.78	0.61	-3.91	86.83	9.32	0.67	-3.15
V$PRDF	no	656	838	959.92	30.97	0.87	-3.95	752.54	27.42	1.11	3.1
V$TEAF	no	501	573	677.03	26.01	0.85	-4.02	588.84	24.26	0.97	-0.67
V$P53F	no	625	918	1048.24	32.36	0.88	-4.04	1142.48	33.78	0.8	-6.66
V$NFAT	no	1115	1887	2082.17	45.58	0.91	-4.29	1673.07	40.86	1.13	5.22
V$BCL6	no	821	1115	1269.46	35.6	0.88	-4.35	985.12	31.37	1.13	4.12
V$RXRF	no	1365	2394	2615.44	51.06	0.92	-4.35	2808.3	52.91	0.85	-7.84
V$HOXH	no	733	953	1096.86	33.1	0.87	-4.36	887.19	29.77	1.07	2.19
V$TALE	no	767	1000	1150.72	33.9	0.87	-4.46	1039.42	32.22	0.96	-1.24
V$HNF1	no	1503	3311	3589.12	59.78	0.92	-4.66	2630.84	51.21	1.26	13.27
V$HOMF	no	1977	7376	7800.83	87.92	0.95	-4.84	5808.25	75.95	1.27	20.63
V$CEBP	no	940	1257	1443.8	37.97	0.87	-4.93	1106.06	33.24	1.14	4.53
V$HICF	no	298	325	426.45	20.65	0.76	-4.94	488	22.08	0.67	-7.4
V$BPTF	no	307	421	544.26	23.32	0.77	-5.31	374.28	19.34	1.12	2.39
V$GFI1	no	607	697	852.22	29.18	0.82	-5.34	638.7	25.26	1.09	2.29
V$CAAT	no	1028	1560	1785.77	42.21	0.87	-5.36	1564.4	39.52	1	-0.12
V$AP1F	no	462	722	884.1	29.72	0.82	-5.47	764.08	27.63	0.94	-1.54
V$RORA	no	812	1049	1243.91	35.24	0.84	-5.54	1089.35	32.98	0.96	-1.24
V$RP58	no	233	252	362.15	19.03	0.7	-5.82	309.27	17.58	0.81	-3.29
O$INRE	no	561	650	819.18	28.61	0.79	-5.93	663.49	25.75	0.98	-0.54
V$EREF	no	664	844	1035.92	32.17	0.81	-5.98	1087.88	32.96	0.78	-7.41
V$SIXF	no	492	551	711.94	26.67	0.77	-6.05	555.57	23.56	0.99	-0.22
V$ZF05	no	317	364	512.44	22.63	0.71	-6.58	421.08	20.52	0.86	-2.81
V$ZF07	no	268	350	506	22.49	0.69	-6.96	834.26	28.87	0.42	-16.79
V$NR2F	no	1399	2446	2846.14	53.26	0.86	-7.52	2751.63	52.37	0.89	-5.85
V$PAXH	no	445	894	1151.38	33.91	0.78	-7.61	740.35	27.2	1.21	5.63
V$PBXC	no	622	763	1013.33	31.81	0.75	-7.88	859.34	29.3	0.89	-3.31
V$SALL	no	139	159	296.71	17.22	0.54	-8.02	178.98	13.38	0.89	-1.53
V$NKX1	no	397	742	994.73	31.52	0.75	-8.03	646.24	25.41	1.15	3.75
V$NEUR	no	635	821	1096.6	33.09	0.75	-8.34	1177.05	34.28	0.7	-10.4
V$YY1F	no	992	1334	1691.67	41.09	0.79	-8.72	1353.05	36.75	0.99	-0.53
V$ATBF	no	550	746	1040.37	32.24	0.72	-9.15	667.38	25.82	1.12	3.03
V$PARF	no	1356	2717	3243.1	56.84	0.84	-9.26	2335.61	48.26	1.16	7.89
V$MITF	no	226	256	469.63	21.67	0.55	-9.88	367.12	19.16	0.7	-5.83
V$PDX1	no	731	1317	1728.96	41.54	0.76	-9.93	1163.23	34.08	1.13	4.5
V$NKXH	no	1544	3208	3862.24	62.01	0.83	-10.56	2829.61	53.11	1.13	7.12
V$GREF	no	945	1505	2004.5	44.72	0.75	-11.18	1803.36	42.42	0.83	-7.05
V$AP1R	no	1034	1756	2311.35	48.01	0.76	-11.58	2282.5	47.71	0.77	-11.05
V$FAST	no	668	845	1279.91	35.75	0.66	-12.18	852.26	29.18	0.99	-0.27
V$CDXF	no	1034	1453	1996.36	44.63	0.73	-12.19	1311.67	36.19	1.11	3.89
V$ABDB	no	1705	3496	4292.93	65.36	0.81	-12.2	2957.72	54.29	1.18	9.91
V$MEF2	no	860	1288	1818.02	42.59	0.71	-12.46	1153.29	33.94	1.12	3.95
V$NKX6	no	1068	1846	2484.07	49.77	0.74	-12.83	1595.62	39.91	1.16	6.26
V$RUSH	no	1059	1547	2142.43	46.23	0.72	-12.89	1540.77	39.22	1	0.15
V$DMRT	no	1198	2044	2730.26	52.17	0.75	-13.16	1899.02	43.53	1.08	3.32
V$LEFF	no	1329	2085	2799.05	52.82	0.74	-13.53	2029.34	44.99	1.03	1.23
V$DLXF	no	727	1431	2050.93	45.23	0.7	-13.72	1304.91	36.1	1.1	3.48
V$SRFF	no	766	1279	1874.33	43.25	0.68	-13.78	1464.18	38.23	0.87	-4.86
V$SATB	no	343	496	921.47	30.34	0.54	-14.04	522.26	22.85	0.95	-1.17
V$CLOX	no	1009	1782	2551.81	50.44	0.7	-15.27	1792.17	42.29	0.99	-0.25
V$FKHD	no	1759	4155	5267.51	72.35	0.79	-15.38	3671.5	60.46	1.13	7.99
V$HNF6	no	789	1097	1736.7	41.63	0.63	-15.38	1059.03	32.52	1.04	1.15
V$HBOX	no	1421	3731	4803.02	69.11	0.78	-15.52	3148.21	56.01	1.19	10.4
V$HOXC	no	1009	1512	2254.97	47.42	0.67	-15.68	1499.56	38.69	1.01	0.31
V$HAND	no	1197	2024	2885.38	53.62	0.7	-16.07	2722.85	52.1	0.74	-13.42
O$VTBP	no	1541	3461	4545.32	67.24	0.76	-16.13	3071.57	55.32	1.13	7.03
V$IRXF	no	344	759	1366.08	36.93	0.56	-16.45	930.87	30.49	0.82	-5.65
V$GATA	no	1488	2531	3556.01	59.51	0.71	-17.23	2434.45	49.27	1.04	1.95
V$SORY	no	1849	4789	6270.8	78.9	0.76	-18.79	4333.42	65.66	1.11	6.93
V$CART	no	1342	3589	4901.21	69.81	0.73	-18.8	3147.37	56	1.14	7.88
V$PIT1	no	497	911	1681.46	40.97	0.54	-18.82	1030.74	32.09	0.88	-3.75
V$GABF	no	172	964	1750.89	41.8	0.55	-18.84	1341.48	36.6	0.72	-10.33
V$HOXF	no	1606	4667	6168.97	78.26	0.76	-19.2	4161.06	64.35	1.12	7.85
V$ARID	no	995	1853	2951.79	54.24	0.63	-20.27	1756.72	41.87	1.05	2.29
V$EVI1	no	1367	2565	3839.37	61.82	0.67	-20.62	2880.83	53.58	0.89	-5.9
V$LHXF	no	1375	4232	5796.61	75.88	0.73	-20.63	3703.29	60.72	1.14	8.7
V$BRN5	no	1194	2511	3872.71	62.09	0.65	-21.94	2430.8	49.23	1.03	1.62
O$PTBP	no	395	710	1753.31	41.83	0.4	-24.95	941.76	30.67	0.75	-7.57
O$YTBP	no	181	586	1648.39	40.56	0.36	-26.2	801.05	28.29	0.73	-7.62
V$BRNF	no	1513	4128	6468.64	80.12	0.64	-29.22	4065.28	63.61	1.02	0.98
V$OCT1	no	1689	4560	7127.17	84.07	0.64	-30.54	4633.29	67.88	0.98	-1.09
