# Supplementary material for: The B-MYB Transcriptional Network Guides Cell Cycle Progression and Fate Decisions to Sustain Self-Renewal and the Identity of Pluripotent Stem Cells
Source: PLoS One. 2012 Aug 24;7(8):e42350. doi: 10.1371/journal.pone.0042350 (PMC3427317; doi:10.1371/journal.pone.0042350)
Supplement: Table S9 — Overlaps between the 775 informative target genes of B-MYB and target genes of Oct4, Sox2, Nanog, H3K4me3, and H3K27me3. All 775 genes in the table are B-MYB target genes identified by ChIP-chip and overlapped with B-MYB knockdown microarray dataset (18,097 genes) in mouse ES cells R1. Target genes of Oct4, Sox2, Nanog, H3K4me3, and H3K27me3 were identified by ChIP-seq or ChIP-chip tilling array on mouse ES cells E14, J1 and V 6.5 (see Materials and Methods). (XLS) [file pone.0042350.s009.xls]

## Sheet: Sheet1
Supplemental Table S9 Overlap of target genes among B-MYB, Oct4, Sox2, Nanog, and histone methylations
Gene	Mouse	E14 by Chen et al. (2008)			V6.5 by Marson et al. (2008)				J1 by Kim et al. (2008)			V6.5 by Mikkelsen et al.(2007)		Fold_change	P value
symbol	GeneID	Oct4	Sox2	Nanog	Oct4	Sox2	Nanog	H3K4me3	Oct4	Sox2	Nanog	H3K4me3	H3K27me3	control/B-MYB knockdown	(ttest)
0610031J06RIK	56700							Y				Y	Y	1.04383	0.748984
0610037D15RIK	68394					Y		Y		Y	Y	Y		1.52678	0.005615
0910001L09RIK	66096							Y				Y		1.89085	0.00261098
1100001G20RIK	66107													1.10433	0.225478
1110001A07RIK	66140			Y		Y	Y	Y		Y	Y	Y		1.8067	0.00197951
1110001J03RIK	66117	Y			Y	Y		Y	Y			Y		2.50812	0.00015056
1110005A23RIK	66118							Y				Y		2.22672	0.000955817
1110007A13RIK	210711							Y				Y		1.68384	0.0001353
1500012F01RIK	68949				Y	Y	Y	Y				Y		1.24748	0.191012
1500032D16RIK	78330							Y				Y		2.02657	0.00356706
1700021C14RIK	76927					Y		Y				Y		2.0773	0.000670953
1700022C21RIK	76416				Y			Y	Y			Y		1.62986	0.0455736
1700102P08RIK	112418		Y		Y	Y						Y		1.19586	0.0617289
1700123D08RIK	76646							Y				Y		0.958746	0.619965
1700123O20RIK	58248							Y				Y		1.50909	0.00781879
1810009A15RIK	66276				Y			Y				Y		2.10211	0.000110515
1810010M01RIK	69036													1.03359	0.262185
1810031K17RIK	69171							Y	Y	Y		Y	Y	0.972086	0.750856
2010200O16RIK	67495				Y			Y				Y		1.32194	0.00964283
2010309E21RIK	66488				Y	Y		Y				Y		1.04594	0.287577
2210012G02RIK	66526							Y				Y		1.02321	0.664916
2310005N03RIK	66359	Y			Y	Y	Y	Y	Y		Y	Y		1.731	0.0122647
2310036O22RIK	68544	Y			Y			Y				Y		1.44336	0.0112497
2310039H08RIK	67101		Y					Y				Y		1.90648	0.000674472
2410017P07RIK	103268			Y				Y				Y		1.3886	0.041624
2410081M15RIK	73680		Y		Y	Y	Y	Y				Y		2.60946	1.72674e-05
2410129H14RIK	76789		Y	Y	Y	Y	Y	Y			Y	Y		2.39279	0.00101436
2610021K21RIK	78767			Y				Y				Y		1.44519	0.00016035
2610110G12RIK	73242					Y		Y				Y		1.43175	8.00475e-05
2610207I05RIK	233789			Y			Y	Y			Y	Y		1.70237	0.00257967
2610528E23RIK	66497			Y				Y				Y		1.66131	0.0039072
2700062C07RIK	68046							Y	Y	Y		Y		2.04893	6.42452e-05
2700094K13RIK	72657							Y			Y	Y		1.81914	0.000593819
2810422O20RIK	69962				Y	Y	Y	Y	Y			Y		2.09978	0.000335309
2810485I05RIK	72826				Y			Y			Y	Y		2.05045	0.000127628
3000004C01RIK	70218							Y				Y		2.03045	0.00152691
4732496O08RIK	242736				Y			Y				Y		1.79052	0.0741818
4930401F20RIK														1.08641	0.302358
4931406P16RIK	233103							Y						1.36873	0.018489
4931417G12RIK	70979						Y			Y		Y		1.26067	0.00435858
4931440L10RIK											Y	Y		1.29238	0.00892435
4933434E20RIK	99650							Y				Y		1.17539	0.138406
5830433M19RIK	67770							Y				Y		1.71953	0.0122083
5830434P21RIK	227723	Y	Y		Y	Y	Y	Y				Y		1.49763	0.0203582
6030458C11RIK	77877							Y				Y		2.16937	0.00208035
6330548G22RIK	76167							Y				Y		1.57172	0.0492223
6330577E15RIK								Y				Y		2.24927	8.73415e-07
6720456B07RIK	101314		Y				Y	Y		Y		Y		1.76731	0.000541783
6720463M24RIK	77744			Y	Y	Y	Y	Y			Y	Y		3.02394	7.81326e-06
9430057O19RIK				Y				Y				Y		1.27377	0.00469902
9930104L06RIK	194268					Y		Y				Y		1.41905	0.102694
A230107C01RIK	320225							Y						1.13791	0.0441693
Aa881470	231841							Y				Y		1.37312	0.0404755
Aars	234734	Y			Y	Y		Y				Y		1.98473	0.00275181
Abca1	11303							Y				Y		1.04656	0.296461
Abcb6	74104							Y		Y		Y		1.40184	0.00608164
Abcf3	27406							Y				Y		1.44215	0.00819776
Abcg2	26357		Y	Y	Y	Y	Y	Y		Y	Y			1.17077	0.074895
Abt1	30946							Y				Y		1.26318	0.00767438
Acat1								Y				Y	Y	1.16582	0.0542724
Acin1	56215							Y				Y		1.65698	0.00600141
Acp6	66659	Y	Y	Y	Y	Y	Y	Y	Y	Y	Y	Y		1.95772	0.00225007
Acsl5	433256							Y				Y		2.2788	0.0178567
Actr10	56444							Y				Y		1.50407	0.000839541
Actr3	74117	Y						Y				Y		1.4563	0.0242677
Adipor2					Y	Y	Y	Y	Y	Y	Y	Y		1.76266	0.000100149
Afmid	71562							Y				Y		1.06804	0.0374697
Agrp	11604				Y			Y				Y		1.03174	0.766498
Ahsa1	217737					Y		Y				Y		2.08987	0.000296487
Ai413782	104799					Y		Y						1.41561	0.0130348
Ai553587								Y				Y		1.87182	0.000688864
Ai987944				Y				Y						1.2092	0.00279551
Aif1	11629				Y	Y								1.13773	0.00257699
Aifm1	26926											Y		1.91221	0.00305892
Akap12	83397	Y	Y	Y	Y	Y	Y	Y			Y	Y		1.48148	0.0140738
Alg14	66789	Y						Y				Y		2.0486	0.000625933
Aloxe3	23801					Y		Y				Y		1.20572	0.0921935
Alx3	11694							Y				Y	Y	1.1549	0.0285136
Ankrd47	80880	Y	Y			Y	Y	Y				Y		1.77351	0.00357865
Anln	68743				Y	Y	Y	Y				Y		1.45067	0.0395903
Anp32e	66471							Y				Y		4.18179	0.000389353
Ap2b1	71770							Y				Y		1.06153	0.768481
Ap2m1	11773		Y		Y	Y	Y	Y		Y		Y		1.33033	0.00236839
Apbb2	11787		Y	Y				Y				Y		1.04436	0.698579
Apoc2	11813				Y	Y								1.20649	0.00337849
Arf6	11845					Y		Y				Y		1.56004	0.0089463
Arhgap19	71085							Y				Y		1.67186	0.00125105
Arhgap9	216445											Y		1.56502	0.000246859
Arid1a	93760				Y	Y		Y				Y		1.33912	0.00131698
Arid3b	56380		Y	Y	Y	Y	Y	Y			Y			1.66156	0.0017094
Arid5b	71371	Y	Y	Y	Y	Y	Y	Y				Y		0.704797	0.0115543
Arl6	56297				Y	Y	Y	Y				Y		1.98912	4.59161e-05
Arl6ip1	54208							Y				Y		2.02427	0.000219771
Arl6ip6	65103							Y				Y		1.88634	1.04514e-05
Arpc5l	74192							Y				Y		1.76683	0.0004574
Arrdc3		Y			Y	Y		Y				Y		1.55593	0.135479
Ars2	83701				Y	Y	Y	Y				Y		1.78637	0.00157222
Arx	11878												Y	1.12932	0.175156
Atf1		Y		Y			Y	Y				Y		1.27993	0.0187053
Atf7ip	54343	Y		Y	Y			Y	Y	Y		Y		1.23082	0.326751
Atp5l	27425							Y				Y		1.61448	0.00692501
Atp6v0a2	21871							Y			Y	Y		1.01831	0.940729
Atp6v0d1	11972		Y		Y			Y				Y		0.980506	0.856641
Atp6v1a	11964			Y				Y				Y		0.930099	0.770723
Atpbd1b	100210							Y				Y		1.9622	0.000326152
Aurka	20878					Y	Y	Y			Y	Y		3.13411	9.17865e-05
Aurkaip1	66077							Y				Y		1.74056	0.000576505
Axl	26362							Y				Y		0.452349	0.110018
Bag1	12017			Y	Y	Y	Y	Y				Y		1.70954	0.00554964
Bat2	53761				Y	Y		Y				Y		1.6977	0.00327168
Baz2a	116848		Y		Y	Y	Y	Y				Y		0.615985	0.0424297
Bc013491	211535							Y				Y		1.2521	0.0245885
Bc018242	235044				Y			Y						1.43164	0.000467351
Bc023814	229503	Y			Y			Y				Y		0.950234	0.293654
Bc023882	231123	Y						Y						1.90242	0.0010297
Bc030440	210035					Y		Y				Y		1.09716	0.0569317
Bc037034	231807							Y				Y		2.02767	0.000568851
Bc038286	227298							Y	Y	Y		Y		1.14817	0.486596
Bc055324	381306				Y	Y	Y	Y	Y			Y		2.51873	4.58977e-06
Bc065397	436230							Y				Y		1.35345	0.0280212
Bc088983	382010							Y				Y		2.03138	1.67001e-05
Bc089491	280621			Y				Y			Y	Y	Y	1.30603	0.0214373
Bcat2	12036				Y	Y	Y	Y				Y		2.01035	0.0268308
Bcl7b	12054			Y	Y	Y		Y				Y		1.12452	0.204202
Becn1	56208				Y	Y	Y	Y				Y		1.36624	0.015259
Birc2	11797				Y			Y			Y			2.10388	0.000120498
Birc6	12211		Y	Y	Y		Y	Y	Y		Y	Y		1.05526	0.295228
Brd4	57261			Y	Y		Y	Y				Y		1.64275	0.000877704
Brd8	78656					Y		Y				Y		1.43557	0.142736
Btf3l4	70533				Y	Y		Y		Y		Y		1.08171	0.244211
Btk	12229													0.907665	0.108495
Bub1b	12236			Y				Y				Y		2.6171	3.33158e-05
Bub3	12237						Y	Y				Y		2.0337	0.000283801
C1ql4	239659				Y			Y				Y	Y	1.07362	0.264138
C430004e15rik	97031			Y		Y		Y				Y		1.25028	0.0432601
C730025p13rik	227615					Y		Y				Y		1.48099	0.0487805
C80913	19777							Y				Y		2.60255	0.0159252
Cables2	252966				Y		Y	Y		Y		Y		1.28596	0.00309824
Calm2	12314						Y	Y				Y		2.05795	6.46619e-06
Caprin1	53872													1.7358	0.00493722
Caps2	353025													1.00742	0.732942
Car9	230099											Y		1.23001	0.000576234
Carf	241066			Y				Y				Y		1.13917	0.0482172
Casp3	12367				Y	Y	Y	Y		Y	Y	Y		1.6006	0.0261225
Cbll1	104836							Y				Y		1.07069	0.0699074
Cbx3	12417					Y		Y		Y		Y		1.28357	0.0154379
Ccdc111	408022									Y	Y	Y		1.77905	0.00291438
Ccdc14	239839				Y	Y	Y	Y				Y		1.17389	0.112634
Ccdc56	52469							Y			Y	Y		1.43459	0.0981048
Ccdc77	67200			Y	Y	Y	Y	Y				Y		1.99644	0.000677641
Ccdc84	382073				Y	Y		Y				Y		1.11876	0.692434
Ccnb1	268697							Y				Y		3.11824	2.10466e-06
Ccnd1	12443				Y			Y				Y		1.7272	0.0499556
Ccnl2	56036			Y				Y				Y		0.984806	0.782794
Cct3	12462			Y		Y		Y				Y		2.15458	0.000119428
Cd68	12514				Y	Y		Y				Y		0.732047	0.164437
Cdc20	107995							Y	Y			Y		1.73168	0.000230085
Cdc23	52563						Y	Y				Y		1.41006	0.222634
Cdc25c	12532							Y			Y	Y		2.0743	7.29604e-05
Cdc26	66440							Y				Y		1.79713	2.54749e-05
Cdc2a	12534				Y	Y	Y	Y				Y		3.27083	2.79448e-05
Cdc2l6	78334		Y	Y	Y	Y		Y				Y		1.18778	0.563377
Cdca2	108912			Y	Y			Y	Y		Y			2.69218	9.53476e-05
Cdca3	14793		Y	Y		Y	Y	Y		Y	Y	Y		3.2728	6.13193e-07
Cdca8	52276					Y		Y				Y		2.66787	3.65071e-06
Cdk6	12571		Y	Y				Y			Y			1.19579	0.0101184
Cdkl3	213084				Y	Y		Y				Y		1.38846	0.000342767
Cdyl	12593		Y	Y	Y	Y	Y	Y						1.50321	0.00138478
Cecr6	94047							Y				Y	Y	1.12706	0.0192821
Celsr2	53883							Y				Y	Y	1.20428	0.134498
Cenpe	229841							Y				Y		1.08266	0.164848
Cenph	26886	Y						Y				Y		1.86773	0.00315331
Cenpl	70454					Y		Y		Y		Y		2.80918	5.87125e-07
Cenpp	66336							Y	Y			Y		2.52265	1.02777e-06
Centg1	216439							Y				Y	Y	1.20055	0.000514087
Cep57	74360				Y			Y			Y	Y		2.24825	0.00743263
Cetn3	12626	Y						Y				Y		1.83039	0.000812668
Chfr	231600				Y		Y	Y				Y		1.35537	0.00510469
Chmp5	76959				Y		Y	Y				Y		1.40657	0.00921899
Chrna9								Y				Y		2.78825	0.000272638
Chsy1	269941						Y	Y				Y	Y	1.48999	0.0223044
Cit	12704			Y	Y	Y		Y				Y		0.933985	0.492079
Cited2	17684	Y	Y		Y			Y		Y	Y	Y		1.20197	0.31333
Ckap2l	70466			Y						Y	Y	Y		2.73984	0.00147913
Cks1b	54124				Y	Y		Y				Y		1.18625	0.0488263
Cks2	66197			Y	Y			Y			Y	Y		1.10464	0.0213774
Clptm1	56457					Y		Y				Y		1.58216	0.027406
Cmtm6	67213							Y				Y		1.47219	0.000342552
Cnot10	78893	Y	Y	Y	Y	Y	Y	Y		Y	Y	Y		1.62125	0.00525678
Cnot4	53621			Y				Y				Y		1.38164	0.0191274
Cnot6l	231464							Y				Y		1.09283	0.163911
Cntd1	68107				Y			Y			Y	Y		1.09527	0.167039
Cntnap2	66797			Y	Y	Y						Y		2.45352	0.0019081
Coasy	71743					Y	Y	Y				Y		1.70995	0.0278585
Col16a1	107581							Y				Y		0.858326	0.682372
Commd5	66398	Y			Y			Y				Y		1.67214	0.00482668
Cops5	26754			Y	Y	Y	Y	Y				Y		1.59266	0.000112679
Cops7a	26894							Y				Y		1.75606	0.00283512
Cox4i1	12857					Y	Y	Y				Y		1.2662	0.0263464
Cox4nb	18117					Y	Y	Y		Y		Y		1.63935	0.0126617
Cox5a	12858				Y	Y	Y	Y	Y			Y		1.71235	0.00294818
Cox6b2	333182			Y		Y	Y	Y				Y		1.56999	0.00378053
Cpt1a	12894	Y	Y		Y	Y		Y		Y		Y		1.16033	0.0275619
Crebl2	232430				Y			Y				Y		0.990124	0.890421
Crkrs	69131	Y			Y	Y	Y	Y				Y		0.900316	0.0707474
Cspp1	211660				Y	Y	Y	Y				Y		1.35785	0.0251556
Cstf1	67337	Y		Y		Y	Y	Y			Y	Y		1.79973	0.0107261
Ctnna3	216033	Y	Y	Y	Y			Y				Y		1.02055	0.731703
Ctss	13040				Y									0.661751	0.446015
Cul5	75717					Y		Y				Y		1.8924	0.00203944
D12ertd647e	52668													0.691275	0.527064
D18ertd653e	52662			Y	Y	Y	Y	Y	Y	Y		Y		1.08265	0.0755147
D19bwg1357e	52874	Y						Y				Y		2.21209	5.77998e-06
D4wsu53e	27981							Y				Y		1.03181	0.382076
Dapk3	13144					Y		Y				Y		1.41846	0.268833
Ddx19b	234733				Y	Y		Y				Y		1.86263	6.96689e-06
Ddx24	27225					Y		Y				Y		1.4135	0.00226301
Dennd1b	329260													1.32419	0.0678992
Depdc1a	76131							Y				Y		1.05243	0.245318
Dgka	13139			Y	Y			Y	Y			Y		0.679638	0.00744563
Dhrs3	20148			Y			Y	Y			Y	Y	Y	0.986142	0.851155
Dhx35	71715			Y	Y	Y	Y	Y				Y		1.40301	0.00532666
Dhx36	72162							Y				Y		1.82179	0.00304394
Dip2b	239667				Y	Y	Y	Y						1.04333	0.236332
Dirc2	224132							Y				Y		1.07598	0.116201
Dis3	72662							Y				Y		2.73573	0.00035848
Dlg7	218977				Y	Y		Y				Y		1.88252	0.008513
Dll3	13389				Y			Y			Y	Y	Y	1.90858	0.000922194
Dmrt2	226049							Y				Y	Y	1.2546	0.0132143
Dmtf1	23857		Y				Y	Y		Y		Y		1.70704	0.00331331
Dnahc2	327954											Y		1.04532	0.0860513
Dnajb13	69387													1.48718	0.0256492
Dnajb6	23950			Y	Y	Y	Y	Y			Y	Y		1.55835	0.00102494
Dnajc14	74330							Y				Y		1.17276	0.0129886
Dnajc4	57431							Y				Y		1.70215	0.00289011
Dnttip1	76233			Y				Y				Y		1.19077	0.0200095
Dpagt1	13478	Y	Y	Y	Y	Y	Y	Y				Y		1.42573	0.0431325
Dsp	109620													0.663982	0.264543
Dtwd1	69185							Y						2.04121	0.000160809
Dusp12	80915				Y	Y	Y	Y	Y		Y	Y		0.97578	0.624068
Dvl2	13543					Y		Y				Y		1.17305	0.138256
Dync1li1	235661				Y	Y	Y	Y				Y		1.47534	6.64137e-05
E130306d19rik								Y				Y		2.5075	1.317e-05
Ect2	13605				Y	Y		Y			Y	Y		1.19752	0.006168
Eef1a1	13627	Y			Y	Y	Y	Y				Y		0.855749	0.396476
Eef2	13629	Y			Y	Y		Y				Y		1.53117	0.0391564
Efna3	13638							Y				Y	Y	1.13151	0.10176
Efnb3	13643					Y	Y	Y				Y		1.26245	0.0356208
Eg269902	269902													1.0658	0.327981
Eg623661	623661							Y				Y		1.21659	0.0574381
Eid2	386655											Y		1.44416	0.00034036
Eif1a	13664					Y		Y				Y		1.86482	1.08289e-05
Eif4a1	13681				Y	Y		Y				Y		1.50452	3.72171e-05
Eif4a2	13682	Y			Y	Y	Y	Y			Y	Y		1.25806	0.0602733
Eif4enif1	74203							Y				Y		1.77933	0.000854042
Elf1	13709							Y				Y		0.880893	0.223143
Elovl1	54325							Y				Y		0.993042	0.918861
Emp3	13732											Y		0.676153	0.306744
Eomes	13813						Y	Y				Y	Y	1.18268	0.0544827
Epha2	13836			Y			Y	Y				Y		1.58915	0.00145536
Epor	13857							Y				Y	Y	1.31907	0.00751428
Eps15	13858						Y	Y				Y		1.28853	0.00813158
Eras	353283			Y	Y	Y	Y	Y			Y	Y		3.4388	1.84233e-05
Ern2	26918													1.02188	0.856065
Exosc10	50912							Y				Y		1.59824	0.00540281
Ezh2	14056				Y	Y		Y				Y		2.50848	0.00194073
Fancd2	211651							Y				Y		1.95487	0.00170984
Fbxo15	50764	Y		Y	Y	Y	Y	Y	Y	Y	Y	Y		1.31904	0.192017
Fbxo16	50759							Y				Y		1.23534	0.039331
Fbxo8	50753							Y				Y		1.63461	0.00450507
Fbxw2	30050							Y				Y		1.94379	6.17814e-07
Fkbp2	14227							Y				Y		2.01268	0.00194959
Flad1	319945					Y		Y			Y	Y		1.47916	0.00784702
Flot1	14251				Y			Y						1.4968	0.0766333
Flt3l	14256				Y							Y		0.995308	0.90919
Fnbp4	55935				Y	Y		Y				Y		1.37483	0.00311918
Foxb1	64290				Y		Y	Y		Y		Y	Y	1.29661	0.00055124
Foxd3	15221							Y		Y		Y	Y	1.04167	0.445414
Foxn2	14236							Y				Y		1.20066	0.0333172
Frat1	14296				Y	Y		Y				Y		1.1491	0.0645769
Fvt1	70750							Y				Y		1.38399	0.0698
Fzd5	14367			Y	Y	Y	Y	Y				Y		2.57538	0.000226834
Fzr1	56371							Y				Y		2.50671	1.07533e-05
Gabarap	56486				Y	Y		Y				Y		0.961056	0.766603
Gal3st4	330217				Y							Y	Y	1.32097	0.000145128
Ganab	14376				Y			Y				Y		1.61731	0.006146
Gart	14450							Y				Y		2.02693	0.00259143
Gata6	14465	Y		Y				Y				Y	Y	0.587063	0.0284753
Gclm	14630	Y				Y		Y			Y	Y		1.05833	0.515613
Gcm1	14531				Y	Y								0.821192	0.00170641
Gla	11605							Y				Y		1.01389	0.804974
Gli1	14632							Y				Y		0.992587	0.882367
Gm603	239731							Y				Y	Y	1.13956	0.0373388
Gmfb	63985							Y				Y		1.02696	0.699737
Gnas	14683				Y	Y	Y	Y				Y	Y	1.13225	0.378399
Gnb3	14695				Y									1.09993	0.0210116
Gnl3l	237107					Y		Y				Y		2.19885	0.000311746
Golga7	57437				Y	Y	Y	Y				Y		1.58674	0.00163705
Gpr162	14788							Y				Y		1.19737	0.00713296
Gpx1	14775	Y			Y		Y	Y				Y		1.01698	0.865535
Grb7	14786							Y				Y		2.3759	0.00924033
Gsg1	14840						Y							1.17679	0.000241197
Gsta4	14860		Y		Y	Y	Y	Y		Y	Y	Y		2.41605	0.00100747
Gstp1	14870						Y	Y				Y		1.89536	0.00860055
Gstp2	14869					Y	Y	Y						3.07459	2.19687e-05
Gtf2a1	83602			Y	Y	Y	Y	Y			Y	Y		1.16147	0.0258012
Gtse1	29870		Y			Y	Y	Y				Y		1.17438	0.332607
Gzf1	74533				Y	Y	Y	Y				Y		1.74069	0.000644776
H2afx	15270				Y	Y	Y	Y	Y	Y		Y		2.36882	0.00171214
H2afz	51788			Y	Y	Y		Y				Y		2.27593	0.000666553
Hdac2	15182	Y			Y			Y	Y			Y		1.9113	0.000138123
Hdgf	15191						Y	Y			Y	Y		1.59814	0.00053244
Hells	15201				Y	Y	Y	Y				Y		1.05003	0.215378
Hes1	15205				Y		Y	Y				Y		1.33688	0.00175156
Hes7	84653					Y		Y				Y	Y	1.06502	0.110544
Hist1h1b	56702		Y		Y	Y	Y	Y	Y	Y	Y	Y		1.14314	0.0119536
Hist1h1c	50708	Y	Y	Y	Y	Y	Y	Y	Y			Y		0.546683	0.14198
Hist1h1d	14957				Y	Y		Y				Y		1.1774	0.000571211
Hist1h2aa	319163											Y	Y	1.25444	0.0419351
Hist1h2ab	319172				Y	Y	Y	Y						1.29951	0.0923687
Hist1h2ae	319166					Y						Y		1.68998	0.00233991
Hist1h2af	319173				Y	Y		Y						2.51631	0.00131054
Hist1h2ag	319167					Y		Y						3.94179	0.0127493
Hist1h2ah	319168	Y				Y		Y				Y		3.57463	0.00923735
Hist1h2an	319170			Y	Y	Y	Y		Y	Y	Y	Y		2.30254	0.00178757
Hist1h2ba	319177											Y	Y	1.16137	0.038339
Hist1h2bb	319178			Y	Y	Y	Y	Y	Y			Y		1.16418	0.094718
Hist1h2bg	319181					Y						Y		1.00491	0.972726
Hist1h2bh	319182				Y			Y				Y		0.703849	0.245608
Hist1h2bj	319183					Y		Y				Y		0.760695	0.392629
Hist1h2bk	319184					Y		Y				Y		1.01154	0.961402
Hist1h2bm	319186				Y	Y	Y	Y	Y			Y		0.976496	0.897035
Hist1h3c	319148				Y	Y	Y	Y				Y		1.59585	0.0658779
Hist1h3e	319151				Y	Y		Y						1.08149	0.593687
Hist1h3f	260423							Y				Y		1.17466	0.164667
Hist1h3g	97908				Y	Y		Y						1.14673	0.2862
Hist1h3h	319152					Y		Y						1.40125	0.0388721
Hist1h4f	319157				Y	Y		Y				Y		0.790502	0.48337
Hist1h4h	69386				Y	Y		Y				Y		0.607824	0.287657
Hist1h4i	319158					Y		Y						0.759637	0.388933
Hist2h2aa1	15267							Y						0.608384	0.126824
Hist2h2ab	621893				Y	Y		Y						3.64381	0.0147593
Hist2h2ac	319176				Y	Y		Y				Y		2.59458	0.00193687
Hist2h2be	319190				Y	Y		Y						1.15444	0.221294
Hist2h3c1	15077				Y	Y		Y						1.44794	0.00502662
Hmbs	15288							Y				Y		1.87323	0.00488141
Hmgb2	97165			Y	Y			Y				Y		2.09786	0.00848199
Hmmr	15366					Y	Y	Y		Y	Y	Y		1.63341	0.0243765
Hmx2	15372						Y	Y				Y	Y	1.30406	0.00703001
Hnrpa3	229279	Y						Y				Y		1.11129	0.115038
Hnrph1	59013							Y				Y		1.99859	0.000524652
Hnrpl	15388					Y		Y		Y	Y	Y		2.37415	0.0105951
Hnrpul1	232989	Y						Y				Y		1.27578	0.0240293
Hormad1	67981											Y		1.07268	0.144794
Hoxa6	15403							Y				Y	Y	1.10672	0.00893822
Hoxa7	15404							Y				Y	Y	1.07134	0.771191
Hoxa9	15405							Y				Y	Y	1.11334	0.0121113
Hoxd10	15430							Y				Y	Y	0.596535	0.152462
Hoxd11	15431				Y		Y	Y	Y			Y	Y	1.15741	0.0484396
Hoxd12	15432				Y	Y	Y	Y			Y		Y	1.06081	0.341097
Hoxd13	15433				Y	Y	Y	Y				Y	Y	0.98645	0.851195
Hoxd9	15438							Y				Y	Y	1.03361	0.524002
Hsd17b1	15485					Y		Y				Y	Y	1.24272	0.177247
Hsd17b14	66065											Y		1.55761	0.00118899
Hsp90aa1	15519	Y			Y	Y	Y	Y			Y	Y		1.69922	0.0015207
Hsp90ab1	15516					Y		Y		Y	Y	Y		1.82758	0.000692111
Hspa8	15481				Y			Y				Y		1.67174	0.0401275
Hspa9	15526											Y		1.54723	0.00882563
Hspbap1	66667							Y				Y		2.1899	1.43553e-06
Hspd1	15510							Y				Y		1.95179	3.78983e-07
Hspe1	15528							Y				Y		1.80596	0.000438174
Hyal1	15586				Y	Y	Y	Y			Y	Y		0.411514	1.44021e-06
Hyal2	15587				Y	Y	Y	Y				Y		1.13755	0.237696
Ibtk	108837													2.14128	8.15992e-05
Ier5	15939							Y			Y	Y	Y	1.00751	0.786079
Ifitm3	66141				Y	Y		Y	Y			Y		1.74533	0.0295408
Ifitm6	213002				Y	Y	Y							1.13168	0.0179871
Ift20	55978							Y	Y			Y		1.40988	0.00151377
Igf2bp1	140486	Y	Y	Y	Y			Y				Y		1.57689	0.00993975
Igfbp2	16008			Y	Y	Y	Y	Y		Y	Y	Y		1.93544	0.00445241
Il1a	3552													1.01899	0.752487
Il23a	83430						Y	Y				Y		1.20554	0.0280356
Ilf3	16201				Y	Y		Y				Y		1.64389	0.00396143
Incenp	16319							Y				Y		3.05145	5.82533e-06
Inhbe	16326							Y				Y		1.12638	0.0401484
Ints3	229543							Y				Y		1.55595	0.0134686
Ints4	101861							Y				Y		1.83841	0.0049946
Ints5	109077	Y			Y			Y				Y		1.81784	0.025246
Iqce	74239							Y				Y		1.40257	0.027439
Iscu	66383				Y			Y				Y		1.52826	0.0031379
Jam2	67374		Y	Y	Y	Y	Y	Y	Y			Y		1.88025	0.0991328
Jarid1b	75605		Y	Y	Y			Y			Y	Y		1.73351	0.00335689
Jarid2	16468	Y	Y	Y	Y	Y	Y	Y	Y	Y	Y	Y		1.64525	0.00931282
Jmjd2c	76804			Y	Y	Y	Y	Y				Y		1.66727	0.00655205
Jmjd5	77035			Y			Y	Y	Y		Y	Y		1.63785	0.0153899
Katna1	23924							Y				Y		1.61121	0.000228797
Kcnj4	16520							Y				Y	Y	1.39729	0.0185911
Kcnk6	52150							Y				Y	Y	1.44525	0.00649388
Kctd9	105440			Y	Y			Y	Y		Y	Y		1.16671	0.114871
Kdelr3	105785							Y				Y	Y	1.08844	0.61408
Khdrbs1	20218							Y				Y		1.88807	0.00928132
Kif11	16551			Y	Y	Y	Y	Y				Y		3.00622	0.000146068
Kif18a	228421			Y	Y	Y	Y	Y		Y		Y		2.62978	0.000236788
Kif22	110033							Y				Y		3.35849	0.000847132
Kif2c	73804				Y	Y		Y				Y		1.97802	0.000622243
Klf5	12224				Y			Y			Y	Y		1.28674	0.145769
Klf7	93691		Y	Y		Y		Y				Y		0.863125	0.654351
Klf9	16601			Y	Y	Y	Y	Y	Y	Y	Y	Y		1.5716	0.00464555
Klhdc4	234825				Y			Y				Y		1.96611	6.23614e-06
Kntc1	208628							Y				Y		2.22447	0.000776607
Kpna2	16647				Y			Y				Y		2.76967	0.00382445
Krcc1	57896											Y		1.35292	0.00446901
Krt15	16665													1.06459	0.705165
Krt19	16669											Y		0.95288	0.926926
Lag3	16768	Y	Y		Y		Y					Y		1.35401	0.0197797
Lamb2	16779							Y				Y		1.01269	0.934032
Large	16795			Y				Y			Y	Y		1.33414	0.120639
Lasp1	16796	Y			Y	Y	Y	Y				Y		1.0949	0.378391
Lbr								Y				Y		2.06496	0.0046829
Lbx1	16814							Y				Y	Y	1.07419	0.146504
Lenep	57275				Y						Y			1.11704	0.00321302
Leprel2	14789		Y	Y	Y	Y	Y	Y				Y		1.16651	0.0525904
Lhx1								Y			Y	Y	Y	0.835492	0.0119066
Lhx5	16873				Y	Y		Y			Y	Y	Y	0.92505	0.403033
Lin7b	22342							Y				Y	Y	1.25671	0.0020008
Llgl1	16897		Y									Y		1.99854	0.00938738
Lmbr1	56873			Y	Y	Y		Y	Y			Y		1.13319	0.180845
Lmx1b	16917	Y	Y	Y	Y	Y	Y	Y				Y	Y	1.22506	0.0266416
Loc622404	622404							Y				Y		1.48001	0.0210443
Loc667250	667250													2.06843	0.00234159
Lrfn5	238205							Y				Y	Y	1.06134	0.121707
Lrp5	16973							Y				Y		1.5069	0.0175336
Lrrc40	67144	Y			Y	Y		Y		Y		Y		1.51375	0.00780198
Lrriq2								Y				Y		1.47694	0.00552442
Man1b1	227619	Y			Y			Y				Y		1.70611	0.0192253
Marcks	17118					Y		Y				Y		1.03676	0.881482
Mars	216443					Y		Y				Y		1.92741	0.00179542
Mat2b	108645				Y	Y		Y				Y		1.57085	0.000284428
Matr3	17184	Y						Y				Y		1.48391	0.00734229
Max	17187				Y	Y	Y	Y	Y	Y	Y	Y		1.67286	0.000705415
Mcl1	17210				Y	Y	Y	Y		Y	Y	Y		1.37933	0.143644
Mcoln1	94178							Y				Y		1.44095	0.0423438
Med19	381379							Y			Y	Y		1.70287	0.00181426
Meis1	17268	Y	Y	Y	Y	Y	Y	Y	Y			Y	Y	1.16345	0.254421
Mett11d1	52535	Y		Y								Y		1.62831	0.00122855
Mett5d1	76894				Y	Y	Y	Y		Y		Y		1.14107	0.0421026
Mettl4	76781							Y				Y		1.98221	0.00031661
Mfrp	259172													1.21284	0.0486761
Mfsd8	72175							Y						1.30258	0.0325975
Mgat1	17308							Y				Y		1.19021	0.000235644
Mgrn1	17237					Y		Y				Y		2.41602	0.000609799
Mkrn1	54484	Y	Y	Y	Y	Y	Y	Y				Y		1.91647	0.00274367
Mllt10	17354			Y	Y		Y	Y		Y		Y		1.17414	0.0778196
Mlx	21428					Y	Y	Y				Y		1.68613	0.00222727
Mmab	77697							Y				Y		1.42957	1.61658e-05
Mnt	17428	Y			Y			Y		Y		Y		1.41005	0.0396583
Mog	17441				Y	Y	Y							1.09955	0.0386294
Morc1	17450	Y	Y	Y	Y	Y	Y					Y		1.19671	0.0343879
Morc3	338467	Y			Y	Y	Y	Y				Y		1.75089	0.0108638
Morf4l2								Y				Y		1.34312	0.0110459
Mpdu1	24070				Y	Y	Y	Y				Y		1.83004	0.00138133
Mpl	17480													1.115	0.0409368
Mpnd	68047				Y	Y	Y	Y				Y		2.34927	0.0105519
Mrpl24	67707				Y	Y		Y				Y		2.03742	0.00709649
Mrpl39	27393				Y			Y				Y		1.57459	0.0661661
Mrpl49	18120				Y			Y				Y		1.98312	0.00314079
Mrpl51	66493				Y	Y	Y	Y				Y		1.35817	0.00247414
Mrps18b	66973	Y			Y	Y		Y				Y		1.45251	0.00132399
Msx1	17701				Y	Y	Y	Y				Y	Y	0.955135	0.601675
Mt1	17748	Y			Y	Y	Y	Y	Y			Y		0.961951	0.818977
Mt2	17750	Y			Y	Y	Y	Y				Y		0.965615	0.707287
Mtag2								Y				Y		0.999185	0.989365
Mtf2	17765	Y	Y	Y	Y	Y	Y	Y		Y		Y		2.04871	0.00102941
Mto1	68291							Y				Y		2.13977	3.40828e-06
Mtpn	14489							Y				Y		1.4282	0.00939055
Mtss1	211401	Y		Y	Y	Y	Y	Y	Y	Y	Y	Y		1.59285	0.0501685
Mxd4	17122	Y			Y			Y				Y	Y	0.800529	0.0146527
Mybphl	68753													1.1543	0.0230413
Myst2	217127		Y	Y	Y	Y	Y	Y	Y	Y	Y	Y		1.60855	0.00215519
Nab2	17937							Y				Y	Y	1.44765	0.0201599
Naglu	27419							Y				Y		1.32908	0.138611
Nanog	71950	Y	Y		Y	Y	Y	Y	Y	Y	Y			1.77757	0.00308196
Nat10	98956	Y		Y	Y			Y				Y		1.79648	0.000954022
Nat13	72117							Y				Y		1.02968	0.609676
Nat5	67877							Y				Y		1.6277	0.0018884
Ncapd2	68298		Y									Y		2.01432	0.0027786
Ncaph2	52683							Y				Y		1.4727	0.0350801
Ndc80	67052											Y		2.13244	0.00012828
Nde1	67203			Y	Y		Y	Y						2.07989	0.000105797
Ndor1	78797					Y		Y				Y		1.39009	0.098904
Nedd4	17999				Y	Y	Y	Y				Y		1.43999	0.0180729
Nfatc3	18021			Y				Y		Y		Y		1.15388	0.355371
Nfatc4	73181				Y			Y				Y		1.53635	0.190131
Nfe2l3	18025							Y			Y	Y	Y	1.60318	0.116767
Nfkbie	18037							Y				Y		1.30422	0.00129177
Nfkbiz	80859							Y				Y		0.947885	0.706545
Nipbl	71175			Y				Y				Y		1.32371	0.006543
Nkx2-2	18088				Y	Y	Y	Y	Y	Y	Y	Y	Y	0.978278	0.810843
Nkx2-3								Y				Y	Y	0.939871	0.181677
Nol5	55989		Y	Y		Y		Y				Y		1.80204	0.0200666
Npas2	18143	Y						Y				Y	Y	0.996198	0.928622
Npas3	27386		Y	Y	Y	Y		Y				Y	Y	1.05088	0.0638625
Nr2e1	21907						Y	Y				Y	Y	1.19895	0.0703761
Nr5a1	26423			Y				Y				Y	Y	1.14374	0.0100838
Nrf1	18181			Y			Y	Y				Y		1.79287	0.00324653
Nsun4	72181							Y				Y		2.16652	0.00362543
Ntng1	80883				Y	Y		Y				Y	Y	1.17068	0.000391211
Nucks1	98415			Y	Y	Y	Y	Y	Y		Y	Y		1.65247	1.01886e-05
Nudcd2	52653	Y	Y	Y		Y	Y	Y			Y	Y		1.66318	0.00100895
Nudt19	110959	Y			Y			Y				Y		2.76904	0.00332356
Nusap1	108907					Y		Y				Y		3.57452	4.44411e-05
Nxt1	56488				Y	Y	Y	Y				Y		2.14799	1.55359e-05
Nxt2	237082							Y				Y		2.1592	0.00319283
Odf2l	52184							Y				Y		1.08986	0.110046
Odz4	23966		Y	Y	Y	Y	Y	Y	Y	Y		Y	Y	1.29923	0.339309
Ogn	18295													0.967068	0.723227
Ormdl2	66844							Y				Y		1.13675	0.00212108
Otud6b	72201							Y				Y		1.62878	0.0107168
Parp1	11545			Y	Y	Y	Y	Y				Y		2.66861	0.00013781
Pax5		Y	Y					Y				Y	Y	1.06923	0.0520123
Pax6	18508	Y		Y	Y	Y	Y	Y	Y	Y	Y	Y	Y	1.10825	0.0614995
Pcbp1	23983							Y				Y		1.6219	0.0486198
Pcsk1n	30052				Y	Y	Y	Y				Y		1.82338	2.25536e-05
Pef1	67898	Y			Y	Y	Y	Y	Y	Y	Y	Y		1.34403	0.0203011
Pes1	64934							Y				Y		1.27489	0.192932
Pex12	103737							Y				Y		1.26719	0.00654155
Pgs1	74451	Y		Y				Y				Y		1.33676	0.0379063
Phactr4	100169							Y				Y		1.51787	0.0126209
Phc1	13619				Y	Y	Y	Y	Y	Y	Y	Y		1.73182	0.00761915
Phf12	268448				Y	Y		Y				Y		1.5201	0.00261447
Phf23	78246				Y	Y		Y				Y		1.22209	0.0214678
Phkg2	68961					Y		Y				Y		1.15351	0.437852
Pias4	59004				Y	Y		Y				Y		1.91233	0.00467408
Pif1	208084				Y	Y	Y	Y				Y		4.38747	2.25304e-05
Pigm	67556							Y				Y		0.970669	0.711184
Pim1	18712	Y			Y	Y	Y	Y	Y			Y		1.53304	6.72241e-06
Plaa	18786							Y				Y		1.75797	6.30765e-05
Plekhg3	263406			Y	Y	Y	Y	Y			Y	Y	Y	1.03718	0.740499
Plk1	18817							Y				Y		4.42956	3.97486e-07
Pno1	66249											Y		1.82718	5.36354e-06
Pnpla6	50767			Y								Y		1.651	0.0128815
Polh	80905							Y				Y		1.57474	0.00424977
Poln	272158							Y						1.17691	0.00814034
Polr2g	67710							Y				Y		1.78924	0.00375017
Pomt1	99011				Y	Y		Y				Y		1.2696	6.86675e-06
Pparbp					Y	Y		Y				Y		1.54294	0.00137681
Ppp1r10	52040				Y	Y		Y				Y		1.02698	0.900653
Ppp1r11	76497	Y			Y			Y	Y			Y		1.55036	0.00260028
Ppp1r9b	217124				Y		Y	Y				Y		1.38903	0.00254068
Pramel1	83491											Y		1.18838	0.00494454
Prc1	233406							Y				Y		2.6024	5.15774e-05
Prdm14	383491				Y	Y	Y	Y				Y	Y	1.16809	0.0575592
Prdx1	18477			Y	Y		Y	Y				Y		1.42445	0.00234875
Procr	19124							Y				Y		1.22329	0.0306107
Prpf40a	56194	Y						Y				Y		1.38901	0.0577679
Prpf4b	19134				Y			Y				Y		1.12483	0.00102119
Prr11	270906					Y	Y	Y		Y	Y	Y		1.65523	0.00138047
Psen1	19164			Y	Y			Y				Y		1.18481	0.199203
Psma3	19167							Y				Y		1.07675	0.0846739
Psmc3ip	19183							Y				Y		2.05866	0.000313527
Psrc1	56742				Y			Y				Y		1.56051	0.0125779
Ptch1	19206	Y	Y	Y	Y		Y	Y	Y	Y	Y	Y		1.86907	0.025468
Ptcra	19208													1.22869	0.0194
Ptms	69202											Y		1.36323	0.0451184
Ptplb	70757	Y	Y	Y				Y				Y		1.241	0.364097
Ptpn3	545622	Y	Y	Y	Y			Y			Y	Y		1.13052	0.0695733
Pus3	67049							Y				Y		1.92412	2.60843e-05
Qrich2	217341													1.3556	0.0480929
Rab33a	19337							Y	Y			Y		1.77671	0.0501884
Rad17	19356							Y				Y		2.267	2.1651e-06
Rage	26448			Y	Y	Y	Y	Y				Y		1.46199	0.0961095
Rai14	75646			Y	Y	Y	Y	Y	Y		Y	Y		1.1786	0.292678
Ramp2	54409				Y			Y				Y	Y	3.00119	0.000780098
Ran	19384							Y				Y		2.03618	0.000366207
Rangap1	19387			Y		Y		Y			Y	Y		1.97503	0.00209667
Rap2b	74012			Y	Y			Y				Y		1.10341	0.358777
Rassf1	56289				Y	Y		Y				Y		0.590086	0.00909694
Rassf3	192678		Y	Y			Y	Y				Y		1.54636	0.0710389
Rbm15	229700							Y				Y		1.36916	0.0523503
Rbmx	19655							Y			Y	Y		1.32095	0.0782801
Rcc1	100088				Y			Y				Y		2.04763	0.000547433
Reep3	28193	Y	Y	Y	Y	Y	Y	Y	Y	Y	Y	Y		1.25717	0.234895
Rfc4	106344							Y				Y		2.4585	0.000819086
Rfwd3	234736					Y		Y				Y		1.85914	0.00136505
Rfx5	53970				Y	Y	Y	Y				Y		1.05008	0.381223
Rg9mtd2	108943				Y			Y				Y		1.85887	0.000167015
Rheb	19744							Y				Y		1.49497	0.00270085
Rhoa	11848				Y	Y	Y	Y		Y		Y		1.04866	0.487296
Rhof	23912				Y	Y	Y	Y	Y	Y	Y	Y		1.3505	0.119644
Rif1	51869	Y	Y	Y	Y	Y	Y	Y	Y	Y	Y	Y		1.43972	0.191421
Rlbp1	19771		Y											1.77748	0.00121146
Rnase4	58809					Y		Y		Y		Y		0.653188	0.258964
Rnasen	14000							Y				Y		2.14078	0.000208885
Rnf26	213211			Y				Y						1.47176	0.00213979
Rnf31	268749	Y						Y				Y		1.72623	0.00126586
Rpl13a	22121			Y	Y	Y		Y				Y		1.63011	0.00313158
Rpl3	27367	Y			Y	Y		Y				Y		1.26567	1.61405e-06
Rpl31	114641				Y			Y		Y		Y		1.50459	0.00052106
Rpl35	66489							Y				Y		1.38682	0.00743497
Rpl36a	19982							Y				Y		1.37568	5.62467e-05
Rpl7l1	66229				Y			Y				Y		1.94775	0.000119627
Rps11	27207	Y			Y	Y		Y				Y		1.13549	0.256352
Rps12	20042							Y	Y			Y		1.05165	0.374003
Rps14	20044				Y	Y	Y	Y				Y		1.17488	0.00494847
Rps21	66481		Y	Y	Y	Y	Y	Y	Y		Y	Y		1.20213	0.00680696
Rps23	66475			Y		Y	Y	Y				Y		1.23246	0.0254295
Rps25	75617							Y				Y		1.48858	0.0150438
Rps26	27370		Y		Y	Y	Y	Y			Y	Y		1.5155	0.00256227
Rpusd2	271842							Y				Y		1.18759	0.00017461
Rrm1	20133			Y	Y			Y				Y		2.32918	0.00625827
Rsrc2	208606											Y		1.96077	0.00171043
Rsu1	20163							Y				Y		1.15604	0.240116
Runx2	12393							Y						1.10476	0.0146618
Sall1	58198	Y			Y		Y	Y	Y		Y	Y		2.07972	0.000368163
Saps3	52036			Y			Y	Y			Y	Y		1.69122	0.00300928
Sart3	53890				Y			Y				Y		1.54662	0.00319553
Scamp1	107767	Y		Y				Y				Y		1.02693	0.854489
Sdccag1	66244					Y		Y				Y		1.83591	3.74925e-05
Sdf2	20316	Y	Y		Y	Y	Y	Y				Y		1.16434	0.0630015
Sec23a	20334				Y			Y				Y		1.16332	0.519005
Secisbp2								Y			Y	Y		1.69071	0.00230694
Seh1l	72124				Y			Y				Y		2.21222	1.7821e-05
Sema6a	20358				Y		Y	Y	Y			Y	Y	0.979886	0.734447
Senp3	80886							Y				Y		1.76001	0.00181015
Sephs1	109079	Y			Y			Y				Y		1.31488	0.00403086
Sertad2	58172		Y	Y	Y	Y	Y	Y		Y		Y		1.23553	0.0565118
Sesn3	75747				Y	Y		Y		Y	Y	Y		1.47884	0.00309554
Setd8	67956							Y				Y		1.54813	0.000745013
Setx	269254			Y	Y	Y	Y	Y				Y		1.67058	0.00345991
Sez6	20370			Y	Y	Y	Y	Y		Y	Y	Y	Y	1.00974	0.824247
Sfi1	78887							Y				Y	Y	0.903364	0.412517
Sfmbt2	353282			Y				Y				Y	Y	0.768961	0.0979495
Sfn	55948				Y		Y	Y				Y		1.30069	0.449833
Sfrs11	69207				Y	Y		Y			Y	Y		1.8411	0.00110249
Sgol1	72415		Y	Y				Y				Y		2.43109	7.70626e-06
Sh3gl1	20405							Y				Y		1.51504	0.0119835
Shc1	20416			Y	Y	Y		Y			Y	Y		1.28308	0.0913943
Sim1	20464							Y				Y	Y	1.08732	0.00838221
Sip1	66603				Y			Y				Y		2.00601	0.00196798
Slc12a9	83704				Y	Y	Y	Y				Y		1.45904	0.00754076
Slc23a3	22626													0.687361	0.218782
Slc32a1	22348							Y				Y	Y	1.8906	7.85913e-06
Slc35b2	73836				Y			Y				Y		1.89617	0.00406095
Slc38a2	67760				Y	Y		Y		Y		Y		1.33284	0.0380231
Slc44a1	100434			Y	Y		Y	Y				Y		1.04236	0.660068
Smarcd2	83796				Y			Y						1.51965	0.0125718
Smc2	14211											Y		1.75311	0.0134135
Smg5	229512				Y			Y				Y		1.50684	0.0164575
Smndc1	76479					Y		Y			Y	Y		1.26481	0.106476
Smpd4	77626				Y			Y				Y		1.76185	0.0020581
Smyd1	12180													1.36145	0.0750137
Snrp70	20637	Y					Y	Y				Y		2.33068	0.00247314
Snrpg	68011				Y	Y		Y				Y		2.08682	0.00278105
Snx11	74479			Y	Y	Y	Y	Y	Y			Y		1.57641	0.0438019
Son	20658					Y	Y	Y				Y		1.41739	0.0017742
Sos1	20662			Y	Y			Y				Y		1.23656	0.0138416
Sox12	20667				Y			Y				Y		1.61515	0.0560958
Sox2	20674			Y	Y	Y	Y	Y	Y	Y	Y	Y		2.40906	0.000470919
Sp9	381373				Y	Y	Y	Y				Y	Y	1.11401	0.00379268
Spnb2	20742	Y	Y	Y	Y			Y				Y		0.901526	0.330642
Spp1	20750				Y	Y	Y	Y		Y	Y	Y		1.12595	0.709924
Spred1	114715				Y	Y	Y	Y	Y	Y	Y	Y		2.17569	0.00113073
Spry2	24064				Y	Y	Y	Y	Y	Y	Y	Y		1.0644	0.64628
Spsb2	14794					Y	Y	Y			Y	Y		0.940355	0.561487
Srfbp1	67222							Y				Y		2.61345	3.94012e-05
Srm	20810							Y				Y		2.24348	0.00159593
Ssbp3	72475				Y	Y		Y			Y	Y		1.20136	0.448427
Stat6	20852			Y				Y				Y		1.59104	0.00366062
Stc2	20856							Y	Y			Y	Y	1.59005	0.00761388
Stim1	20866	Y	Y	Y				Y				Y		1.30405	0.00324003
Stmn2	20257	Y		Y	Y		Y	Y	Y	Y	Y	Y		3.15703	0.00218635
Stx5a	56389							Y				Y		1.47237	0.0597151
Sugt1	67955				Y	Y	Y	Y				Y		1.97523	0.00160092
Sult2b1	54200	Y										Y	Y	1.61539	0.005169
Supt6h	20926				Y	Y	Y	Y				Y		1.50905	0.0255126
Suv420h2	232811			Y	Y	Y		Y				Y		1.61734	0.00222261
Syf2	68592							Y				Y		1.44959	0.00665036
Syngr1	20972	Y		Y	Y	Y		Y				Y		1.77442	3.85031e-05
Syt7	54525				Y	Y		Y				Y	Y	1.07918	0.0317287
Syvn1	74126							Y				Y		1.23676	0.422012
Taf13	99730							Y				Y		1.69717	0.010173
Taf6l	225895	Y		Y				Y				Y		1.5203	0.00834839
Taf9	108143							Y				Y		1.93498	0.000282961
Tbc1d8	54610							Y				Y		0.647949	0.117848
Tbl1xr1	81004	Y	Y	Y	Y	Y	Y	Y		Y	Y	Y		1.23717	0.0527987
Tbl2								Y				Y		3.16505	1.06097e-05
Tbrg4	21379	Y						Y			Y	Y		1.5367	0.0236938
Tcam1	75870				Y							Y	Y	1.27276	0.000202719
Tcfap4					Y			Y			Y	Y		1.35692	0.0580641
Tdp1	104884							Y				Y		1.30984	0.0602693
Terf1	21749			Y				Y				Y		1.12602	0.0187195
Tex11	83558										Y			2.46438	0.00742701
Tgif1	21815											Y		1.63626	0.00118906
Timm17b	21855							Y			Y	Y		1.30557	0.0390664
Timm9	30056	Y						Y				Y		2.11005	0.000597978
Tk1	21877							Y				Y		2.79178	0.0066594
Tle3	21887	Y	Y	Y	Y	Y	Y	Y			Y	Y		1.4632	0.0473777
Tm7sf2	73166							Y				Y		1.29761	0.00170731
Tm9sf2	68059							Y				Y		1.39222	0.00303078
Tmc4	353499											Y		1.47099	0.0108125
Tmem143	70209								Y			Y		1.46602	0.00112582
Tmem50a	71817							Y	Y			Y		1.88813	0.0541428
Tmem59	56374							Y				Y		1.04766	0.681636
Tmem79	71913				Y			Y				Y		1.69285	0.0238906
Tmem97	69071							Y				Y		2.48069	0.000111467
Tmpo	21917							Y				Y		2.60551	0.000456856
Tnfrsf19l	320100							Y				Y		1.09786	0.219793
Tnnc2	21925												Y	1.10525	0.170489
Tnpo1	238799	Y			Y			Y		Y		Y		1.22325	0.102444
Tnpo2	212999				Y			Y				Y		1.30444	0.0347276
Top2a	21973			Y		Y	Y	Y				Y		4.08244	4.68036e-08
Tpi1	21991					Y		Y				Y		2.31604	0.0221376
Tpx2	72119				Y	Y		Y				Y		2.61917	0.00142007
Traf7	224619			Y		Y	Y	Y				Y		1.6132	0.0555151
Trappc4	60409							Y				Y		1.64978	0.00983479
Trim45	229644			Y				Y				Y		1.47559	0.00654797
Trip6	22051				Y	Y	Y	Y				Y		1.14505	0.315717
Trmt12	68260							Y				Y		1.15088	0.0173417
Trp53	22059	Y	Y	Y	Y	Y	Y	Y				Y		1.76589	0.0234397
Tsc22d1	21807	Y		Y	Y	Y		Y				Y		1.0562	0.779335
Tsga10	211484							Y				Y		1.12836	0.00257473
Tspan31	67125							Y				Y		1.49954	7.59223e-05
Tuba1b	22143											Y		1.70715	0.00131349
Tubb5	22154		Y		Y	Y		Y			Y	Y		1.41627	0.0268869
Tusc2	80385							Y				Y		1.09483	0.380654
Txndc12	66073				Y	Y		Y		Y		Y		2.12972	0.00115555
Ubap1	67123				Y			Y				Y		1.07532	0.406845
Ubap2l	74383			Y				Y				Y		1.20907	0.160229
Ubb	22187				Y	Y		Y	Y	Y	Y	Y		1.01853	0.685696
Ube2b	22210				Y	Y		Y				Y		1.03546	0.748457
Ube2c	68612							Y				Y		3.65048	0.000682635
Ube2l3	22195							Y				Y		1.62903	0.000195041
Ucp2	22228				Y		Y	Y				Y		1.12092	0.00301544
Ucp3	22229													1.03709	0.156562
Usp16	74112							Y				Y		1.69147	0.00390455
Usp2	53376							Y				Y	Y	1.26243	0.0260188
Usp4	22258							Y				Y		1.23726	0.17423
Usp5	22225					Y	Y	Y		Y	Y	Y		1.68398	0.00617589
Usp52	103135	Y					Y	Y				Y		1.4859	0.0404261
Vegfb	22340							Y				Y		2.59291	0.0211816
Vps25	28084				Y			Y				Y		1.69291	0.00374466
Vps33b	233405							Y				Y		1.64922	0.00151794
Wap	22373													0.989528	0.783781
Wdr12	57750			Y				Y				Y		1.0388	0.408904
Wdr37	207615							Y				Y		1.24518	0.0491584
Wdr4	57773	Y						Y				Y		1.42513	0.00443317
Wdr74	107071							Y				Y		2.33935	4.01859e-06
Wee1	22390	Y			Y		Y	Y				Y		1.58828	0.00680649
Wnk1	232341					Y		Y				Y		1.03992	0.419586
Wnk4	69847				Y			Y				Y	Y	1.02376	0.399489
Wsb2	59043			Y	Y		Y	Y			Y	Y		1.51241	0.0102979
Wwox	80707	Y	Y	Y				Y				Y		1.1279	0.0057847
Xpo5	72322							Y				Y		1.50892	0.0241457
Ywhag	22628	Y			Y	Y	Y	Y		Y		Y		1.26455	0.0905612
Zcchc8	70650					Y	Y	Y				Y		2.06586	0.000240044
Zdhhc18	503610				Y			Y				Y		1.22251	0.0829392
Zeb2	24136												Y	0.735283	0.0137717
Zfand2b	68818							Y				Y		1.63426	0.00102899
Zfp13	22654				Y	Y	Y	Y	Y	Y	Y	Y		1.72131	7.04311e-05
Zfp184	193452							Y		Y		Y		1.72677	0.00202419
Zfp27	22689	Y			Y	Y		Y		Y		Y		1.66007	0.013383
Zfp28	22690							Y				Y		1.02977	0.680778
Zfp36l1	12192				Y	Y	Y	Y	Y	Y	Y	Y		1.32479	0.00301534
Zfp42	22702	Y		Y	Y	Y	Y	Y	Y		Y	Y		2.87128	1.74041e-06
Zfp445	235682							Y				Y		1.14361	0.0627263
Zfp532	328977	Y	Y	Y	Y	Y	Y	Y	Y	Y	Y	Y		2.01445	0.00119246
Zfp57	22715				Y	Y	Y	Y	Y	Y	Y	Y		1.50532	0.0303604
Zfp704	170753	Y	Y	Y					Y	Y	Y	Y		1.37392	0.0025642
Zfp78	330463							Y				Y		1.31748	0.000263221
Zic2	22772				Y	Y	Y	Y	Y	Y	Y	Y	Y	1.13742	0.279811
Zic5	65100				Y	Y	Y	Y	Y	Y	Y	Y		1.12111	0.0230094
Zmiz1	328365	Y	Y	Y										1.06458	0.248445
Znhit2	29805				Y			Y				Y		1.46201	0.000946842
Znrd1	66136				Y			Y	Y			Y		1.92295	0.000110895
Zscan10	332221				Y	Y	Y	Y						1.49646	0.0865849
All 775 genes in the table are B-MYB target genes identified by ChIP-chip and overlapped with B-MYB knockdown microarray dataset (18,097 genes) in mouse ES cells R1.
Target genes of Oct4, Sox2, Nanog, H3K4me3, and H3K27me3 were identified by ChIP-seq or ChIP-chip tilling array on mouse ES cells E14, J1 and V 6.5 (see Materials and Methods).
