# Supplementary material for: The B-MYB Transcriptional Network Guides Cell Cycle Progression and Fate Decisions to Sustain Self-Renewal and the Identity of Pluripotent Stem Cells
Source: PLoS One. 2012 Aug 24;7(8):e42350. doi: 10.1371/journal.pone.0042350 (PMC3427317; doi:10.1371/journal.pone.0042350)
Supplement: Table S10 — Pathway-specific genes bound by B-MYB, Oct4, Sox2, Nanog, c-Myc and E2f1 in mouse ESCs. 1-2O, 1-2S, 1-2N and 1-2M represent target genes of Oct4, Sox2, Nanog and c-Myc identified in one and two mouse ES cells, respectively. Target genes of Oct4, Sox2, Nanog, c-Myc, E2f1, H3K4me3, and H3K27me3 were identified by ChIP-seq or ChIP tilling array on mouse ES cells E14, J1 and V 6.5 (see Materials and Methods). 1O, 1S, 1N and 1M represent target gene of Oct4, Sox2, Nanog and c-Myc identified at one ES cell, respectively. 2O, 2S, and 2N represent target gene of Oct4, Sox2, Nanog and c-Myc identified at 2 ES cells, B-MYB target genes were identified by ChIP-chip. (XLS) [file pone.0042350.s010.xls]

## Sheet: Table S10
Table S10 Genes targeted by B-MYB, Oct4, Sox2, Nanog, c-Myc and E2f1 in mouse ES cells
Gene	Mouse					TF target genes								histone target		Fold_change
symbol	GeneID	cell cycle	apoptosis	B-MYB	2O	2S	2N	1O	1S	1N	2M	1M	E2f1	H3K4me3	H3K27me3	control/B-MYB knockdown
1500003o03rik	56398		Y											Y		1.39984
2010110p09rik	70261		Y													1.00546
Abl1	11350	Y			Y			Y	Y	Y				Y		1.09336
Aifm1	26926		Y	Y									Y	Y		1.91221
Akt1	11651		Y					Y						Y		1.27273
Akt2	11652		Y					Y						Y		1.1296
Akt3	23797		Y													1.48998
Anapc1	17222	Y											Y	Y		1.15235
Anapc10	68999	Y												Y		1.01708
Anapc11	66156	Y											Y	Y		1.01769
Anapc13	69010	Y										Y		Y		1.68054
Anapc2	99152	Y												Y		1.13806
Anapc4	52206	Y											Y	Y		1.41618
Anapc5	59008	Y											Y	Y		2.37718
Anapc7	56317	Y			Y			Y					Y	Y		1.38975
Apaf1	11783		Y										Y	Y		0.890608
Atm	11920	Y	Y										Y	Y		1.30233
Bad	12015		Y										Y	Y		1.20493
Bax	12028		Y										Y	Y		1.34139
Bcl2	12043		Y					Y	Y	Y				Y	Y	1.25097
Bcl2l1	12048		Y						Y	Y			Y	Y		1.09997
Bid	12122		Y									Y	Y	Y		2.09769
Birc2	11797		Y	Y				Y		Y		Y		Y	Y	2.10388
Birc3	11796		Y										Y	Y		1.21506
Bub1	12235	Y						Y	Y	Y			Y	Y		1.03716
Bub1b	12236	Y		Y								Y	Y	Y		2.6171
Bub3	12237	Y		Y									Y			2.0337
Capn1	12333		Y			Y	Y	Y	Y	Y				Y		1.4693
Capn2	12334		Y					Y						Y		0.794176
Casp12	12364		Y													1.11926
Casp3	12367		Y	Y		Y	Y	Y	Y	Y			Y	Y		1.6006
Casp6	12368		Y											Y		1.57778
Casp7	12369		Y											Y		1.3541
Casp8	12370		Y											Y		1.16497
Casp9	12371		Y					Y	Y	Y		Y	Y	Y		1.71872
Ccna1	12427	Y												Y		1.10701
Ccna2	12428	Y						Y					Y	Y		2.39063
Ccnb1	268697	Y		Y							Y	Y	Y	Y		3.11824
Ccnb2	12442	Y											Y	Y		1.09925
Ccnb3	209091	Y														1.00464
Ccnd1	12443	Y		Y				Y				Y	Y	Y		1.7272
Ccnd2	12444	Y											Y	Y	Y	0.567617
Ccnd3	12445	Y						Y	Y	Y			Y	Y	Y	1.97495
Ccne1	12447	Y								Y			Y	Y		2.95281
Ccne2	12448	Y						Y		Y	Y	Y	Y	Y		1.75914
Cdc14a	229776	Y												Y		1.05988
Cdc14b	218294	Y						Y	Y	Y			Y	Y		2.70989
Cdc16	69957	Y						Y					Y	Y		1.58243
Cdc20	107995	Y		Y				Y				Y	Y	Y		1.73168
Cdc23	52563	Y		Y									Y	Y		1.41006
Cdc25a	12530	Y						Y	Y	Y			Y	Y		1.54147
Cdc25b	12531	Y												Y		1.39186
Cdc25c	12532	Y		Y						Y			Y	Y		2.0743
Cdc26	66440	Y		Y									Y	Y		1.79713
Cdc27	217232	Y												Y		1.49301
Cdc6	23834	Y											Y	Y		2.39189
Cdc7	12545	Y						Y					Y	Y		2.11017
Cdk2	12566	Y							Y	Y			Y	Y	Y	2.00201
Cdk6	12571	Y		Y					Y	Y			Y	Y		1.19579
Cdk7	12572	Y						Y					Y	Y		1.05685
Cdkn1a	12575	Y						Y					Y	Y	Y	0.529377
Cdkn1b	12576	Y				Y	Y		Y	Y			Y	Y		1.05094
Cdkn1c	12577	Y												Y	Y	0.956475
Cdkn2a	12578	Y												Y	Y	1.00369
Cdkn2b	12579	Y												Y		0.561426
Cdkn2c	12580	Y						Y						Y	Y	1.24992
Cdkn2d	12581	Y										Y	Y	Y		1.61284
Cflar	12633		Y					Y	Y	Y				Y	Y	0.999315
Chek1	12649	Y			Y			Y				Y	Y	Y		2.08431
Chek2	50883	Y								Y		Y	Y	Y		1.94518
Chuk	12675		Y										Y	Y		1.68755
Crebbp	12914	Y											Y	Y		1.12022
Csf2rb	12983		Y													1.16273
Csf2rb2	12984		Y													0.940464
Cul1	26965	Y											Y	Y		1.28405
Cycs	13063		Y									Y	Y	Y		1.54352
Cyct	13067		Y										Y	Y		1.0807
Dbf4	27214	Y			Y	Y	Y	Y	Y	Y		Y		Y	Y	1.87074
Dffa	13347		Y					Y						Y		1.23402
Dffb	13368		Y		Y			Y					Y	Y		0.968006
E2f1	13555	Y										Y	Y	Y		1.88828
E2f2	242705	Y											Y	Y		1.85318
E2f3	13557	Y									Y	Y	Y	Y		1.81928
E2f4	104394	Y			Y			Y		Y	Y	Y	Y	Y		2.45716
E2f5	13559	Y											Y	Y		2.05234
Endod1	71946		Y											Y	Y	0.948476
Ep300	328572	Y											Y	Y		1.15258
Espl1	105988	Y										Y	Y	Y		2.21379
Fadd	14082		Y										Y	Y		1.57926
Fas	14102		Y													0.759013
Fasl	14103		Y													1.19085
Fzr1	56371	Y		Y								Y	Y	Y		2.50671
Gadd45a	13197	Y				Y	Y	Y	Y	Y			Y	Y		1.23161
Gadd45b	17873	Y				Y	Y		Y	Y			Y	Y		0.858724
Gadd45g	23882	Y			Y	Y	Y	Y	Y	Y		Y	Y	Y	Y	0.366
Gsk3b	56637	Y											Y	Y		0.963787
Hdac2	15182	Y		Y	Y			Y			Y	Y	Y	Y		1.9113
Ikbkb	16150		Y										Y	Y		1.23083
Ikbkg	16151		Y					Y					Y	Y		1.25208
Il1a	3552		Y	Y												1.01899
Il1b	16176		Y													1.19784
Il1r1	16177		Y													1.13405
Il1rap	16180		Y										Y	Y	Y	1.17022
Il3	16187		Y													1.123
Il3ra	16188		Y					Y						Y		1.24314
Irak1	16179		Y										Y	Y		1.14967
Irak2	108960		Y										Y	Y		0.85114
Irak3	73914		Y				Y		Y	Y			Y	Y		1.20981
Irak4	266632		Y										Y	Y		1.22202
Mad1l1	17120	Y			Y	Y		Y	Y	Y		Y	Y	Y		1.53986
Mad2l1	56150	Y							Y	Y			Y	Y	Y	2.48686
Mad2l2	71890	Y											Y	Y		2.10862
Map3k14	53859		Y											Y		1.07346
Mcm2	17216	Y										Y	Y	Y		2.18195
Mcm3	17215	Y					Y		Y	Y	Y	Y	Y	Y		2.2701
Mcm4	17217	Y			Y			Y				Y		Y		2.05747
Mcm5	17218	Y						Y			Y	Y	Y	Y		2.05909
Mcm6	17219	Y									Y	Y	Y	Y		3.39076
Mcm7	17220	Y							Y	Y	Y	Y	Y	Y	Y	2.46773
Mdm2	17246	Y								Y			Y	Y	Y	0.696949
Myc	17869	Y						Y	Y	Y			Y	Y		1.09466
Myd88	17874		Y						Y	Y				Y		1.79188
Nfkb1	18033		Y										Y	Y		1.26255
Nfkbia	18035		Y		Y	Y	Y	Y	Y	Y			Y	Y		1.40262
Orc1l	18392	Y						Y					Y	Y		1.47048
Orc2l	18393	Y			Y			Y				Y	Y	Y		1.56175
Orc3l	50793	Y										Y	Y	Y		1.78451
Orc4l	26428	Y											Y	Y		1.29618
Orc5l	26429	Y									Y	Y	Y	Y		1.82406
Orc6l	56452	Y										Y	Y	Y		1.79542
Pcna	18538	Y						Y			Y	Y	Y	Y		2.19673
Pik3ca	18706		Y													1.05163
Pik3cb	74769		Y										Y	Y		0.775614
Pik3cd	18707		Y							Y						1.20025
Pik3cg	30955		Y											Y		1.00832
Pik3r1	18708		Y					Y					Y	Y		0.866422
Pik3r2	18709		Y		Y			Y	Y	Y			Y	Y		1.43733
Pik3r3	18710		Y						Y	Y			Y	Y	Y	0.982916
Pik3r5	320207		Y							Y				Y		1.06161
Pkmyt1	268930	Y					Y	Y	Y	Y			Y	Y		1.23656
Plk1	18817	Y		Y								Y	Y	Y		4.42956
Ppp3ca	19055		Y										Y	Y		0.816162
Ppp3cb	19056		Y										Y	Y		1.77189
Ppp3cc	19057		Y										Y	Y		1.33392
Ppp3r1	19058		Y							Y			Y	Y		1.46282
Prkaca	18747		Y										Y	Y		2.32214
Prkacb	18749		Y					Y					Y	Y		1.74911
Prkar1a	19084		Y										Y	Y		1.44131
Prkar1b	19085		Y						Y	Y				Y		1.19294
Prkar2a	19087		Y			Y	Y		Y	Y				Y		1.24001
Prkar2b	19088		Y										Y	Y	Y	1.09968
Prkdc	19090	Y			Y			Y			Y	Y	Y	Y		1.52473
Prkx	19108		Y										Y	Y		1.04501
Pttg1	30939	Y											Y	Y		1.83999
Rad21	19357	Y						Y		Y			Y	Y	Y	2.45904
Rb1	19645	Y								Y			Y	Y		0.909626
Rbl1	19650	Y						Y				Y	Y	Y		1.90991
Rbl2	19651	Y						Y	Y	Y			Y	Y		0.997019
Rbx1	56438	Y											Y	Y		1.60993
Rela	19697		Y										Y	Y		0.977868
Ripk1	19766		Y										Y	Y		1.3183
Sfn	55948	Y		Y				Y		Y			Y	Y	Y	1.30069
Skp1a	21402	Y										Y	Y	Y		1.74973
Skp2	27401	Y			Y	Y		Y	Y	Y		Y	Y	Y		2.47235
Smad2	17126	Y											Y	Y		1.29963
Smad3	17127	Y											Y	Y		1.05562
Smc1a	24061	Y										Y		Y		2.1787
Smc1b	140557	Y										Y	Y	Y	Y	1.6052
Smc3	13006	Y											Y	Y		1.95391
Stag1	20842	Y			Y	Y	Y	Y	Y	Y		Y	Y	Y	Y	1.90909
Stag2	20843	Y												Y		1.4382
Tfdp1	21781	Y						Y				Y	Y	Y		2.12423
Tfdp2	211586	Y				Y	Y	Y	Y	Y			Y	Y	Y	1.79304
Tgfb1	21803	Y												Y	Y	1.32786
Tgfb2	21808	Y												Y	Y	1.0438
Tgfb3	21809	Y												Y	Y	0.929373
Tnf	21926		Y											Y		1.19021
Tnfrsf10b	21933		Y										Y	Y		1.21428
Tnfrsf1a	21937		Y						Y	Y				Y		1.08947
Tnfsf10	22035		Y													1.0814
Traf2	22030		Y										Y	Y		1.03561
Trp53	22059	Y	Y	Y	Y	Y	Y	Y	Y	Y	Y	Y	Y	Y	Y	1.76589
Ttk	22137	Y											Y	Y		2.48767
Wee1	22390	Y		Y	Y			Y		Y	Y	Y	Y	Y		1.58828
Wee2	381759	Y														1.10685
Ywhab	54401	Y												Y		1.47153
Ywhae	22627	Y							Y	Y	Y	Y	Y	Y		2.04595
Ywhag	22628	Y		Y	Y	Y	Y	Y	Y	Y			Y	Y	Y	1.26455
Ywhah	22629	Y											Y	Y		1.46353
Ywhaq	22630	Y						Y	Y	Y		Y	Y	Y	Y	1.51212
Ywhaz	22631	Y			Y			Y					Y	Y		1.44962
Zbtb17	22642	Y						Y						Y	Y	1.73325
Target genes of Oct4, Sox2, Nanog, c-Myc, E2f1, H3K4me3, and H3K27me3 were identified by ChIP-seq or ChIP tilling array on mouse ES cells E14, J1 and V 6.5 (see Materials and Methods).
1O, 1S, 1N and 1M represent target gene of Oct4, Sox2, Nanog and c-Myc identified at one ES cell, respectively. 2O, 2S, and 2N represent target gene of Oct4, Sox2, Nanog and c-Myc identified at 2 ES cells, respectively.
B-MYB target genes were identified by ChIP-chip
